# Supplementary material for: Zeb2 Regulates Cell Fate at the Exit from Epiblast State in Mouse Embryonic Stem Cells
Source: Stem Cells. 2016 Nov 8;35(3):611–25. doi: 10.1002/stem.2521 (PMC5396376; doi:10.1002/stem.2521)
Supplement: Supplementary file 10 — Supporting Information Table 3 [file STEM-35-611-s010.xlsx]

## Sheet: PC1_PC2_genes
PC1_rank_mouse_symbols_top100	PC1_rank_mouse_symbols_bottom100	PC2_rank_mouse_symbols_top100	PC2_rank_mouse_symbols_bottom100
Enriched in Zeb2 KO	Enriched in Ctrl	Enriched in Zeb2 KO	Enriched in Ctrl
Rbbp9	Tdrd12	Gm6030	Zfp526
Igf1r	Hspb1	Gm6977	Uaca
Khdrbs1	Gm9531	Rpl10a-ps1	Ap3d1
Zfp687	Gm6083	Gm7658	Baz2b
Flot2	Tipin	Prrg4	Ywhab
Plxnd1	Gsta4	Nit2	Snx17
Dcaf8	Gdf15	Mcee	Trim41
Gm16172	Hsp25-ps1	Gm14567	Top3a
Arsg	Gm17230	Rpl8	Cep135
Ssr3	Gm7389	Izumo2	Atg7
Hdac11	Mcf2	Mir142hg	Skap2
Olfm1	Oxnad1	Gm6863	Islr2
Pam	Ccnf	Hdgf	Pla2g15
Rin2	Lrrc2	Mrpl13	Sh3tc2
Fam83h	Kcns3	Patl2	Gm7936
Iqcb1	Otud6b	Eif3m	Tfip11
Gm5931	Dyrk3	Rps13-ps2	Calu
Pcmtd2	Bysl	Cbr3	Rnf185
Rap1gds1	Thap1	Gm15989	Cstf2t
Abhd8	Got1	Gm14513	Slc38a10
Prkra	U2af1	Gm7541	Irak1
2900052L18Rik	9830147E19Rik	Gstm6	Slc39a9
Gpr162	Fam49b	Gclm	Rnf20
Cpne8	Rrp8	Pid1	Ipo4
Efs	Gm13154	Gm6023	Setd1a
Dtx3	Gm15529	Rps9	Vps33a
Trim45	Gramd1b	Il10	Zmym3
Fam135a	Ooep	Gm5963	Sart1
Mtmr6	Gm13328	Ftl1	Gm15207
Micu2	Gm11222	Dcaf13	Ddi2
Limd1	Cars	Lyar	Atp2c1
Mfap3	Tars	Stx3	Ppp1r16a
Zcchc3	Mrpl18	Gm3470	Cog1
Krcc1	Hormad1	Ostc	Iffo1
Mettl9	Slc1a5	Ccdc58	Prr14
Gm5577	Orc1	Rps16-ps2	Slc4a2
Spata5l1	Arpc4	Fth1	Magi3
Agpat4	Sgk1	Gm20746	Dhx32
Lmo4	2410003L11Rik	Tra2a	Ankhd1
Mgst1	B4galnt3	Ndufaf6	Gm9144
Fes	Uba2	Trim63	Dbnl
Stk25	Pecam1	Gsto1	Ganab
Cnnm3	Pmm1	Spta1	Lxn
Wdr48	4930519F16Rik	Fam185a	Ap1m1
E2f6	Smpdl3b	Them6	Gm13162
Smo	Lsg1	Mipep-ps	Hnrnpul2
Trim44	Dnajc21	Gm7984	Usp49
Abca2	Uqcrc1	Ovol2	H2afy
Xpa	Pcolce	Gm15659	Cdk16
Prrg3	Gm13758	Sec14l4	Ctf1
Ddx26b	Impa2	Steap2	Prdm2
Rgs12	Pop1	Rps24-ps2	Lyst
Aurkb	Hpdl	Foxi3	Trim35
Mtcp1	Dnah8	Mkrn1	Tyk2
Tmem147os	Gm9025	Mocos	Mbd6
Maz	Tbrg4	Otx2	Arhgef12
Enpp5	Zcchc10	Rbpms2	Ehmt2
Clip1	Ccnc	Gm12882	Izumo4
Cyp39a1	Angptl4	Tcf7	Gen1
Pacs1	Gm12486	Rpl9-ps7	Smad2
Sort1	Uck2	Bex4	Slc25a47
Arhgef25	Cpt1a	Enpp2	2310036O22Rik
Prkacb	Ak1	Gm8814	Apmap
Spty2d1	L3mbtl2	Slc22a7	Usp4
Eps15	Smndc1	Dnmt3b	Dnmt1
Fam64a	Atp5j	Rps27l	Rwdd2b
Trappc12	Mlf2	Mrpl16	Gm9770
Vill	Acot9	2700060E02Rik	Pcgf2
Otud5	Mrps18b	Vbp1	Son
Thbs3	Gm8116	Naca	Wdr6
Suv39h1	Gm867	Mkrn1-ps1	Fads1
Klc2	Vdac1	Rps12-ps5	Tex261
Pdcd4	Rpl7l1	Rpl13a	Tenm4
Plod2	Bvht	Pim2	Hcfc2
Met	Nars	Park7	Kdm4a
Yeats2	Gm11633	Hsd17b11	Add1
Ifngr1	Hspa9-ps1	Zic2	Zfp213
Phka1	Gm11025	Abhd14a	Ccdc97
Fbxl20	Wdr5	Dnm1l	Galnt1
Sh3glb1	Gm6665	Snta1	Bbs1
Mpdz	Hspa9	Blvrb	Nudt3
Gnai3	Morc3	Gm13456	Nfyc
Homez	Gm13110	Mid1ip1	Pggt1b
Phtf1	Rps6ka1	Ptk2b	Rufy1
Slc25a37	Zswim3	Ndufc2	Baz1b
Hsd17b4	Polr1b	Ccno	Epc1
Acat1	Slmo2	Txn1	Zbtb22
Rfxap	Gltscr1l	Gm11478	Dnmbp
G6pc3	Taldo1	Sytl1	Ezh2
Ahcyl1	Tst	Radil	Uhrf1bp1
Ptpn13	Ppcs	Ndufa7	Ankfy1
Akt3	Gm8741	Enc1	Tcf19
Prdx4	Tuba1c	Gm12241	Txlna
Rhobtb3	Ppan	G6pdx	2700081O15Rik
Sh3bgrl	Eif1a	Gls2	Zeb1
P4ha2	Gtsf1l	Rasd2	Zfp871
Pts	Ccnb1ip1	Pla2g10	Ncor1
Bbx	Dnaja3	Etv2	Pip5k1c
Rilpl1	Acot10	Gm10269	Zmym4
Tank	Atf4	Ankrd27	9030624J02Rik
