# Supplementary material for: Zeb2 Regulates Cell Fate at the Exit from Epiblast State in Mouse Embryonic Stem Cells
Source: Stem Cells. 2016 Nov 8;35(3):611–25. doi: 10.1002/stem.2521 (PMC5396376; doi:10.1002/stem.2521)
Supplement: Supplementary file 11 — Supporting Information Table 4 [file STEM-35-611-s011.xlsx]

## Sheet: results_TS_effects_D0asBaseline
baseMean	log2FoldChange	lfcSE	stat	pvalue	padj	ensembl_gene_id	mgi_symbol	gene_biotype
901.201	-8.15045	0.24088	1337.18	4.32514e-291	4.73603e-287	ENSMUSG00000046982	Tshz1	protein_coding
833.511	-5.90498	0.216299	1019.92	3.36058e-222	1.83992e-218	ENSMUSG00000027168	Pax6	protein_coding
2129.39	3.46209	0.117467	976.592	8.62356e-213	3.1476e-209	ENSMUSG00000024827	Gldc	protein_coding
519.859	-5.65784	0.187622	943.154	1.5726e-205	4.30499e-202	ENSMUSG00000049090	Zadh2	protein_coding
2021.28	3.86083	0.127399	908.877	4.36407e-198	9.55731e-195	ENSMUSG00000031297	Slc7a3	protein_coding
2657.43	3.1406	0.106745	849.713	3.07067e-185	5.60398e-182	ENSMUSG00000013089	Etv5	protein_coding
2476.26	-3.51135	0.125272	833.212	1.17594e-181	1.83951e-178	ENSMUSG00000026728	Vim	protein_coding
1166.18	-4.24027	0.168689	781.886	1.64331e-170	2.24928e-167	ENSMUSG00000021614	Vcan	protein_coding
981.374	5.41654	0.222453	692.788	3.6556e-151	4.44765e-148	ENSMUSG00000021848	Otx2	protein_coding
4354.67	-2.36166	0.107587	674.166	4.04294e-147	4.42702e-144	ENSMUSG00000002265	Peg3	protein_coding
505.269	3.96236	0.190182	671.098	1.8743e-146	1.86578e-143	ENSMUSG00000022947	Cbr3	protein_coding
2033.49	2.7708	0.111001	667.405	1.18827e-145	1.0843e-142	ENSMUSG00000032849	Abcc4	protein_coding
2413.61	2.39584	0.0947839	650.569	5.37936e-142	4.53108e-139	ENSMUSG00000041773	Enc1	protein_coding
7094.15	2.00704	0.0830372	646.898	3.37253e-141	2.6378e-138	ENSMUSG00000005370	Msh6	protein_coding
3162.19	2.90811	0.113291	646.753	3.62632e-141	2.64721e-138	ENSMUSG00000032387	Rbpms2	protein_coding
367.789	4.01941	0.161633	646.036	5.18815e-141	3.55064e-138	ENSMUSG00000001604	Tcea3	protein_coding
2135.51	2.65086	0.107183	630.407	1.28494e-137	8.27651e-135	ENSMUSG00000028124	Gclm	protein_coding
1578.39	-4.788	0.205032	623.941	3.25818e-136	1.98206e-133	ENSMUSG00000032291	Crabp1	protein_coding
5545.26	-1.7204	0.0716323	589.006	1.25596e-128	7.2383e-126	ENSMUSG00000025151	Maged1	protein_coding
8226.65	-2.04774	0.0879585	579.777	1.26773e-126	6.94081e-124	ENSMUSG00000027239	Mdk	protein_coding
2595.27	-1.84423	0.146005	567.25	6.65581e-124	3.47053e-121	ENSMUSG00000054889	Dsp	protein_coding
1134.69	3.40765	0.144034	560.597	1.85305e-122	9.22313e-120	ENSMUSG00000002006	Pdzd4	protein_coding
1819.96	2.26221	0.101897	529.879	8.67348e-116	4.12933e-113	ENSMUSG00000047407	Tgif1	protein_coding
1367.35	-5.94776	0.243189	529.291	1.16384e-115	5.31002e-113	ENSMUSG00000029848	Stra8	protein_coding
232.762	-8.12881	0.405682	516.009	8.91276e-113	3.90379e-110	ENSMUSG00000030551	Nr2f2	protein_coding
4459.91	1.68758	0.0849062	494.52	4.13424e-108	1.74115e-105	ENSMUSG00000024151	Msh2	protein_coding
1589.08	2.37872	0.107012	491.478	1.89189e-107	7.67266e-105	ENSMUSG00000055817	Mta3	protein_coding
183	-9.5957	0.630515	477.091	2.51829e-104	9.84831e-102	ENSMUSG00000020037	Rfx4	protein_coding
673.501	-3.88586	0.182025	470.399	7.14674e-103	2.69851e-100	ENSMUSG00000026640	Plxna2	protein_coding
4888.71	3.50608	0.183758	452.236	6.28223e-99	2.29301e-96	ENSMUSG00000027478	Dnmt3b	protein_coding
674	-3.39177	0.203904	450.324	1.63421e-98	5.77245e-96	ENSMUSG00000070509	Rgma	protein_coding
1589.25	2.91473	0.14242	447.66	6.19295e-98	2.11915e-95	ENSMUSG00000046718	Bst2	protein_coding
1504.07	2.08517	0.107594	443.711	4.45975e-97	1.47983e-94	ENSMUSG00000033863	Klf9	protein_coding
1886.02	3.85153	0.187731	434.235	5.09468e-95	1.64079e-92	ENSMUSG00000050917	Fgf4	protein_coding
621.744	-9.85199	0.534647	433.822	6.26221e-95	1.95089e-92	ENSMUSG00000079277	Hoxd3	protein_coding
437.314	-3.08832	0.171621	433.774	6.41389e-95	1.95089e-92	ENSMUSG00000031558	Slit2	protein_coding
586.024	-4.39187	0.213404	429.283	6.05955e-94	1.7933e-91	ENSMUSG00000024304	Cdh2	protein_coding
1476.34	2.71111	0.135005	424.949	5.29103e-93	1.52465e-90	ENSMUSG00000067860	Zic3	protein_coding
466.819	4.13254	0.232629	419.866	6.71841e-92	1.88632e-89	ENSMUSG00000038932	Tcfl5	protein_coding
2079.77	-3.2535	0.156421	418.926	1.07471e-91	2.94203e-89	ENSMUSG00000047139	Cd24a	protein_coding
1760.12	2.16607	0.109923	417.207	2.53873e-91	6.78026e-89	ENSMUSG00000052105	Mtcl1	protein_coding
307.791	-3.11024	0.205434	403.526	2.37326e-88	6.18744e-86	ENSMUSG00000046157	Tmem229b	protein_coding
5078.47	-2.6368	0.129625	403.348	2.59525e-88	6.60885e-86	ENSMUSG00000020176	Grb10	protein_coding
809.34	-4.26208	0.210156	401.236	7.46106e-88	1.85679e-85	ENSMUSG00000036377	C530008M17Rik	protein_coding
404.601	3.43786	0.192306	398.4	3.07992e-87	7.49448e-85	ENSMUSG00000019982	Myb	protein_coding
407.384	5.07758	0.272527	392.094	7.20764e-86	1.71573e-83	ENSMUSG00000090125	Pou3f1	protein_coding
634.298	-6.3264	0.314535	391.81	8.30723e-86	1.93541e-83	ENSMUSG00000020160	Meis1	protein_coding
278.73	-4.03997	0.228545	384.738	2.85277e-84	6.50788e-82	ENSMUSG00000057706	Mex3b	protein_coding
1137.74	-3.12917	0.159309	382.936	7.02242e-84	1.5693e-81	ENSMUSG00000032394	Igdcc3	protein_coding
2457.02	2.33585	0.119937	380.889	1.95484e-83	4.28109e-81	ENSMUSG00000019970	Sgk1	protein_coding
694.811	-3.61094	0.183699	377.201	1.23554e-82	2.65279e-80	ENSMUSG00000021127	Zfp36l1	protein_coding
608.047	-2.34845	0.124679	375.655	2.67679e-82	5.63669e-80	ENSMUSG00000026657	Frmd4a	protein_coding
2640.49	1.53118	0.0918566	371.664	1.96844e-81	4.06688e-79	ENSMUSG00000024120	Lrpprc	protein_coding
353.958	3.46647	0.190878	371.285	2.37991e-81	4.82593e-79	ENSMUSG00000029522	Pla2g1b	protein_coding
101.338	-7.56514	0.490854	370.25	3.99197e-81	7.94765e-79	ENSMUSG00000048528	Nkx1-2	protein_coding
360.519	-7.53129	0.398479	368.051	1.19858e-80	2.34364e-78	ENSMUSG00000038692	Hoxb4	protein_coding
1407.53	-1.9185	0.100414	365.158	5.09217e-80	9.78232e-78	ENSMUSG00000064061	Dzip3	protein_coding
407.345	3.13012	0.174512	364.421	7.36037e-80	1.38959e-77	ENSMUSG00000029603	Dtx1	protein_coding
7407.07	2.81512	0.145147	364.235	8.07803e-80	1.49923e-77	ENSMUSG00000024406	Pou5f1	protein_coding
679.191	-2.74042	0.1828	363.183	1.36706e-79	2.49488e-77	ENSMUSG00000024501	Dpysl3	protein_coding
5381.32	2.90866	0.151105	361.807	2.7198e-79	4.88226e-77	ENSMUSG00000087166	L1td1	protein_coding
1113.13	1.70326	0.0986469	355.725	5.69143e-78	1.00518e-75	ENSMUSG00000059811	Atl2	protein_coding
928.147	2.17554	0.129157	353.813	1.48085e-77	2.57386e-75	ENSMUSG00000020427	Igfbp3	protein_coding
2417.22	1.46838	0.0848807	352.146	3.40765e-77	5.83027e-75	ENSMUSG00000032624	Eml4	protein_coding
664.977	-2.15697	0.12301	349.847	1.07543e-76	1.81169e-74	ENSMUSG00000026123	Plekhb2	protein_coding
485.66	-3.61034	0.192595	349.783	1.11056e-76	1.84252e-74	ENSMUSG00000035357	Pdzrn3	protein_coding
343.462	-8.67689	0.635445	348.031	2.66709e-76	4.35889e-74	ENSMUSG00000069171	Nr2f1	protein_coding
539.805	-2.62647	0.157819	347.202	4.03633e-76	6.49968e-74	ENSMUSG00000026235	Epha4	protein_coding
2116.87	2.05452	0.113246	346.045	7.20046e-76	1.14268e-73	ENSMUSG00000030826	Bcat2	protein_coding
374.443	-0.187814	0.16901	345.459	9.65024e-76	1.50957e-73	ENSMUSG00000022906	Parp9	protein_coding
229.191	-4.6252	0.254315	344.755	1.37181e-75	2.11569e-73	ENSMUSG00000035934	Pknox2	protein_coding
792.373	-3.15763	0.17276	341.037	8.8066e-75	1.33934e-72	ENSMUSG00000027993	Trim2	protein_coding
2473.27	1.82858	0.11465	337.26	5.81909e-74	8.72863e-72	ENSMUSG00000095180	Rhox5	protein_coding
1562.1	1.60196	0.0948676	335.886	1.15673e-73	1.71165e-71	ENSMUSG00000033065	Pfkm	protein_coding
783.59	-4.01352	0.225131	331.393	1.094e-72	1.59723e-70	ENSMUSG00000028173	Wls	protein_coding
285.755	-3.71771	0.212279	327.447	7.86843e-72	1.13368e-69	ENSMUSG00000022361	Zhx1	protein_coding
932.165	-2.10907	0.173772	327.119	9.26902e-72	1.31813e-69	ENSMUSG00000062444	Ap3b2	protein_coding
1728.29	2.84583	0.17069	325.226	2.38874e-71	3.35342e-69	ENSMUSG00000045394	Epcam	protein_coding
1257.83	-1.50569	0.12976	324.19	4.00958e-71	5.55758e-69	ENSMUSG00000031488	Rab11fip1	protein_coding
3321.2	-2.19145	0.121754	320.672	2.32795e-70	3.18638e-68	ENSMUSG00000031548	Sfrp1	protein_coding
9233.3	2.10498	0.11795	314.793	4.40069e-69	5.94908e-67	ENSMUSG00000040669	Phc1	protein_coding
1201.67	-1.62297	0.108207	314.531	5.01674e-69	6.69919e-67	ENSMUSG00000031608	Galnt7	protein_coding
2686.63	2.24813	0.125775	313.787	7.27943e-69	9.60359e-67	ENSMUSG00000026520	Pycr2	protein_coding
2036.29	1.50678	0.0906176	311.894	1.87552e-68	2.44488e-66	ENSMUSG00000024091	Vapa	protein_coding
400.479	3.29618	0.196251	311.819	1.9474e-68	2.5087e-66	ENSMUSG00000029026	Trp73	protein_coding
592.708	-1.08847	0.170653	311.208	2.64273e-68	3.36487e-66	ENSMUSG00000038151	Prdm1	protein_coding
805.721	-2.37464	0.177648	308.482	1.03289e-67	1.30002e-65	ENSMUSG00000029552	Tes	protein_coding
6031.44	1.85968	0.10694	306.53	2.7404e-67	3.40993e-65	ENSMUSG00000017861	Mybl2	protein_coding
2468.77	2.07212	0.119311	305.95	3.66235e-67	4.50592e-65	ENSMUSG00000023902	Zscan10	protein_coding
924.495	-7.00017	0.445248	305.917	3.72355e-67	4.53032e-65	ENSMUSG00000085795	Zfp703	protein_coding
862.327	-3.64738	0.208107	303.264	1.40269e-66	1.68785e-64	ENSMUSG00000019817	Plagl1	protein_coding
1273.98	1.6713	0.097397	302.453	2.10484e-66	2.50522e-64	ENSMUSG00000023088	Abcc1	protein_coding
368.665	0.474428	0.154933	302.255	2.32404e-66	2.73637e-64	ENSMUSG00000049502	Dtx3l	protein_coding
26875.9	0.532627	0.0849636	300.162	6.61722e-66	7.70836e-64	ENSMUSG00000003153	Slc2a3	protein_coding
743.692	-2.79392	0.164417	296.902	3.3778e-65	3.89336e-63	ENSMUSG00000038143	Stox2	protein_coding
3590.95	-1.13173	0.0780379	295.653	6.30499e-65	7.19163e-63	ENSMUSG00000029106	Add1	protein_coding
739.336	-2.11333	0.135668	294.937	9.02082e-65	1.01833e-62	ENSMUSG00000061186	Sfmbt2	protein_coding
1863.33	2.95984	0.179269	294.836	9.48655e-65	1.05998e-62	ENSMUSG00000038793	Lefty1	protein_coding
3880.71	1.88226	0.119671	294.505	1.11979e-64	1.23855e-62	ENSMUSG00000041057	Wdr43	protein_coding
1026.15	-2.50936	0.15075	293.665	1.70364e-64	1.86548e-62	ENSMUSG00000030029	Lrig1	protein_coding
938.758	1.12832	0.161127	293.599	1.76103e-64	1.90924e-62	ENSMUSG00000018899	Irf1	protein_coding
798.605	2.37274	0.13832	292.007	3.90388e-64	4.19093e-62	ENSMUSG00000021678	F2rl1	protein_coding
1815.7	-1.80474	0.124879	286.703	5.53579e-63	5.88514e-61	ENSMUSG00000060716	Plekhh1	protein_coding
10442.4	1.62188	0.0976253	286.113	7.43719e-63	7.8305e-61	ENSMUSG00000020250	Txnrd1	protein_coding
1641.26	2.12157	0.12726	285.262	1.13816e-62	1.18694e-60	ENSMUSG00000026202	Tuba4a	protein_coding
1304.15	-1.93019	0.115824	283.382	2.91398e-62	3.00703e-60	ENSMUSG00000000325	Arvcf	protein_coding
218.576	-4.15593	0.249662	283.365	2.93838e-62	3.00703e-60	ENSMUSG00000051379	Flrt3	protein_coding
240.122	3.75294	0.7465	282.498	4.53151e-62	4.59445e-60	ENSMUSG00000027220	Syt13	protein_coding
331.823	-3.31906	0.238688	281.477	7.55314e-62	7.58779e-60	ENSMUSG00000030064	Frmd4b	protein_coding
449.74	-2.20239	0.18437	280.804	1.05705e-61	1.05225e-59	ENSMUSG00000036834	Plch1	protein_coding
2200.19	2.17978	0.131623	277.476	5.58271e-61	5.50726e-59	ENSMUSG00000049969	Plekhf2	protein_coding
534.993	4.56626	0.454249	277.417	5.74967e-61	5.62133e-59	ENSMUSG00000063531	Sema3e	protein_coding
483.042	-5.40812	0.368058	276.681	8.306e-61	8.04873e-59	ENSMUSG00000029844	Hoxa1	protein_coding
616.133	2.99098	0.180713	275.397	1.57839e-60	1.51609e-58	ENSMUSG00000067071	Hes6	protein_coding
2580.72	-1.32786	0.0814612	274.196	2.87873e-60	2.74105e-58	ENSMUSG00000017485	Top2b	protein_coding
343.334	2.55278	0.160042	273.866	3.39431e-60	3.20411e-58	ENSMUSG00000089659	Gm3470	processed_pseudogene
1109.97	-2.1344	0.134693	273.796	3.51501e-60	3.28969e-58	ENSMUSG00000021136	Smoc1	protein_coding
2076.72	1.59693	0.102301	270.872	1.51693e-59	1.40766e-57	ENSMUSG00000019139	Isyna1	protein_coding
743.337	-2.40902	0.151618	269.877	2.49448e-59	2.29534e-57	ENSMUSG00000048490	Nrip1	protein_coding
1023.96	-0.0707279	0.107267	268.804	4.26488e-59	3.8917e-57	ENSMUSG00000024308	Tapbp	protein_coding
9797.9	0.895511	0.0763135	267.53	8.06682e-59	7.30014e-57	ENSMUSG00000030662	Ipo5	protein_coding
225.816	-7.3073	0.464083	266.653	1.25042e-58	1.1223e-56	ENSMUSG00000075394	Hoxc4	protein_coding
1119.99	1.73946	0.111464	266.006	1.72796e-58	1.53831e-56	ENSMUSG00000027777	Schip1	protein_coding
1948.34	-2.20347	0.140211	263.981	4.75621e-58	4.20004e-56	ENSMUSG00000007817	Zmiz1	protein_coding
746.539	-3.64289	0.223968	260.522	2.68193e-57	2.34937e-55	ENSMUSG00000020902	Ntn1	protein_coding
1401.37	-1.89541	0.118951	258.8	6.34285e-57	5.51224e-55	ENSMUSG00000003033	Ap1m1	protein_coding
963.696	-4.9043	0.296604	258.32	8.0647e-57	6.95342e-55	ENSMUSG00000026185	Igfbp5	protein_coding
1065.33	-1.74511	0.115904	257.657	1.12328e-56	9.60931e-55	ENSMUSG00000062929	Cfl2	protein_coding
2571.86	1.29048	0.0826846	257.396	1.27963e-56	1.0862e-54	ENSMUSG00000067367	Lyar	protein_coding
296.723	-3.39476	0.230811	257.068	1.50803e-56	1.27022e-54	ENSMUSG00000055322	Tns1	protein_coding
204.236	-3.93644	0.307382	256.224	2.29923e-56	1.92187e-54	ENSMUSG00000070526	Peg12	protein_coding
3940.91	-1.45907	0.0959399	254.788	4.71501e-56	3.91131e-54	ENSMUSG00000030091	Nup210	protein_coding
544.798	2.21701	0.140723	254.536	5.34803e-56	4.40308e-54	ENSMUSG00000024065	Ehd3	protein_coding
654.925	2.01558	0.16256	254.073	6.74176e-56	5.50912e-54	ENSMUSG00000028179	Cth	protein_coding
795.496	1.64176	0.110942	253.986	7.04097e-56	5.71101e-54	ENSMUSG00000061130	Ppm1b	protein_coding
709.441	2.13586	0.13417	252.206	1.71489e-55	1.38074e-53	ENSMUSG00000029576	Radil	protein_coding
341.317	-3.74733	0.260636	251.571	2.35575e-55	1.88288e-53	ENSMUSG00000037852	Cpe	protein_coding
363.658	-2.55623	0.173366	251.417	2.54439e-55	2.01892e-53	ENSMUSG00000037353	Letmd1	protein_coding
1614.91	-1.29297	0.0823713	251.343	2.63987e-55	2.07961e-53	ENSMUSG00000005469	Prkaca	protein_coding
601.45	2.34942	0.18185	251.052	3.05251e-55	2.3875e-53	ENSMUSG00000037855	Zfp365	protein_coding
1816.96	1.54816	0.103273	249.771	5.79181e-55	4.49789e-53	ENSMUSG00000041506	Rrp9	protein_coding
355.292	2.49165	0.164378	249.449	6.80378e-55	5.24657e-53	ENSMUSG00000041703	Zic5	protein_coding
700.303	-2.57534	0.169369	247.967	1.428e-54	1.09347e-52	ENSMUSG00000033209	Ttc28	protein_coding
1071.02	-1.91454	0.129347	246.124	3.58824e-54	2.72856e-52	ENSMUSG00000031751	Amfr	protein_coding
295.679	2.97301	0.220614	245.349	5.2873e-54	3.99282e-52	ENSMUSG00000032936	Camkv	protein_coding
1217.41	1.67836	0.138091	244.793	6.9789e-54	5.23417e-52	ENSMUSG00000032135	Mcam	protein_coding
334.323	0.683012	0.176196	244.373	8.6117e-54	6.41484e-52	ENSMUSG00000027276	Jag1	protein_coding
324.221	-4.2324	0.268188	243.536	1.30875e-53	9.68296e-52	ENSMUSG00000045312	Lhfpl2	protein_coding
2537.11	1.66794	0.114814	241.634	3.3865e-53	2.48874e-51	ENSMUSG00000026288	Inpp5d	protein_coding
265.432	-3.04904	0.209273	240.227	6.84357e-53	4.99581e-51	ENSMUSG00000054074	Skida1	protein_coding
169.704	-3.95169	0.258547	238.4	1.70629e-52	1.23734e-50	ENSMUSG00000025969	Nrp2	protein_coding
967.298	-2.0702	0.135496	237.001	3.43519e-52	2.47469e-50	ENSMUSG00000021318	Gli3	protein_coding
754.144	2.13351	0.150545	236.408	4.61905e-52	3.30579e-50	ENSMUSG00000020142	Slc1a4	protein_coding
354.019	-2.70889	0.193867	236.272	4.94404e-52	3.51541e-50	ENSMUSG00000028698	Pik3r3	protein_coding
150.751	0.795307	0.591605	235.06	9.06718e-52	6.40553e-50	ENSMUSG00000040253	Gbp7	protein_coding
130.323	-4.1323	0.275695	234.81	1.02734e-51	7.21112e-50	ENSMUSG00000070407	Hs3st3b1	protein_coding
1379.19	-2.97443	0.219544	234.246	1.36151e-51	9.49588e-50	ENSMUSG00000022483	Col2a1	protein_coding
1129.38	-1.64187	0.10818	233.588	1.89193e-51	1.31118e-49	ENSMUSG00000007613	Tgfbr1	protein_coding
4012.21	1.47746	0.0965491	233.439	2.03844e-51	1.40383e-49	ENSMUSG00000024456	Diap1	protein_coding
1663.93	1.3813	0.0979861	233.322	2.16141e-51	1.47921e-49	ENSMUSG00000004661	Arid3b	protein_coding
4694.34	0.295289	0.101563	232.939	2.61718e-51	1.78001e-49	ENSMUSG00000028766	Alpl	protein_coding
633.292	2.69969	0.18316	231.995	4.19669e-51	2.83665e-49	ENSMUSG00000040466	Blvrb	protein_coding
2700.03	-1.12277	0.0780065	231.031	6.79752e-51	4.56643e-49	ENSMUSG00000034290	Nek9	protein_coding
203.488	3.84461	0.259839	230.562	8.59109e-51	5.73612e-49	ENSMUSG00000034472	Rasd2	protein_coding
1519.04	0.690948	0.125557	228.753	2.1228e-50	1.40877e-48	ENSMUSG00000040717	Il17rd	protein_coding
1504.36	2.13618	0.146352	228.695	2.18492e-50	1.44126e-48	ENSMUSG00000041488	Stx3	protein_coding
1332.6	-0.652929	0.125612	227.079	4.90357e-50	3.21522e-48	ENSMUSG00000041734	Kirrel	protein_coding
134.094	-3.92459	0.281588	226.72	5.86527e-50	3.8229e-48	ENSMUSG00000039485	Tspyl4	protein_coding
884.467	1.97903	0.13542	223.813	2.50996e-49	1.62628e-47	ENSMUSG00000061524	Zic2	protein_coding
212.189	1.47122	0.311522	223.133	3.52674e-49	2.27163e-47	ENSMUSG00000046879	Irgm1	protein_coding
221.599	7.18388	0.871664	222.715	4.34521e-49	2.78246e-47	ENSMUSG00000029337	Fgf5	protein_coding
2857.75	-1.29991	0.0877964	221.143	9.53477e-49	6.0701e-47	ENSMUSG00000057406	Whsc1	protein_coding
354.058	-2.10625	0.168059	220.064	1.63612e-48	1.03558e-46	ENSMUSG00000030257	Srgap3	protein_coding
384.676	-2.39342	0.178354	218.877	2.96187e-48	1.86394e-46	ENSMUSG00000038668	Lpar1	protein_coding
6269.13	1.19993	0.0828826	218.306	3.93924e-48	2.46484e-46	ENSMUSG00000022962	Gart	protein_coding
1009.19	1.76415	0.139539	218.263	4.02541e-48	2.50444e-46	ENSMUSG00000024067	Dpy30	protein_coding
2554.9	1.78115	0.137928	217.006	7.54726e-48	4.66906e-46	ENSMUSG00000032267	Usp28	protein_coding
355.372	-4.15466	0.40196	216.725	8.68482e-48	5.34263e-46	ENSMUSG00000024619	Cdx1	protein_coding
2578.63	-2.4908	0.16861	216.552	9.46976e-48	5.79295e-46	ENSMUSG00000051855	Mest	protein_coding
343.706	2.67734	0.193095	215.926	1.29511e-47	7.87858e-46	ENSMUSG00000042751	Nmnat2	protein_coding
870.637	1.24754	0.178089	215.489	1.61135e-47	9.74821e-46	ENSMUSG00000019989	Enpp3	protein_coding
596.445	2.19266	0.154493	215.325	1.74908e-47	1.05233e-45	ENSMUSG00000026305	Lrrfip1	protein_coding
789.166	1.46042	0.12423	214.634	2.47095e-47	1.47852e-45	ENSMUSG00000024135	Srbd1	protein_coding
1003.27	2.50082	0.169659	213.417	4.54103e-47	2.7024e-45	ENSMUSG00000020099	Unc5b	protein_coding
1534.42	1.53829	0.170922	213.08	5.37313e-47	3.18031e-45	ENSMUSG00000070348	Ccnd1	protein_coding
1577.99	1.37976	0.0988496	212.905	5.86585e-47	3.45328e-45	ENSMUSG00000017386	Traf4	protein_coding
252.545	-5.62084	0.42247	212.89	5.90931e-47	3.46026e-45	ENSMUSG00000035403	Crb2	protein_coding
582.109	2.14467	0.166094	212.717	6.44317e-47	3.7528e-45	ENSMUSG00000057897	Camk2b	protein_coding
1402.11	1.47515	0.131028	212.7	6.49694e-47	3.7641e-45	ENSMUSG00000031530	Dusp4	protein_coding
230.54	2.43457	0.196967	212.293	7.96616e-47	4.59102e-45	ENSMUSG00000056665	Them6	protein_coding
379.308	-2.95369	0.222123	212.096	8.78727e-47	5.03773e-45	ENSMUSG00000031217	Efnb1	protein_coding
159.208	5.16061	0.393336	211.277	1.32361e-46	7.54871e-45	ENSMUSG00000027985	Lef1	protein_coding
710.675	2.44693	0.187843	210.391	2.06155e-46	1.16964e-44	ENSMUSG00000000958	Slc7a7	protein_coding
4410.37	1.45718	0.100269	210.369	2.08441e-46	1.17651e-44	ENSMUSG00000021794	Glud1	protein_coding
780.206	2.71925	0.195122	210.179	2.292e-46	1.28705e-44	ENSMUSG00000029769	Ccdc136	protein_coding
1675.11	1.42974	0.098741	209.074	3.98308e-46	2.22524e-44	ENSMUSG00000027506	Tpd52	protein_coding
2379.31	2.49363	0.184577	208.29	5.89432e-46	3.27628e-44	ENSMUSG00000031383	Dusp9	protein_coding
4898.54	2.07652	0.143542	208.012	6.77164e-46	3.74492e-44	ENSMUSG00000025278	Flnb	protein_coding
351.105	-2.53697	0.177048	207.8	7.5292e-46	4.14295e-44	ENSMUSG00000021047	Nova1	protein_coding
150.473	-4.02111	0.290362	207.009	1.11851e-45	6.12382e-44	ENSMUSG00000027792	Bche	protein_coding
2849.91	3.97319	0.268598	206.964	1.14369e-45	6.23055e-44	ENSMUSG00000032494	Tdgf1	protein_coding
106.3	-5.66623	0.482727	206.839	1.21733e-45	6.59891e-44	ENSMUSG00000020875	Hoxb9	protein_coding
1475.45	-1.32815	0.0951436	205.568	2.29849e-45	1.23982e-43	ENSMUSG00000031483	Erlin2	protein_coding
217.048	2.2082	0.189076	205.548	2.32154e-45	1.24612e-43	ENSMUSG00000059456	Ptk2b	protein_coding
4415.64	4.46003	0.300439	205.184	2.78544e-45	1.48783e-43	ENSMUSG00000005892	Trh	protein_coding
235.151	-6.69567	0.479591	205.135	2.8542e-45	1.51716e-43	ENSMUSG00000066687	Zbtb16	protein_coding
2839.58	1.35355	0.0943547	204.641	3.65445e-45	1.93315e-43	ENSMUSG00000030970	Ctbp2	protein_coding
164.821	-5.30178	0.383401	203.865	5.38706e-45	2.83598e-43	ENSMUSG00000048562	Sp8	protein_coding
1116.02	-1.40947	0.0990855	202.839	8.99521e-45	4.7128e-43	ENSMUSG00000054693	Adam10	protein_coding
1902.42	1.07785	0.0803184	202.723	9.53304e-45	4.9708e-43	ENSMUSG00000020092	Pald1	protein_coding
167.858	-3.3914	0.318453	202.477	1.07815e-44	5.59513e-43	ENSMUSG00000020297	Nsg2	protein_coding
555.256	-2.0407	0.146844	201.944	1.40745e-44	7.26962e-43	ENSMUSG00000054752	Fsd1l	protein_coding
1023.77	1.4044	0.0993693	201.365	1.88037e-44	9.66671e-43	ENSMUSG00000024085	Man2a1	protein_coding
473.233	2.31688	0.164553	201.219	2.02232e-44	1.03478e-42	ENSMUSG00000059991	Nptx2	protein_coding
235.707	3.56582	0.290019	200.735	2.57654e-44	1.31224e-42	ENSMUSG00000034612	Chst11	protein_coding
2292.86	-4.68656	0.359673	200.602	2.75249e-44	1.39536e-42	ENSMUSG00000004885	Crabp2	protein_coding
212.84	-3.51742	0.280674	199.608	4.52623e-44	2.28397e-42	ENSMUSG00000052942	Glis3	protein_coding
772.446	2.59668	0.196602	199.254	5.40281e-44	2.7138e-42	ENSMUSG00000069806	Cacng7	protein_coding
184.806	-3.12269	0.223009	198.742	6.97833e-44	3.48917e-42	ENSMUSG00000024921	Smarca2	protein_coding
1591.32	1.72594	0.124223	197.698	1.17622e-43	5.85434e-42	ENSMUSG00000026456	Cyb5r1	protein_coding
464.253	2.75656	0.199899	196.807	1.83643e-43	9.09904e-42	ENSMUSG00000008035	Mid1ip1	protein_coding
5410.15	1.56134	0.110884	196.768	1.87205e-43	9.23375e-42	ENSMUSG00000041718	Alg13	protein_coding
2430.48	1.31736	0.100237	195.963	2.80065e-43	1.37521e-41	ENSMUSG00000032279	Idh3a	protein_coding
666.064	1.95503	0.140943	195.648	3.27809e-43	1.60246e-41	ENSMUSG00000015653	Steap2	protein_coding
518.768	-2.53742	0.19937	195.401	3.70785e-43	1.80449e-41	ENSMUSG00000000957	Mmp14	protein_coding
1383.07	2.39673	0.170355	194.775	5.07238e-43	2.45763e-41	ENSMUSG00000052512	Nav2	protein_coding
158.947	-4.30159	0.324573	194.72	5.21423e-43	2.51523e-41	ENSMUSG00000043391	2510009E07Rik	protein_coding
2860.22	1.32721	0.192817	194.342	6.29598e-43	3.02373e-41	ENSMUSG00000021953	Tdh	protein_coding
2616.16	-0.147009	0.114918	194.271	6.52437e-43	3.11973e-41	ENSMUSG00000020782	Llgl2	protein_coding
3197.28	-0.793867	0.0780993	193.664	8.83857e-43	4.20793e-41	ENSMUSG00000044147	Arf6	protein_coding
230.396	1.71138	0.32512	193.603	9.11189e-43	4.31927e-41	ENSMUSG00000031636	Pdlim3	protein_coding
39.8963	-8.33917	0.839681	191.915	2.1195e-42	1.00037e-40	ENSMUSG00000034898	Filip1	protein_coding
346.7	0.686776	0.207359	191.869	2.16863e-42	1.01916e-40	ENSMUSG00000063268	Parp10	protein_coding
1178.73	2.11662	0.152489	191.817	2.22578e-42	1.04155e-40	ENSMUSG00000022419	Deptor	protein_coding
556.983	2.08463	0.153799	191.658	2.40994e-42	1.12293e-40	ENSMUSG00000021703	Serinc5	protein_coding
1268.61	-1.57807	0.14419	191.37	2.7837e-42	1.29159e-40	ENSMUSG00000070643	Sox13	protein_coding
1501.3	1.29589	0.0945031	191.034	3.2927e-42	1.52131e-40	ENSMUSG00000024096	Ralbp1	protein_coding
1085.73	-1.83135	0.135245	189.596	6.75625e-42	3.10844e-40	ENSMUSG00000020086	H2afy2	protein_coding
141.141	-2.43426	0.257039	189.587	6.78627e-42	3.10919e-40	ENSMUSG00000068048	Rhox9	protein_coding
464.804	-2.16485	0.313531	189.53	6.98507e-42	3.18694e-40	ENSMUSG00000039982	Dtx4	protein_coding
2294.19	-1.96933	0.142414	189.289	7.87686e-42	3.57891e-40	ENSMUSG00000052534	Pbx1	protein_coding
2657.81	1.08345	0.0827522	187.922	1.56011e-41	7.05917e-40	ENSMUSG00000028729	Ebna1bp2	protein_coding
2425.06	1.55277	0.118866	187.172	2.26998e-41	1.02289e-39	ENSMUSG00000036438	Calm2	protein_coding
1036.02	-2.00091	0.150159	186.794	2.7422e-41	1.23062e-39	ENSMUSG00000081677	Mdk-ps1	processed_pseudogene
527.094	-3.31748	0.418813	186.109	3.86323e-41	1.72663e-39	ENSMUSG00000032327	Stra6	protein_coding
1388.02	-1.66127	0.126687	185.65	4.85935e-41	2.163e-39	ENSMUSG00000075592	Nynrin	protein_coding
958.262	-2.0117	0.147209	185.323	5.72405e-41	2.53759e-39	ENSMUSG00000054008	Ndst1	protein_coding
1160.86	1.4829	0.112312	183.731	1.26829e-40	5.59993e-39	ENSMUSG00000042195	Slc35f2	protein_coding
1375.46	1.07186	0.0882131	183.526	1.40575e-40	6.18191e-39	ENSMUSG00000024014	Pim1	protein_coding
428.562	1.94187	0.14566	183.227	1.63181e-40	7.14731e-39	ENSMUSG00000033644	Piwil2	protein_coding
1763.35	-1.35096	0.133463	182.286	2.61251e-40	1.13972e-38	ENSMUSG00000039477	Tnrc18	protein_coding
1759.61	-1.20446	0.0898175	182.07	2.91103e-40	1.26491e-38	ENSMUSG00000074748	Atxn7l3b	protein_coding
1323.84	2.17953	0.165104	181.542	3.79079e-40	1.64068e-38	ENSMUSG00000034330	Plcg2	protein_coding
207.221	-3.80848	0.290201	181.44	3.98772e-40	1.71911e-38	ENSMUSG00000046733	Gprc5a	protein_coding
6813.6	0.940062	0.0902017	181.379	4.11181e-40	1.76566e-38	ENSMUSG00000030268	Bcat1	protein_coding
302.124	1.8243	0.178341	181.339	4.19575e-40	1.79467e-38	ENSMUSG00000039450	Dcxr	protein_coding
616.675	1.66073	0.126396	178.875	1.43798e-39	6.12682e-38	ENSMUSG00000028807	Zbtb8a	protein_coding
1403.97	1.31811	0.10735	178.581	1.66581e-39	7.07001e-38	ENSMUSG00000034867	Ankrd27	protein_coding
765.43	-2.49579	0.196434	175.559	7.54963e-39	3.19183e-37	ENSMUSG00000053080	2700081O15Rik	protein_coding
1142.59	2.08669	0.158925	175.519	7.69951e-39	3.24268e-37	ENSMUSG00000035914	Cd276	protein_coding
378.014	2.06375	0.189817	175.324	8.48911e-39	3.56152e-37	ENSMUSG00000027171	Prrg4	protein_coding
861.337	1.58032	0.131877	175.289	8.63912e-39	3.61062e-37	ENSMUSG00000018585	Atox1	protein_coding
1883.17	-0.96965	0.0752223	175.145	9.28299e-39	3.86497e-37	ENSMUSG00000055932	Fto	protein_coding
805.635	1.59111	0.141789	175.028	9.84567e-39	4.08372e-37	ENSMUSG00000024078	Ttc27	protein_coding
6870.73	1.0277	0.0903701	174.868	1.0662e-38	4.40562e-37	ENSMUSG00000022272	Myo10	protein_coding
207.523	3.20303	0.251595	174.76	1.12556e-38	4.61606e-37	ENSMUSG00000037960	1110007C09Rik	protein_coding
493.293	2.0481	0.193723	174.763	1.12354e-38	4.61606e-37	ENSMUSG00000035275	Raver2	protein_coding
309.365	2.0195	0.16671	174.712	1.15263e-38	4.70945e-37	ENSMUSG00000028681	Ptch2	protein_coding
209.902	-2.93783	0.277199	173.725	1.88816e-38	7.686e-37	ENSMUSG00000058571	Gpc6	protein_coding
1342.98	-2.52574	0.192654	172.899	2.85467e-38	1.15773e-36	ENSMUSG00000032796	Lama1	protein_coding
1083.8	0.266157	0.14035	172.231	3.98567e-38	1.61045e-36	ENSMUSG00000030352	Tspan9	protein_coding
334.199	-2.23559	0.18577	171.852	4.81812e-38	1.93965e-36	ENSMUSG00000026739	Bmi1	protein_coding
944.839	-1.88176	0.145753	171.725	5.1341e-38	2.05928e-36	ENSMUSG00000052911	Lamb2	protein_coding
1731.97	-1.03603	0.107082	171.577	5.52862e-38	2.20943e-36	ENSMUSG00000025665	Rps6ka6	protein_coding
1042.33	-1.43598	0.110018	170.939	7.60278e-38	3.02729e-36	ENSMUSG00000031309	Rps6ka3	protein_coding
1505.28	-1.60746	0.122544	170.835	8.01193e-38	3.17865e-36	ENSMUSG00000028759	Hp1bp3	protein_coding
314.623	1.87966	0.198251	170.306	1.04379e-37	4.12617e-36	ENSMUSG00000030554	Synm	protein_coding
1480.66	-0.885172	0.107594	170.195	1.10324e-37	4.34548e-36	ENSMUSG00000026623	Lpgat1	protein_coding
807.174	-1.66931	0.130846	169.878	1.29235e-37	5.07213e-36	ENSMUSG00000039835	Nhsl1	protein_coding
582.15	2.73743	0.209396	169.549	1.52383e-37	5.95926e-36	ENSMUSG00000029311	Hsd17b11	protein_coding
1569.07	-1.43915	0.113162	169.405	1.63764e-37	6.38154e-36	ENSMUSG00000035770	Dync1li2	protein_coding
852.611	1.65817	0.131587	169.38	1.65836e-37	6.43937e-36	ENSMUSG00000025880	Smad7	protein_coding
656.038	-2.8767	0.236865	169.327	1.70234e-37	6.58678e-36	ENSMUSG00000096014	Sox1	protein_coding
2199.48	-0.946455	0.086514	169.275	1.74721e-37	6.73662e-36	ENSMUSG00000005656	Snx6	protein_coding
147.486	-3.66511	0.287258	168.929	2.07779e-37	7.98309e-36	ENSMUSG00000021217	Tshz3	protein_coding
2024.08	-1.10302	0.0909285	168.67	2.3642e-37	9.05176e-36	ENSMUSG00000031731	Ap1g1	protein_coding
4706.81	-1.80403	0.167347	168.401	2.70486e-37	1.03199e-35	ENSMUSG00000036030	Prtg	protein_coding
660.435	-2.23016	0.17219	167.617	4.00332e-37	1.52209e-35	ENSMUSG00000024238	Zeb1	protein_coding
221.23	4.165	0.345472	166.861	5.84165e-37	2.21336e-35	ENSMUSG00000067261	Foxd3	protein_coding
1682.58	1.93007	0.156675	165.453	1.18146e-36	4.46103e-35	ENSMUSG00000024048	Myl12a	protein_coding
2876.66	1.14441	0.0930228	164.765	1.66629e-36	6.27006e-35	ENSMUSG00000029203	Ube2k	protein_coding
210.659	4.54673	0.344489	164.497	1.90479e-36	7.14296e-35	ENSMUSG00000037411	Serpine1	protein_coding
3114.06	1.65266	0.135416	164.442	1.95842e-36	7.319e-35	ENSMUSG00000021728	Emb	protein_coding
1851.07	1.9042	0.167242	163.262	3.53191e-36	1.31545e-34	ENSMUSG00000024900	Cpt1a	protein_coding
191.146	3.89463	0.314773	163.201	3.64199e-36	1.35186e-34	ENSMUSG00000022102	Dok2	protein_coding
168.432	-3.71538	0.298256	162.143	6.18033e-36	2.2863e-34	ENSMUSG00000000753	Serpinf1	protein_coding
1179.62	-1.34614	0.106086	161.959	6.77607e-36	2.49825e-34	ENSMUSG00000021709	Erbb2ip	protein_coding
766.95	-1.33971	0.127407	161.946	6.82168e-36	2.50662e-34	ENSMUSG00000047003	Zfp41	protein_coding
1183.17	1.51616	0.120991	161.921	6.90642e-36	2.52928e-34	ENSMUSG00000040606	Kazn	protein_coding
294.887	2.38171	0.198552	161.229	9.76377e-36	3.56378e-34	ENSMUSG00000038400	Pmepa1	protein_coding
472.931	2.66505	0.218079	160.67	1.29105e-35	4.69669e-34	ENSMUSG00000068876	Cgn	protein_coding
718.698	-1.57049	0.128052	160.069	1.74367e-35	6.32225e-34	ENSMUSG00000047045	Tmem164	protein_coding
2399.52	-1.14624	0.0906414	159.413	2.42083e-35	8.74854e-34	ENSMUSG00000020362	Cnot6	protein_coding
1027.06	1.2514	0.114941	159.151	2.75872e-35	9.93685e-34	ENSMUSG00000029672	Fam3c	protein_coding
415.516	-0.740699	0.166055	158.983	3.00125e-35	1.0775e-33	ENSMUSG00000078234	Klhdc7a	protein_coding
3550.08	-0.775428	0.108385	158.879	3.16191e-35	1.13147e-33	ENSMUSG00000031565	Fgfr1	protein_coding
57.9189	-4.05672	0.428195	157.8	5.42126e-35	1.93364e-33	ENSMUSG00000031595	Pdgfrl	protein_coding
160.109	-2.84826	0.234297	157.175	7.40987e-35	2.63435e-33	ENSMUSG00000039270	Megf9	protein_coding
252.59	7.2398	0.595601	157.092	7.72536e-35	2.73763e-33	ENSMUSG00000026532	Spta1	protein_coding
1070.59	1.56854	0.131507	157.052	7.88286e-35	2.78443e-33	ENSMUSG00000019796	Lrp11	protein_coding
1743.55	1.24133	0.102418	156.982	8.16267e-35	2.87399e-33	ENSMUSG00000000134	Tfe3	protein_coding
1700.72	-1.28838	0.122584	156.543	1.01647e-34	3.56742e-33	ENSMUSG00000021027	Ralgapa1	protein_coding
439.785	-1.23007	0.165237	155.924	1.38523e-34	4.84609e-33	ENSMUSG00000021464	Ror2	protein_coding
948.117	1.35188	0.117629	155.095	2.09727e-34	7.31372e-33	ENSMUSG00000025499	Hras	protein_coding
342.951	-1.74503	0.174015	154.942	2.26331e-34	7.86769e-33	ENSMUSG00000030315	Vgll4	protein_coding
5595.18	-1.13919	0.10605	154.807	2.4214e-34	8.39061e-33	ENSMUSG00000031633	Slc25a4	protein_coding
174.513	-7.11545	0.576035	154.694	2.56181e-34	8.84129e-33	ENSMUSG00000063415	Cyp26b1	protein_coding
143.589	-2.77006	0.227831	154.69	2.56761e-34	8.84129e-33	ENSMUSG00000031785	Adgrg1	protein_coding
4206.88	-0.778058	0.0685323	154.651	2.61757e-34	8.98507e-33	ENSMUSG00000001472	Tcf25	protein_coding
2255.06	3.08223	0.250274	154.548	2.75611e-34	9.43108e-33	ENSMUSG00000047751	Utf1	protein_coding
630.439	1.38316	0.247389	154.288	3.1382e-34	1.07051e-32	ENSMUSG00000081037	Gm13929	transcribed_processed_pseudogene
225.167	2.53091	0.205314	153.938	3.73975e-34	1.27175e-32	ENSMUSG00000029330	Cds1	protein_coding
189.434	-3.71687	0.306074	153.649	4.32108e-34	1.46489e-32	ENSMUSG00000041420	Meis3	protein_coding
2440.87	-0.783605	0.0866055	153.279	5.19899e-34	1.75707e-32	ENSMUSG00000031930	Wwp2	protein_coding
3927.44	-1.25862	0.147863	153.268	5.22832e-34	1.76154e-32	ENSMUSG00000097451	Rian	processed_transcript
678.437	1.38715	0.129141	153.217	5.36272e-34	1.80128e-32	ENSMUSG00000032577	Mapkapk3	protein_coding
1445.56	-0.851052	0.101331	153.189	5.43866e-34	1.8212e-32	ENSMUSG00000026556	Vangl2	protein_coding
594.442	-1.44681	0.125066	152.619	7.23265e-34	2.41456e-32	ENSMUSG00000021065	Fut8	protein_coding
1019.17	1.69392	0.13854	152.41	8.02772e-34	2.67184e-32	ENSMUSG00000026600	Soat1	protein_coding
212.485	4.32736	0.465903	152.274	8.59192e-34	2.85095e-32	ENSMUSG00000023903	Mmp25	protein_coding
1996.03	-1.69327	0.140375	152.086	9.44014e-34	3.12295e-32	ENSMUSG00000006930	Hap1	protein_coding
1265.77	1.62928	0.132106	151.447	1.29912e-33	4.28475e-32	ENSMUSG00000001288	Rarg	protein_coding
337.747	2.48573	0.209089	151.434	1.3079e-33	4.30075e-32	ENSMUSG00000022421	Nptxr	protein_coding
1429.29	-0.350001	0.10086	151.135	1.51858e-33	4.97858e-32	ENSMUSG00000052609	Plekhg3	protein_coding
2076.64	-1.29453	0.107164	151.01	1.61629e-33	5.28309e-32	ENSMUSG00000032340	Neo1	protein_coding
17512.3	0.768963	0.0665459	150.099	2.54888e-33	8.30662e-32	ENSMUSG00000036371	Serbp1	protein_coding
1052.09	1.34286	0.119708	149.853	2.88324e-33	9.36839e-32	ENSMUSG00000022136	Dnajc3	protein_coding
503.497	4.93969	0.408247	149.796	2.96574e-33	9.60796e-32	ENSMUSG00000031155	Pim2	protein_coding
260.949	-2.68936	0.224587	149.654	3.18473e-33	1.02869e-31	ENSMUSG00000035835	Lppr3	protein_coding
1154.46	1.53289	0.125295	149.489	3.45756e-33	1.11354e-31	ENSMUSG00000024533	Spire1	protein_coding
137.511	3.89292	0.330782	149.199	3.99786e-33	1.28002e-31	ENSMUSG00000035486	Plk5	protein_coding
2574.24	-0.412711	0.0870262	149.202	3.99216e-33	1.28002e-31	ENSMUSG00000033581	Igf2bp2	protein_coding
513.07	1.35919	0.133148	149.061	4.28299e-33	1.36731e-31	ENSMUSG00000058704	Memo1	protein_coding
1981.64	1.05845	0.102318	148.858	4.74127e-33	1.50921e-31	ENSMUSG00000024054	Smchd1	protein_coding
376.6	1.99561	0.169398	148.675	5.19463e-33	1.64873e-31	ENSMUSG00000024082	Ndufaf7	protein_coding
574.426	1.55073	0.135651	148.351	6.11067e-33	1.93387e-31	ENSMUSG00000060090	Rp2h	protein_coding
864.803	1.06174	0.0894715	148.323	6.19695e-33	1.95552e-31	ENSMUSG00000021868	Ppif	protein_coding
2040.18	1.34968	0.121433	147.784	8.11082e-33	2.55211e-31	ENSMUSG00000024081	Cebpz	protein_coding
11776	0.959472	0.0793305	147.469	9.49769e-33	2.97994e-31	ENSMUSG00000051391	Ywhag	protein_coding
830.386	-1.3778	0.135076	147.357	1.00406e-32	3.14127e-31	ENSMUSG00000049106	Dcaf5	protein_coding
338.103	2.54582	0.211216	147.318	1.02399e-32	3.19449e-31	ENSMUSG00000018554	Ybx2	protein_coding
247.965	2.30526	0.200939	147.194	1.08972e-32	3.38989e-31	ENSMUSG00000056043	Rgs9bp	protein_coding
1001.4	1.0699	0.175521	146.569	1.48921e-32	4.61951e-31	ENSMUSG00000018909	Arrb1	protein_coding
287.433	-1.55285	0.4046	146.343	1.66714e-32	5.15682e-31	ENSMUSG00000030519	Apba2	protein_coding
1506.42	-1.26244	0.106559	146.334	1.67519e-32	5.16712e-31	ENSMUSG00000020964	Sel1l	protein_coding
682.054	-1.24243	0.15584	146.308	1.69666e-32	5.21867e-31	ENSMUSG00000038677	Scube3	protein_coding
4767.13	0.974669	0.0872304	146.05	1.93076e-32	5.92209e-31	ENSMUSG00000003868	Ruvbl2	protein_coding
223.043	-1.10257	0.214789	146.026	1.95383e-32	5.97609e-31	ENSMUSG00000032118	Fez1	protein_coding
1518.39	1.16779	0.0976139	145.171	2.99577e-32	9.13752e-31	ENSMUSG00000042626	Shc1	protein_coding
333.311	-2.31344	0.195732	145.15	3.02817e-32	9.21067e-31	ENSMUSG00000024420	Zfp521	protein_coding
18158.6	1.04387	0.0891957	144.931	3.37779e-32	1.02456e-30	ENSMUSG00000038587	Akap12	protein_coding
1138.74	1.26286	0.105225	144.568	4.05021e-32	1.22513e-30	ENSMUSG00000018322	Tomm34	protein_coding
223.522	-2.21396	0.200633	144.052	5.24273e-32	1.58149e-30	ENSMUSG00000034744	Nagk	protein_coding
1760.62	1.15768	0.0977632	143.988	5.41187e-32	1.62802e-30	ENSMUSG00000032350	Gclc	protein_coding
366.4	-2.05221	0.173846	143.893	5.67529e-32	1.70259e-30	ENSMUSG00000050530	Fam171a1	protein_coding
1111.33	1.66271	0.145027	143.8	5.94604e-32	1.77894e-30	ENSMUSG00000037171	Nodal	protein_coding
413.655	-1.87014	0.167618	143.554	6.72284e-32	2.00586e-30	ENSMUSG00000039168	Dap	protein_coding
530.211	2.00995	0.190425	143.531	6.80112e-32	2.0237e-30	ENSMUSG00000032802	Srxn1	protein_coding
2282.98	-0.975585	0.0835334	143.364	7.39438e-32	2.19427e-30	ENSMUSG00000046691	Chtf8	protein_coding
197.211	0.290223	0.30461	142.513	1.13149e-31	3.34859e-30	ENSMUSG00000081044	AU015836	protein_coding
978.367	-2.17399	0.187082	142.371	1.21474e-31	3.58529e-30	ENSMUSG00000021068	Nin	protein_coding
1428.91	1.56302	0.130841	142.352	1.22663e-31	3.61065e-30	ENSMUSG00000036167	Pphln1	protein_coding
500.748	1.49801	0.141698	142.004	1.45954e-31	4.28471e-30	ENSMUSG00000034998	Foxn2	protein_coding
1544.42	0.894033	0.0906973	141.948	1.50093e-31	4.39444e-30	ENSMUSG00000022945	Chaf1b	protein_coding
4000.93	1.10826	0.102667	141.817	1.60276e-31	4.68007e-30	ENSMUSG00000050708	Ftl1	protein_coding
25.1291	-6.96837	1.22315	141.595	1.79053e-31	5.21445e-30	ENSMUSG00000061877	BC048679	protein_coding
217.127	-2.11062	0.506319	141.507	1.87144e-31	5.43561e-30	ENSMUSG00000025876	Unc5a	protein_coding
6111.33	1.30705	0.112638	141.484	1.89267e-31	5.48272e-30	ENSMUSG00000032348	Gsta4	protein_coding
311.549	2.26158	0.268523	141.477	1.89985e-31	5.48903e-30	ENSMUSG00000038507	Parp12	protein_coding
177.745	-8.42188	0.730422	141.401	1.97278e-31	5.68473e-30	ENSMUSG00000095139	Pou3f2	protein_coding
228.636	-4.55505	0.371374	141.273	2.1036e-31	6.04579e-30	ENSMUSG00000031538	Plat	protein_coding
1283.47	-1.26222	0.12567	141.169	2.21632e-31	6.35306e-30	ENSMUSG00000014303	Glis2	protein_coding
475.163	-1.77943	0.151281	140.937	2.4878e-31	7.11263e-30	ENSMUSG00000062031	Athl1	protein_coding
1228.29	-1.05957	0.0986427	140.928	2.49966e-31	7.12793e-30	ENSMUSG00000017929	B4galt5	protein_coding
4608.63	1.037	0.0967457	140.822	2.63545e-31	7.48872e-30	ENSMUSG00000024812	Tjp2	protein_coding
99.5289	1.81997	0.316412	140.819	2.63986e-31	7.48872e-30	ENSMUSG00000003283	Hck	protein_coding
4848.52	-0.705096	0.0640344	140.575	2.98174e-31	8.4367e-30	ENSMUSG00000031835	Mbtps1	protein_coding
128.971	2.11856	0.275545	140.152	3.68417e-31	1.03973e-29	ENSMUSG00000021950	Anxa8	protein_coding
1844.97	-1.05132	0.1754	140.144	3.69862e-31	1.03992e-29	ENSMUSG00000042367	Gjb3	protein_coding
2783.56	-1.10683	0.100243	140.142	3.70383e-31	1.03992e-29	ENSMUSG00000031865	Dctn1	protein_coding
58.9728	-4.0874	0.437154	140.132	3.72173e-31	1.04227e-29	ENSMUSG00000064215	Ifi27	protein_coding
886.842	-1.23299	0.124902	140.082	3.81519e-31	1.06572e-29	ENSMUSG00000021188	Trip11	protein_coding
70.9691	-5.06337	0.486283	139.607	4.83863e-31	1.34817e-29	ENSMUSG00000071192	Wfikkn1	protein_coding
4926.99	0.697815	0.0663546	139.182	5.9856e-31	1.66351e-29	ENSMUSG00000024493	Lars	protein_coding
598.306	-0.960494	0.138441	139.074	6.31478e-31	1.75055e-29	ENSMUSG00000050730	Arhgap42	protein_coding
431.311	2.07676	0.187308	138.636	7.86334e-31	2.17433e-29	ENSMUSG00000037211	Spry1	protein_coding
2325.46	1.17778	0.100174	138.553	8.19503e-31	2.26034e-29	ENSMUSG00000041075	Fzd7	protein_coding
1101.92	-1.47629	0.125583	138.499	8.42196e-31	2.3171e-29	ENSMUSG00000031776	Arl2bp	protein_coding
1486.25	1.74005	0.148806	138.443	8.66055e-31	2.37677e-29	ENSMUSG00000009585	Apobec3	protein_coding
188.031	-2.17475	0.247843	138.394	8.87357e-31	2.42914e-29	ENSMUSG00000001123	Lgals9	protein_coding
3734.9	1.15147	0.0996061	138.176	9.89571e-31	2.70219e-29	ENSMUSG00000056537	Rlim	protein_coding
732.826	1.65648	0.222649	138.159	9.97999e-31	2.71843e-29	ENSMUSG00000031139	Mcf2	protein_coding
329.196	2.17929	0.188997	137.613	1.31125e-30	3.56283e-29	ENSMUSG00000045658	Pid1	protein_coding
203.578	-1.92412	0.222792	137.338	1.50458e-30	4.07801e-29	ENSMUSG00000044337	Ackr3	protein_coding
598.141	1.31246	0.129638	137.04	1.74659e-30	4.72227e-29	ENSMUSG00000014592	Camta1	protein_coding
1390.46	-1.11897	0.096177	136.962	1.81603e-30	4.8979e-29	ENSMUSG00000032228	Tcf12	protein_coding
828.912	2.89659	0.274779	136.861	1.91e-30	5.13869e-29	ENSMUSG00000000730	Dnmt3l	protein_coding
3212.99	1.04324	0.101816	136.76	2.00921e-30	5.39235e-29	ENSMUSG00000020184	Mdm2	protein_coding
684.17	1.45334	0.12471	136.726	2.04323e-30	5.47027e-29	ENSMUSG00000073700	Klhl21	protein_coding
1239.59	1.82949	0.160713	136.289	2.54219e-30	6.78952e-29	ENSMUSG00000079037	Prnp	protein_coding
100.092	3.93504	0.3461	136.07	2.83686e-30	7.55807e-29	ENSMUSG00000042002	Foxn4	protein_coding
1434.94	1.66731	0.142824	135.864	3.14354e-30	8.35479e-29	ENSMUSG00000031995	St14	protein_coding
372.012	2.42466	0.210861	135.63	3.53418e-30	9.37028e-29	ENSMUSG00000040907	Atp1a3	protein_coding
2129.62	2.08163	0.179001	135.425	3.91584e-30	1.03571e-28	ENSMUSG00000049422	Chchd10	protein_coding
3353.1	1.76661	0.162962	135.311	4.14518e-30	1.09373e-28	ENSMUSG00000060461	Dppa5a	protein_coding
2146.03	-0.871403	0.0872771	134.909	5.06787e-30	1.33397e-28	ENSMUSG00000042700	Sipa1l1	protein_coding
2534.17	1.3135	0.12219	134.759	5.46416e-30	1.43483e-28	ENSMUSG00000001056	Nhp2	protein_coding
320.847	2.28972	0.20286	134.599	5.91713e-30	1.55006e-28	ENSMUSG00000042271	Nxt2	protein_coding
860.3	-5.95876	0.509123	134.192	7.25533e-30	1.89608e-28	ENSMUSG00000027210	Meis2	protein_coding
1889.04	-1.88914	0.165415	134.177	7.3086e-30	1.90546e-28	ENSMUSG00000048612	Myof	protein_coding
399.394	2.55348	0.235333	134.029	7.86833e-30	2.04651e-28	ENSMUSG00000047281	Sfn	protein_coding
1356.72	-1.08894	0.101773	133.765	8.98213e-30	2.33067e-28	ENSMUSG00000000759	Tubgcp3	protein_coding
766.908	1.88711	0.18084	133.695	9.30029e-30	2.40752e-28	ENSMUSG00000057530	Ece1	protein_coding
1277.15	1.22372	0.135258	133.235	1.17039e-29	3.02259e-28	ENSMUSG00000022114	Spry2	protein_coding
314.301	-2.11761	0.210576	133.216	1.18162e-29	3.0444e-28	ENSMUSG00000020182	Ddc	protein_coding
2310.15	1.41236	0.12301	133.082	1.26338e-29	3.24743e-28	ENSMUSG00000027397	Slc20a1	protein_coding
1229.91	-1.37889	0.130766	132.761	1.48353e-29	3.80438e-28	ENSMUSG00000021288	Klc1	protein_coding
113.39	1.59204	0.741605	132.603	1.60586e-29	4.10844e-28	ENSMUSG00000031073	Fgf15	protein_coding
1180.8	1.27966	0.112349	132.298	1.87005e-29	4.77321e-28	ENSMUSG00000037315	Jade3	protein_coding
970.332	1.26094	0.125034	132.177	1.98694e-29	5.05368e-28	ENSMUSG00000039329	Tex19.1	protein_coding
875.724	-1.59486	0.138416	132.175	1.98916e-29	5.05368e-28	ENSMUSG00000035021	Baz1a	protein_coding
1439.05	-0.904065	0.0975437	132.095	2.07011e-29	5.24714e-28	ENSMUSG00000033596	Rfwd3	protein_coding
1484.09	-1.01166	0.0904393	132.034	2.13362e-29	5.39565e-28	ENSMUSG00000031545	Agpat6	protein_coding
698.049	1.1658	0.137571	131.9	2.28171e-29	5.74362e-28	ENSMUSG00000025068	Gsto1	protein_coding
516.759	1.45516	0.128405	131.901	2.28072e-29	5.74362e-28	ENSMUSG00000025533	Asl	protein_coding
613.307	2.08087	0.187846	131.846	2.34449e-29	5.88811e-28	ENSMUSG00000082496	Gm6798	processed_pseudogene
322.167	-2.0159	0.182919	131.661	2.5711e-29	6.44246e-28	ENSMUSG00000062866	Phactr2	protein_coding
12123.9	0.610328	0.144764	131.615	2.63149e-29	6.57872e-28	ENSMUSG00000028645	Slc2a1	protein_coding
731.785	-1.00155	0.174465	131.522	2.7565e-29	6.87555e-28	ENSMUSG00000062380	Tubb3	protein_coding
701.079	1.76616	0.155112	131.335	3.02709e-29	7.53332e-28	ENSMUSG00000020027	Socs2	protein_coding
184.737	-2.3827	0.225909	131.123	3.36541e-29	8.35629e-28	ENSMUSG00000027204	Fbn1	protein_coding
969.464	1.00103	0.108441	130.694	4.1696e-29	1.03297e-27	ENSMUSG00000021866	Anxa11	protein_coding
1909.43	-0.963283	0.100442	130.599	4.37265e-29	1.08082e-27	ENSMUSG00000031858	Mau2	protein_coding
260.069	-2.03353	0.196997	130.567	4.44371e-29	1.09592e-27	ENSMUSG00000033256	Shf	protein_coding
1211.88	1.18349	0.112819	130.395	4.84318e-29	1.19175e-27	ENSMUSG00000042903	Foxo4	protein_coding
891.121	-4.71465	0.673791	130.298	5.08269e-29	1.24788e-27	ENSMUSG00000024987	Cyp26a1	protein_coding
403.599	0.886006	0.166961	130.055	5.74035e-29	1.40619e-27	ENSMUSG00000000531	Grasp	protein_coding
162.081	-1.42583	0.240862	129.529	7.46722e-29	1.82514e-27	ENSMUSG00000034758	Tle6	protein_coding
175.774	2.58809	0.243962	129.34	8.20713e-29	2.00152e-27	ENSMUSG00000027488	Snta1	protein_coding
797.211	-1.70567	0.152447	129.116	9.17915e-29	2.23359e-27	ENSMUSG00000058056	Palld	protein_coding
385.129	-1.97024	0.335563	129.11	9.20514e-29	2.23495e-27	ENSMUSG00000030110	Ret	protein_coding
153.308	-8.28574	0.751528	129.1	9.25518e-29	2.24213e-27	ENSMUSG00000079560	Hoxa3	protein_coding
194.275	1.93723	0.192327	129.074	9.37252e-29	2.26554e-27	ENSMUSG00000028982	Slc25a33	protein_coding
275.225	4.17345	0.581882	129.016	9.65041e-29	2.32758e-27	ENSMUSG00000054196	Cthrc1	protein_coding
1796.26	-1.19584	0.10836	128.539	1.2247e-28	2.94736e-27	ENSMUSG00000016534	Lamp2	protein_coding
3516.83	0.984409	0.0927761	128.441	1.28651e-28	3.08931e-27	ENSMUSG00000029455	Aldh2	protein_coding
5722.75	-0.732774	0.155802	128.269	1.40209e-28	3.35949e-27	ENSMUSG00000092035	Peg10	protein_coding
554.73	1.41581	0.139694	128.247	1.41764e-28	3.38933e-27	ENSMUSG00000028042	Zbtb7b	protein_coding
2612.3	0.777622	0.0847816	128.057	1.55868e-28	3.71843e-27	ENSMUSG00000002068	Ccne1	protein_coding
117.665	-3.38103	0.349374	127.788	1.78303e-28	4.24438e-27	ENSMUSG00000022658	Tagln3	protein_coding
2913.83	-1.18737	0.1049	127.601	1.95836e-28	4.65165e-27	ENSMUSG00000066357	Wdr6	protein_coding
168.953	3.45009	0.316782	127.478	2.08206e-28	4.93475e-27	ENSMUSG00000020059	Sycp3	protein_coding
1537.63	-1.63942	0.15947	127.455	2.10573e-28	4.98007e-27	ENSMUSG00000004263	Atn1	protein_coding
1595.21	0.963014	0.0931219	127.318	2.25529e-28	5.32228e-27	ENSMUSG00000039929	Urb1	protein_coding
1144.35	0.948578	0.096554	126.807	2.91211e-28	6.85756e-27	ENSMUSG00000026974	Zmynd19	protein_coding
13401.2	0.566915	0.0563373	126.594	3.23858e-28	7.60998e-27	ENSMUSG00000040463	Mybbp1a	protein_coding
497.099	-2.24307	0.199704	126.304	3.74408e-28	8.77894e-27	ENSMUSG00000034295	Fhod3	protein_coding
3748.95	0.969613	0.0863468	126.274	3.80212e-28	8.89599e-27	ENSMUSG00000022789	Dnm1l	protein_coding
455.334	-2.18588	0.216959	126.178	3.98806e-28	9.31115e-27	ENSMUSG00000048960	Prex2	protein_coding
208.716	2.39915	0.230912	125.989	4.38306e-28	1.02116e-26	ENSMUSG00000087651	1500009L16Rik	protein_coding
7390.82	0.823678	0.0835272	125.981	4.40157e-28	1.0233e-26	ENSMUSG00000025364	Pa2g4	protein_coding
4968.41	0.702989	0.0637282	125.812	4.78853e-28	1.1109e-26	ENSMUSG00000032115	Hyou1	protein_coding
3392.65	-1.03644	0.092542	125.487	5.6341e-28	1.3043e-26	ENSMUSG00000037503	Fam168b	protein_coding
1970.02	1.24413	0.127765	125.358	6.01077e-28	1.38856e-26	ENSMUSG00000006442	Srm	protein_coding
3580.48	1.167	0.105767	125.265	6.29597e-28	1.45139e-26	ENSMUSG00000015837	Sqstm1	protein_coding
584.684	1.55656	0.13949	125.131	6.73071e-28	1.54835e-26	ENSMUSG00000015335	Zdhhc12	protein_coding
1814.29	1.27775	0.11421	125.117	6.77916e-28	1.55622e-26	ENSMUSG00000025265	Fgd1	protein_coding
4129.64	1.35882	0.124288	124.93	7.44309e-28	1.70506e-26	ENSMUSG00000036986	Pml	protein_coding
3812.38	-0.450463	0.156673	124.867	7.68166e-28	1.75604e-26	ENSMUSG00000037071	Scd1	protein_coding
865.195	-1.89876	0.171322	124.632	8.64119e-28	1.97127e-26	ENSMUSG00000002324	Rec8	protein_coding
200.995	-4.60896	0.46801	124.491	9.27083e-28	2.11051e-26	ENSMUSG00000025255	Zfhx4	protein_coding
1827.18	1.80578	0.1656	124.339	1.00023e-27	2.27232e-26	ENSMUSG00000001473	Tubb6	protein_coding
908.11	-1.13381	0.11184	124.302	1.01872e-27	2.30953e-26	ENSMUSG00000036879	Phkb	protein_coding
303.445	2.72195	0.277484	123.973	1.20124e-27	2.71768e-26	ENSMUSG00000003410	Elavl3	protein_coding
326.891	-3.76837	0.415266	123.896	1.2486e-27	2.819e-26	ENSMUSG00000024598	Fbn2	protein_coding
2100.26	2.00534	0.178952	123.891	1.25127e-27	2.81922e-26	ENSMUSG00000024521	Pmaip1	protein_coding
3694.58	1.06865	0.105889	123.544	1.48858e-27	3.34701e-26	ENSMUSG00000026701	Prdx6	protein_coding
1706.82	-1.63498	0.14997	123.392	1.60626e-27	3.60421e-26	ENSMUSG00000054256	Msi1	protein_coding
397.95	1.75658	0.163032	123.182	1.78406e-27	3.99498e-26	ENSMUSG00000023034	Nr4a1	protein_coding
43.2998	-4.13168	0.451769	123.107	1.8519e-27	4.13843e-26	ENSMUSG00000021732	Fgf10	protein_coding
589.565	1.72719	0.17562	122.936	2.01731e-27	4.49888e-26	ENSMUSG00000017453	Pipox	protein_coding
669.922	-1.67276	0.151589	122.647	2.33084e-27	5.18754e-26	ENSMUSG00000028517	Ppap2b	protein_coding
141.908	-2.80152	0.496222	122.012	3.20257e-27	7.11322e-26	ENSMUSG00000035699	Slc51a	protein_coding
476.115	-1.55633	0.1434	121.617	3.90148e-27	8.64802e-26	ENSMUSG00000021044	Adck1	protein_coding
85.5491	-3.79037	1.01038	121.238	4.71417e-27	1.04283e-25	ENSMUSG00000030283	St8sia1	protein_coding
245.005	-2.38046	0.245523	121.175	4.86699e-27	1.07447e-25	ENSMUSG00000024998	Plce1	protein_coding
938.197	1.35031	0.136982	120.661	6.29102e-27	1.38605e-25	ENSMUSG00000034868	Myl12b	protein_coding
390.968	-1.83436	0.180216	120.648	6.33174e-27	1.39222e-25	ENSMUSG00000046556	Zfp319	protein_coding
1280.1	-1.80587	0.169672	120.537	6.69315e-27	1.46874e-25	ENSMUSG00000021190	Lgmn	protein_coding
1952.26	0.885998	0.119242	120.48	6.88669e-27	1.50819e-25	ENSMUSG00000031432	Prps1	protein_coding
427.246	1.95081	0.177717	120.299	7.53915e-27	1.64778e-25	ENSMUSG00000024421	Lama3	protein_coding
540.255	1.39255	0.145571	120.272	7.64147e-27	1.66682e-25	ENSMUSG00000024127	Prepl	protein_coding
425.63	-1.20404	0.141462	120.25	7.72789e-27	1.68231e-25	ENSMUSG00000039765	Cc2d2a	protein_coding
342.332	2.67864	0.245027	120.19	7.96437e-27	1.73036e-25	ENSMUSG00000004558	Ndrg2	protein_coding
1548.5	-0.618078	0.0774777	120.155	8.10274e-27	1.75693e-25	ENSMUSG00000018417	Myo1b	protein_coding
1025.19	3.27324	0.357301	119.868	9.35419e-27	2.02428e-25	ENSMUSG00000014602	Kif1a	protein_coding
2060.19	1.2736	0.11686	119.729	1.00268e-26	2.16556e-25	ENSMUSG00000006219	Fblim1	protein_coding
336.724	2.40922	0.248571	119.685	1.02501e-26	2.20942e-25	ENSMUSG00000020020	Usp44	protein_coding
137.532	-3.12385	0.390426	119.578	1.08121e-26	2.32598e-25	ENSMUSG00000033191	Tie1	protein_coding
655.786	-1.31407	0.122454	119.538	1.10336e-26	2.36897e-25	ENSMUSG00000051413	Plagl2	protein_coding
1034.43	1.32102	0.121155	119.264	1.26509e-26	2.70942e-25	ENSMUSG00000020228	Helb	protein_coding
534.911	1.70517	0.164516	119.261	1.26687e-26	2.70942e-25	ENSMUSG00000024044	Epb4.1l3	protein_coding
387.246	-2.41761	0.223424	119.223	1.29161e-26	2.75695e-25	ENSMUSG00000039542	Ncam1	protein_coding
949.062	1.16341	0.116336	118.986	1.45399e-26	3.0975e-25	ENSMUSG00000024251	Thada	protein_coding
3243.35	0.934057	0.101104	118.936	1.49068e-26	3.16951e-25	ENSMUSG00000022474	Pmm1	protein_coding
848.357	1.64008	0.14991	118.862	1.54656e-26	3.28194e-25	ENSMUSG00000060803	Gstp1	protein_coding
531.032	-0.903546	0.157165	118.742	1.64258e-26	3.47897e-25	ENSMUSG00000001827	Folr1	protein_coding
7498.14	1.08606	0.102048	118.699	1.67857e-26	3.54833e-25	ENSMUSG00000037331	Larp1	protein_coding
310.345	2.22423	0.230805	118.679	1.69516e-26	3.57649e-25	ENSMUSG00000022286	Grhl2	protein_coding
145.263	-9.13017	1.23079	118.565	1.79471e-26	3.77925e-25	ENSMUSG00000032368	Zic1	protein_coding
758.395	-1.41732	0.135534	118.312	2.03696e-26	4.28114e-25	ENSMUSG00000027035	Cers6	protein_coding
1540.9	1.01718	0.0959023	118.247	2.10417e-26	4.41392e-25	ENSMUSG00000079020	Slc45a4	protein_coding
833.551	1.36353	0.155917	118.226	2.12605e-26	4.45129e-25	ENSMUSG00000006356	Crip2	protein_coding
5138.85	1.34616	0.128381	118.182	2.17292e-26	4.54074e-25	ENSMUSG00000028691	Prdx1	protein_coding
480.05	1.42522	0.145675	118.166	2.1912e-26	4.57021e-25	ENSMUSG00000024248	Cox7a2l	protein_coding
695.802	-1.51285	0.153228	118.083	2.28368e-26	4.75404e-25	ENSMUSG00000042063	Zfp386	protein_coding
1019.31	-1.13785	0.106516	118.005	2.37394e-26	4.93256e-25	ENSMUSG00000036275	9530068E07Rik	protein_coding
137.196	-1.84918	0.283062	117.904	2.497e-26	5.17845e-25	ENSMUSG00000006200	Rhox6	protein_coding
183.362	2.71474	0.254033	117.441	3.14709e-26	6.51429e-25	ENSMUSG00000028392	Bspry	protein_coding
845.529	-1.851	0.171147	117.434	3.15902e-26	6.52665e-25	ENSMUSG00000031134	Rbmx	protein_coding
425.431	-1.52454	0.144932	117.259	3.4474e-26	7.10905e-25	ENSMUSG00000022019	Tdrd3	protein_coding
289.661	2.10461	0.779417	117.107	3.71903e-26	7.65477e-25	ENSMUSG00000029561	Oasl2	protein_coding
1930.54	-1.07878	0.101048	117.033	3.86106e-26	7.93219e-25	ENSMUSG00000022043	Trim35	protein_coding
390.749	-1.65965	0.153955	116.761	4.42176e-26	9.06315e-25	ENSMUSG00000024325	Ring1	protein_coding
637.437	-1.67153	0.177837	116.758	4.42811e-26	9.06315e-25	ENSMUSG00000041729	Coro2b	protein_coding
920.098	1.31946	0.126697	116.515	5.00115e-26	1.02169e-24	ENSMUSG00000029186	Pi4k2b	protein_coding
357.304	1.30941	0.161849	115.953	6.62433e-26	1.35077e-24	ENSMUSG00000027227	Sord	protein_coding
110.066	-6.98117	0.683436	115.626	7.80235e-26	1.58802e-24	ENSMUSG00000032332	Col12a1	protein_coding
3521.88	-0.793405	0.0837106	115.562	8.05605e-26	1.63662e-24	ENSMUSG00000030058	Copg1	protein_coding
911.067	1.58355	0.172977	115.547	8.11575e-26	1.64569e-24	ENSMUSG00000002799	Jag2	protein_coding
2117.6	-0.234486	0.0989621	115.488	8.35782e-26	1.69165e-24	ENSMUSG00000057963	Itpk1	protein_coding
1328.92	-1.08002	0.104231	115.092	1.01865e-25	2.05798e-24	ENSMUSG00000021072	Tmx1	protein_coding
205.414	2.06543	0.214046	114.862	1.14281e-25	2.30457e-24	ENSMUSG00000055760	Gemin6	protein_coding
815.255	1.33639	0.141296	114.855	1.1467e-25	2.30815e-24	ENSMUSG00000068323	Slc4a5	protein_coding
2584.77	-0.674258	0.0871447	114.573	1.32093e-25	2.65398e-24	ENSMUSG00000074480	Mex3a	protein_coding
360.437	1.74877	0.187608	114.499	1.37075e-25	2.74904e-24	ENSMUSG00000008734	Gprc5b	protein_coding
249.295	-1.77541	0.169226	114.276	1.53214e-25	3.06708e-24	ENSMUSG00000026563	Tada1	protein_coding
2165.8	-1.24157	0.125037	113.995	1.76303e-25	3.52284e-24	ENSMUSG00000069662	Marcks	protein_coding
296.998	-1.94222	0.182881	113.494	2.26564e-25	4.51891e-24	ENSMUSG00000000605	Clcn4-2	protein_coding
508.81	1.88735	0.178974	113.351	2.43281e-25	4.84351e-24	ENSMUSG00000030491	Tdrd12	protein_coding
144	2.62565	0.262928	113.243	2.56826e-25	5.1039e-24	ENSMUSG00000022602	Arc	protein_coding
1113.92	0.705873	0.145585	112.919	3.02024e-25	5.99124e-24	ENSMUSG00000026796	Fam129b	protein_coding
225.239	0.94256	1.07361	112.894	3.05806e-25	6.05528e-24	ENSMUSG00000028270	Gbp2	protein_coding
362.245	-1.19341	0.158055	112.558	3.6161e-25	7.13448e-24	ENSMUSG00000035245	Eogt	protein_coding
938.448	1.56834	0.151546	112.559	3.61468e-25	7.13448e-24	ENSMUSG00000023277	Twf2	protein_coding
657.072	0.612845	0.155625	112.546	3.63828e-25	7.16532e-24	ENSMUSG00000078153	Psme2b	protein_coding
1744.73	0.609366	0.127019	112.537	3.6543e-25	7.18394e-24	ENSMUSG00000046687	Gm5424	protein_coding
71.8275	-9.30275	1.58681	112.467	3.78538e-25	7.4283e-24	ENSMUSG00000028946	Hes3	protein_coding
1538.41	1.23072	0.13484	112.125	4.49227e-25	8.7997e-24	ENSMUSG00000030117	Gdf3	protein_coding
4032.45	0.891008	0.0865909	112.098	4.55234e-25	8.90146e-24	ENSMUSG00000056999	Ide	protein_coding
1411.8	0.241747	0.145019	111.947	4.90964e-25	9.58299e-24	ENSMUSG00000079445	B3gnt7	protein_coding
773.515	-1.43603	0.13907	111.925	4.96361e-25	9.67109e-24	ENSMUSG00000030199	Etv6	protein_coding
179.453	1.79684	0.233953	111.766	5.3756e-25	1.04552e-23	ENSMUSG00000041287	Sox15	protein_coding
3221.21	0.814497	0.0811738	111.723	5.48999e-25	1.06588e-23	ENSMUSG00000022385	Gtse1	protein_coding
1073.74	-0.839747	0.224932	111.666	5.65018e-25	1.09504e-23	ENSMUSG00000051043	Gprc5c	protein_coding
354.149	1.59877	0.182273	111.518	6.08405e-25	1.17704e-23	ENSMUSG00000031451	Gas6	protein_coding
3569.28	1.81733	0.348201	111.483	6.19022e-25	1.19546e-23	ENSMUSG00000000031	H19	lincRNA
1488.86	1.36333	0.13009	111.453	6.28332e-25	1.21131e-23	ENSMUSG00000035828	Pim3	protein_coding
1019.45	-1.30251	0.136679	111.263	6.91014e-25	1.32981e-23	ENSMUSG00000054823	Whsc1l1	protein_coding
2333.69	0.835892	0.084034	111.06	7.64822e-25	1.46926e-23	ENSMUSG00000025266	Gnl3l	protein_coding
249.925	-1.61608	0.341568	110.989	7.92727e-25	1.5202e-23	ENSMUSG00000066026	Dhrs3	protein_coding
143.737	-2.43625	0.235472	110.937	8.13545e-25	1.5574e-23	ENSMUSG00000003420	Fcgrt	protein_coding
127.678	-3.92885	0.455068	110.802	8.70285e-25	1.66311e-23	ENSMUSG00000026674	Ddr2	protein_coding
96.1805	4.5879	1.51588	110.797	8.72408e-25	1.66426e-23	ENSMUSG00000024338	Psmb8	protein_coding
1860.98	1.4621	0.13867	110.78	8.79864e-25	1.67498e-23	ENSMUSG00000000365	Rnf17	protein_coding
2311.51	1.00386	0.0969166	110.777	8.81087e-25	1.67498e-23	ENSMUSG00000015839	Nfe2l2	protein_coding
419.786	1.61245	0.191921	110.754	8.91286e-25	1.69144e-23	ENSMUSG00000035504	Reep6	protein_coding
3827.7	-1.14304	0.108682	110.532	9.95882e-25	1.88666e-23	ENSMUSG00000040785	Ttc3	protein_coding
376.73	1.84675	0.189044	110.519	1.00248e-24	1.89589e-23	ENSMUSG00000026811	St6galnac6	protein_coding
1692.1	-0.804854	0.0864195	110.459	1.03303e-24	1.9503e-23	ENSMUSG00000031729	Ist1	protein_coding
639.235	-1.30164	0.124528	110.448	1.0388e-24	1.95781e-23	ENSMUSG00000029729	Zkscan1	protein_coding
1054.46	1.24475	0.121175	110.368	1.08114e-24	2.03411e-23	ENSMUSG00000024241	Sos1	protein_coding
406.148	1.92526	0.188854	110.352	1.09001e-24	2.04728e-23	ENSMUSG00000024558	Mapk4	protein_coding
147.297	2.76367	0.268905	110.295	1.12131e-24	2.10246e-23	ENSMUSG00000025875	Tspan17	protein_coding
400.047	1.68375	0.170238	110.29	1.12405e-24	2.10399e-23	ENSMUSG00000031379	Pir	protein_coding
2844.2	1.29666	0.142372	110.275	1.13269e-24	2.11654e-23	ENSMUSG00000024073	Birc6	protein_coding
7823.05	1.75478	0.168081	110.135	1.21478e-24	2.26607e-23	ENSMUSG00000047146	Tet1	protein_coding
678.831	-0.0967498	0.134307	110.118	1.22492e-24	2.2811e-23	ENSMUSG00000030329	Pianp	protein_coding
2161.09	0.479051	0.0747083	110.113	1.22798e-24	2.28292e-23	ENSMUSG00000028811	Yars	protein_coding
195.727	-1.80238	0.194227	110.107	1.23201e-24	2.28652e-23	ENSMUSG00000042050	Wdr60	protein_coding
538.933	1.65769	0.164339	110.027	1.28246e-24	2.37614e-23	ENSMUSG00000020424	Gatsl3	protein_coding
68.6241	-2.80315	0.425454	109.967	1.32108e-24	2.44355e-23	ENSMUSG00000037578	Pkd2l1	protein_coding
91.919	-2.83401	0.384846	109.944	1.33616e-24	2.46727e-23	ENSMUSG00000021765	Fst	protein_coding
989.672	1.55	0.148416	109.658	1.54186e-24	2.84232e-23	ENSMUSG00000035873	Pawr	protein_coding
307.135	-2.12911	0.213177	109.541	1.63478e-24	3.00855e-23	ENSMUSG00000001062	Vps9d1	protein_coding
3087.07	1.01364	0.11366	109.228	1.91174e-24	3.51234e-23	ENSMUSG00000029405	G3bp2	protein_coding
164.685	2.2147	0.253278	109.213	1.92609e-24	3.53278e-23	ENSMUSG00000033855	Ston1	protein_coding
7715.85	-0.52078	0.0715842	109.201	1.93769e-24	3.54811e-23	ENSMUSG00000031447	Lamp1	protein_coding
41.4479	-3.66905	0.440336	109.148	1.98978e-24	3.63741e-23	ENSMUSG00000024349	Tmem173	protein_coding
404.792	-1.03667	0.194672	109.121	2.01642e-24	3.67996e-23	ENSMUSG00000055447	Cd47	protein_coding
801.171	-1.14588	0.114215	108.727	2.45626e-24	4.47521e-23	ENSMUSG00000027624	Epb4.1l1	protein_coding
479.207	1.73003	0.166189	108.55	2.68349e-24	4.8811e-23	ENSMUSG00000041609	Ccdc64	protein_coding
373.134	-1.70461	0.163877	108.446	2.82667e-24	5.133e-23	ENSMUSG00000040520	Manea	protein_coding
8976.82	-0.878634	0.117214	108.429	2.85058e-24	5.16786e-23	ENSMUSG00000041936	Agrn	protein_coding
232.69	2.63694	0.257893	108.398	2.89492e-24	5.23957e-23	ENSMUSG00000040629	Mael	protein_coding
628.733	-1.42914	0.148507	108.383	2.91654e-24	5.26999e-23	ENSMUSG00000011158	Brf1	protein_coding
621.323	-1.8243	0.18684	108.33	2.99549e-24	5.40372e-23	ENSMUSG00000031790	Mmp15	protein_coding
244.426	-0.038957	0.187892	108.166	3.25154e-24	5.85598e-23	ENSMUSG00000043639	Rbm20	protein_coding
143.35	-12.3844	1.68621	107.934	3.65088e-24	6.56439e-23	ENSMUSG00000022485	Hoxc5	protein_coding
1742.16	1.01228	0.106801	107.919	3.67832e-24	6.60288e-23	ENSMUSG00000020471	Pold2	protein_coding
1113.41	0.613176	0.141457	107.847	3.81353e-24	6.8344e-23	ENSMUSG00000039976	Tbc1d16	protein_coding
1837.87	1.26709	0.131755	107.421	4.71805e-24	8.4416e-23	ENSMUSG00000000782	Tcf7	protein_coding
2547.6	1.63934	0.158286	107.058	5.6569e-24	1.01049e-22	ENSMUSG00000027660	Skil	protein_coding
518.74	2.78997	0.279829	106.981	5.88042e-24	1.04871e-22	ENSMUSG00000006649	Nphs1	protein_coding
1072.71	1.07608	0.113933	106.852	6.27311e-24	1.11692e-22	ENSMUSG00000024098	Twsg1	protein_coding
453.701	-1.45144	0.140949	106.198	8.69709e-24	1.54599e-22	ENSMUSG00000021846	Peli2	protein_coding
61.7546	-7.37364	0.778328	106.139	8.95921e-24	1.59001e-22	ENSMUSG00000025810	Nrp1	protein_coding
2521.79	-0.8979	0.0973473	105.972	9.73748e-24	1.72533e-22	ENSMUSG00000007411	Mark3	protein_coding
652.262	1.32484	0.129029	105.819	1.05099e-23	1.85917e-22	ENSMUSG00000020038	Cry1	protein_coding
1940.26	-0.964565	0.102284	105.786	1.06872e-23	1.8875e-22	ENSMUSG00000001729	Akt1	protein_coding
1382.52	-0.989754	0.0978196	105.764	1.08029e-23	1.90486e-22	ENSMUSG00000052915	Msl1	protein_coding
331.194	-4.05711	0.363083	105.522	1.21972e-23	2.14725e-22	ENSMUSG00000017491	Rarb	protein_coding
584.608	1.60063	0.155928	105.473	1.24966e-23	2.19644e-22	ENSMUSG00000040219	Ttc12	protein_coding
174.518	2.88615	0.319481	105.444	1.26822e-23	2.22548e-22	ENSMUSG00000016262	Sertad4	protein_coding
315.78	-2.03467	0.211007	105.418	1.28464e-23	2.25069e-22	ENSMUSG00000026879	Gsn	protein_coding
2143.09	-1.18926	0.163036	105.321	1.34849e-23	2.35804e-22	ENSMUSG00000001507	Itga3	protein_coding
386.464	1.59056	0.181134	105.318	1.35022e-23	2.35804e-22	ENSMUSG00000033998	Kcnk1	protein_coding
22.7426	8.60924	1.53122	105.168	1.45566e-23	2.53814e-22	ENSMUSG00000045053	Kcng3	protein_coding
535.9	1.30153	0.138611	104.867	1.69205e-23	2.94563e-22	ENSMUSG00000041658	Rragb	protein_coding
431.216	1.33004	0.139735	104.719	1.82189e-23	3.16662e-22	ENSMUSG00000037669	Ldah	protein_coding
358.844	-1.45841	0.175455	104.655	1.88092e-23	3.26404e-22	ENSMUSG00000025085	Ablim1	protein_coding
3378.35	0.843367	0.0860769	104.65	1.88605e-23	3.26777e-22	ENSMUSG00000021149	Gtpbp4	protein_coding
1603.29	1.56857	0.152976	104.4	2.13758e-23	3.6977e-22	ENSMUSG00000006445	Epha2	protein_coding
126.597	-1.63013	0.236449	104.279	2.27067e-23	3.92175e-22	ENSMUSG00000047557	Lxn	protein_coding
69.1291	2.91671	0.324899	104.269	2.28158e-23	3.93437e-22	ENSMUSG00000045730	Adrb2	protein_coding
1477.41	0.97471	0.111826	104.057	2.53705e-23	4.36117e-22	ENSMUSG00000034285	Nipsnap1	protein_coding
437.047	-1.56386	0.163627	104.06	2.53364e-23	4.36117e-22	ENSMUSG00000038777	Sema6c	protein_coding
2547.01	0.981796	0.0999258	103.96	2.66236e-23	4.56941e-22	ENSMUSG00000004929	Thop1	protein_coding
442.089	1.77789	0.17557	103.861	2.79787e-23	4.79448e-22	ENSMUSG00000026094	Stk17b	protein_coding
146.517	-3.152	0.352476	103.723	2.99799e-23	5.12938e-22	ENSMUSG00000034324	Tmem132c	protein_coding
6007.08	1.6121	0.163721	103.677	3.06776e-23	5.24056e-22	ENSMUSG00000012396	Nanog	protein_coding
1489.43	-0.506482	0.140414	103.442	3.45087e-23	5.88583e-22	ENSMUSG00000029826	Zc3hav1	protein_coding
622.82	0.649295	0.126808	103.367	3.58238e-23	6.10063e-22	ENSMUSG00000097908	4933404O12Rik	lincRNA
1883.99	1.17126	0.126514	103.16	3.97265e-23	6.75473e-22	ENSMUSG00000025630	Hprt	protein_coding
327.842	1.94156	0.214007	102.687	5.03394e-23	8.54599e-22	ENSMUSG00000027999	Pla2g12a	protein_coding
5811.3	0.802371	0.0826791	102.652	5.12057e-23	8.6796e-22	ENSMUSG00000002052	Supt6	protein_coding
791.538	1.12429	0.127687	102.548	5.39437e-23	9.12958e-22	ENSMUSG00000002017	Fam98a	protein_coding
210.737	2.28687	0.227688	102.475	5.59526e-23	9.45495e-22	ENSMUSG00000069814	E130309D14Rik	protein_coding
1624.76	-1.03491	0.113796	102.444	5.6818e-23	9.5864e-22	ENSMUSG00000031511	Arhgef7	protein_coding
276.551	-1.67586	0.209721	102.323	6.0377e-23	1.01712e-21	ENSMUSG00000050737	Ptges	protein_coding
638.499	1.35563	0.134534	102.273	6.19022e-23	1.04121e-21	ENSMUSG00000029029	Wrap73	protein_coding
2547.49	-1.01304	0.100128	102.123	6.6712e-23	1.12039e-21	ENSMUSG00000021556	Golm1	protein_coding
526.46	-1.3181	0.14277	102.084	6.8043e-23	1.141e-21	ENSMUSG00000038069	Cdkn2aip	protein_coding
418.369	-1.41364	0.141723	101.925	7.36494e-23	1.23312e-21	ENSMUSG00000015189	Casd1	protein_coding
383.36	-1.45495	0.15909	101.827	7.73661e-23	1.29337e-21	ENSMUSG00000036461	Elf1	protein_coding
2178.67	-0.917305	0.0942759	101.743	8.06939e-23	1.34695e-21	ENSMUSG00000005973	Rcn1	protein_coding
2301.24	0.860031	0.11241	101.687	8.29634e-23	1.38272e-21	ENSMUSG00000020534	Shmt1	protein_coding
1164.88	1.11292	0.111556	101.665	8.3878e-23	1.39584e-21	ENSMUSG00000020515	Cnot8	protein_coding
961.232	0.637157	0.127139	101.658	8.4171e-23	1.39859e-21	ENSMUSG00000022216	Psme1	protein_coding
1287.97	1.26398	0.126807	101.636	8.51004e-23	1.41189e-21	ENSMUSG00000029223	Uchl1	protein_coding
1804.4	0.89156	0.0931929	101.559	8.84678e-23	1.46554e-21	ENSMUSG00000074886	Grk6	protein_coding
1380.14	1.00884	0.125702	101.539	8.93283e-23	1.47756e-21	ENSMUSG00000024099	Ndufv2	protein_coding
3706.4	0.88956	0.0897446	101.419	9.48571e-23	1.56664e-21	ENSMUSG00000072244	Trim6	protein_coding
84.0229	-4.11344	0.437515	101.396	9.59541e-23	1.58238e-21	ENSMUSG00000021403	Serpinb9b	protein_coding
871.773	-1.34027	0.137075	101.309	1.00247e-22	1.65069e-21	ENSMUSG00000038886	Man2a2	protein_coding
463.068	-1.63681	0.166338	101.228	1.04382e-22	1.7162e-21	ENSMUSG00000033585	Ndn	protein_coding
517.105	0.959037	0.160698	101.073	1.12796e-22	1.85175e-21	ENSMUSG00000025324	Atp10a	protein_coding
283.42	-2.73223	0.27587	101.044	1.14419e-22	1.87557e-21	ENSMUSG00000037235	Mxd4	protein_coding
922.492	1.81994	0.187579	100.999	1.17015e-22	1.91527e-21	ENSMUSG00000086454	Platr14	processed_transcript
132.669	-1.60783	0.270292	100.922	1.21663e-22	1.98837e-21	ENSMUSG00000021108	Prkch	protein_coding
3277.33	0.653495	0.0873056	100.862	1.25364e-22	2.0458e-21	ENSMUSG00000039671	Zmynd8	protein_coding
1063.67	1.06822	0.109911	100.808	1.28764e-22	2.09816e-21	ENSMUSG00000028683	Eif2b3	protein_coding
259.022	1.68272	0.186784	100.781	1.30508e-22	2.12343e-21	ENSMUSG00000050822	Slc29a4	protein_coding
3256.64	0.700738	0.09711	100.689	1.36687e-22	2.22066e-21	ENSMUSG00000014226	Cacybp	protein_coding
809.854	-1.44903	0.147279	100.628	1.40923e-22	2.28608e-21	ENSMUSG00000032382	Snx1	protein_coding
990.195	0.78574	0.10512	100.613	1.41945e-22	2.29926e-21	ENSMUSG00000061950	Ppp4r1	protein_coding
111.829	3.75744	0.413315	100.576	1.44582e-22	2.33851e-21	ENSMUSG00000078689	Mup6	protein_coding
907.193	0.818661	0.0975357	100.427	1.55759e-22	2.51558e-21	ENSMUSG00000024070	Prkd3	protein_coding
455.556	-1.27507	0.129253	100.182	1.76098e-22	2.83988e-21	ENSMUSG00000042524	Sun2	protein_coding
579.291	1.42789	0.153394	100.139	1.79884e-22	2.89667e-21	ENSMUSG00000034336	Ina	protein_coding
454.163	1.77128	0.186374	100.051	1.87994e-22	3.02281e-21	ENSMUSG00000043629	1700019D03Rik	protein_coding
480.657	1.94708	0.20997	99.9948	1.93381e-22	3.10486e-21	ENSMUSG00000032715	Trib3	protein_coding
1620.1	0.0763693	0.161556	99.9734	1.95454e-22	3.13357e-21	ENSMUSG00000037169	Mycn	protein_coding
1698.55	-0.859373	0.102087	99.8815	2.04647e-22	3.27615e-21	ENSMUSG00000006276	Eps15l1	protein_coding
1667.71	-0.076511	0.106568	99.85	2.07893e-22	3.32326e-21	ENSMUSG00000026970	Rbms1	protein_coding
4170.36	0.715955	0.0718168	99.8384	2.0911e-22	3.33784e-21	ENSMUSG00000028960	Ube4b	protein_coding
3191.07	0.730458	0.0788009	99.7871	2.14539e-22	3.41952e-21	ENSMUSG00000028792	Ak2	protein_coding
368.645	-1.63853	0.165195	99.7504	2.18512e-22	3.47778e-21	ENSMUSG00000072704	Smim10l1	protein_coding
2001.33	0.809621	0.0988239	99.6754	2.26857e-22	3.60535e-21	ENSMUSG00000021938	Pspc1	protein_coding
190.931	2.47484	0.264122	99.5811	2.37812e-22	3.77397e-21	ENSMUSG00000097536	2610037D02Rik	lincRNA
2196.92	0.903481	0.0914605	99.5468	2.41927e-22	3.83372e-21	ENSMUSG00000041483	Zfp281	protein_coding
2515.82	-0.376085	0.0826922	99.4713	2.5124e-22	3.97554e-21	ENSMUSG00000020029	Nudt4	protein_coding
615.863	0.351819	0.145864	99.4635	2.52215e-22	3.98522e-21	ENSMUSG00000021701	Plk2	protein_coding
432.705	1.71603	0.17205	99.4023	2.60049e-22	4.10307e-21	ENSMUSG00000045817	Zfp36l2	protein_coding
351.231	-1.29184	0.159198	99.1694	2.92173e-22	4.6033e-21	ENSMUSG00000001065	Zfp276	protein_coding
1712.53	0.904395	0.10277	99.1275	2.98353e-22	4.69391e-21	ENSMUSG00000032834	Pwp2	protein_coding
131.489	-3.94672	0.458605	99.0873	3.04414e-22	4.78239e-21	ENSMUSG00000029005	Draxin	protein_coding
2871.97	0.50545	0.0846935	98.9618	3.24128e-22	5.07754e-21	ENSMUSG00000028893	Sesn2	protein_coding
2230.26	0.746799	0.084117	98.964	3.2378e-22	5.07754e-21	ENSMUSG00000003099	Ppp5c	protein_coding
2861.51	0.889414	0.0901963	98.9254	3.30087e-22	5.16351e-21	ENSMUSG00000024222	Fkbp5	protein_coding
3411.61	-0.726833	0.0933172	98.8983	3.34587e-22	5.22643e-21	ENSMUSG00000031924	Cyb5b	protein_coding
156.967	-0.59436	0.784553	98.7643	3.57766e-22	5.58053e-21	ENSMUSG00000038526	Car14	protein_coding
391.909	0.473457	0.15473	98.6362	3.81444e-22	5.94141e-21	ENSMUSG00000021792	Fam213a	protein_coding
348.285	-1.61701	0.184768	98.6322	3.82204e-22	5.94479e-21	ENSMUSG00000033149	Phldb2	protein_coding
407.984	-1.52239	0.155098	98.6043	3.87564e-22	6.01961e-21	ENSMUSG00000022912	Pros1	protein_coding
832.192	-1.0014	0.198517	98.5432	3.99589e-22	6.19758e-21	ENSMUSG00000031169	Porcn	protein_coding
305.854	0.320725	0.263904	98.4638	4.15782e-22	6.43963e-21	ENSMUSG00000025407	Gli1	protein_coding
1422.98	-1.28724	0.137908	98.199	4.74622e-22	7.34054e-21	ENSMUSG00000038369	Ncoa6	protein_coding
4756.9	0.845677	0.0942973	98.14	4.88834e-22	7.5497e-21	ENSMUSG00000018446	C1qbp	protein_coding
6884.03	0.942346	0.120608	97.9692	5.32421e-22	8.21129e-21	ENSMUSG00000038393	Txnip	protein_coding
720.322	1.76501	0.180958	97.9242	5.44553e-22	8.38657e-21	ENSMUSG00000032890	Rims3	protein_coding
173.772	2.10398	0.225945	97.8615	5.61883e-22	8.64132e-21	ENSMUSG00000049493	Pls1	protein_coding
438.391	1.49323	0.15269	97.8033	5.78487e-22	8.8842e-21	ENSMUSG00000044005	Gls2	protein_coding
167.043	0.143519	0.299847	97.7906	5.8217e-22	8.92824e-21	ENSMUSG00000034422	Parp14	protein_coding
167.736	-2.63981	0.279512	97.7041	6.07878e-22	9.30946e-21	ENSMUSG00000031520	Vegfc	protein_coding
318.394	-1.6108	0.171058	97.2052	7.80112e-22	1.19305e-20	ENSMUSG00000021236	Entpd5	protein_coding
9760.07	1.03795	0.108979	97.1848	7.88106e-22	1.20359e-20	ENSMUSG00000031328	Flna	protein_coding
1424.22	1.37258	0.16519	97.1036	8.20773e-22	1.25174e-20	ENSMUSG00000000486	2001-09-01	protein_coding
2198.76	1.12079	0.116708	96.8065	9.52225e-22	1.45019e-20	ENSMUSG00000026687	Aldh9a1	protein_coding
301.17	1.62625	0.167646	96.7262	9.91246e-22	1.50752e-20	ENSMUSG00000041025	Iffo2	protein_coding
323.911	-2.48628	0.259722	96.626	1.04215e-21	1.58273e-20	ENSMUSG00000032470	Mras	protein_coding
4407.04	-1.10206	0.11235	96.5224	1.09757e-21	1.6646e-20	ENSMUSG00000015937	H2afy	protein_coding
206.341	-2.26496	0.239653	96.458	1.13349e-21	1.71669e-20	ENSMUSG00000031875	Cmtm3	protein_coding
1140.94	1.12875	0.121448	96.4333	1.14757e-21	1.73562e-20	ENSMUSG00000035834	Polr3g	protein_coding
908.438	-1.07363	0.117597	96.403	1.16507e-21	1.75965e-20	ENSMUSG00000047866	Lonp2	protein_coding
4234.63	-0.971752	0.0991419	96.366	1.18681e-21	1.79002e-20	ENSMUSG00000023150	Ivns1abp	protein_coding
338.774	1.65047	0.217041	96.2946	1.22999e-21	1.8526e-20	ENSMUSG00000056515	Rab31	protein_coding
441.757	-1.42596	0.147447	96.2737	1.2429e-21	1.86947e-20	ENSMUSG00000070939	Tgfbrap1	protein_coding
895.263	-1.31206	0.138895	96.1702	1.30892e-21	1.96608e-20	ENSMUSG00000031749	St3gal2	protein_coding
78.4933	-3.49354	0.369887	96.1362	1.33137e-21	1.99706e-20	ENSMUSG00000030208	Emp1	protein_coding
1172.5	-1.42993	0.192785	95.8807	1.51278e-21	2.26607e-20	ENSMUSG00000031805	Jak3	protein_coding
363.761	-0.235531	0.203039	95.7425	1.621e-21	2.42486e-20	ENSMUSG00000020642	Rnf144a	protein_coding
34.051	-8.32056	1.13591	95.5866	1.75242e-21	2.61787e-20	ENSMUSG00000096753	Fam181a	protein_coding
1132.78	1.2875	0.133091	95.5806	1.7577e-21	2.62219e-20	ENSMUSG00000000948	Gm38393	protein_coding
5358.64	0.705441	0.0721272	95.5355	1.79778e-21	2.67832e-20	ENSMUSG00000021048	Mthfd1	protein_coding
786.546	-1.20138	0.126876	95.1392	2.19167e-21	3.26071e-20	ENSMUSG00000048833	Slc39a9	protein_coding
319.247	-1.58453	0.175075	95.1114	2.2224e-21	3.30193e-20	ENSMUSG00000024426	Atat1	protein_coding
5110.46	0.558931	0.0697005	94.994	2.35672e-21	3.49676e-20	ENSMUSG00000022752	Tomm70a	protein_coding
790.304	1.28286	0.137343	94.9757	2.37846e-21	3.52424e-20	ENSMUSG00000020806	Rhbdf2	protein_coding
9799.53	0.678988	0.0709221	94.9403	2.42085e-21	3.5822e-20	ENSMUSG00000021957	Tkt	protein_coding
179.836	-3.25978	0.366272	94.9016	2.46814e-21	3.64725e-20	ENSMUSG00000035095	Fam167a	protein_coding
306.549	-2.3922	0.263631	94.7928	2.60618e-21	3.84605e-20	ENSMUSG00000035158	Mitf	protein_coding
827.06	3.97346	0.397778	94.7121	2.71349e-21	3.99902e-20	ENSMUSG00000095834	Tdgf1-ps1	processed_pseudogene
1479.88	1.10959	0.130605	94.7062	2.7215e-21	4.00544e-20	ENSMUSG00000034220	Gpc1	protein_coding
963.747	-0.766661	0.146883	94.6357	2.81916e-21	4.1436e-20	ENSMUSG00000028583	Pdpn	protein_coding
887.412	1.22127	0.126611	94.5314	2.97008e-21	4.35956e-20	ENSMUSG00000044447	Dock5	protein_coding
1200.52	-0.439141	0.0876833	94.4843	3.04081e-21	4.45741e-20	ENSMUSG00000042628	Zfyve1	protein_coding
2819.34	1.5328	0.17688	94.4742	3.05617e-21	4.47394e-20	ENSMUSG00000020661	Dnmt3a	protein_coding
762.198	1.05912	0.124613	94.4258	3.1311e-21	4.57751e-20	ENSMUSG00000022362	Gm29394	protein_coding
1032.35	-2.0434	0.215313	94.1651	3.56701e-21	5.20783e-20	ENSMUSG00000049532	Sall2	protein_coding
1764.21	1.77639	0.182922	94.1166	3.65462e-21	5.32864e-20	ENSMUSG00000066652	Lefty2	protein_coding
232.154	-1.80405	0.187182	93.9655	3.94135e-21	5.73906e-20	ENSMUSG00000047454	Gphn	protein_coding
275.131	1.39319	0.206479	93.8714	4.13122e-21	6.00755e-20	ENSMUSG00000026389	Steap3	protein_coding
500.779	-2.11507	0.252098	93.7581	4.37206e-21	6.34934e-20	ENSMUSG00000052957	Gas1	protein_coding
4264.44	0.171999	0.122085	93.6718	4.56495e-21	6.62069e-20	ENSMUSG00000024640	Psat1	protein_coding
3290.75	-0.870079	0.0935809	93.6651	4.58018e-21	6.63399e-20	ENSMUSG00000059248	2009-09-01	protein_coding
993.837	-1.02524	0.106875	93.6277	4.66674e-21	6.75044e-20	ENSMUSG00000028245	Nsmaf	protein_coding
752.609	1.11385	0.118964	93.5968	4.73936e-21	6.84644e-20	ENSMUSG00000028889	Yrdc	protein_coding
51.4518	-3.71515	1.07699	93.4405	5.12462e-21	7.39323e-20	ENSMUSG00000037892	Pcdh18	protein_coding
491.021	1.33208	0.162397	93.391	5.25281e-21	7.5682e-20	ENSMUSG00000031861	Lpar2	protein_coding
533.292	1.40094	0.146993	93.3831	5.27377e-21	7.5884e-20	ENSMUSG00000056209	Npm3	protein_coding
286.362	-1.79483	0.208477	93.3051	5.48339e-21	7.87499e-20	ENSMUSG00000026104	Stat1	protein_coding
132.414	-2.21092	0.242909	93.3037	5.48732e-21	7.87499e-20	ENSMUSG00000022240	Ctnnd2	protein_coding
420.311	-1.23389	0.143848	93.2138	5.73959e-21	8.22625e-20	ENSMUSG00000005150	Wdr83	protein_coding
3890.45	0.892412	0.0923912	93.177	5.84617e-21	8.36804e-20	ENSMUSG00000040383	Aqr	protein_coding
314.075	-3.95627	0.401702	93.1466	5.93584e-21	8.48531e-20	ENSMUSG00000046997	Spsb4	protein_coding
56.8177	-4.20938	0.832792	92.8192	6.99147e-21	9.9813e-20	ENSMUSG00000045591	Olig3	protein_coding
1702.22	0.79269	0.0946199	92.701	7.41695e-21	1.05749e-19	ENSMUSG00000041769	Ppp2r2d	protein_coding
94.0445	-3.6514	0.508335	92.6163	7.73808e-21	1.10185e-19	ENSMUSG00000054272	Zscan4c	protein_coding
847.198	1.39018	0.159472	92.2821	9.14523e-21	1.30052e-19	ENSMUSG00000029521	Chek2	protein_coding
936.974	-0.938376	0.121602	92.2757	9.17453e-21	1.303e-19	ENSMUSG00000020962	Gtf2a1	protein_coding
4659.09	-2.09387	0.284136	92.1109	9.96256e-21	1.41308e-19	ENSMUSG00000021268	Meg3	lincRNA
347.297	1.70049	0.210892	91.992	1.05726e-20	1.49768e-19	ENSMUSG00000046323	Dppa3	protein_coding
1551.81	-1.11611	0.126036	91.9653	1.0715e-20	1.51588e-19	ENSMUSG00000021143	Pacs2	protein_coding
325.295	-10.4987	1.07917	91.958	1.07543e-20	1.51949e-19	ENSMUSG00000056648	Hoxb8	protein_coding
256.626	-2.18676	0.239233	91.9248	1.09342e-20	1.5429e-19	ENSMUSG00000036904	Fzd8	protein_coding
282.347	1.22981	0.167938	91.7842	1.17307e-20	1.65316e-19	ENSMUSG00000041020	Map7d2	protein_coding
3645.83	0.568996	0.0857294	91.7142	1.2148e-20	1.70978e-19	ENSMUSG00000019978	Epb4.1l2	protein_coding
347.927	2.03277	0.213648	91.4814	1.36477e-20	1.91838e-19	ENSMUSG00000071658	Gng3	protein_coding
2333.63	0.571427	0.07919	91.4022	1.41989e-20	1.99331e-19	ENSMUSG00000035575	Utp6	protein_coding
138.367	3.0441	0.356398	91.3812	1.43491e-20	2.01181e-19	ENSMUSG00000042686	Jph1	protein_coding
507.191	-1.69879	0.178211	91.2058	1.56641e-20	2.19337e-19	ENSMUSG00000061411	Nol4l	protein_coding
2139.77	0.956336	0.117931	91.1651	1.59864e-20	2.23565e-19	ENSMUSG00000040940	Arhgef1	protein_coding
395.768	1.47882	0.171162	91.0927	1.65758e-20	2.31511e-19	ENSMUSG00000042210	Abhd14a	protein_coding
46.5188	2.92813	1.63836	91.0388	1.70286e-20	2.37533e-19	ENSMUSG00000028268	Gbp3	protein_coding
706.046	-1.04613	0.116857	91.0079	1.72939e-20	2.40927e-19	ENSMUSG00000031532	Saraf	protein_coding
2070.3	0.823722	0.103281	90.9825	1.75146e-20	2.4369e-19	ENSMUSG00000027108	Ola1	protein_coding
901.486	-0.759109	0.163816	90.3955	2.34887e-20	3.26397e-19	ENSMUSG00000029168	Dpysl5	protein_coding
1547.53	0.573353	0.0875547	90.2742	2.49572e-20	3.46364e-19	ENSMUSG00000018547	Pip4k2b	protein_coding
1610.3	0.705829	0.086618	90.2429	2.53509e-20	3.51383e-19	ENSMUSG00000030983	Bccip	protein_coding
185.423	-1.90227	0.233449	90.2285	2.55346e-20	3.53482e-19	ENSMUSG00000031788	Kifc3	protein_coding
847.548	0.814563	0.112494	90.1857	2.60864e-20	3.60664e-19	ENSMUSG00000024242	Map4k3	protein_coding
147.373	-3.30547	0.380618	90.162	2.63978e-20	3.64509e-19	ENSMUSG00000024087	Cyp1b1	protein_coding
134.489	3.38886	0.378106	90.15	2.65563e-20	3.66236e-19	ENSMUSG00000030653	Pde2a	protein_coding
79.5959	-4.28121	0.490906	90.1311	2.68086e-20	3.69251e-19	ENSMUSG00000029126	Nsg1	protein_coding
2928.43	0.937311	0.118232	90.0153	2.84066e-20	3.90769e-19	ENSMUSG00000040268	Plekha1	protein_coding
1758.77	-0.669993	0.11264	89.9685	2.90789e-20	3.99515e-19	ENSMUSG00000063952	Brpf3	protein_coding
613.287	2.5288	0.267916	89.9055	3.00103e-20	4.11795e-19	ENSMUSG00000035105	Egln3	protein_coding
2582.51	0.766802	0.0961447	89.8205	3.13134e-20	4.29138e-19	ENSMUSG00000020180	Snrpd3	protein_coding
490.903	-1.08257	0.181562	89.7978	3.16702e-20	4.33485e-19	ENSMUSG00000025207	Sema4g	protein_coding
1186.52	-0.845003	0.107833	89.7005	3.325e-20	4.54541e-19	ENSMUSG00000030753	Prkrir	protein_coding
308.313	-2.23213	0.256362	89.6975	3.32986e-20	4.54638e-19	ENSMUSG00000068245	Phf11d	protein_coding
3975.08	0.863249	0.0985522	89.4707	3.72987e-20	5.08618e-19	ENSMUSG00000041712	Ubr7	protein_coding
792.247	-0.940302	0.142561	89.3986	3.86669e-20	5.2662e-19	ENSMUSG00000036686	Cc2d1a	protein_coding
51.4425	-16.0072	3.06395	89.252	4.16068e-20	5.65956e-19	ENSMUSG00000087143	A830082K12Rik	antisense
2671.45	-0.874221	0.106917	89.2022	4.26574e-20	5.79527e-19	ENSMUSG00000021279	Cdc42bpb	protein_coding
2099.14	-0.876106	0.094973	89.03	4.64923e-20	6.30844e-19	ENSMUSG00000037373	Ctbp1	protein_coding
1444.47	-1.34676	0.145448	88.9596	4.8159e-20	6.5265e-19	ENSMUSG00000048078	Tenm4	protein_coding
1447.95	-0.778521	0.0991923	88.757	5.32931e-20	7.21334e-19	ENSMUSG00000031753	Cog4	protein_coding
1618.98	0.930945	0.104657	88.7336	5.39184e-20	7.28896e-19	ENSMUSG00000020248	Nfyb	protein_coding
5419.2	-0.32377	0.0544768	88.6474	5.6294e-20	7.60072e-19	ENSMUSG00000031701	Dnaja2	protein_coding
503.544	1.18579	0.147187	88.6409	5.64782e-20	7.61622e-19	ENSMUSG00000023460	Rab12	protein_coding
93.2914	-2.87376	0.31238	88.5451	5.92488e-20	7.98001e-19	ENSMUSG00000001911	Nfix	protein_coding
1271.2	0.866124	0.130478	88.5153	6.01381e-20	8.08983e-19	ENSMUSG00000081289	Gm14857	processed_pseudogene
351.562	-1.75429	0.19811	88.4402	6.24397e-20	8.38913e-19	ENSMUSG00000038679	Trps1	protein_coding
489.722	-2.88651	0.298224	88.2918	6.72495e-20	9.02429e-19	ENSMUSG00000067786	Nnat	protein_coding
247.505	1.78616	0.202153	88.2515	6.86166e-20	9.19647e-19	ENSMUSG00000027233	Patl2	protein_coding
929.409	0.849329	0.106231	88.1718	7.14079e-20	9.55888e-19	ENSMUSG00000045180	Shroom2	protein_coding
445.071	-1.29929	0.143349	88.1338	7.27768e-20	9.73023e-19	ENSMUSG00000031990	Jam3	protein_coding
707.999	0.537458	0.109436	88.0456	7.60592e-20	1.01567e-18	ENSMUSG00000025374	Nabp2	protein_coding
2278.37	-0.671935	0.0749282	88.0188	7.70848e-20	1.02811e-18	ENSMUSG00000049354	Dcaf7	protein_coding
212.765	1.77334	0.203264	87.9531	7.96584e-20	1.06114e-18	ENSMUSG00000040276	Pacsin1	protein_coding
1527.15	-0.705037	0.106389	87.8473	8.39856e-20	1.11743e-18	ENSMUSG00000004626	Stxbp2	protein_coding
345.614	2.07589	0.235532	87.8362	8.44531e-20	1.12228e-18	ENSMUSG00000026442	Nfasc	protein_coding
698.117	-0.897083	0.111715	87.6507	9.26616e-20	1.22987e-18	ENSMUSG00000025702	2008-03-01	protein_coding
864.742	1.81166	0.205388	87.6107	9.45339e-20	1.2532e-18	ENSMUSG00000078182	Gm6083	processed_pseudogene
700.254	0.0171991	0.13343	87.6063	9.474e-20	1.25442e-18	ENSMUSG00000021676	Iqgap2	protein_coding
279.63	-2.66083	0.268528	87.5684	9.65516e-20	1.27686e-18	ENSMUSG00000041592	Sdk2	protein_coding
1288.66	1.04037	0.115583	87.5272	9.85602e-20	1.30185e-18	ENSMUSG00000022849	Hspbap1	protein_coding
1421.19	-0.147267	0.188179	87.4844	1.00692e-19	1.32841e-18	ENSMUSG00000031827	Cotl1	protein_coding
1210.18	1.22646	0.134726	87.3056	1.1011e-19	1.45091e-18	ENSMUSG00000001419	Mef2d	protein_coding
245.847	-1.32904	0.172971	87.2437	1.13574e-19	1.49475e-18	ENSMUSG00000061232	H2-K1	protein_coding
497.942	-1.33975	0.144246	87.1013	1.21954e-19	1.60312e-18	ENSMUSG00000059878	Zfp422	protein_coding
622.563	1.23866	0.13492	87.0592	1.24546e-19	1.63523e-18	ENSMUSG00000025509	Pnpla2	protein_coding
685.983	0.85558	0.115792	87.0071	1.27832e-19	1.67635e-18	ENSMUSG00000053553	3110082I17Rik	protein_coding
219.831	-0.890999	0.272972	86.9156	1.33818e-19	1.75276e-18	ENSMUSG00000057286	St6galnac2	protein_coding
523.46	-1.49813	0.16725	86.6976	1.49232e-19	1.95232e-18	ENSMUSG00000031166	Wdr13	protein_coding
364.856	-1.29226	0.156917	86.5936	1.57198e-19	2.05408e-18	ENSMUSG00000039787	Cercam	protein_coding
413.008	1.13111	0.153497	86.5807	1.58211e-19	2.06486e-18	ENSMUSG00000024072	Yipf4	protein_coding
923.249	1.05934	0.113931	86.54	1.61468e-19	2.10486e-18	ENSMUSG00000024725	Ostf1	protein_coding
536.394	-1.55154	0.183382	86.4647	1.6766e-19	2.18297e-18	ENSMUSG00000060499	Rpl10l	protein_coding
831.068	0.709323	0.151785	86.4609	1.67978e-19	2.18452e-18	ENSMUSG00000076441	Ass1	protein_coding
51.6537	5.13653	0.736531	86.3925	1.7382e-19	2.2578e-18	ENSMUSG00000009216	Fam163b	protein_coding
306.944	1.40338	0.212924	86.381	1.74829e-19	2.26821e-18	ENSMUSG00000031897	Psmb10	protein_coding
1485.23	-0.863893	0.0989526	86.273	1.84522e-19	2.39114e-18	ENSMUSG00000055681	Cope	protein_coding
266.597	2.04746	0.229863	86.2614	1.85601e-19	2.40229e-18	ENSMUSG00000060675	Pla2g16	protein_coding
683.442	-0.860057	0.106113	86.1207	1.99125e-19	2.57429e-18	ENSMUSG00000028394	Pole3	protein_coding
902.559	0.601184	0.113219	86.0027	2.11233e-19	2.7276e-18	ENSMUSG00000003500	Impdh1	protein_coding
1525.22	-0.919438	0.101229	85.9983	2.11697e-19	2.73036e-18	ENSMUSG00000035614	Fam179b	protein_coding
703.332	-1.26139	0.250266	85.9695	2.14765e-19	2.76668e-18	ENSMUSG00000028023	Pitx2	protein_coding
2517.81	-0.808988	0.0885823	85.9512	2.16735e-19	2.78867e-18	ENSMUSG00000036097	Fam178a	protein_coding
257.998	-0.639208	0.205422	85.949	2.16981e-19	2.78867e-18	ENSMUSG00000074064	Mlycd	protein_coding
262.183	-1.74289	0.191369	85.9106	2.21186e-19	2.83937e-18	ENSMUSG00000030780	BC017158	protein_coding
3659.2	0.309038	0.101451	85.8768	2.24952e-19	2.88434e-18	ENSMUSG00000030796	Tead2	protein_coding
1174.39	1.18474	0.137307	85.8357	2.29622e-19	2.94077e-18	ENSMUSG00000001707	Eef1e1	protein_coding
455.024	0.160128	0.138556	85.644	2.52725e-19	3.23288e-18	ENSMUSG00000032515	Csrnp1	protein_coding
565.762	1.38386	0.149661	85.4227	2.82294e-19	3.60691e-18	ENSMUSG00000023087	Ccrn4l	protein_coding
1097.52	1.25736	0.140719	85.406	2.84651e-19	3.63278e-18	ENSMUSG00000021493	Pdlim7	protein_coding
627.204	-1.18989	0.133202	85.3975	2.85871e-19	3.64411e-18	ENSMUSG00000031913	Vps4a	protein_coding
969.398	-1.08352	0.117482	85.2628	3.0579e-19	3.89349e-18	ENSMUSG00000036333	Kidins220	protein_coding
10113.3	0.525469	0.06055	85.1593	3.22024e-19	4.09068e-18	ENSMUSG00000004897	Hdgf	protein_coding
490.441	1.17691	0.166952	85.1611	3.21734e-19	4.09068e-18	ENSMUSG00000056413	Adap1	protein_coding
2391.05	0.949279	0.103006	85.0322	3.4316e-19	4.35412e-18	ENSMUSG00000017707	Serinc3	protein_coding
2599.77	-0.734739	0.0872314	85.0277	3.43927e-19	4.3588e-18	ENSMUSG00000043131	Mob1a	protein_coding
1736.95	0.534088	0.100488	84.9992	3.48863e-19	4.41625e-18	ENSMUSG00000024413	Npc1	protein_coding
63.8608	0.246864	0.463588	84.9462	3.58225e-19	4.52952e-18	ENSMUSG00000027514	Zbp1	protein_coding
153.58	0.391109	0.531513	84.8893	3.68564e-19	4.65487e-18	ENSMUSG00000020101	4632428N05Rik	protein_coding
119.322	2.9471	0.335267	84.8794	3.70406e-19	4.67275e-18	ENSMUSG00000031160	Eras	protein_coding
141.32	2.36954	0.269196	84.6358	4.18384e-19	5.27193e-18	ENSMUSG00000003355	Fkbp11	protein_coding
604.432	1.23301	0.172851	84.5189	4.43566e-19	5.58281e-18	ENSMUSG00000010660	Plcd1	protein_coding
769.267	-1.07503	0.11923	84.4064	4.69233e-19	5.89232e-18	ENSMUSG00000028657	Ppt1	protein_coding
2502.56	-0.950599	0.107216	84.4066	4.69182e-19	5.89232e-18	ENSMUSG00000030180	Kdm5a	protein_coding
832.304	-1.23289	0.169144	84.2532	5.06578e-19	6.35399e-18	ENSMUSG00000028494	Plin2	protein_coding
49.0243	3.46802	0.396895	84.2011	5.1994e-19	6.51413e-18	ENSMUSG00000026114	Cnga3	protein_coding
167.089	2.16476	0.239552	84.0139	5.70969e-19	7.14526e-18	ENSMUSG00000040613	Apobec1	protein_coding
364.914	1.71174	0.197078	83.7768	6.42848e-19	8.0356e-18	ENSMUSG00000020396	Nefh	protein_coding
320.225	-1.4405	0.180009	83.7292	6.58319e-19	8.2196e-18	ENSMUSG00000027931	Npr1	protein_coding
1361.14	0.902923	0.105996	83.7065	6.65836e-19	8.304e-18	ENSMUSG00000053644	Aldh7a1	protein_coding
2347.64	1.07049	0.123482	83.6989	6.68353e-19	8.32404e-18	ENSMUSG00000020069	Hnrnph3	protein_coding
147.241	-2.50037	0.289943	83.6971	6.68964e-19	8.32404e-18	ENSMUSG00000034258	Mfsd7c	protein_coding
1008.86	-0.243585	0.106648	83.6462	6.8622e-19	8.52906e-18	ENSMUSG00000040811	Eml2	protein_coding
38.4323	4.71913	0.561615	83.2864	8.21464e-19	1.01984e-17	ENSMUSG00000058741	Prr19	protein_coding
153.933	-1.42912	0.227477	83.2149	8.51367e-19	1.05577e-17	ENSMUSG00000036885	Arhgef26	protein_coding
310.235	1.88949	0.209918	83.1564	8.76625e-19	1.08587e-17	ENSMUSG00000070708	Gtsf1l	protein_coding
201.494	0.767211	0.247507	83.1221	8.91808e-19	1.10342e-17	ENSMUSG00000019894	Slc6a15	protein_coding
344.43	-0.996457	0.160121	83.0725	9.14179e-19	1.12983e-17	ENSMUSG00000021747	4930452B06Rik	protein_coding
1956.75	0.997273	0.109393	83.0573	9.21173e-19	1.13719e-17	ENSMUSG00000029591	Ung	protein_coding
1238.13	0.981182	0.136503	82.9432	9.75239e-19	1.20251e-17	ENSMUSG00000026082	Rev1	protein_coding
485.65	1.71251	0.190197	82.9411	9.76286e-19	1.20251e-17	ENSMUSG00000008206	Cers4	protein_coding
293.135	1.37992	0.15557	82.9172	9.88003e-19	1.21558e-17	ENSMUSG00000047221	Fam185a	protein_coding
997.781	0.597622	0.145904	82.8096	1.0426e-18	1.28131e-17	ENSMUSG00000033837	Foxh1	protein_coding
2551.8	0.783177	0.0872051	82.7688	1.06408e-18	1.30624e-17	ENSMUSG00000003731	Kpna6	protein_coding
2564.46	-0.694285	0.076668	82.7012	1.10067e-18	1.34965e-17	ENSMUSG00000034807	Colgalt1	protein_coding
482.75	-1.20502	0.150598	82.6927	1.10536e-18	1.35352e-17	ENSMUSG00000003161	Sri	protein_coding
118.357	-2.2725	0.253669	82.691	1.1063e-18	1.35352e-17	ENSMUSG00000032024	Clmp	protein_coding
287.804	-2.91325	0.312867	82.6649	1.12084e-18	1.36978e-17	ENSMUSG00000043668	Tox3	protein_coding
892.708	2.26217	0.271827	82.5342	1.19656e-18	1.46069e-17	ENSMUSG00000036098	Myrf	protein_coding
887.302	-1.03904	0.159929	82.4197	1.26703e-18	1.54499e-17	ENSMUSG00000007827	Ankrd26	protein_coding
1174.39	0.832712	0.11735	82.3672	1.30073e-18	1.58432e-17	ENSMUSG00000063410	Stk24	protein_coding
482.298	-1.50847	0.16814	82.1708	1.43497e-18	1.74588e-17	ENSMUSG00000021033	Gstz1	protein_coding
1247.05	0.6169	0.106693	82.1077	1.48098e-18	1.79985e-17	ENSMUSG00000036053	Fmnl2	protein_coding
1464.04	1.10607	0.122168	82.0945	1.49075e-18	1.80972e-17	ENSMUSG00000027968	Larp7	protein_coding
528.033	1.33315	0.14718	82.0546	1.52081e-18	1.84417e-17	ENSMUSG00000058550	Dppa4	protein_coding
3364.34	0.433993	0.0920611	82.0342	1.53636e-18	1.86097e-17	ENSMUSG00000037706	Cd81	protein_coding
35694.9	0.490466	0.0609117	82.0186	1.54843e-18	1.87351e-17	ENSMUSG00000032399	Rpl4	protein_coding
458.705	-1.47877	0.194545	81.9221	1.62494e-18	1.96391e-17	ENSMUSG00000024548	Setbp1	protein_coding
102.026	-2.59585	0.313427	81.8791	1.6603e-18	2.00445e-17	ENSMUSG00000023885	Thbs2	protein_coding
2578.96	0.842926	0.096544	81.8219	1.70843e-18	2.06028e-17	ENSMUSG00000036078	Sigmar1	protein_coding
1585.34	0.835054	0.120982	81.6741	1.83951e-18	2.21591e-17	ENSMUSG00000042462	Dctpp1	protein_coding
808.109	1.09225	0.125624	81.5689	1.93879e-18	2.33294e-17	ENSMUSG00000035397	Klf16	protein_coding
814.757	1.04138	0.121498	81.5288	1.97809e-18	2.37762e-17	ENSMUSG00000034118	Tpst1	protein_coding
284.786	-1.10149	0.202685	81.4659	2.04134e-18	2.45095e-17	ENSMUSG00000035000	Dpp4	protein_coding
416.841	0.365382	0.145899	81.4288	2.07947e-18	2.494e-17	ENSMUSG00000056214	Pard6g	protein_coding
904.206	-1.2499	0.154932	81.328	2.18699e-18	2.62009e-17	ENSMUSG00000062115	Rai1	protein_coding
2040.25	-0.934545	0.108121	81.3224	2.19316e-18	2.62355e-17	ENSMUSG00000020986	Sec23a	protein_coding
392.505	-1.61005	0.180493	81.321	2.19468e-18	2.62355e-17	ENSMUSG00000040964	Arhgef10l	protein_coding
698.213	1.0529	0.127304	81.2485	2.27573e-18	2.71748e-17	ENSMUSG00000017764	Zswim1	protein_coding
843.011	0.980913	0.128437	81.024	2.54608e-18	3.03699e-17	ENSMUSG00000026005	Rpe	protein_coding
104.705	-2.9057	0.590188	80.9632	2.62461e-18	3.12726e-17	ENSMUSG00000024990	Rbp4	protein_coding
1067.6	-0.810132	0.111071	80.8988	2.71047e-18	3.22605e-17	ENSMUSG00000019969	Psen1	protein_coding
164.067	0.265457	0.250931	80.8747	2.7433e-18	3.26158e-17	ENSMUSG00000039963	Ccdc40	protein_coding
653.997	-0.946339	0.124201	80.6482	3.07231e-18	3.64879e-17	ENSMUSG00000032705	Exd2	protein_coding
2132.37	1.29422	0.148937	80.6156	3.12286e-18	3.7048e-17	ENSMUSG00000037692	Ahdc1	protein_coding
1734.02	0.726483	0.104314	80.5858	3.16971e-18	3.75631e-17	ENSMUSG00000009535	Rnmt	protein_coding
1956.82	0.694552	0.0799349	80.5594	3.21185e-18	3.80213e-17	ENSMUSG00000003528	Slc25a1	protein_coding
5403.82	0.621635	0.0714338	80.5289	3.26109e-18	3.85625e-17	ENSMUSG00000018666	Cbx1	protein_coding
6300.06	0.807544	0.10557	80.4584	3.37812e-18	3.99034e-17	ENSMUSG00000033295	Ptprf	protein_coding
572.418	-1.15531	0.146321	80.4517	3.38944e-18	3.99939e-17	ENSMUSG00000042750	Bex2	protein_coding
854.884	-1.21928	0.140575	80.4449	3.401e-18	4.00871e-17	ENSMUSG00000021262	Evl	protein_coding
1515.18	0.689976	0.0961148	80.4245	3.43592e-18	4.04552e-17	ENSMUSG00000053801	Grwd1	protein_coding
2665.41	0.792993	0.0925626	80.3614	3.54609e-18	4.17075e-17	ENSMUSG00000002984	Tomm40	protein_coding
307.998	0.39056	0.180325	80.305	3.64746e-18	4.28538e-17	ENSMUSG00000037463	Fbxo27	protein_coding
475.28	-1.31436	0.153548	80.2644	3.72221e-18	4.36852e-17	ENSMUSG00000060427	Zfp868	protein_coding
1038.4	-1.3013	0.159754	80.1263	3.98844e-18	4.67596e-17	ENSMUSG00000031644	Nek1	protein_coding
187.503	-2.17965	0.244678	80.1064	4.0282e-18	4.71751e-17	ENSMUSG00000038910	Plcl2	protein_coding
1141.88	-0.889264	0.139733	80.0913	4.0588e-18	4.74828e-17	ENSMUSG00000036534	Slc38a7	protein_coding
311.719	1.24445	0.165427	79.9327	4.39378e-18	5.13468e-17	ENSMUSG00000022130	Tgds	protein_coding
1751.57	0.959413	0.120206	79.8235	4.64028e-18	5.41696e-17	ENSMUSG00000033845	Mrpl15	protein_coding
266.563	2.19968	0.25778	79.8058	4.68165e-18	5.45943e-17	ENSMUSG00000034037	Fgd5	protein_coding
2069.61	-0.828704	0.0970385	79.7303	4.86155e-18	5.66319e-17	ENSMUSG00000010663	Fads1	protein_coding
552.695	1.00059	0.143246	79.6497	5.06153e-18	5.88988e-17	ENSMUSG00000026179	Pnkd	protein_coding
3124.1	0.605549	0.0790525	79.6307	5.11002e-18	5.93999e-17	ENSMUSG00000027864	Ptgfrn	protein_coding
1531.97	0.714736	0.109967	79.5882	5.21961e-18	6.06095e-17	ENSMUSG00000024095	Hnrnpll	protein_coding
94.4611	2.50315	0.290585	79.5567	5.30263e-18	6.15082e-17	ENSMUSG00000041119	Pde9a	protein_coding
165.053	2.8197	0.408799	79.4777	5.51613e-18	6.39171e-17	ENSMUSG00000078815	Cacng6	protein_coding
921.527	-1.11729	0.128539	79.449	5.59594e-18	6.47733e-17	ENSMUSG00000036580	Spg20	protein_coding
428.008	1.24697	0.141782	79.4277	5.65585e-18	6.53977e-17	ENSMUSG00000035376	Hacd2	protein_coding
4399.27	-0.626906	0.0912277	79.1861	6.38215e-18	7.37178e-17	ENSMUSG00000006273	Atp6v1b2	protein_coding
650.363	0.130997	0.197135	79.1779	6.40823e-18	7.39411e-17	ENSMUSG00000041607	Mbp	protein_coding
181.45	-1.72009	0.196132	79.0556	6.81232e-18	7.85209e-17	ENSMUSG00000020246	Hcfc2	protein_coding
2521.27	0.744395	0.0869195	78.9794	7.07705e-18	8.14865e-17	ENSMUSG00000033014	Trim33	protein_coding
1958.94	-0.803121	0.0906494	78.9219	7.28321e-18	8.37722e-17	ENSMUSG00000019943	Atp2b1	protein_coding
2058.97	1.3203	0.155599	78.9076	7.33562e-18	8.42865e-17	ENSMUSG00000022034	Esco2	protein_coding
141.088	2.46724	0.295051	78.8909	7.39707e-18	8.48145e-17	ENSMUSG00000075511	1700001L05Rik	lincRNA
529.931	-1.30878	0.183494	78.8925	7.391e-18	8.48145e-17	ENSMUSG00000038648	Creb3l2	protein_coding
592.998	1.0668	0.125031	78.883	7.42622e-18	8.50597e-17	ENSMUSG00000025025	Mxi1	protein_coding
1809.26	-1.27629	0.147942	78.7707	7.85508e-18	8.98778e-17	ENSMUSG00000023991	Foxp4	protein_coding
617.884	1.40191	0.160922	78.6675	8.27114e-18	9.45397e-17	ENSMUSG00000056436	Cyct	protein_coding
157.423	-1.69558	0.260977	78.586	8.61509e-18	9.83684e-17	ENSMUSG00000060477	Irak2	protein_coding
596.125	1.21325	0.138807	78.4521	9.21173e-18	1.05071e-16	ENSMUSG00000040624	Plekhg1	protein_coding
258.351	1.77759	0.203759	78.2075	1.041e-17	1.18616e-16	ENSMUSG00000015365	Mov10l1	protein_coding
3314.89	-0.680054	0.0775279	78.1784	1.05625e-17	1.20228e-16	ENSMUSG00000000441	Raf1	protein_coding
144.853	3.0962	0.402122	78.1477	1.07264e-17	1.21966e-16	ENSMUSG00000051652	Lrrc3	protein_coding
766.414	-1.07873	0.127757	78.1222	1.08636e-17	1.23399e-16	ENSMUSG00000059182	Skap2	protein_coding
1752.59	-0.976037	0.119645	78.0353	1.13464e-17	1.28749e-16	ENSMUSG00000002948	Map2k7	protein_coding
1715.18	0.744808	0.0971164	78.0162	1.14553e-17	1.29851e-16	ENSMUSG00000061458	Nol10	protein_coding
3123.47	0.62613	0.0800352	77.9776	1.16784e-17	1.32243e-16	ENSMUSG00000003873	Bax	protein_coding
72.6603	2.88951	0.390972	77.9719	1.17113e-17	1.32479e-16	ENSMUSG00000008601	Rab25	protein_coding
537.974	-1.31234	0.148668	77.8184	1.26462e-17	1.42905e-16	ENSMUSG00000031642	Sh3rf1	protein_coding
4529.3	0.642038	0.100067	77.8116	1.26888e-17	1.4324e-16	ENSMUSG00000013236	Ptprs	protein_coding
516.218	-1.76525	0.223917	77.8022	1.27489e-17	1.4377e-16	ENSMUSG00000042834	Nrep	protein_coding
180.42	-1.90956	0.30911	77.7967	1.27842e-17	1.44019e-16	ENSMUSG00000032289	Thsd4	protein_coding
106.702	-3.46788	0.476223	77.7773	1.29085e-17	1.4527e-16	ENSMUSG00000020598	Nrcam	protein_coding
1387.88	-1.03152	0.121067	77.729	1.3224e-17	1.48668e-16	ENSMUSG00000015305	Sash1	protein_coding
684.215	1.1501	0.13677	77.6735	1.35962e-17	1.52696e-16	ENSMUSG00000032261	Sh3bgrl2	protein_coding
381.863	1.74298	0.198427	77.629	1.39021e-17	1.55971e-16	ENSMUSG00000021758	Ddx4	protein_coding
404.751	-1.05208	0.138039	77.5891	1.41824e-17	1.58953e-16	ENSMUSG00000030207	8430419L09Rik	protein_coding
791.88	-1.01793	0.124855	77.5765	1.42719e-17	1.59793e-16	ENSMUSG00000024240	Epc1	protein_coding
823.789	-0.974893	0.12562	77.5737	1.42918e-17	1.59852e-16	ENSMUSG00000020777	Acox1	protein_coding
1038.19	0.135674	0.106764	77.55	1.44623e-17	1.61594e-16	ENSMUSG00000005958	Ephb3	protein_coding
853.161	-1.16926	0.135097	77.4794	1.49818e-17	1.67228e-16	ENSMUSG00000008167	Fbxw9	protein_coding
141.248	2.34939	0.321614	77.3129	1.62825e-17	1.81561e-16	ENSMUSG00000017400	Stac2	protein_coding
77.7679	3.73522	0.439879	77.2897	1.64725e-17	1.83493e-16	ENSMUSG00000000489	Pdgfb	protein_coding
7335.54	-0.722269	0.127419	77.2221	1.70388e-17	1.89608e-16	ENSMUSG00000015143	Actn1	protein_coding
783.346	1.40049	0.170466	77.0485	1.8584e-17	2.06594e-16	ENSMUSG00000028464	Tpm2	protein_coding
339.349	1.32094	0.197306	76.9673	1.93541e-17	2.14936e-16	ENSMUSG00000025511	Tspan4	protein_coding
3372.86	-0.646187	0.0829841	76.9324	1.96943e-17	2.18493e-16	ENSMUSG00000019428	Fkbp8	protein_coding
1310.14	0.793299	0.104842	76.8783	2.02342e-17	2.24255e-16	ENSMUSG00000020794	Ube2g1	protein_coding
369.072	-1.38776	0.160509	76.828	2.07493e-17	2.29732e-16	ENSMUSG00000042178	Armc5	protein_coding
19636.7	0.755933	0.0938789	76.77	2.136e-17	2.36255e-16	ENSMUSG00000032294	Pkm	protein_coding
302.023	1.78751	0.208685	76.5728	2.35732e-17	2.60471e-16	ENSMUSG00000030739	Myh14	protein_coding
1291.94	-0.856855	0.101605	76.5262	2.41299e-17	2.66353e-16	ENSMUSG00000008763	Man1a2	protein_coding
641.692	1.16846	0.134042	76.414	2.55217e-17	2.81432e-16	ENSMUSG00000039191	Rbpj	protein_coding
68.5154	-3.19074	0.469157	76.3829	2.59216e-17	2.85555e-16	ENSMUSG00000094973	Gm8994	protein_coding
881.068	-0.945086	0.118685	76.3417	2.64616e-17	2.91211e-16	ENSMUSG00000015023	Ddx19a	protein_coding
861.124	1.11502	0.129589	76.2184	2.81445e-17	3.0942e-16	ENSMUSG00000026426	Arl8a	protein_coding
172.577	1.78122	0.296449	76.2156	2.81831e-17	3.09533e-16	ENSMUSG00000048373	Fgfbp1	protein_coding
388.56	1.27166	0.153715	76.1494	2.91322e-17	3.19637e-16	ENSMUSG00000026189	Pecr	protein_coding
148.577	1.40521	0.240703	76.144	2.92101e-17	3.2017e-16	ENSMUSG00000036995	Asap3	protein_coding
1310.21	0.992118	0.116385	76.1102	2.97079e-17	3.25301e-16	ENSMUSG00000059486	Kbtbd2	protein_coding
4371.26	0.6285	0.0905137	76.1003	2.98565e-17	3.26602e-16	ENSMUSG00000039678	Tbc1d13	protein_coding
732.483	-1.03808	0.126038	76.0914	2.99883e-17	3.27716e-16	ENSMUSG00000031979	Cog2	protein_coding
412.329	1.59041	0.187479	76.0788	3.01782e-17	3.29463e-16	ENSMUSG00000024143	Rhoq	protein_coding
2169.46	0.545811	0.0817399	76.0745	3.02441e-17	3.29854e-16	ENSMUSG00000029578	Wipi2	protein_coding
470.132	-1.48858	0.188707	76.0325	3.08848e-17	3.36506e-16	ENSMUSG00000039382	Wdr45	protein_coding
2704.61	-1.04746	0.127189	76.021	3.10639e-17	3.38121e-16	ENSMUSG00000031540	Kat6a	protein_coding
3204.93	0.699445	0.0874297	75.8667	3.35555e-17	3.64878e-16	ENSMUSG00000026192	Atic	protein_coding
566.992	-1.29856	0.186332	75.7725	3.51723e-17	3.8208e-16	ENSMUSG00000035900	Gramd4	protein_coding
3225.16	0.762901	0.0908284	75.7339	3.58584e-17	3.88762e-16	ENSMUSG00000021771	Vdac2	protein_coding
327.588	-1.26655	0.145784	75.7353	3.58339e-17	3.88762e-16	ENSMUSG00000060681	Slc9a6	protein_coding
475.659	-1.06211	0.148357	75.6998	3.64755e-17	3.95061e-16	ENSMUSG00000052539	Magi3	protein_coding
551.609	0.937492	0.146152	75.6275	3.78175e-17	4.09191e-16	ENSMUSG00000024150	Mcfd2	protein_coding
68.7016	-2.27158	0.393261	75.5462	3.93877e-17	4.25761e-16	ENSMUSG00000081007	Gm11543	unprocessed_pseudogene
2377.35	-0.860401	0.140896	75.5408	3.9493e-17	4.26478e-16	ENSMUSG00000005672	Kit	protein_coding
193.738	2.33654	0.275838	75.4664	4.09891e-17	4.42198e-16	ENSMUSG00000015354	Pcolce2	protein_coding
887.336	0.794703	0.112325	75.4347	4.16452e-17	4.48834e-16	ENSMUSG00000022913	Psmg1	protein_coding
949.585	1.25502	0.164988	75.2789	4.50191e-17	4.84719e-16	ENSMUSG00000025491	Ifitm1	protein_coding
1114.12	-0.745885	0.131379	75.2728	4.51575e-17	4.85731e-16	ENSMUSG00000039087	Rreb1	protein_coding
2172.03	-0.689213	0.0897649	75.208	4.66434e-17	5.01222e-16	ENSMUSG00000031715	Smarca5	protein_coding
1411.35	0.760148	0.0912475	75.1969	4.69024e-17	5.03511e-16	ENSMUSG00000046324	Ermp1	protein_coding
256.024	-2.3298	0.306825	75.178	4.7349e-17	5.07808e-16	ENSMUSG00000024302	Dtna	protein_coding
300.166	-1.33468	0.169947	75.1444	4.81516e-17	5.1591e-16	ENSMUSG00000040374	Pex2	protein_coding
459.666	-1.34877	0.16023	74.9189	5.38976e-17	5.76909e-16	ENSMUSG00000030314	Atg7	protein_coding
437.834	1.78569	0.218041	74.851	5.5758e-17	5.96241e-16	ENSMUSG00000058297	Spock2	protein_coding
275.827	-1.69074	0.197839	74.8193	5.66484e-17	6.05171e-16	ENSMUSG00000033282	Rpgrip1l	protein_coding
3304.33	0.615615	0.0983077	74.7816	5.77268e-17	6.1609e-16	ENSMUSG00000027663	Zmat3	protein_coding
926.952	-0.235768	0.170731	74.6885	6.04793e-17	6.44837e-16	ENSMUSG00000031245	Hmgn5	protein_coding
2537.4	0.740078	0.0955509	74.5998	6.32217e-17	6.73421e-16	ENSMUSG00000027111	Itga6	protein_coding
2448.8	0.647119	0.0749995	74.5878	6.3601e-17	6.76803e-16	ENSMUSG00000074698	Csnk2a1	protein_coding
883.915	-0.582846	0.112985	74.2415	7.5623e-17	8.03953e-16	ENSMUSG00000010025	Aldh3a2	protein_coding
1405.64	0.689756	0.0976643	74.1761	7.81368e-17	8.29872e-16	ENSMUSG00000026181	Ppm1f	protein_coding
1445.31	1.19855	0.167014	74.118	8.04436e-17	8.53544e-16	ENSMUSG00000026604	Ptpn14	protein_coding
546.163	-1.04167	0.147365	74.0407	8.361e-17	8.86283e-16	ENSMUSG00000034801	Sos2	protein_coding
590.267	1.01509	0.151915	73.9707	8.65896e-17	9.16979e-16	ENSMUSG00000028318	Polr1e	protein_coding
3895.42	0.482856	0.0831282	73.8647	9.13007e-17	9.65935e-16	ENSMUSG00000068739	Sars	protein_coding
956.082	0.930052	0.120749	73.8363	9.26072e-17	9.78811e-16	ENSMUSG00000026019	Wdr12	protein_coding
243.245	1.59697	0.245242	73.8279	9.29961e-17	9.81974e-16	ENSMUSG00000036390	Gadd45a	protein_coding
705.468	-0.979677	0.115598	73.6978	9.92513e-17	1.04702e-15	ENSMUSG00000021067	Sav1	protein_coding
9236.34	0.795554	0.107083	73.6791	1.0018e-16	1.0558e-15	ENSMUSG00000000303	Cdh1	protein_coding
488.342	-1.21983	0.156112	73.6613	1.01077e-16	1.06422e-15	ENSMUSG00000028995	Fam126a	protein_coding
44.3477	3.31431	0.441546	73.6447	1.01918e-16	1.07205e-15	ENSMUSG00000067144	Slc22a7	protein_coding
855.775	0.61082	0.121359	73.6006	1.04191e-16	1.09491e-15	ENSMUSG00000057522	Spop	protein_coding
285.357	-2.00134	0.233193	73.5611	1.06268e-16	1.11566e-15	ENSMUSG00000021087	Rtn1	protein_coding
123.861	3.82111	0.506061	73.538	1.07507e-16	1.12758e-15	ENSMUSG00000086040	Wipf3	protein_coding
100.594	-2.636	0.342088	73.5222	1.08356e-16	1.1354e-15	ENSMUSG00000030276	Ttll3	protein_coding
373.963	1.39548	0.179315	73.2893	1.21737e-16	1.2744e-15	ENSMUSG00000044813	Shb	protein_coding
305.058	1.5921	0.192989	73.2341	1.25144e-16	1.30882e-15	ENSMUSG00000026519	Tmem63a	protein_coding
32.9	3.70067	1.1471	73.2281	1.25522e-16	1.31151e-15	ENSMUSG00000025370	Cdh9	protein_coding
961.622	-0.26516	0.116544	73.07	1.3585e-16	1.41808e-15	ENSMUSG00000026821	Ralgds	protein_coding
846.978	0.809681	0.115558	73.0641	1.36249e-16	1.42088e-15	ENSMUSG00000024068	Spast	protein_coding
1701.48	0.70422	0.084153	72.9934	1.41152e-16	1.47061e-15	ENSMUSG00000068922	Msto1	protein_coding
577.178	-1.16676	0.137443	72.9813	1.42008e-16	1.47813e-15	ENSMUSG00000024270	Slc39a6	protein_coding
101.038	-3.15686	0.481035	72.9195	1.46464e-16	1.52306e-15	ENSMUSG00000045092	S1pr1	protein_coding
1776.71	1.44374	0.168634	72.8614	1.50782e-16	1.56647e-15	ENSMUSG00000020766	Galk1	protein_coding
1460.54	0.886339	0.181762	72.8539	1.5135e-16	1.57088e-15	ENSMUSG00000025608	Podxl	protein_coding
203.196	1.68838	0.199023	72.7802	1.57028e-16	1.62828e-15	ENSMUSG00000050323	Ndufaf6	protein_coding
398.957	-1.16312	0.171528	72.731	1.60938e-16	1.66724e-15	ENSMUSG00000030560	Ctsc	protein_coding
250.552	-1.4857	0.413858	72.7274	1.61231e-16	1.6687e-15	ENSMUSG00000036523	Greb1	protein_coding
534.726	1.53076	0.214425	72.6544	1.6722e-16	1.72905e-15	ENSMUSG00000022139	Mbnl2	protein_coding
232.616	-1.45192	0.186773	72.6147	1.70577e-16	1.76209e-15	ENSMUSG00000019842	Traf3ip2	protein_coding
1377.5	0.808845	0.0978844	72.5576	1.75512e-16	1.81136e-15	ENSMUSG00000032309	Fbxo22	protein_coding
587.025	-1.33708	0.157226	72.4794	1.82518e-16	1.88189e-15	ENSMUSG00000027333	Smox	protein_coding
2799.53	0.596634	0.0711214	72.2931	2.00333e-16	2.06364e-15	ENSMUSG00000056692	D17Wsu92e	protein_coding
355.642	-1.28659	0.172619	72.2217	2.0761e-16	2.13658e-15	ENSMUSG00000020788	Atp2a3	protein_coding
193.674	1.68959	0.209049	72.1542	2.14745e-16	2.20794e-15	ENSMUSG00000002797	Ggct	protein_coding
30.9737	-4.75318	0.650831	72.137	2.16597e-16	2.22489e-15	ENSMUSG00000062961	Ccdc177	protein_coding
1601.89	-0.897533	0.112208	72.1205	2.18395e-16	2.24126e-15	ENSMUSG00000027668	Mfn1	protein_coding
1379.09	0.658426	0.113821	72.1153	2.18964e-16	2.24499e-15	ENSMUSG00000025439	Clns1a	protein_coding
598.84	-1.38897	0.165895	71.9699	2.35475e-16	2.41202e-15	ENSMUSG00000004383	Large	protein_coding
77.0861	4.4667	0.617372	71.9283	2.40421e-16	2.46038e-15	ENSMUSG00000030256	Bhlhe41	protein_coding
3874.12	0.683972	0.0864281	71.9132	2.42239e-16	2.47667e-15	ENSMUSG00000021500	Ddx46	protein_coding
1256.01	-0.596333	0.0994339	71.8998	2.43875e-16	2.49107e-15	ENSMUSG00000003031	Cdkn1b	protein_coding
872.052	-1.37548	0.193564	71.8679	2.47792e-16	2.52872e-15	ENSMUSG00000032827	Ppp1r9a	protein_coding
397.812	1.62022	0.191516	71.827	2.52913e-16	2.57858e-15	ENSMUSG00000021611	Tert	protein_coding
404.694	-1.33342	0.167441	71.7776	2.59234e-16	2.63811e-15	ENSMUSG00000002325	Irf9	protein_coding
530.375	-0.960842	0.145352	71.7789	2.59072e-16	2.63811e-15	ENSMUSG00000031816	Mthfsd	protein_coding
3606.39	-0.795545	0.106479	71.727	2.65882e-16	2.70325e-15	ENSMUSG00000038773	Kdm3b	protein_coding
370.044	1.61329	0.19683	71.7112	2.67983e-16	2.72209e-15	ENSMUSG00000037989	Wnk2	protein_coding
104.645	3.33084	0.410643	71.5838	2.85605e-16	2.89571e-15	ENSMUSG00000096727	Psmb9	protein_coding
1890.16	0.758046	0.0904058	71.5853	2.85392e-16	2.89571e-15	ENSMUSG00000042492	Tbc1d10b	protein_coding
4183.63	-0.817939	0.0990061	71.5625	2.88667e-16	2.92406e-15	ENSMUSG00000041415	Dicer1	protein_coding
2226.19	0.67732	0.10327	71.4888	2.995e-16	3.03099e-15	ENSMUSG00000067194	Eif1ax	protein_coding
3112.85	-1.50412	0.181738	71.4462	3.05946e-16	3.09336e-15	ENSMUSG00000070436	Serpinh1	protein_coding
197.374	-1.84148	0.236516	71.4	3.1311e-16	3.16288e-15	ENSMUSG00000050605	Zfp61	protein_coding
159.976	1.87637	0.251198	71.3524	3.20639e-16	3.23594e-15	ENSMUSG00000043155	Hpdl	protein_coding
627.78	0.914765	0.128557	71.2995	3.29234e-16	3.31962e-15	ENSMUSG00000024847	Aip	protein_coding
246.705	-2.41351	0.593482	71.2399	3.39189e-16	3.41686e-15	ENSMUSG00000062184	Hs6st2	protein_coding
110.992	2.183	0.310575	71.2283	3.41178e-16	3.43373e-15	ENSMUSG00000030747	Dgat2	protein_coding
76.9106	2.45061	0.320226	71.1845	3.48717e-16	3.50638e-15	ENSMUSG00000062284	Gm6030	processed_pseudogene
420.628	-0.955947	0.129692	71.1783	3.49806e-16	3.5141e-15	ENSMUSG00000020111	Micu1	protein_coding
79.5267	-3.04519	0.366817	71.1728	3.50763e-16	3.52049e-15	ENSMUSG00000023403	Stk31	protein_coding
1323.17	-0.984089	0.11901	71.116	3.60869e-16	3.61861e-15	ENSMUSG00000045136	Tubb2b	protein_coding
1851.77	-0.508784	0.101389	71.1033	3.63173e-16	3.63837e-15	ENSMUSG00000031563	Wwc2	protein_coding
160.364	1.96067	0.237423	71.0592	3.71266e-16	3.71605e-15	ENSMUSG00000040189	Ccdc114	protein_coding
2169.91	-2.19066	0.347899	71.0501	3.72961e-16	3.72961e-15	ENSMUSG00000028435	Aqp3	protein_coding
458.018	-1.66657	0.200497	70.9637	3.89425e-16	3.8907e-15	ENSMUSG00000028799	Zfp362	protein_coding
45.8444	-4.51297	0.584591	70.9225	3.97526e-16	3.96801e-15	ENSMUSG00000045515	Pou3f3	protein_coding
738.396	-0.411607	0.136854	70.7734	4.28299e-16	4.27129e-15	ENSMUSG00000014778	Fhod1	protein_coding
1225.79	1.02567	0.131445	70.7643	4.30254e-16	4.28688e-15	ENSMUSG00000005413	Hmox1	protein_coding
1599.83	-1.02513	0.127465	70.7399	4.35542e-16	4.33562e-15	ENSMUSG00000055653	Gpc3	protein_coding
5089.1	-0.818925	0.102271	70.7132	4.41383e-16	4.38978e-15	ENSMUSG00000002748	Baz1b	protein_coding
940.642	-0.736744	0.112631	70.656	4.54201e-16	4.51316e-15	ENSMUSG00000030822	Prr14	protein_coding
5292.44	0.75369	0.089622	70.5825	4.7121e-16	4.67792e-15	ENSMUSG00000026790	Odf2	protein_coding
428.175	1.14263	0.17994	70.5493	4.7909e-16	4.75184e-15	ENSMUSG00000018865	Sult4a1	protein_coding
828.554	-0.824001	0.104927	70.5143	4.87549e-16	4.83137e-15	ENSMUSG00000027011	Ube2e3	protein_coding
670.114	-1.06964	0.136825	70.5018	4.90606e-16	4.85726e-15	ENSMUSG00000060166	Zdhhc8	protein_coding
76.9984	0.643837	2.7856	70.4265	5.09419e-16	5.03897e-15	ENSMUSG00000025321	Itgb8	protein_coding
1041.55	1.71262	0.214586	70.4192	5.11297e-16	5.05298e-15	ENSMUSG00000003849	Nqo1	protein_coding
9032.07	0.594396	0.0787716	70.355	5.27963e-16	5.21298e-15	ENSMUSG00000022710	Usp7	protein_coding
1520.71	-0.801648	0.115967	70.3473	5.30008e-16	5.22846e-15	ENSMUSG00000018377	Vezf1	protein_coding
712.454	-1.10728	0.132816	70.3211	5.37e-16	5.29266e-15	ENSMUSG00000039740	Alg2	protein_coding
241.646	1.48595	0.187995	70.1402	5.87835e-16	5.78848e-15	ENSMUSG00000037408	Cnnm4	protein_coding
96815.8	0.481645	0.0644467	70.1258	5.92086e-16	5.8251e-15	ENSMUSG00000023944	Hsp90ab1	protein_coding
289.852	1.45609	0.186091	70.0403	6.17931e-16	6.07391e-15	ENSMUSG00000063838	1700027J19Rik	protein_coding
196.052	0.988952	0.287233	69.9833	6.35792e-16	6.24388e-15	ENSMUSG00000043110	Lrrn4	protein_coding
511.38	-1.72334	0.205406	69.9395	6.49883e-16	6.37654e-15	ENSMUSG00000022048	Dpysl2	protein_coding
481.976	0.0115345	0.186036	69.896	6.64177e-16	6.51096e-15	ENSMUSG00000028680	Plk3	protein_coding
181.937	-2.07973	0.273955	69.8591	6.7654e-16	6.62621e-15	ENSMUSG00000052133	Sema5b	protein_coding
1006.45	-1.04444	0.131165	69.7982	6.97447e-16	6.82489e-15	ENSMUSG00000031703	Itfg1	protein_coding
2125.78	-0.732147	0.0912369	69.7521	7.13721e-16	6.9779e-15	ENSMUSG00000031660	Brd7	protein_coding
261.493	-2.0638	0.24766	69.6581	7.48073e-16	7.30723e-15	ENSMUSG00000044647	Csrnp3	protein_coding
1013.23	0.86098	0.105328	69.6134	7.64972e-16	7.46564e-15	ENSMUSG00000029622	Arpc1b	protein_coding
410.451	-1.26168	0.157579	69.5186	8.0208e-16	7.82082e-15	ENSMUSG00000030393	Zik1	protein_coding
108.19	2.30746	0.282527	69.5098	8.05629e-16	7.84843e-15	ENSMUSG00000015652	Steap1	protein_coding
1585.99	1.57637	0.188756	69.4963	8.11098e-16	7.89469e-15	ENSMUSG00000004665	Cnn2	protein_coding
2115.98	0.742836	0.0918323	69.4587	8.26482e-16	8.03728e-15	ENSMUSG00000022394	L3mbtl2	protein_coding
1984.22	0.715649	0.0962023	69.4483	8.30803e-16	8.07213e-15	ENSMUSG00000070738	Dgkd	protein_coding
625.877	-0.849772	0.139335	69.3763	8.61237e-16	8.36041e-15	ENSMUSG00000028194	Ddah1	protein_coding
2133.36	0.792499	0.0968898	69.2741	9.06386e-16	8.7909e-15	ENSMUSG00000028869	Gnl2	protein_coding
10888.7	1.00905	0.123912	69.2605	9.12597e-16	8.84331e-15	ENSMUSG00000002985	Apoe	protein_coding
179.246	-2.75062	0.32845	69.228	9.27548e-16	8.98024e-15	ENSMUSG00000003934	Efnb3	protein_coding
2815.52	1.01166	0.122683	69.1797	9.50212e-16	9.19154e-15	ENSMUSG00000001918	Slc1a5	protein_coding
1353.21	1.19598	0.143757	69.1113	9.83288e-16	9.50309e-15	ENSMUSG00000024525	Impa2	protein_coding
164.028	-1.35458	0.313496	69.102	9.87869e-16	9.53895e-15	ENSMUSG00000085412	Halr1	lincRNA
5093.78	0.718031	0.097019	69.0819	9.97822e-16	9.62657e-15	ENSMUSG00000021595	Nsun2	protein_coding
117.709	-2.20492	0.326428	68.9655	1.05762e-15	1.01945e-14	ENSMUSG00000030830	Itgal	protein_coding
812.665	-0.867952	0.150118	68.9451	1.06849e-15	1.02903e-14	ENSMUSG00000021275	Tecpr2	protein_coding
915.927	-0.890822	0.112807	68.9152	1.08458e-15	1.0436e-14	ENSMUSG00000029432	Gbas	protein_coding
626.834	1.20094	0.145005	68.8721	1.10818e-15	1.06537e-14	ENSMUSG00000030284	Creld1	protein_coding
405.623	-0.819112	0.167281	68.8528	1.11893e-15	1.07476e-14	ENSMUSG00000031453	Rasa3	protein_coding
1191.28	-0.808425	0.105723	68.765	1.16917e-15	1.12203e-14	ENSMUSG00000021140	Pcnx	protein_coding
5093.49	-0.326802	0.103312	68.732	1.1886e-15	1.13968e-14	ENSMUSG00000028465	Tln1	protein_coding
1641.87	-0.666593	0.177067	68.6797	1.2201e-15	1.16886e-14	ENSMUSG00000004891	Nes	protein_coding
2915.64	0.364697	0.11297	68.668	1.22725e-15	1.17469e-14	ENSMUSG00000061887	Ssbp3	protein_coding
1296.78	0.785004	0.115511	68.6404	1.24431e-15	1.18997e-14	ENSMUSG00000015806	Qdpr	protein_coding
768.075	1.21281	0.198847	68.4607	1.36131e-15	1.30073e-14	ENSMUSG00000022099	Dmtn	protein_coding
1250.19	0.982427	0.141443	68.3891	1.41088e-15	1.34691e-14	ENSMUSG00000026923	Notch1	protein_coding
195.217	0.489719	1.19799	68.2809	1.4893e-15	1.42054e-14	ENSMUSG00000022367	Has2	protein_coding
1548.68	0.728797	0.0952076	68.237	1.52242e-15	1.45087e-14	ENSMUSG00000063065	Mapk3	protein_coding
369.421	1.32017	0.197139	68.1656	1.57772e-15	1.50226e-14	ENSMUSG00000078794	Dact3	protein_coding
787.936	0.998463	0.121156	68.1518	1.58863e-15	1.51134e-14	ENSMUSG00000024646	Cyb5a	protein_coding
11123	0.533883	0.0700477	68.1417	1.59669e-15	1.51769e-14	ENSMUSG00000025613	Cct8	protein_coding
206.474	2.12093	0.261968	68.0508	1.67095e-15	1.58689e-14	ENSMUSG00000082389	Mkrn1-ps1	processed_pseudogene
1126.43	-0.984773	0.147518	68.0342	1.68484e-15	1.5987e-14	ENSMUSG00000003051	Elf3	protein_coding
207.954	1.33593	0.191895	67.984	1.72763e-15	1.63788e-14	ENSMUSG00000039200	Atf7ip2	protein_coding
5848.71	1.03291	0.125036	67.9787	1.73222e-15	1.64081e-14	ENSMUSG00000038612	Mcl1	protein_coding
2687.36	-0.550518	0.126349	67.9306	1.7744e-15	1.67932e-14	ENSMUSG00000040857	Erf	protein_coding
445.955	-1.15886	0.158796	67.8536	1.84407e-15	1.74375e-14	ENSMUSG00000040701	Ap1g2	protein_coding
13979.8	0.605138	0.0947257	67.8434	1.85348e-15	1.75113e-14	ENSMUSG00000025967	Eef1b2	protein_coding
11483.9	0.589698	0.0726261	67.8274	1.86842e-15	1.76372e-14	ENSMUSG00000024359	Hspa9	protein_coding
997.308	-1.26007	0.167449	67.8127	1.88218e-15	1.77518e-14	ENSMUSG00000030330	Ing4	protein_coding
1443.59	0.742728	0.10876	67.7806	1.91263e-15	1.80235e-14	ENSMUSG00000049091	Sephs2	protein_coding
2151.27	1.22879	0.156273	67.7636	1.92891e-15	1.81613e-14	ENSMUSG00000075595	Zfp652	protein_coding
361.154	-1.83906	0.22862	67.7209	1.97059e-15	1.85378e-14	ENSMUSG00000074652	Myh7b	protein_coding
757.841	-0.977433	0.118843	67.6813	2.00997e-15	1.8892e-14	ENSMUSG00000034850	Tmem127	protein_coding
763.388	1.22855	0.156678	67.5699	2.12514e-15	1.99574e-14	ENSMUSG00000041957	Pkp2	protein_coding
941.103	1.09447	0.14254	67.5573	2.13857e-15	2.00491e-14	ENSMUSG00000020363	Gfpt2	protein_coding
3018.35	0.607672	0.0819083	67.5586	2.13719e-15	2.00491e-14	ENSMUSG00000028788	Ptp4a2	protein_coding
101.696	-2.57089	0.399258	67.5549	2.14116e-15	2.00562e-14	ENSMUSG00000062369	Usp17lb	protein_coding
1011.88	-0.825824	0.117381	67.553	2.14314e-15	2.00576e-14	ENSMUSG00000042350	Arel1	protein_coding
761.866	1.04175	0.130355	67.4517	2.25455e-15	2.10822e-14	ENSMUSG00000022751	Nit2	protein_coding
1052.7	0.437015	0.102155	67.3992	2.31448e-15	2.16242e-14	ENSMUSG00000030269	Mtmr14	protein_coding
2869.97	-1.10067	0.133942	67.325	2.40189e-15	2.24217e-14	ENSMUSG00000005161	Prdx2	protein_coding
436.828	0.658585	0.164691	67.3005	2.43153e-15	2.26791e-14	ENSMUSG00000025742	Prps2	protein_coding
921.914	-0.890024	0.108809	67.2445	2.50053e-15	2.33028e-14	ENSMUSG00000027546	Atp9a	protein_coding
91.469	2.50561	0.311635	67.1693	2.59637e-15	2.41754e-14	ENSMUSG00000046694	Fam46b	protein_coding
954.177	-1.13256	0.139591	67.1352	2.64104e-15	2.45705e-14	ENSMUSG00000046785	Epm2aip1	protein_coding
96.9784	3.13106	0.433602	66.9933	2.83518e-15	2.63542e-14	ENSMUSG00000041046	Ramp3	protein_coding
195.682	1.92185	0.235881	66.944	2.906e-15	2.69896e-14	ENSMUSG00000024530	Slmo1	protein_coding
102.332	2.72137	0.376303	66.9272	2.93047e-15	2.71938e-14	ENSMUSG00000001025	S100a6	protein_coding
104.696	3.06287	0.497636	66.9132	2.95105e-15	2.73616e-14	ENSMUSG00000097448	Platr22	lincRNA
59.0087	-3.52957	0.520472	66.9065	2.96101e-15	2.74307e-14	ENSMUSG00000024391	Apom	protein_coding
429.016	1.42127	0.18186	66.884	2.99447e-15	2.77172e-14	ENSMUSG00000032816	Igdcc4	protein_coding
1474.17	-0.112337	0.108049	66.8592	3.03191e-15	2.80401e-14	ENSMUSG00000024197	Plin3	protein_coding
12954.5	0.647547	0.0811215	66.7817	3.15166e-15	2.9123e-14	ENSMUSG00000034024	Cct2	protein_coding
511.812	0.795498	0.131055	66.6993	3.28413e-15	3.03214e-14	ENSMUSG00000062542	Syt9	protein_coding
423.177	-1.297	0.158922	66.642	3.37975e-15	3.11779e-14	ENSMUSG00000028576	Ift74	protein_coding
1294.49	-0.938977	0.12581	66.6169	3.42228e-15	3.15438e-14	ENSMUSG00000020859	Spag9	protein_coding
950.969	1.42111	0.174696	66.5382	3.55967e-15	3.27825e-14	ENSMUSG00000025791	Pgm2	protein_coding
1444.2	0.806366	0.0988334	66.4943	3.63869e-15	3.34821e-14	ENSMUSG00000006412	Pfdn2	protein_coding
32.6572	-3.44473	0.637134	66.4844	3.65672e-15	3.36197e-14	ENSMUSG00000079029	Gm5662	protein_coding
463.81	1.05508	0.137373	66.4123	3.79099e-15	3.48249e-14	ENSMUSG00000024101	Wash1	protein_coding
575.72	1.43276	0.189679	66.3405	3.9296e-15	3.6068e-14	ENSMUSG00000022094	Slc39a14	protein_coding
2881.32	0.883641	0.108845	66.3053	3.99932e-15	3.66771e-14	ENSMUSG00000041360	D19Bwg1357e	protein_coding
181.089	-1.85008	0.233139	66.2863	4.03756e-15	3.69969e-14	ENSMUSG00000024008	Cpne5	protein_coding
1430.37	0.808641	0.0994009	66.2155	4.18302e-15	3.82978e-14	ENSMUSG00000025871	4833439L19Rik	protein_coding
266.625	2.00364	0.334807	66.1611	4.29824e-15	3.93197e-14	ENSMUSG00000058254	Tspan7	protein_coding
64.0489	-6.34952	1.24373	66.1447	4.33363e-15	3.96104e-14	ENSMUSG00000060969	Irx1	protein_coding
402.466	1.38469	0.173369	66.0847	4.46563e-15	4.07828e-14	ENSMUSG00000026893	Gca	protein_coding
160.671	2.6446	0.350331	66.076	4.48513e-15	4.09268e-14	ENSMUSG00000030669	Calca	protein_coding
938.789	-0.819446	0.101912	65.9198	4.84956e-15	4.42154e-14	ENSMUSG00000038250	Usp38	protein_coding
852.817	0.684143	0.11461	65.8892	4.92439e-15	4.48603e-14	ENSMUSG00000040888	Gfer	protein_coding
298.379	1.63899	0.204159	65.8818	4.94258e-15	4.49886e-14	ENSMUSG00000071470	Ccnb1ip1	protein_coding
4213.96	1.21613	0.159388	65.8739	4.96203e-15	4.51281e-14	ENSMUSG00000015932	Dstn	protein_coding
6851.8	0.552855	0.0860664	65.8408	5.0448e-15	4.58428e-14	ENSMUSG00000021806	Nid2	protein_coding
762.466	-0.841626	0.135186	65.8171	5.10513e-15	4.63525e-14	ENSMUSG00000049823	Zbtb12	protein_coding
191.755	1.77944	0.239431	65.7984	5.15307e-15	4.67491e-14	ENSMUSG00000037966	Ninj1	protein_coding
395.276	1.51481	0.195834	65.7945	5.16308e-15	4.68011e-14	ENSMUSG00000063646	Jakmip1	protein_coding
424.199	-1.63544	0.220293	65.7801	5.2003e-15	4.70995e-14	ENSMUSG00000045639	Zfp629	protein_coding
767.741	0.788979	0.123233	65.7712	5.22342e-15	4.72698e-14	ENSMUSG00000073542	Cep76	protein_coding
114.621	-4.5238	0.945892	65.7069	5.39424e-15	4.87754e-14	ENSMUSG00000055639	Dach1	protein_coding
246.889	0.773148	0.196476	65.6892	5.4422e-15	4.91684e-14	ENSMUSG00000079197	Psme2	protein_coding
5762.15	0.942131	0.116702	65.621	5.63083e-15	5.08306e-14	ENSMUSG00000029249	Rest	protein_coding
1318.8	-0.780908	0.106755	65.5996	5.69159e-15	5.13142e-14	ENSMUSG00000021051	Ppp2r5e	protein_coding
406.8	1.07951	0.133419	65.5988	5.69376e-15	5.13142e-14	ENSMUSG00000090213	Tmem189	protein_coding
1921.43	-0.864966	0.10682	65.5243	5.90997e-15	5.32189e-14	ENSMUSG00000043909	Trp53bp1	protein_coding
1877.42	0.73417	0.0919261	65.5207	5.9204e-15	5.3269e-14	ENSMUSG00000093904	Tomm20	protein_coding
1141.92	1.20957	0.151094	65.5146	5.93862e-15	5.33891e-14	ENSMUSG00000008393	Carhsp1	protein_coding
634.909	1.2799	0.168595	65.5062	5.96359e-15	5.35696e-14	ENSMUSG00000002763	Pex6	protein_coding
347.838	3.00644	0.562188	65.4566	6.11326e-15	5.4869e-14	ENSMUSG00000061353	Cxcl12	protein_coding
136.335	-3.53768	0.420099	65.3627	6.4072e-15	5.74602e-14	ENSMUSG00000021365	Nedd9	protein_coding
484.192	-1.45233	0.266346	65.3561	6.42841e-15	5.76031e-14	ENSMUSG00000097391	Mirg	lincRNA
204.251	-1.7743	0.239643	65.3046	6.59611e-15	5.90576e-14	ENSMUSG00000038331	Satb2	protein_coding
209.629	-1.7147	0.21617	65.2587	6.74927e-15	6.03795e-14	ENSMUSG00000002409	Dyrk1b	protein_coding
240.132	-0.504724	0.180394	65.255	6.76187e-15	6.04428e-14	ENSMUSG00000054509	Parp4	protein_coding
978.28	-0.79351	0.147327	65.2204	6.87969e-15	6.14458e-14	ENSMUSG00000028796	Phc2	protein_coding
546.008	-0.941248	0.153846	65.1269	7.20915e-15	6.43359e-14	ENSMUSG00000019188	H13	protein_coding
1084.7	-1.14969	0.150979	65.1219	7.22714e-15	6.44439e-14	ENSMUSG00000025369	Smarcc2	protein_coding
2194.08	-0.544757	0.108452	65.0678	7.42504e-15	6.61547e-14	ENSMUSG00000030275	Etnk1	protein_coding
179.262	1.84456	0.287863	65.0319	7.55967e-15	6.72995e-14	ENSMUSG00000059900	Tmem40	protein_coding
1127.47	-0.715815	0.105023	65.0102	7.64227e-15	6.79795e-14	ENSMUSG00000021248	Tmed10	protein_coding
1193.77	0.779312	0.104476	65.0054	7.66054e-15	6.80868e-14	ENSMUSG00000022300	Dcaf13	protein_coding
819.988	-0.911352	0.132076	64.9834	7.74517e-15	6.87831e-14	ENSMUSG00000038346	Zfp384	protein_coding
500.335	-1.2366	0.207694	64.9679	7.80568e-15	6.92643e-14	ENSMUSG00000008999	Bmp7	protein_coding
139.836	2.29668	0.28854	64.9628	7.82549e-15	6.93839e-14	ENSMUSG00000024033	Rsph1	protein_coding
410.291	-0.939737	0.144458	64.8756	8.17411e-15	7.24163e-14	ENSMUSG00000027366	Sppl2a	protein_coding
785.156	1.42645	0.207655	64.8643	8.22066e-15	7.27698e-14	ENSMUSG00000028527	Ak4	protein_coding
549.387	0.129655	0.24088	64.85	8.27942e-15	7.32308e-14	ENSMUSG00000020032	Nuak1	protein_coding
3442.43	0.709859	0.0928378	64.7893	8.53458e-15	7.54267e-14	ENSMUSG00000028964	Park7	protein_coding
8726.99	0.722233	0.0955342	64.762	8.65188e-15	7.63401e-14	ENSMUSG00000020075	Ddx21	protein_coding
995.143	-1.04114	0.146051	64.7623	8.65051e-15	7.63401e-14	ENSMUSG00000030279	C2cd5	protein_coding
3826.56	0.756849	0.0990231	64.7431	8.73407e-15	7.70033e-14	ENSMUSG00000022682	Rrn3	protein_coding
1081.72	-1.08032	0.134768	64.6846	8.99308e-15	7.92231e-14	ENSMUSG00000055629	B4galnt4	protein_coding
480.13	-1.34591	0.17861	64.6549	9.12766e-15	8.0344e-14	ENSMUSG00000061533	Cep128	protein_coding
973.279	1.0271	0.127705	64.6133	9.3195e-15	8.19667e-14	ENSMUSG00000017561	Crlf3	protein_coding
1732.07	0.685238	0.0889416	64.5308	9.712e-15	8.53502e-14	ENSMUSG00000030704	Rab6a	protein_coding
233.753	-1.46439	0.200603	64.5189	9.7699e-15	8.57902e-14	ENSMUSG00000035891	Cerk	protein_coding
943.165	0.92129	0.11676	64.4861	9.9318e-15	8.7142e-14	ENSMUSG00000071454	Dtnb	protein_coding
791.234	-0.962769	0.125307	64.4762	9.98109e-15	8.75044e-14	ENSMUSG00000042472	Zfp410	protein_coding
1767.64	0.942096	0.117585	64.4262	1.02337e-14	8.96472e-14	ENSMUSG00000024858	Adrbk1	protein_coding
447.743	0.791288	0.150891	64.4	1.03685e-14	9.07556e-14	ENSMUSG00000004864	Mapk13	protein_coding
141.926	-3.17403	0.67769	64.2192	1.13493e-14	9.92608e-14	ENSMUSG00000040612	Ildr2	protein_coding
535.959	-1.3425	0.173497	64.1432	1.1789e-14	1.03025e-13	ENSMUSG00000072946	Ptgr2	protein_coding
2537.61	0.661126	0.0924717	64.1168	1.19459e-14	1.04312e-13	ENSMUSG00000010755	Cars	protein_coding
1175.69	1.0442	0.131665	64.1107	1.19822e-14	1.04546e-13	ENSMUSG00000021273	Fdft1	protein_coding
335.109	3.42449	0.426262	64.0296	1.24784e-14	1.08789e-13	ENSMUSG00000036915	Kirrel2	protein_coding
601.154	0.816251	0.113359	64.0138	1.2577e-14	1.09561e-13	ENSMUSG00000032288	Imp3	protein_coding
139.299	-2.48093	0.309111	63.9564	1.29435e-14	1.12639e-13	ENSMUSG00000016763	Scube1	protein_coding
1731.72	0.568575	0.0800501	63.9541	1.29582e-14	1.12639e-13	ENSMUSG00000048039	Isg20l2	protein_coding
5710.09	0.975737	0.124891	63.9536	1.29612e-14	1.12639e-13	ENSMUSG00000032244	Fem1b	protein_coding
410.248	-7.99529	0.847773	63.9295	1.31187e-14	1.13918e-13	ENSMUSG00000001493	Meox1	protein_coding
721.891	-0.61314	0.128734	63.9165	1.32041e-14	1.14568e-13	ENSMUSG00000039263	Npepl1	protein_coding
596.418	-0.999885	0.128965	63.9072	1.32657e-14	1.15011e-13	ENSMUSG00000033933	Vhl	protein_coding
197.11	-1.1895	0.311755	63.8575	1.35997e-14	1.17814e-13	ENSMUSG00000028019	Pdgfc	protein_coding
433.802	1.02778	0.128817	63.8483	1.36623e-14	1.18263e-13	ENSMUSG00000019797	1700021F05Rik	protein_coding
112.506	-3.56231	1.79903	63.8385	1.37291e-14	1.18747e-13	ENSMUSG00000029838	Ptn	protein_coding
768.245	0.929218	0.124413	63.8324	1.37714e-14	1.19019e-13	ENSMUSG00000020015	Cdk17	protein_coding
422.819	1.71475	0.214771	63.809	1.39335e-14	1.20325e-13	ENSMUSG00000023755	Rhebl1	protein_coding
84.0935	-3.40082	0.739477	63.7843	1.41061e-14	1.2172e-13	ENSMUSG00000031737	Irx5	protein_coding
1392.72	0.369759	0.119487	63.765	1.42429e-14	1.22803e-13	ENSMUSG00000032411	Tfdp2	protein_coding
1884.12	1.06326	0.13573	63.7371	1.44432e-14	1.24432e-13	ENSMUSG00000031955	Bcar1	protein_coding
256.727	-2.3689	0.288382	63.6901	1.47869e-14	1.27293e-13	ENSMUSG00000035314	Gdpd5	protein_coding
850.261	-0.659331	0.164811	63.6803	1.4859e-14	1.27813e-13	ENSMUSG00000028654	Mycl	protein_coding
254.376	-1.91122	0.239794	63.6459	1.51171e-14	1.29931e-13	ENSMUSG00000021256	Vash1	protein_coding
42.024	-3.9054	0.638111	63.6093	1.53962e-14	1.32226e-13	ENSMUSG00000096284	Tcstv1	protein_coding
2224.4	-0.805121	0.121043	63.5652	1.57393e-14	1.35067e-13	ENSMUSG00000001517	Foxm1	protein_coding
198.102	2.1338	0.297339	63.4969	1.62864e-14	1.39653e-13	ENSMUSG00000027858	Tspan2	protein_coding
360.604	-1.15096	0.144667	63.4889	1.63513e-14	1.40099e-13	ENSMUSG00000032123	Dpagt1	protein_coding
675.416	-0.750871	0.135223	63.4822	1.64067e-14	1.40464e-13	ENSMUSG00000032702	Kank1	protein_coding
200.336	-0.624167	0.311512	63.4603	1.65872e-14	1.41898e-13	ENSMUSG00000038765	Lmx1b	protein_coding
1129.2	0.897156	0.113355	63.4406	1.67517e-14	1.43194e-13	ENSMUSG00000038816	Ctnnal1	protein_coding
711.75	-0.944122	0.151959	63.426	1.6874e-14	1.44127e-13	ENSMUSG00000031833	Mast3	protein_coding
620.746	-1.17339	0.149479	63.4161	1.69575e-14	1.44727e-13	ENSMUSG00000050079	Rspry1	protein_coding
745.652	1.23282	0.165611	63.3955	1.71334e-14	1.46115e-13	ENSMUSG00000021457	Syk	protein_coding
243.044	-4.51515	0.512229	63.3838	1.72339e-14	1.46857e-13	ENSMUSG00000018822	Sfrp5	protein_coding
30.1127	-4.65118	0.620563	63.3507	1.75213e-14	1.4919e-13	ENSMUSG00000050105	Grrp1	protein_coding
692.904	-0.722057	0.126901	63.311	1.78725e-14	1.52062e-13	ENSMUSG00000022023	Wbp4	protein_coding
8209.14	0.662748	0.097176	63.2822	1.81318e-14	1.54149e-13	ENSMUSG00000024966	Stip1	protein_coding
109.675	-1.65737	0.324264	63.2699	1.82437e-14	1.54979e-13	ENSMUSG00000042757	Tmem108	protein_coding
2251.37	-0.929281	0.167842	63.1803	1.90798e-14	1.61957e-13	ENSMUSG00000053062	Jam2	protein_coding
287.764	1.36176	0.20706	63.175	1.913e-14	1.62248e-13	ENSMUSG00000044786	Zfp36	protein_coding
705.992	0.9621	0.13756	63.1736	1.91438e-14	1.62248e-13	ENSMUSG00000091474	2610021A01Rik	protein_coding
521.311	1.21075	0.173166	63.1541	1.9331e-14	1.63708e-13	ENSMUSG00000024208	Uqcc2	protein_coding
102.068	-2.01121	0.283448	63.1243	1.96211e-14	1.66037e-13	ENSMUSG00000054057	A930004D18Rik	protein_coding
177.555	-1.89127	0.24635	63.0996	1.98656e-14	1.67975e-13	ENSMUSG00000021013	Ttc8	protein_coding
496.981	2.60878	0.379281	63.0483	2.03811e-14	1.72201e-13	ENSMUSG00000051375	Pcdh1	protein_coding
73.1836	2.90227	0.372063	63.0464	2.04008e-14	1.72235e-13	ENSMUSG00000058183	Mmel1	protein_coding
232.506	0.404032	0.277736	63.0192	2.06801e-14	1.74459e-13	ENSMUSG00000052854	Nrk	protein_coding
65.5817	-3.47403	0.46969	62.9897	2.09872e-14	1.76913e-13	ENSMUSG00000033491	Prss35	protein_coding
311.257	2.52829	0.322212	62.9545	2.136e-14	1.79917e-13	ENSMUSG00000038354	Ankrd35	protein_coding
772.855	1.40767	0.177553	62.8869	2.20943e-14	1.85959e-13	ENSMUSG00000006651	Aplp1	protein_coding
6854.34	0.698775	0.0885779	62.8118	2.29402e-14	1.9293e-13	ENSMUSG00000027018	Hat1	protein_coding
809.808	-1.36387	0.190972	62.7281	2.39204e-14	2.0102e-13	ENSMUSG00000031537	Ikbkb	protein_coding
587.166	-1.33641	0.173243	62.7252	2.3955e-14	2.01156e-13	ENSMUSG00000028532	Cachd1	protein_coding
60.1251	-2.77294	0.395688	62.6893	2.43887e-14	2.04641e-13	ENSMUSG00000026029	Casp8	protein_coding
2557.4	0.686672	0.0940613	62.5996	2.5507e-14	2.1386e-13	ENSMUSG00000074656	Eif2s2	protein_coding
2201.19	-1.05983	0.150858	62.5924	2.56002e-14	2.14477e-13	ENSMUSG00000032580	Rbm5	protein_coding
248.992	1.57455	0.21772	62.5796	2.57634e-14	2.1568e-13	ENSMUSG00000035697	Hmha1	protein_coding
4506.71	-0.620621	0.0786797	62.5408	2.62692e-14	2.19746e-13	ENSMUSG00000062078	Qk	protein_coding
183.532	-1.8433	0.255234	62.5327	2.63755e-14	2.20467e-13	ENSMUSG00000040270	Bach2	protein_coding
539.756	-1.43516	0.185829	62.483	2.70389e-14	2.2584e-13	ENSMUSG00000028962	Slc4a2	protein_coding
75.6286	2.95453	0.375864	62.4782	2.71036e-14	2.26208e-13	ENSMUSG00000029151	Slc30a3	protein_coding
450.031	-0.775169	0.156581	62.4145	2.79813e-14	2.33355e-13	ENSMUSG00000022223	Sdr39u1	protein_coding
38.38	4.69476	0.626971	62.3918	2.83009e-14	2.35841e-13	ENSMUSG00000042417	Ccno	protein_coding
212.886	-1.8929	0.246688	62.3348	2.91179e-14	2.42465e-13	ENSMUSG00000038070	Cntln	protein_coding
526.427	1.04435	0.133035	62.3048	2.95586e-14	2.45947e-13	ENSMUSG00000015202	Cnksr3	protein_coding
186.28	1.88571	0.251122	62.2361	3.05909e-14	2.54344e-13	ENSMUSG00000049971	Glt1d1	protein_coding
5111.19	1.21356	0.156291	62.1912	3.12861e-14	2.59926e-13	ENSMUSG00000043535	Setx	protein_coding
644.988	1.09715	0.139528	62.1355	3.2169e-14	2.66857e-13	ENSMUSG00000022415	Syngr1	protein_coding
362.131	-1.48473	0.204856	62.1355	3.2169e-14	2.66857e-13	ENSMUSG00000073647	Gm10557	pseudogene
470.174	-1.48043	0.194778	62.0895	3.29185e-14	2.72868e-13	ENSMUSG00000015709	Arnt2	protein_coding
391.843	1.97346	0.251635	62.0722	3.32036e-14	2.74942e-13	ENSMUSG00000021061	Sptb	protein_coding
762.021	0.0504239	0.144825	62.0713	3.3219e-14	2.74942e-13	ENSMUSG00000041112	Elmo1	protein_coding
1682.57	-0.921442	0.117068	62.047	3.3626e-14	2.781e-13	ENSMUSG00000046841	Ckap4	protein_coding
991.334	1.1945	0.157717	62.007	3.43053e-14	2.83504e-13	ENSMUSG00000020733	Slc9a3r1	protein_coding
46.7222	-7.48568	1.19462	61.9866	3.46559e-14	2.86186e-13	ENSMUSG00000051251	Nhlh1	protein_coding
409.67	-5.85493	2.8414	61.9689	3.49642e-14	2.88514e-13	ENSMUSG00000030507	Dbx1	protein_coding
1827.17	0.662542	0.0848753	61.8803	3.65478e-14	3.01354e-13	ENSMUSG00000024527	Afg3l2	protein_coding
280.029	1.62614	0.237768	61.8592	3.69353e-14	3.04307e-13	ENSMUSG00000028957	Per3	protein_coding
103.034	-2.43729	0.503742	61.8578	3.69615e-14	3.04307e-13	ENSMUSG00000043073	Usp17le	protein_coding
5453.24	0.728975	0.102258	61.8551	3.70122e-14	3.04495e-13	ENSMUSG00000005846	Rsl1d1	protein_coding
363.823	1.28106	0.175094	61.7577	3.88585e-14	3.19445e-13	ENSMUSG00000081669	Npm3-ps1	processed_pseudogene
134.805	-1.3126	0.370249	61.7355	3.92928e-14	3.22773e-13	ENSMUSG00000047735	Samd9l	protein_coding
10308.4	0.650332	0.0894261	61.7294	3.94122e-14	3.23511e-13	ENSMUSG00000013629	Cad	protein_coding
76.739	3.99318	0.593465	61.6844	4.03096e-14	3.30629e-13	ENSMUSG00000028871	Rspo1	protein_coding
331.232	-1.38175	0.270524	61.644	4.11324e-14	3.36873e-13	ENSMUSG00000034486	Gbx2	protein_coding
1235.81	1.07324	0.138888	61.6443	4.11263e-14	3.36873e-13	ENSMUSG00000078440	Dohh	protein_coding
776.077	-0.94649	0.13997	61.6287	4.1448e-14	3.39205e-13	ENSMUSG00000022438	Parvb	protein_coding
117.249	2.63591	0.355372	61.6108	4.18208e-14	3.42e-13	ENSMUSG00000035226	Rims4	protein_coding
1177.64	-0.617576	0.102629	61.6048	4.19459e-14	3.42767e-13	ENSMUSG00000039842	Mcph1	protein_coding
1037.41	0.737956	0.106979	61.5248	4.3658e-14	3.56492e-13	ENSMUSG00000001305	Rrp15	protein_coding
1333.17	-0.550812	0.133925	61.4553	4.52022e-14	3.68551e-13	ENSMUSG00000041571	Sepw1	protein_coding
18885.9	0.866022	0.113424	61.4562	4.51817e-14	3.68551e-13	ENSMUSG00000030695	Aldoa	protein_coding
652.84	1.71689	0.218437	61.4362	4.56351e-14	3.71804e-13	ENSMUSG00000026429	Ube2t	protein_coding
90.0256	-6.1187	0.908801	61.3914	4.66694e-14	3.79948e-13	ENSMUSG00000004872	Pax3	protein_coding
1185.09	1.38558	0.183594	61.3235	4.82813e-14	3.92779e-13	ENSMUSG00000020423	Btg2	protein_coding
149.692	1.55235	0.21693	61.2058	5.12069e-14	4.1627e-13	ENSMUSG00000033752	Mnd1	protein_coding
1052.35	0.859993	0.130284	61.1807	5.18546e-14	4.21222e-13	ENSMUSG00000028937	Acot7	protein_coding
423.082	-1.24484	0.162725	61.1425	5.28525e-14	4.2901e-13	ENSMUSG00000028830	AU040320	protein_coding
238.948	-1.66003	0.212888	61.0971	5.40664e-14	4.38539e-13	ENSMUSG00000048232	Fbxo10	protein_coding
2947.66	0.606085	0.0776243	61.0919	5.42067e-14	4.39351e-13	ENSMUSG00000003644	Rps6ka1	protein_coding
3377.61	0.653914	0.0856932	61.0771	5.46094e-14	4.42288e-13	ENSMUSG00000040667	Nup88	protein_coding
575.061	-0.926322	0.12254	60.9734	5.75173e-14	4.65495e-13	ENSMUSG00000027778	Ift80	protein_coding
651.816	-0.824825	0.121378	60.9586	5.79426e-14	4.6859e-13	ENSMUSG00000036810	Cnep1r1	protein_coding
2844.14	-0.682614	0.0999033	60.9459	5.83141e-14	4.71247e-13	ENSMUSG00000036270	Edc4	protein_coding
2040.36	0.725629	0.118053	60.9291	5.88062e-14	4.74873e-13	ENSMUSG00000016319	Slc25a5	protein_coding
51.0219	2.4394	0.619301	60.8149	6.22599e-14	5.02392e-13	ENSMUSG00000017737	Mmp9	protein_coding
585.268	-0.231381	0.143376	60.7743	6.35385e-14	5.12332e-13	ENSMUSG00000034595	Ppp1r18	protein_coding
144.088	2.50841	0.332284	60.7722	6.36041e-14	5.12483e-13	ENSMUSG00000055780	Usp26	protein_coding
924.44	-0.71939	0.101892	60.704	6.58102e-14	5.29869e-13	ENSMUSG00000024750	Zfand5	protein_coding
1129.67	0.988017	0.155343	60.682	6.65383e-14	5.35338e-13	ENSMUSG00000024181	Mrpl28	protein_coding
737.074	0.906109	0.170867	60.6483	6.76685e-14	5.44031e-13	ENSMUSG00000024177	Nme4	protein_coding
154.979	-2.4236	0.326605	60.6052	6.91413e-14	5.55464e-13	ENSMUSG00000057969	Sema3b	protein_coding
3285.69	-0.559202	0.0742499	60.5984	6.93778e-14	5.56955e-13	ENSMUSG00000004789	Dlst	protein_coding
1889.28	1.248	0.166699	60.5753	7.01841e-14	5.63015e-13	ENSMUSG00000066000	2610305D13Rik	protein_coding
5453.02	-1.00401	0.140016	60.4332	7.53528e-14	6.04036e-13	ENSMUSG00000031592	Pcm1	protein_coding
2527.69	0.691847	0.105096	60.4253	7.56524e-14	6.05994e-13	ENSMUSG00000005204	Senp3	protein_coding
103.418	1.75152	0.272504	60.3686	7.78271e-14	6.22958e-13	ENSMUSG00000028860	Sytl1	protein_coding
2303.8	0.640217	0.0886833	60.3603	7.81516e-14	6.25098e-13	ENSMUSG00000013663	Pten	protein_coding
423.532	1.93766	0.262476	60.3439	7.8794e-14	6.29777e-13	ENSMUSG00000009772	Nuak2	protein_coding
1693.62	-0.787896	0.10176	60.3048	8.03503e-14	6.41747e-13	ENSMUSG00000033487	Fndc3a	protein_coding
2413.27	0.595497	0.0830228	60.2878	8.10343e-14	6.46739e-13	ENSMUSG00000002222	Rmnd5a	protein_coding
1584.37	0.737381	0.0991978	60.2671	8.18767e-14	6.52986e-13	ENSMUSG00000032898	Fbxo21	protein_coding
330.324	-1.38027	0.181363	60.2593	8.21986e-14	6.546e-13	ENSMUSG00000021003	Galc	protein_coding
5873.62	0.458235	0.0686613	60.2601	8.21634e-14	6.546e-13	ENSMUSG00000024587	Nars	protein_coding
658.711	-1.03166	0.135015	60.2225	8.37243e-14	6.66265e-13	ENSMUSG00000057672	Pkn1	protein_coding
1495.66	-0.870672	0.116432	60.2074	8.43579e-14	6.7082e-13	ENSMUSG00000003037	Rab8a	protein_coding
1390.84	0.762421	0.0983044	60.1859	8.52687e-14	6.7757e-13	ENSMUSG00000009566	Fpgs	protein_coding
659.853	1.19965	0.157244	60.0977	8.91141e-14	7.07613e-13	ENSMUSG00000020439	Smtn	protein_coding
47.482	-1.17795	1.47447	60.0134	9.29499e-14	7.37537e-13	ENSMUSG00000028015	Ctso	protein_coding
328.788	1.54913	0.21485	60.0081	9.31995e-14	7.38982e-13	ENSMUSG00000041605	5730559C18Rik	protein_coding
72.9024	3.05262	0.419623	59.9623	9.53547e-14	7.55524e-13	ENSMUSG00000064023	Klk8	protein_coding
184.564	2.82248	0.534657	59.9291	9.69515e-14	7.6762e-13	ENSMUSG00000025993	Slc40a1	protein_coding
906.584	-0.830478	0.125003	59.8978	9.84845e-14	7.79194e-13	ENSMUSG00000069114	Zbtb10	protein_coding
1992.14	-1.04162	0.145535	59.827	1.0203e-13	8.06663e-13	ENSMUSG00000031529	Tnks	protein_coding
379.826	-1.53573	0.199384	59.8237	1.02199e-13	8.07415e-13	ENSMUSG00000019518	Ap4m1	protein_coding
372.225	-2.89575	0.403903	59.822	1.02284e-13	8.07506e-13	ENSMUSG00000039081	Zfp503	protein_coding
1132.09	0.615363	0.0980592	59.8167	1.02557e-13	8.09079e-13	ENSMUSG00000032220	Myo1e	protein_coding
878.461	-0.931775	0.124991	59.8108	1.02861e-13	8.10888e-13	ENSMUSG00000050567	Maml1	protein_coding
2200.51	-0.836482	0.146739	59.8044	1.03188e-13	8.12887e-13	ENSMUSG00000055884	Fancm	protein_coding
1015.24	-1.17045	0.167256	59.7403	1.06553e-13	8.3879e-13	ENSMUSG00000073434	Wdr90	protein_coding
191.429	1.53785	0.203962	59.6847	1.09555e-13	8.61797e-13	ENSMUSG00000015342	Xk	protein_coding
138.339	-2.09111	0.289607	59.6819	1.09711e-13	8.6241e-13	ENSMUSG00000020098	Pcbd1	protein_coding
354.425	-1.49163	0.211789	59.6338	1.12379e-13	8.82745e-13	ENSMUSG00000027805	Pfn2	protein_coding
1258.7	1.24018	0.165167	59.631	1.12534e-13	8.83331e-13	ENSMUSG00000094530	Gm21399	processed_pseudogene
304.608	0.490527	0.226277	59.6014	1.14212e-13	8.95861e-13	ENSMUSG00000002997	Prkar2b	protein_coding
79.798	-2.31145	0.318914	59.5725	1.15878e-13	9.08276e-13	ENSMUSG00000055202	Zfp811	protein_coding
987.652	-0.948576	0.124267	59.5694	1.16057e-13	9.09033e-13	ENSMUSG00000032431	Crtap	protein_coding
5762.55	0.458516	0.076057	59.5129	1.19384e-13	9.3442e-13	ENSMUSG00000026074	Map4k4	protein_coding
779.375	-1.22158	0.158294	59.4832	1.21167e-13	9.47697e-13	ENSMUSG00000038119	Cdon	protein_coding
628.481	-0.943638	0.128236	59.4748	1.21679e-13	9.51021e-13	ENSMUSG00000066151	Fkbp15	protein_coding
149.046	-2.48148	0.334745	59.4328	1.24259e-13	9.70499e-13	ENSMUSG00000061517	Sox21	protein_coding
589.071	1.17449	0.190287	59.4059	1.25942e-13	9.8294e-13	ENSMUSG00000018166	Erbb3	protein_coding
91.8212	-2.24597	0.30358	59.3789	1.27657e-13	9.95614e-13	ENSMUSG00000090035	Galnt4	protein_coding
2524.6	0.619641	0.0908912	59.3703	1.28205e-13	9.99175e-13	ENSMUSG00000026558	Uck2	protein_coding
562.964	-0.8889	0.155707	59.3536	1.29278e-13	1.00683e-12	ENSMUSG00000018378	Cuedc1	protein_coding
550.461	-0.96027	0.208829	59.341	1.30095e-13	1.01247e-12	ENSMUSG00000068740	Celsr2	protein_coding
2905.17	0.589594	0.0877028	59.3249	1.31147e-13	1.01993e-12	ENSMUSG00000026669	Mcm10	protein_coding
2545.01	0.889145	0.119654	59.2796	1.34155e-13	1.04258e-12	ENSMUSG00000030265	Kras	protein_coding
435.729	0.977063	0.16709	59.2339	1.37253e-13	1.0659e-12	ENSMUSG00000022428	Cby1	protein_coding
2971.62	-0.60156	0.0781543	59.211	1.38831e-13	1.07739e-12	ENSMUSG00000021266	Wars	protein_coding
1068.05	-0.774626	0.100724	59.1869	1.40515e-13	1.08969e-12	ENSMUSG00000028127	Abcd3	protein_coding
172.382	-1.75274	0.254437	59.1742	1.41408e-13	1.09584e-12	ENSMUSG00000015568	Lpl	protein_coding
5159.69	-0.0417745	0.0907238	59.1719	1.41575e-13	1.09636e-12	ENSMUSG00000020649	Rrm2	protein_coding
76.4563	2.34649	0.46475	59.1701	1.41702e-13	1.09656e-12	ENSMUSG00000041633	Kctd12b	protein_coding
12373.5	0.534532	0.0707002	59.0857	1.47808e-13	1.14301e-12	ENSMUSG00000020361	Hspa4	protein_coding
1552.83	-0.731219	0.121129	59.0496	1.50499e-13	1.163e-12	ENSMUSG00000037896	Rcor1	protein_coding
1251.86	-0.737482	0.0971986	59.0415	1.5111e-13	1.1669e-12	ENSMUSG00000018567	Gabarap	protein_coding
285.08	-1.28974	0.168485	59.0288	1.52073e-13	1.1735e-12	ENSMUSG00000033096	Apmap	protein_coding
65.7331	-8.57526	1.25368	58.9633	1.57135e-13	1.21171e-12	ENSMUSG00000014704	Hoxa2	protein_coding
2263.34	0.849977	0.117291	58.9347	1.59404e-13	1.22834e-12	ENSMUSG00000033685	Ucp2	protein_coding
258.229	-2.23509	0.384132	58.9096	1.61411e-13	1.24293e-12	ENSMUSG00000020684	Rasl10b	protein_coding
456.799	-1.00541	0.141438	58.8925	1.62801e-13	1.25275e-12	ENSMUSG00000031823	Zdhhc7	protein_coding
709.277	0.961523	0.134059	58.8704	1.64607e-13	1.26576e-12	ENSMUSG00000003824	Syce2	protein_coding
625.011	-0.893349	0.122339	58.8631	1.65213e-13	1.26953e-12	ENSMUSG00000021235	Coq6	protein_coding
9945.69	0.53087	0.101014	58.8321	1.67789e-13	1.28842e-12	ENSMUSG00000078812	Eif5a	protein_coding
380.307	-1.41983	0.18622	58.8307	1.67909e-13	1.28844e-12	ENSMUSG00000067377	Tspan6	protein_coding
741.797	-0.882911	0.115221	58.8138	1.69335e-13	1.29847e-12	ENSMUSG00000025231	Sufu	protein_coding
117.936	-2.33714	0.306918	58.783	1.71961e-13	1.31769e-12	ENSMUSG00000036225	Kctd1	protein_coding
3212.59	-0.620321	0.0949398	58.7684	1.73221e-13	1.32641e-12	ENSMUSG00000025223	Ldb1	protein_coding
2131.82	1.30757	0.170279	58.7064	1.78673e-13	1.36721e-12	ENSMUSG00000026576	Atp1b1	protein_coding
2390.32	0.482864	0.170385	58.6696	1.81995e-13	1.39165e-12	ENSMUSG00000011256	Adam19	protein_coding
305.91	-1.87053	0.29966	58.6476	1.84008e-13	1.40607e-12	ENSMUSG00000020205	Phlda1	protein_coding
1355.88	0.625837	0.0929989	58.644	1.84336e-13	1.40759e-12	ENSMUSG00000042729	Wdr74	protein_coding
82.1969	-2.44914	0.356307	58.6278	1.85839e-13	1.41807e-12	ENSMUSG00000079511	Ccdc142	protein_coding
508.51	-0.987818	0.136634	58.6004	1.88399e-13	1.43661e-12	ENSMUSG00000027167	Elp4	protein_coding
1630.76	-0.702387	0.109244	58.529	1.95248e-13	1.4878e-12	ENSMUSG00000033530	Ttc7b	protein_coding
285.66	0.65174	0.181085	58.4993	1.98174e-13	1.50904e-12	ENSMUSG00000071379	Hpcal1	protein_coding
2315.14	-0.72845	0.10867	58.4038	2.0786e-13	1.5817e-12	ENSMUSG00000037993	Dhx38	protein_coding
763.53	-0.668964	0.195623	58.4001	2.08251e-13	1.58357e-12	ENSMUSG00000033306	Lpp	protein_coding
293.675	-1.06106	0.173878	58.386	2.09717e-13	1.59295e-12	ENSMUSG00000026447	Pik3c2b	protein_coding
3686.27	-0.774714	0.101271	58.3851	2.09819e-13	1.59295e-12	ENSMUSG00000013787	Ehmt2	protein_coding
250.387	-1.62679	0.213907	58.3841	2.0992e-13	1.59295e-12	ENSMUSG00000033906	Zdhhc15	protein_coding
1721.68	0.855754	0.112466	58.305	2.18383e-13	1.65602e-12	ENSMUSG00000024791	Cdca5	protein_coding
203.899	-1.78913	0.248322	58.2214	2.27708e-13	1.72554e-12	ENSMUSG00000031103	Elf4	protein_coding
907.274	1.14827	0.163737	58.1975	2.30447e-13	1.74509e-12	ENSMUSG00000043004	Gng2	protein_coding
408.339	1.07128	0.156804	58.1919	2.31093e-13	1.74877e-12	ENSMUSG00000029312	Klhl8	protein_coding
1062.55	-0.713231	0.109059	58.1562	2.35251e-13	1.779e-12	ENSMUSG00000037415	Ranbp10	protein_coding
98.427	-2.15404	0.430579	58.1519	2.35758e-13	1.78161e-12	ENSMUSG00000033214	Slitrk5	protein_coding
339.308	-0.999474	0.189122	58.1452	2.36552e-13	1.78638e-12	ENSMUSG00000025006	Sorbs1	protein_coding
317.011	-2.01089	0.282931	58.1407	2.37088e-13	1.78919e-12	ENSMUSG00000028776	Tinagl1	protein_coding
985.885	-0.792741	0.104066	58.1362	2.37618e-13	1.79195e-12	ENSMUSG00000024603	Dctn4	protein_coding
1492.33	0.661501	0.105077	58.12	2.39552e-13	1.8053e-12	ENSMUSG00000020255	D10Wsu102e	protein_coding
1137.84	0.933281	0.125784	58.0527	2.47749e-13	1.86578e-12	ENSMUSG00000020775	Mrpl38	protein_coding
412.71	0.537534	0.15315	58.0319	2.50338e-13	1.88398e-12	ENSMUSG00000004187	Kifc2	protein_coding
72.258	-0.670589	0.297809	58.0219	2.51598e-13	1.89217e-12	ENSMUSG00000022575	Gsdmd	protein_coding
2296.59	-0.782598	0.108343	58.0196	2.51889e-13	1.89305e-12	ENSMUSG00000004677	Myo9b	protein_coding
105.604	-0.699557	0.250926	58.0059	2.53618e-13	1.90474e-12	ENSMUSG00000010358	Ifi35	protein_coding
2507.2	0.758953	0.0996608	57.975	2.57571e-13	1.93311e-12	ENSMUSG00000034341	Wbp2	protein_coding
2660.05	0.435074	0.0842414	57.9533	2.60378e-13	1.95284e-12	ENSMUSG00000054766	Set	protein_coding
806.698	-0.491645	0.171098	57.854	2.73632e-13	2.05083e-12	ENSMUSG00000039960	Rhou	protein_coding
1897.79	-0.69158	0.0939505	57.8379	2.75838e-13	2.06595e-12	ENSMUSG00000042029	Ncapg2	protein_coding
1083.53	-0.871001	0.115183	57.7487	2.88427e-13	2.15877e-12	ENSMUSG00000022377	Asap1	protein_coding
921.574	0.7823	0.136822	57.74	2.89676e-13	2.16663e-12	ENSMUSG00000027381	Bcl2l11	protein_coding
662.591	-1.2143	0.171726	57.7186	2.92794e-13	2.18846e-12	ENSMUSG00000029086	Prom1	protein_coding
2376.08	0.686974	0.0933662	57.662	3.012e-13	2.24975e-12	ENSMUSG00000025066	Sfr1	protein_coding
627.935	0.900752	0.13893	57.6534	3.025e-13	2.25792e-12	ENSMUSG00000029094	Afap1	protein_coding
2044.41	-0.692969	0.0934867	57.6353	3.05243e-13	2.27684e-12	ENSMUSG00000023036	Pcdhga8	protein_coding
70.0817	-2.29012	0.57111	57.6259	3.0668e-13	2.28601e-12	ENSMUSG00000022454	Nell2	protein_coding
2586.38	0.384132	0.105631	57.5578	3.17313e-13	2.36334e-12	ENSMUSG00000059474	Mbtd1	protein_coding
1691.56	0.446442	0.121557	57.5567	3.17486e-13	2.36334e-12	ENSMUSG00000044433	Camsap3	protein_coding
761.413	-0.756502	0.105852	57.5523	3.18187e-13	2.36695e-12	ENSMUSG00000030286	Emc3	protein_coding
1664.02	0.734856	0.106043	57.5302	3.21711e-13	2.39154e-12	ENSMUSG00000029363	Rfc5	protein_coding
352.996	1.60517	0.212023	57.5233	3.22829e-13	2.39822e-12	ENSMUSG00000038387	Rras	protein_coding
318.133	1.4772	0.200147	57.4849	3.29094e-13	2.4431e-12	ENSMUSG00000026437	Cdk18	protein_coding
862.074	1.13542	0.149522	57.4834	3.29338e-13	2.44326e-12	ENSMUSG00000018821	Avpi1	protein_coding
55.0479	-3.25835	0.471272	57.4643	3.32491e-13	2.46498e-12	ENSMUSG00000027102	Hoxd8	protein_coding
379.1	-1.34113	0.180697	57.4454	3.35653e-13	2.48674e-12	ENSMUSG00000047193	Dync2h1	protein_coding
1537.13	-0.717946	0.108921	57.4384	3.36833e-13	2.49379e-12	ENSMUSG00000031601	Cnot7	protein_coding
2747.19	0.53535	0.0752108	57.3889	3.45265e-13	2.5545e-12	ENSMUSG00000089764	Gm16580	processed_pseudogene
2012.14	-2.00858	0.305829	57.3367	3.54396e-13	2.62028e-12	ENSMUSG00000006056	Calcoco2	protein_coding
834.715	1.60042	0.21035	57.3331	3.55042e-13	2.62329e-12	ENSMUSG00000026458	Ppfia4	protein_coding
299.734	1.14939	0.18869	57.3299	3.55612e-13	2.62572e-12	ENSMUSG00000024146	Cript	protein_coding
1025.98	0.710279	0.103295	57.3137	3.585e-13	2.64527e-12	ENSMUSG00000021748	Pdhb	protein_coding
344.739	1.03295	0.163737	57.3082	3.59487e-13	2.65076e-12	ENSMUSG00000022221	Ripk3	protein_coding
791.531	-0.464412	0.153164	57.2445	3.71123e-13	2.73472e-12	ENSMUSG00000021240	Abcd4	protein_coding
320.802	0.880493	0.142273	57.1672	3.85752e-13	2.84061e-12	ENSMUSG00000022131	Gpr180	protein_coding
25288.2	0.584352	0.0884248	57.1344	3.92115e-13	2.88552e-12	ENSMUSG00000003970	Rpl8	protein_coding
735.041	-0.898692	0.129717	57.0724	4.04477e-13	2.97449e-12	ENSMUSG00000027883	Gpsm2	protein_coding
337.739	-1.50905	0.208435	57.0681	4.05349e-13	2.97891e-12	ENSMUSG00000038271	Iffo1	protein_coding
206.892	-1.46598	0.217488	57.0148	4.16279e-13	3.05718e-12	ENSMUSG00000031521	Aga	protein_coding
1701.73	-0.236996	0.162344	56.9679	4.26167e-13	3.1277e-12	ENSMUSG00000070327	Rnf213	protein_coding
1239.54	-0.622474	0.111533	56.9644	4.2692e-13	3.13113e-12	ENSMUSG00000032815	Fanca	protein_coding
366.205	1.13522	0.166556	56.9573	4.2842e-13	3.14003e-12	ENSMUSG00000053716	Dusp7	protein_coding
1550.59	0.684333	0.10434	56.9549	4.28937e-13	3.14171e-12	ENSMUSG00000019297	Nop9	protein_coding
129.676	-6.56393	0.788364	56.9326	4.33744e-13	3.1748e-12	ENSMUSG00000038253	Hoxa5	protein_coding
903.017	0.743757	0.0994544	56.899	4.41094e-13	3.22644e-12	ENSMUSG00000028086	Fbxw7	protein_coding
1593.32	-0.656691	0.0985857	56.869	4.4777e-13	3.27309e-12	ENSMUSG00000021756	Il6st	protein_coding
193.134	1.7768	0.252629	56.8533	4.51294e-13	3.29664e-12	ENSMUSG00000029600	Rita1	protein_coding
1364.34	-1.08846	0.164445	56.85	4.52044e-13	3.29992e-12	ENSMUSG00000025409	Mbd6	protein_coding
151.596	-1.93355	0.342671	56.8398	4.54344e-13	3.3145e-12	ENSMUSG00000087150	BC064078	transcribed_unprocessed_pseudogene
2851.66	1.27002	0.173712	56.774	4.69544e-13	3.4231e-12	ENSMUSG00000020572	Nampt	protein_coding
162.344	1.59013	0.237468	56.7263	4.80875e-13	3.50338e-12	ENSMUSG00000040883	Tmem205	protein_coding
244.435	-1.49525	0.229267	56.7143	4.83774e-13	3.52216e-12	ENSMUSG00000002688	Prkd1	protein_coding
686.494	0.950137	0.128878	56.7009	4.8704e-13	3.54358e-12	ENSMUSG00000033068	Entpd6	protein_coding
4560.39	0.316288	0.0851399	56.6948	4.88513e-13	3.55194e-12	ENSMUSG00000029730	Mcm7	protein_coding
186.963	0.946332	0.511345	56.6894	4.8985e-13	3.5593e-12	ENSMUSG00000024427	Spry4	protein_coding
25.2861	-7.12937	1.65497	56.6726	4.93982e-13	3.58694e-12	ENSMUSG00000020052	Ascl1	protein_coding
2614.44	0.979781	0.138943	56.6539	4.98611e-13	3.61815e-12	ENSMUSG00000023942	Slc29a1	protein_coding
891.84	-1.08295	0.143694	56.6463	5.00516e-13	3.62957e-12	ENSMUSG00000040356	Skiv2l	protein_coding
2593.51	0.82874	0.112811	56.6405	5.01956e-13	3.6376e-12	ENSMUSG00000017999	Ddx27	protein_coding
278.388	1.48026	0.201201	56.6161	5.08118e-13	3.67982e-12	ENSMUSG00000041774	Ydjc	protein_coding
65.8728	-3.43033	0.45939	56.6078	5.10228e-13	3.69266e-12	ENSMUSG00000028497	Hacd4	protein_coding
2556.2	-0.469578	0.078411	56.5979	5.12771e-13	3.70861e-12	ENSMUSG00000031967	Afg3l1	protein_coding
3734.27	0.664712	0.0951825	56.4591	5.49613e-13	3.97245e-12	ENSMUSG00000042557	Sin3a	protein_coding
125.99	-1.16296	0.270919	56.4417	5.54433e-13	4.00464e-12	ENSMUSG00000041362	Shtn1	protein_coding
125.227	1.71711	0.247945	56.373	5.73806e-13	4.14185e-12	ENSMUSG00000024268	Celf4	protein_coding
3959.02	-1.06901	0.143203	56.3694	5.74822e-13	4.14644e-12	ENSMUSG00000001270	Ckb	protein_coding
1035.46	-0.40152	0.124378	56.3639	5.76412e-13	4.15517e-12	ENSMUSG00000023411	Nfatc4	protein_coding
734.769	-0.922019	0.124632	56.301	5.94832e-13	4.28514e-12	ENSMUSG00000028414	Fktn	protein_coding
1757.86	0.873186	0.117163	56.2886	5.98532e-13	4.30896e-12	ENSMUSG00000074227	Spint2	protein_coding
58.6433	4.17639	0.648861	56.2256	6.17693e-13	4.44398e-12	ENSMUSG00000032011	Thy1	protein_coding
1842.85	-0.668604	0.0910406	56.1771	6.32838e-13	4.54995e-12	ENSMUSG00000021555	Naa35	protein_coding
88.4508	-1.00804	0.293781	56.1438	6.43473e-13	4.62338e-12	ENSMUSG00000021373	Cap2	protein_coding
1289.22	-0.739986	0.117114	56.1265	6.4905e-13	4.66039e-12	ENSMUSG00000030986	Dhx32	protein_coding
1250.06	0.779684	0.109209	56.0784	6.64849e-13	4.77071e-12	ENSMUSG00000001521	Tulp3	protein_coding
310.434	2.40998	0.356414	56.0559	6.72383e-13	4.82161e-12	ENSMUSG00000031438	Rnf128	protein_coding
92.0093	2.00979	0.288717	56.0207	6.84317e-13	4.90397e-12	ENSMUSG00000019368	Sec14l4	protein_coding
61.1076	-2.38994	0.471813	55.9995	6.91624e-13	4.9531e-12	ENSMUSG00000075611	Gm11545	unprocessed_pseudogene
696.684	-0.844719	0.133837	55.9971	6.92453e-13	4.95579e-12	ENSMUSG00000002342	Tmem161a	protein_coding
691.946	-0.950582	0.127031	55.9781	6.99047e-13	4.99971e-12	ENSMUSG00000031393	Mecp2	protein_coding
61.3877	2.77747	0.378466	55.9496	7.091e-13	5.0683e-12	ENSMUSG00000045349	Sh2d5	protein_coding
437.711	-1.2059	0.16145	55.9338	7.14707e-13	5.10505e-12	ENSMUSG00000021597	Ankrd32	protein_coding
57.5927	-4.9946	1.18709	55.8474	7.46254e-13	5.32691e-12	ENSMUSG00000007279	Scube2	protein_coding
562.367	-1.05082	0.158084	55.8416	7.48431e-13	5.33897e-12	ENSMUSG00000030956	Fam53b	protein_coding
634.549	-1.66467	0.245189	55.8365	7.50346e-13	5.34915e-12	ENSMUSG00000030770	Parva	protein_coding
1792.2	-0.801621	0.107496	55.7012	8.02862e-13	5.7198e-12	ENSMUSG00000037795	N4bp2	protein_coding
520.498	-0.973974	0.168252	55.6657	8.17233e-13	5.8184e-12	ENSMUSG00000025666	Tmem47	protein_coding
1392.5	0.562128	0.0892173	55.6173	8.37274e-13	5.95721e-12	ENSMUSG00000024597	Slc12a2	protein_coding
301.225	-0.712374	0.179947	55.5957	8.46362e-13	6.01796e-12	ENSMUSG00000066438	Plekhd1	protein_coding
1196.54	-0.850154	0.115322	55.5713	8.56741e-13	6.08781e-12	ENSMUSG00000039473	Ubn1	protein_coding
2447.9	0.627344	0.0935502	55.5687	8.57836e-13	6.09163e-12	ENSMUSG00000037275	Gemin5	protein_coding
128.575	2.69454	0.405225	55.5567	8.63008e-13	6.12439e-12	ENSMUSG00000022101	Fgf17	protein_coding
1068.48	-0.927292	0.148486	55.4598	9.05843e-13	6.42421e-12	ENSMUSG00000063804	Lin28b	protein_coding
641.604	0.645605	0.124916	55.453	9.08943e-13	6.44202e-12	ENSMUSG00000033099	Nol12	protein_coding
435.482	-1.34008	0.192613	55.4468	9.1175e-13	6.45774e-12	ENSMUSG00000078484	Klhl17	protein_coding
229.058	1.38362	0.194727	55.3346	9.64382e-13	6.82611e-12	ENSMUSG00000081113	Gm7308	processed_pseudogene
559.931	1.03988	0.140974	55.3232	9.69885e-13	6.86062e-12	ENSMUSG00000043895	S1pr2	protein_coding
271.932	-1.79902	0.247714	55.2954	9.83462e-13	6.95217e-12	ENSMUSG00000028289	Epha7	protein_coding
801.09	0.707658	0.10917	55.2681	9.96997e-13	7.0433e-12	ENSMUSG00000043284	Tmem11	protein_coding
82.7624	-4.08275	0.542409	55.2506	1.00575e-12	7.10053e-12	ENSMUSG00000087658	Hotairm1	antisense
340.917	-8.47048	1.187	55.2076	1.0276e-12	7.25015e-12	ENSMUSG00000022122	Ednrb	protein_coding
1398.15	-0.839712	0.12249	55.1989	1.03207e-12	7.27697e-12	ENSMUSG00000030894	Tpp1	protein_coding
551.53	1.65415	0.226522	55.1835	1.04003e-12	7.32839e-12	ENSMUSG00000024039	Cbs	protein_coding
235.157	1.35421	0.217851	55.1736	1.0452e-12	7.3601e-12	ENSMUSG00000055660	Mettl4	protein_coding
664.232	-0.385073	0.127621	55.1442	1.06069e-12	7.46437e-12	ENSMUSG00000028967	Errfi1	protein_coding
660.101	-1.08621	0.150225	55.0826	1.09385e-12	7.69275e-12	ENSMUSG00000030035	Wbp1	protein_coding
577.068	1.0526	0.142165	55.0715	1.09996e-12	7.73079e-12	ENSMUSG00000009406	Elk1	protein_coding
2815.84	0.646758	0.08969	55.0609	1.10578e-12	7.76673e-12	ENSMUSG00000051329	Nup160	protein_coding
988.208	-0.646515	0.106125	55.055	1.10907e-12	7.78481e-12	ENSMUSG00000031787	Katnb1	protein_coding
359.596	-0.594479	0.174983	55.0183	1.12962e-12	7.92398e-12	ENSMUSG00000025076	Casp7	protein_coding
108.965	2.20165	0.317702	54.9257	1.18316e-12	8.29422e-12	ENSMUSG00000036908	Unc93b1	protein_coding
330.184	-0.679821	0.155561	54.8314	1.24028e-12	8.6891e-12	ENSMUSG00000052906	Ubxn8	protein_coding
136.9	1.7669	0.271899	54.7971	1.26172e-12	8.83362e-12	ENSMUSG00000006386	Tek	protein_coding
6469.99	0.563521	0.0926506	54.7414	1.29735e-12	9.07732e-12	ENSMUSG00000029777	Gars	protein_coding
4938.34	0.390523	0.0958185	54.7347	1.30169e-12	9.10184e-12	ENSMUSG00000022463	Srebf2	protein_coding
1646.73	-0.77342	0.105506	54.7075	1.31951e-12	9.22059e-12	ENSMUSG00000038127	Ccdc50	protein_coding
777.272	-1.18083	0.160078	54.6989	1.32519e-12	9.25435e-12	ENSMUSG00000034832	Tet3	protein_coding
48.9445	3.074	0.448035	54.6837	1.33532e-12	9.31912e-12	ENSMUSG00000040136	Abcc8	protein_coding
34.8831	-4.00527	0.693006	54.6715	1.3435e-12	9.3703e-12	ENSMUSG00000071217	Gm2022	processed_pseudogene
8647.8	-0.482944	0.0689261	54.5658	1.4164e-12	9.87246e-12	ENSMUSG00000004099	Dnmt1	protein_coding
1914.6	-0.464601	0.106907	54.5385	1.43586e-12	1.00017e-11	ENSMUSG00000020451	Limk2	protein_coding
1367.71	0.744809	0.101343	54.4735	1.48331e-12	1.03257e-11	ENSMUSG00000031015	Swap70	protein_coding
149.319	1.86918	0.254092	54.4585	1.49443e-12	1.03965e-11	ENSMUSG00000059013	Sh2d3c	protein_coding
2584.84	-0.417278	0.0834201	54.4484	1.50207e-12	1.04429e-11	ENSMUSG00000031708	Tecr	protein_coding
1561.22	0.524882	0.101319	54.4384	1.50956e-12	1.04884e-11	ENSMUSG00000042535	Gtpbp1	protein_coding
145.06	2.39037	0.325625	54.3912	1.54564e-12	1.07322e-11	ENSMUSG00000037686	Aspg	protein_coding
38.8269	-4.68591	0.687209	54.3888	1.54749e-12	1.07383e-11	ENSMUSG00000085399	Foxd2os	processed_transcript
372.219	-1.06688	0.15066	54.3547	1.5741e-12	1.0916e-11	ENSMUSG00000031505	Carkd	protein_coding
1112	0.731552	0.115893	54.3211	1.60077e-12	1.1094e-11	ENSMUSG00000061286	Exosc5	protein_coding
82.2697	4.76156	0.742416	54.3137	1.60669e-12	1.11279e-11	ENSMUSG00000034227	Foxj1	protein_coding
435.05	1.15486	0.162117	54.2283	1.67674e-12	1.16058e-11	ENSMUSG00000059743	Fdps	protein_coding
35.5484	-1.18124	0.486568	54.221	1.68289e-12	1.16409e-11	ENSMUSG00000026946	Nmi	protein_coding
1978.42	-0.724416	0.0987364	54.1438	1.74916e-12	1.20917e-11	ENSMUSG00000038416	Cdc16	protein_coding
2041.35	-0.483793	0.109046	54.1156	1.77395e-12	1.22553e-11	ENSMUSG00000004319	Clcn3	protein_coding
334.283	-1.23249	0.182889	54.1055	1.78295e-12	1.23098e-11	ENSMUSG00000035824	Tk2	protein_coding
618.653	0.886944	0.124797	54.0999	1.78799e-12	1.23368e-11	ENSMUSG00000052033	Pfdn4	protein_coding
236.125	1.32822	0.194428	54.0944	1.79286e-12	1.23626e-11	ENSMUSG00000037722	Gnpnat1	protein_coding
1758.18	-0.687719	0.100942	54.0925	1.79459e-12	1.23668e-11	ENSMUSG00000020790	Ankfy1	protein_coding
49.3747	0.509924	0.467466	54.0354	1.84655e-12	1.27168e-11	ENSMUSG00000009633	G0s2	protein_coding
2837.51	0.448097	0.0852521	54.0336	1.84819e-12	1.27201e-11	ENSMUSG00000028953	Abcf2	protein_coding
764.367	-1.09079	0.163786	53.9751	1.90311e-12	1.30899e-11	ENSMUSG00000024130	Abca3	protein_coding
72.9232	2.70679	0.472702	53.9523	1.92493e-12	1.32316e-11	ENSMUSG00000079355	Ackr4	protein_coding
808.259	0.882502	0.127899	53.8576	2.0182e-12	1.3864e-11	ENSMUSG00000022500	Litaf	protein_coding
1340.42	0.52511	0.0945745	53.843	2.03306e-12	1.39574e-11	ENSMUSG00000039356	Exosc2	protein_coding
785.31	-0.908058	0.133727	53.8404	2.03564e-12	1.39663e-11	ENSMUSG00000015766	Eps8	protein_coding
513.471	0.188439	0.179877	53.8076	2.06929e-12	1.41883e-11	ENSMUSG00000053175	Bcl3	protein_coding
2993.22	0.476915	0.0784239	53.792	2.08553e-12	1.42907e-11	ENSMUSG00000055762	Eef1d	protein_coding
124.002	1.28858	0.313093	53.7434	2.1368e-12	1.46329e-11	ENSMUSG00000022055	Nefl	protein_coding
1632.29	0.781749	0.110709	53.7037	2.17967e-12	1.49078e-11	ENSMUSG00000022855	Senp2	protein_coding
24.6952	3.87791	0.609106	53.7043	2.17897e-12	1.49078e-11	ENSMUSG00000062773	Tex101	protein_coding
678.602	0.0199234	0.133077	53.6973	2.18668e-12	1.49464e-11	ENSMUSG00000067889	Sptbn2	protein_coding
101.499	2.14156	0.300863	53.6772	2.20877e-12	1.5088e-11	ENSMUSG00000070732	Rbm44	protein_coding
303.086	-1.24216	0.184117	53.5844	2.31365e-12	1.57946e-11	ENSMUSG00000025212	Sfxn3	protein_coding
73.9772	2.03898	0.398552	53.5428	2.36232e-12	1.61168e-11	ENSMUSG00000060260	Pwwp2b	protein_coding
42.8912	-5.40107	1.71745	53.5414	2.36387e-12	1.61173e-11	ENSMUSG00000026360	Rgs2	protein_coding
227.328	4.26605	0.541397	53.5202	2.38914e-12	1.62795e-11	ENSMUSG00000036913	Trim67	protein_coding
1484.08	-2.28099	0.289905	53.489	2.42672e-12	1.65252e-11	ENSMUSG00000048583	Igf2	protein_coding
791.093	-0.892458	0.140547	53.4657	2.45506e-12	1.67078e-11	ENSMUSG00000038398	Upf3a	protein_coding
469.538	-1.1152	0.203687	53.4529	2.47082e-12	1.68047e-11	ENSMUSG00000024789	Jak2	protein_coding
2803.43	0.491859	0.0784916	53.4117	2.52232e-12	1.71442e-11	ENSMUSG00000031586	Rbpms	protein_coding
133.696	1.72325	0.268215	53.3967	2.54126e-12	1.72623e-11	ENSMUSG00000032010	Usp2	protein_coding
602.633	0.756224	0.127352	53.3888	2.55132e-12	1.73199e-11	ENSMUSG00000024077	Strn	protein_coding
1747.05	0.496725	0.0863506	53.3745	2.56961e-12	1.74332e-11	ENSMUSG00000024387	Csnk2b	protein_coding
151.334	-1.72657	0.243872	53.3659	2.58068e-12	1.74975e-11	ENSMUSG00000031534	Smim19	protein_coding
2371.72	0.646831	0.104878	53.3297	2.62789e-12	1.78065e-11	ENSMUSG00000020089	Ppa1	protein_coding
3683.58	0.716728	0.107247	53.2804	2.69347e-12	1.82396e-11	ENSMUSG00000028367	Txn1	protein_coding
121.659	-1.14648	0.347859	53.2256	2.76826e-12	1.87345e-11	ENSMUSG00000053626	Tll1	protein_coding
1549.66	0.759226	0.104179	53.1873	2.82184e-12	1.90853e-11	ENSMUSG00000021222	Dcaf4	protein_coding
91.4061	-0.469047	0.331868	53.1836	2.82704e-12	1.91087e-11	ENSMUSG00000030281	Il17rc	protein_coding
300.775	1.10534	0.279355	53.1775	2.8356e-12	1.91547e-11	ENSMUSG00000027296	Itpka	protein_coding
181.174	-0.518779	0.25506	53.0456	3.02902e-12	2.04487e-11	ENSMUSG00000041189	Chrnb1	protein_coding
2199.57	-0.971086	0.136624	53.0018	3.09609e-12	2.08886e-11	ENSMUSG00000030246	Ldhb	protein_coding
370.325	-1.7175	0.245389	52.9426	3.18911e-12	2.15029e-11	ENSMUSG00000037907	Ankrd13b	protein_coding
186.651	-1.22082	0.211783	52.935	3.20113e-12	2.15707e-11	ENSMUSG00000073910	Mob3b	protein_coding
76.6835	2.76669	0.42969	52.9084	3.24404e-12	2.18464e-11	ENSMUSG00000045587	BC049730	protein_coding
722.194	0.927417	0.145614	52.773	3.47132e-12	2.33626e-11	ENSMUSG00000092416	Zfp141	protein_coding
153.221	0.892306	0.251536	52.7535	3.50529e-12	2.35767e-11	ENSMUSG00000050592	Fam78a	protein_coding
1490.12	0.715818	0.101714	52.6934	3.61226e-12	2.42813e-11	ENSMUSG00000055239	Kcmf1	protein_coding
702.631	0.439748	0.147704	52.6848	3.62786e-12	2.43712e-11	ENSMUSG00000038764	Ptpn3	protein_coding
1245.4	0.608711	0.115836	52.6543	3.68354e-12	2.47301e-11	ENSMUSG00000040918	Slc19a2	protein_coding
1671.42	-0.667379	0.0923878	52.6444	3.70176e-12	2.48372e-11	ENSMUSG00000031657	Heatr3	protein_coding
752.759	-0.916662	0.126554	52.6082	3.76943e-12	2.52757e-11	ENSMUSG00000059316	Slc27a4	protein_coding
543.423	0.969764	0.145189	52.559	3.86321e-12	2.58887e-11	ENSMUSG00000020692	Nle1	protein_coding
6175.76	0.651122	0.109009	52.5448	3.89082e-12	2.60578e-11	ENSMUSG00000015176	Nolc1	protein_coding
1449.53	-0.569502	0.114451	52.5419	3.89644e-12	2.60795e-11	ENSMUSG00000039202	Abhd2	protein_coding
62.4227	2.81104	0.42299	52.5311	3.91754e-12	2.62047e-11	ENSMUSG00000054871	Tmem158	protein_coding
870.246	0.76502	0.128746	52.4971	3.98475e-12	2.6638e-11	ENSMUSG00000047466	8030462N17Rik	protein_coding
49.565	-3.01338	0.61916	52.4467	4.08647e-12	2.73013e-11	ENSMUSG00000029321	Slc10a6	protein_coding
39.2104	-5.13873	0.786936	52.4391	4.10191e-12	2.73878e-11	ENSMUSG00000009900	Wnt3a	protein_coding
1968.2	0.560893	0.106552	52.3913	4.20128e-12	2.80341e-11	ENSMUSG00000022557	Bop1	protein_coding
432.524	-1.20063	0.168054	52.3891	4.20589e-12	2.80478e-11	ENSMUSG00000052155	Acvr2a	protein_coding
1124.47	-0.496531	0.096025	52.3805	4.22388e-12	2.81506e-11	ENSMUSG00000025793	Hgs	protein_coding
1808.36	-0.853495	0.128665	52.2841	4.43253e-12	2.95233e-11	ENSMUSG00000069045	Ddx3y	protein_coding
433.901	-0.981674	0.158047	52.2547	4.49817e-12	2.99422e-11	ENSMUSG00000038936	Sccpdh	protein_coding
1669.4	-0.585111	0.0885249	52.2484	4.51242e-12	3.00188e-11	ENSMUSG00000033444	Specc1l	protein_coding
12629.9	0.721215	0.105739	52.2347	4.5433e-12	3.02059e-11	ENSMUSG00000022443	Myh9	protein_coding
1622.37	0.522554	0.103047	52.2087	4.60292e-12	3.05837e-11	ENSMUSG00000020380	Rad50	protein_coding
398.808	-1.42364	0.198814	52.1657	4.70294e-12	3.12293e-11	ENSMUSG00000038718	Pbx3	protein_coding
174.826	-0.299158	0.229976	52.1409	4.76146e-12	3.15988e-11	ENSMUSG00000006567	Atp7b	protein_coding
1543.16	-0.782394	0.110787	52.0549	4.97081e-12	3.29681e-11	ENSMUSG00000021039	Snw1	protein_coding
805.166	-0.667886	0.118808	52.026	5.04305e-12	3.3427e-11	ENSMUSG00000031916	Cog8	protein_coding
115.632	1.67416	0.280167	52.0078	5.08928e-12	3.3713e-11	ENSMUSG00000018169	Mfng	protein_coding
3409.32	0.587139	0.0814096	51.9598	5.21275e-12	3.451e-11	ENSMUSG00000018765	Fxr2	protein_coding
3720.5	-0.52115	0.0726427	51.9497	5.23934e-12	3.46651e-11	ENSMUSG00000041879	Ipo9	protein_coding
1699.65	0.752476	0.107539	51.9028	5.36365e-12	3.54661e-11	ENSMUSG00000022353	Mtss1	protein_coding
2536.23	-0.391592	0.110364	51.819	5.59307e-12	3.69608e-11	ENSMUSG00000034165	Ccnd3	protein_coding
94.669	2.92041	0.428876	51.7526	5.78186e-12	3.81854e-11	ENSMUSG00000027356	Fermt1	protein_coding
136.152	-1.795	0.287284	51.7267	5.85713e-12	3.86592e-11	ENSMUSG00000019966	Kitl	protein_coding
662.17	-1.08255	0.151798	51.7076	5.91348e-12	3.90076e-11	ENSMUSG00000037935	Smarce1	protein_coding
74.387	-2.3506	0.333448	51.6499	6.08639e-12	4.0124e-11	ENSMUSG00000030559	Rab38	protein_coding
731.756	1.02401	0.143999	51.6177	6.1852e-12	4.07509e-11	ENSMUSG00000026107	Nabp1	protein_coding
1594.64	0.683601	0.102294	51.6161	6.19032e-12	4.07601e-11	ENSMUSG00000068921	Dap3	protein_coding
482.828	-1.03389	0.146041	51.604	6.22772e-12	4.09817e-11	ENSMUSG00000019952	Poc1b	protein_coding
326.981	1.4632	0.205865	51.5961	6.2525e-12	4.11201e-11	ENSMUSG00000060519	Tor3a	protein_coding
1157.79	-0.743043	0.116114	51.5884	6.27664e-12	4.1254e-11	ENSMUSG00000037234	Hook3	protein_coding
2582.76	0.397423	0.0846572	51.5612	6.36248e-12	4.1774e-11	ENSMUSG00000021193	Pitrm1	protein_coding
161.986	0.791023	0.316511	51.5609	6.36338e-12	4.1774e-11	ENSMUSG00000021583	Erap1	protein_coding
54.3401	-3.63762	0.788989	51.5249	6.47898e-12	4.25074e-11	ENSMUSG00000020467	Efemp1	protein_coding
225.846	-1.25934	0.185159	51.4339	6.78065e-12	4.446e-11	ENSMUSG00000032369	Plscr1	protein_coding
1960.58	0.814108	0.124197	51.4108	6.85946e-12	4.49498e-11	ENSMUSG00000051316	Taf7	protein_coding
229.931	-0.677622	0.229695	51.408	6.86902e-12	4.49855e-11	ENSMUSG00000026873	Phf19	protein_coding
3439.36	0.542477	0.105282	51.3964	6.90883e-12	4.52192e-11	ENSMUSG00000040354	Mars	protein_coding
462.589	1.40093	0.224031	51.3451	7.08841e-12	4.63669e-11	ENSMUSG00000034848	Ttc21b	protein_coding
3429.52	0.366174	0.0949305	51.3427	7.09711e-12	4.6396e-11	ENSMUSG00000001150	Mcm3ap	protein_coding
272.307	-1.26623	0.177757	51.3368	7.11794e-12	4.65044e-11	ENSMUSG00000050619	Zscan29	protein_coding
131.26	2.22262	0.375727	51.2904	7.28499e-12	4.75675e-11	ENSMUSG00000090071	Cdk5r2	protein_coding
1955.59	-0.782754	0.110126	51.2733	7.34746e-12	4.79467e-11	ENSMUSG00000035455	Fignl1	protein_coding
2601.55	1.21817	0.176939	51.1842	7.68239e-12	5.01025e-11	ENSMUSG00000037876	Jmjd1c	protein_coding
499.659	1.27365	0.17798	51.1558	7.79216e-12	5.07882e-11	ENSMUSG00000021062	Rab15	protein_coding
3042.24	0.561628	0.0861624	51.1187	7.93789e-12	5.17073e-11	ENSMUSG00000020720	Psmd12	protein_coding
1440.53	-0.771123	0.10872	51.1008	8.00955e-12	5.2143e-11	ENSMUSG00000025224	Gbf1	protein_coding
250.716	-1.0319	0.171119	51.0892	8.05597e-12	5.24141e-11	ENSMUSG00000030055	Rab43	protein_coding
535.62	-0.909163	0.128233	51.085	8.07308e-12	5.2463e-11	ENSMUSG00000020973	Dnaaf2	protein_coding
3310	0.570059	0.0859048	51.0852	8.07213e-12	5.2463e-11	ENSMUSG00000041168	Lonp1	protein_coding
140.199	-0.956928	0.222311	51.0734	8.11995e-12	5.27363e-11	ENSMUSG00000047658	Gal3st3	protein_coding
2791.26	0.885399	0.127209	51.057	8.18687e-12	5.31394e-11	ENSMUSG00000041852	Tcf20	protein_coding
3766.48	-0.662714	0.0974317	51.046	8.23193e-12	5.34003e-11	ENSMUSG00000021242	Npc2	protein_coding
2017.9	0.657036	0.0998836	51.039	8.26093e-12	5.35567e-11	ENSMUSG00000020430	Pes1	protein_coding
164.804	1.34962	0.222003	51.0273	8.3094e-12	5.3839e-11	ENSMUSG00000079056	Kcnip3	protein_coding
207.494	1.2967	0.200767	51.0135	8.36682e-12	5.4179e-11	ENSMUSG00000022299	Slc25a32	protein_coding
7345.7	0.644371	0.0986047	51.0045	8.40467e-12	5.43919e-11	ENSMUSG00000024360	Etf1	protein_coding
1490.63	1.03627	0.14554	51.0005	8.42138e-12	5.44679e-11	ENSMUSG00000045005	Fzd5	protein_coding
334.959	1.22723	0.177416	50.9704	8.54914e-12	5.52616e-11	ENSMUSG00000042675	Ypel3	protein_coding
295.473	-1.30921	0.191765	50.9011	8.85034e-12	5.71747e-11	ENSMUSG00000006342	Susd2	protein_coding
447.028	1.00041	0.280162	50.8154	9.23811e-12	5.96164e-11	ENSMUSG00000064373	Sepp1	protein_coding
68.894	1.98751	0.494396	50.8151	9.23918e-12	5.96164e-11	ENSMUSG00000033949	Trim36	protein_coding
534.09	0.998294	0.141778	50.8033	9.29379e-12	5.99335e-11	ENSMUSG00000038034	Igsf8	protein_coding
703.283	0.856953	0.143491	50.7911	9.3508e-12	6.02656e-11	ENSMUSG00000023262	Acy1	protein_coding
547.948	-1.05306	0.14843	50.7779	9.41269e-12	6.05691e-11	ENSMUSG00000033454	Zbtb1	protein_coding
1199.42	0.389176	0.105205	50.7775	9.41449e-12	6.05691e-11	ENSMUSG00000027510	Rbm38	protein_coding
731.722	0.807481	0.120627	50.7785	9.40993e-12	6.05691e-11	ENSMUSG00000040128	Pnrc1	protein_coding
898.519	-0.753966	0.116706	50.7505	9.5425e-12	6.13289e-11	ENSMUSG00000021076	Actr10	protein_coding
4956.81	-0.490955	0.0877164	50.7503	9.54379e-12	6.13289e-11	ENSMUSG00000032249	Anp32a	protein_coding
130.39	-0.388066	0.25626	50.7377	9.60404e-12	6.16799e-11	ENSMUSG00000034947	Tmem106a	protein_coding
1151.56	-0.589289	0.10132	50.6736	9.91669e-12	6.36505e-11	ENSMUSG00000021112	Mpp5	protein_coding
1647.1	-0.58115	0.0872542	50.6704	9.93237e-12	6.37138e-11	ENSMUSG00000032076	Cadm1	protein_coding
319.477	-1.10924	0.156763	50.6432	1.00685e-11	6.45493e-11	ENSMUSG00000066877	Nck2	protein_coding
500.163	2.54018	0.369045	50.6228	1.0172e-11	6.51745e-11	ENSMUSG00000035246	Pcyt1b	protein_coding
689.631	-0.715252	0.118612	50.6196	1.0188e-11	6.52234e-11	ENSMUSG00000025195	Dnmbp	protein_coding
1887.25	0.460817	0.0885426	50.6189	1.01915e-11	6.52234e-11	ENSMUSG00000006373	Pgrmc1	protein_coding
317.825	-0.899291	0.204115	50.5497	1.05505e-11	6.74813e-11	ENSMUSG00000032290	Ptpn9	protein_coding
187.4	-1.6667	0.255042	50.4122	1.13015e-11	7.22425e-11	ENSMUSG00000029163	Emilin1	protein_coding
1248.71	-0.76827	0.109542	50.4099	1.13142e-11	7.22818e-11	ENSMUSG00000021540	Smad5	protein_coding
426.245	1.18861	0.172525	50.3243	1.18093e-11	7.54007e-11	ENSMUSG00000061288	Taok3	protein_coding
108.929	1.77144	0.278535	50.3117	1.18837e-11	7.58312e-11	ENSMUSG00000022180	Slc7a8	protein_coding
1394.33	0.673134	0.109492	50.3018	1.19427e-11	7.61632e-11	ENSMUSG00000020925	Ccdc43	protein_coding
629.399	-0.862744	0.142714	50.2985	1.19623e-11	7.6244e-11	ENSMUSG00000033819	Ppp1r16a	protein_coding
693.615	-0.8673	0.164096	50.2651	1.21637e-11	7.74823e-11	ENSMUSG00000021009	Ptpn21	protein_coding
416.951	1.18506	0.168247	50.2392	1.23221e-11	7.84462e-11	ENSMUSG00000038831	Ralgps1	protein_coding
96.8244	-1.95855	0.279376	50.2047	1.25369e-11	7.97671e-11	ENSMUSG00000026482	Rgl1	protein_coding
220.52	1.27725	0.195025	50.1979	1.25793e-11	7.99905e-11	ENSMUSG00000056367	Actr3b	protein_coding
149.659	-1.17379	0.275261	50.187	1.26482e-11	8.03816e-11	ENSMUSG00000045519	Zfp560	protein_coding
437.938	-1.26364	0.20824	50.1541	1.28582e-11	8.16692e-11	ENSMUSG00000046295	Ankle1	protein_coding
1243.22	-0.540691	0.115229	50.1365	1.29717e-11	8.22947e-11	ENSMUSG00000013076	Amotl1	protein_coding
211.353	-0.328999	0.217305	50.1367	1.29707e-11	8.22947e-11	ENSMUSG00000032202	Rab27a	protein_coding
1602.51	0.753971	0.108487	50.0941	1.325e-11	8.40111e-11	ENSMUSG00000003344	Btbd2	protein_coding
3191.09	-0.591412	0.0948768	50.084	1.33169e-11	8.43869e-11	ENSMUSG00000041846	Smek1	protein_coding
370.819	-1.12345	0.172375	50.0797	1.33452e-11	8.45167e-11	ENSMUSG00000082988	Gm5903	processed_pseudogene
138.362	6.65558	1.18393	50.0564	1.3502e-11	8.54608e-11	ENSMUSG00000022425	Enpp2	protein_coding
116.541	-1.92001	0.278911	49.9292	1.43883e-11	9.10176e-11	ENSMUSG00000085042	Abhd11os	antisense
175.196	0.921839	0.242321	49.9097	1.45297e-11	9.18592e-11	ENSMUSG00000027995	Tlr2	protein_coding
635.266	-0.920511	0.134782	49.8984	1.46113e-11	9.2322e-11	ENSMUSG00000026047	Kdelc1	protein_coding
1301.48	0.604165	0.0999251	49.8887	1.4683e-11	9.27213e-11	ENSMUSG00000022253	Nadk2	protein_coding
193.373	1.30959	0.196091	49.8682	1.48336e-11	9.36186e-11	ENSMUSG00000081308	Gm14480	processed_pseudogene
252.8	-2.079	0.298821	49.8403	1.5042e-11	9.4879e-11	ENSMUSG00000022687	Boc	protein_coding
1529.76	-0.467632	0.107342	49.7984	1.53611e-11	9.68358e-11	ENSMUSG00000021036	Sptlc2	protein_coding
477.245	0.328933	0.221427	49.7808	1.54969e-11	9.7636e-11	ENSMUSG00000003948	Mmd	protein_coding
1074.42	-0.789681	0.112118	49.7773	1.55235e-11	9.77474e-11	ENSMUSG00000039804	Ncoa5	protein_coding
117.593	-1.60132	0.257756	49.7425	1.57965e-11	9.94087e-11	ENSMUSG00000046947	Adck2	protein_coding
117.746	1.88322	0.359374	49.74	1.58158e-11	9.94732e-11	ENSMUSG00000032446	Eomes	protein_coding
932.245	0.796483	0.114098	49.7366	1.58425e-11	9.9584e-11	ENSMUSG00000019487	Trip10	protein_coding
10714.3	-0.845367	0.129865	49.7125	1.60348e-11	1.00735e-10	ENSMUSG00000036550	Cnot1	protein_coding
1877.18	0.471207	0.0840483	49.7108	1.60482e-11	1.00761e-10	ENSMUSG00000001576	Ergic1	protein_coding
216.302	1.99731	0.294968	49.6721	1.63623e-11	1.02675e-10	ENSMUSG00000054720	Lrrc8c	protein_coding
651.597	0.788732	0.170558	49.6699	1.63802e-11	1.02728e-10	ENSMUSG00000037405	Icam1	protein_coding
150.83	-1.87107	0.267082	49.6573	1.64835e-11	1.03317e-10	ENSMUSG00000079022	Col22a1	protein_coding
145.936	-1.60791	0.250533	49.6485	1.65562e-11	1.03713e-10	ENSMUSG00000049858	Suox	protein_coding
2125.71	0.898417	0.137912	49.6426	1.66053e-11	1.03961e-10	ENSMUSG00000031197	Vbp1	protein_coding
3601.51	0.628111	0.092193	49.5833	1.7105e-11	1.07028e-10	ENSMUSG00000028430	Nol6	protein_coding
1740.82	-0.686112	0.116583	49.5601	1.73044e-11	1.08214e-10	ENSMUSG00000002949	Timm44	protein_coding
4217.39	0.446648	0.0948953	49.519	1.76639e-11	1.10399e-10	ENSMUSG00000024097	Srsf7	protein_coding
653.755	1.0177	0.158329	49.5126	1.772e-11	1.10687e-10	ENSMUSG00000038510	Rpf2	protein_coding
6374.87	-0.442098	0.101007	49.4816	1.79969e-11	1.12353e-10	ENSMUSG00000001794	Capns1	protein_coding
3188.29	-0.728616	0.117976	49.4518	1.82677e-11	1.13978e-10	ENSMUSG00000010097	Nxf1	protein_coding
153.445	-1.66129	0.237426	49.3923	1.88189e-11	1.1735e-10	ENSMUSG00000031109	Enox2	protein_coding
320.901	-1.27416	0.218091	49.3734	1.89974e-11	1.18396e-10	ENSMUSG00000034863	Ano8	protein_coding
1658.93	-0.557684	0.0853248	49.3258	1.94554e-11	1.21181e-10	ENSMUSG00000038102	Trappc11	protein_coding
5346.18	0.668437	0.0957026	49.256	2.01459e-11	1.25411e-10	ENSMUSG00000022462	Slc38a2	protein_coding
207.458	1.47475	0.213695	49.25	2.02067e-11	1.25718e-10	ENSMUSG00000025494	Sigirr	protein_coding
907.112	1.34987	0.202414	49.2444	2.02637e-11	1.26001e-10	ENSMUSG00000025056	Nr0b1	protein_coding
71.0687	-3.07784	0.462536	49.241	2.02978e-11	1.26141e-10	ENSMUSG00000003418	St8sia6	protein_coding
908.066	0.586394	0.12914	49.1913	2.08082e-11	1.2924e-10	ENSMUSG00000039197	Adk	protein_coding
620.526	0.668151	0.116499	49.1827	2.08984e-11	1.29727e-10	ENSMUSG00000052962	Mrpl35	protein_coding
126.463	-1.5865	0.262232	49.1636	2.10992e-11	1.30899e-10	ENSMUSG00000023443	Esx1	protein_coding
277.012	-0.434086	0.213645	49.1621	2.1115e-11	1.30922e-10	ENSMUSG00000025959	Klf7	protein_coding
480.519	-0.832562	0.138756	49.1535	2.12054e-11	1.31409e-10	ENSMUSG00000062421	Arf2	protein_coding
1065.09	0.491327	0.110638	49.1193	2.15718e-11	1.33603e-10	ENSMUSG00000039183	Nubp2	protein_coding
103.291	2.59368	0.394649	49.0791	2.20094e-11	1.36237e-10	ENSMUSG00000029348	Asphd2	protein_coding
934.721	-0.986714	0.194343	49.0398	2.24458e-11	1.3886e-10	ENSMUSG00000063450	Syne2	protein_coding
4059.87	-0.407818	0.110595	49.0121	2.2759e-11	1.40717e-10	ENSMUSG00000029050	Ski	protein_coding
4101.33	-0.507644	0.0882952	49.0029	2.28643e-11	1.41289e-10	ENSMUSG00000030978	Rrm1	protein_coding
3277.15	0.414671	0.120222	48.8905	2.41865e-11	1.49375e-10	ENSMUSG00000036617	Etl4	protein_coding
214.794	-2.8816	0.58954	48.8652	2.44938e-11	1.51188e-10	ENSMUSG00000090714	Zscan4d	protein_coding
129.101	1.86162	0.274689	48.7429	2.60385e-11	1.60632e-10	ENSMUSG00000054702	Ap1s3	protein_coding
200.181	-1.4399	0.214139	48.7322	2.61783e-11	1.61404e-10	ENSMUSG00000015027	Galns	protein_coding
1276.22	-0.721954	0.110189	48.7093	2.64792e-11	1.63167e-10	ENSMUSG00000002778	Kdelr1	protein_coding
611.654	-0.988556	0.144001	48.6779	2.68986e-11	1.65658e-10	ENSMUSG00000085208	Brip1os	antisense
243.923	-1.1081	0.192628	48.6598	2.71435e-11	1.67072e-10	ENSMUSG00000052852	Reep1	protein_coding
5605.09	-0.575303	0.0824681	48.6478	2.73065e-11	1.67981e-10	ENSMUSG00000036990	Otud4	protein_coding
75.4665	-2.63405	0.455764	48.6437	2.73625e-11	1.68231e-10	ENSMUSG00000097729	2310015A10Rik	lincRNA
134.644	1.99313	0.288279	48.6294	2.75588e-11	1.69343e-10	ENSMUSG00000025328	Padi3	protein_coding
1767.72	-1.09089	0.164083	48.6057	2.78867e-11	1.71261e-10	ENSMUSG00000071337	Tia1	protein_coding
2208.15	0.668256	0.0957997	48.6046	2.79028e-11	1.71265e-10	ENSMUSG00000020415	Pttg1	protein_coding
867.015	-1.11965	0.160589	48.5608	2.85202e-11	1.74956e-10	ENSMUSG00000018474	Chd3	protein_coding
4727.79	0.601701	0.0900229	48.546	2.8732e-11	1.76156e-10	ENSMUSG00000026917	Wdr5	protein_coding
256.925	1.47324	0.222537	48.5233	2.90607e-11	1.78072e-10	ENSMUSG00000044117	2900011O08Rik	protein_coding
565.531	-0.913092	0.133751	48.4836	2.96425e-11	1.81434e-10	ENSMUSG00000034126	Pomt2	protein_coding
907.405	-0.859778	0.131475	48.4841	2.9636e-11	1.81434e-10	ENSMUSG00000035547	Capn5	protein_coding
211.225	1.09396	0.19537	48.4405	3.02879e-11	1.85281e-10	ENSMUSG00000043415	Otud1	protein_coding
230.638	3.46011	0.553112	48.4386	3.03178e-11	1.8536e-10	ENSMUSG00000067878	Mtap7d3	protein_coding
2905.6	0.459	0.0841587	48.4268	3.04974e-11	1.8625e-10	ENSMUSG00000022437	Samm50	protein_coding
1070.91	0.645249	0.103678	48.4277	3.04832e-11	1.8625e-10	ENSMUSG00000029034	Cpsf3l	protein_coding
543.096	-1.16906	0.171433	48.3897	3.10685e-11	1.89632e-10	ENSMUSG00000027550	Lrrcc1	protein_coding
1144.06	-0.635516	0.118654	48.3734	3.1322e-11	1.91073e-10	ENSMUSG00000037210	Fam193a	protein_coding
1768.59	-0.80295	0.132753	48.3479	3.17243e-11	1.93419e-10	ENSMUSG00000019433	Gipc1	protein_coding
484.043	1.01054	0.146884	48.3418	3.18215e-11	1.93904e-10	ENSMUSG00000079316	Rab9	protein_coding
347.106	-1.16063	0.169528	48.3343	3.19407e-11	1.94522e-10	ENSMUSG00000025821	Zfp282	protein_coding
603.971	-0.876402	0.126572	48.28	3.282e-11	1.99766e-10	ENSMUSG00000021327	Zkscan3	protein_coding
551.987	1.27428	0.183175	48.2611	3.31311e-11	2.01547e-10	ENSMUSG00000023809	Rps6ka2	protein_coding
740.682	-0.363637	0.117177	48.2344	3.35758e-11	2.04139e-10	ENSMUSG00000047881	Rell1	protein_coding
1323.86	0.585057	0.100547	48.1791	3.45174e-11	2.09748e-10	ENSMUSG00000025155	Dus1l	protein_coding
1193.17	0.990105	0.144341	48.177	3.45544e-11	2.09856e-10	ENSMUSG00000024816	Frmd8	protein_coding
1474.42	0.459277	0.0851717	48.1686	3.46987e-11	2.10616e-10	ENSMUSG00000060733	Ipmk	protein_coding
366.367	1.1273	0.162505	48.1646	3.47687e-11	2.10924e-10	ENSMUSG00000037979	Ccdc92	protein_coding
599.109	1.00599	0.154565	48.1365	3.52611e-11	2.13792e-10	ENSMUSG00000025049	Taf5	protein_coding
1460.71	0.98705	0.145603	48.1194	3.55628e-11	2.15502e-10	ENSMUSG00000032575	Manf	protein_coding
2255.57	-0.607765	0.0878679	48.086	3.61621e-11	2.19013e-10	ENSMUSG00000037461	Ints7	protein_coding
272.902	0.869983	0.222104	48.0831	3.62145e-11	2.19209e-10	ENSMUSG00000039936	Pik3cd	protein_coding
904.878	-0.784841	0.127403	48.0672	3.65042e-11	2.2084e-10	ENSMUSG00000021038	Vipas39	protein_coding
1207.16	-0.672209	0.14764	48.0448	3.69143e-11	2.23198e-10	ENSMUSG00000021819	Zswim8	protein_coding
126.046	-1.72233	0.253916	48.0256	3.72707e-11	2.25229e-10	ENSMUSG00000006906	Stambp	protein_coding
1672.08	0.938336	0.138284	48.0023	3.77081e-11	2.27746e-10	ENSMUSG00000038214	Bend3	protein_coding
566.265	0.880257	0.134444	47.9868	3.80017e-11	2.29393e-10	ENSMUSG00000036376	Abt1	protein_coding
334.585	1.10072	0.197383	47.967	3.83803e-11	2.3155e-10	ENSMUSG00000020658	Efr3b	protein_coding
51.4328	-0.0121605	0.384361	47.959	3.85329e-11	2.32343e-10	ENSMUSG00000038213	Tapbpl	protein_coding
321.001	1.49971	0.225902	47.9165	3.93617e-11	2.3721e-10	ENSMUSG00000001985	Grik3	protein_coding
1336.16	-0.571701	0.101807	47.888	3.99257e-11	2.40477e-10	ENSMUSG00000027244	Atg13	protein_coding
252.273	1.54413	0.235013	47.8832	4.00218e-11	2.40923e-10	ENSMUSG00000027238	Frmd5	protein_coding
308.994	-1.3823	0.210748	47.8712	4.02619e-11	2.42235e-10	ENSMUSG00000055980	Irs1	protein_coding
99.5358	-1.05189	0.299949	47.8672	4.03435e-11	2.42593e-10	ENSMUSG00000037762	Slc16a9	protein_coding
1695.64	0.698401	0.102078	47.864	4.0408e-11	2.42847e-10	ENSMUSG00000013662	Atad1	protein_coding
479.214	0.917448	0.13279	47.8409	4.08774e-11	2.45533e-10	ENSMUSG00000027430	Dtd1	protein_coding
674.772	-0.657909	0.120705	47.8165	4.13799e-11	2.48415e-10	ENSMUSG00000038000	Acd	protein_coding
6268.04	0.439174	0.07166	47.8139	4.14331e-11	2.48599e-10	ENSMUSG00000028936	Rpl22	protein_coding
12803.7	-1.10075	0.162892	47.806	4.15963e-11	2.49441e-10	ENSMUSG00000025203	Scd2	protein_coding
316.578	-1.41723	0.21143	47.7724	4.23008e-11	2.53527e-10	ENSMUSG00000036959	Bcorl1	protein_coding
1976.91	0.446174	0.106967	47.7681	4.23928e-11	2.53939e-10	ENSMUSG00000040688	Tbl3	protein_coding
553.341	0.937393	0.163346	47.7549	4.26741e-11	2.55484e-10	ENSMUSG00000022940	Pigp	protein_coding
220.848	-1.32835	0.193247	47.7026	4.38038e-11	2.62105e-10	ENSMUSG00000050410	Tcf19	protein_coding
1909.07	0.529495	0.0855698	47.638	4.52427e-11	2.70567e-10	ENSMUSG00000027509	Rae1	protein_coding
2457.64	-0.702088	0.102577	47.6266	4.55013e-11	2.71965e-10	ENSMUSG00000042446	Zmym4	protein_coding
437.958	-0.973536	0.170907	47.6131	4.58079e-11	2.73648e-10	ENSMUSG00000028917	Plekhm2	protein_coding
671.797	0.974572	0.152788	47.6066	4.59581e-11	2.74395e-10	ENSMUSG00000047986	Palm3	protein_coding
152.719	2.0562	0.363684	47.6052	4.5989e-11	2.7443e-10	ENSMUSG00000030930	Chst15	protein_coding
456.628	-0.908419	0.140934	47.5728	4.67415e-11	2.78769e-10	ENSMUSG00000078908	Mon1b	protein_coding
43.5452	-5.8048	0.888046	47.5641	4.69442e-11	2.79825e-10	ENSMUSG00000038721	Hoxb7	protein_coding
679.401	-1.50703	0.233869	47.5477	4.7332e-11	2.81984e-10	ENSMUSG00000018339	Gpx3	protein_coding
2704.88	0.664906	0.102871	47.5059	4.8331e-11	2.87778e-10	ENSMUSG00000023972	Ptk7	protein_coding
1501.04	0.588319	0.112156	47.4374	5.00145e-11	2.97641e-10	ENSMUSG00000053289	Ddx10	protein_coding
1184.48	-0.809553	0.1197	47.413	5.06288e-11	3.01133e-10	ENSMUSG00000022322	Shcbp1	protein_coding
320.22	-1.18537	0.172384	47.3958	5.10654e-11	3.03394e-10	ENSMUSG00000060301	2610008E11Rik	protein_coding
264.136	1.83104	0.26637	47.3958	5.10669e-11	3.03394e-10	ENSMUSG00000023393	Slc17a9	protein_coding
1111.85	-0.63673	0.115431	47.3948	5.10921e-11	3.03394e-10	ENSMUSG00000000743	Chmp1a	protein_coding
45.9297	-3.71169	0.552063	47.3806	5.1455e-11	3.05383e-10	ENSMUSG00000020679	Hnf1b	protein_coding
3073.26	0.77505	0.112631	47.3507	5.22303e-11	3.09817e-10	ENSMUSG00000023830	Igf2r	protein_coding
298.799	1.32085	0.250225	47.2815	5.407e-11	3.20382e-10	ENSMUSG00000015468	Notch4	protein_coding
264.185	1.34824	0.196398	47.2816	5.40668e-11	3.20382e-10	ENSMUSG00000066894	Vsig10	protein_coding
541.743	-0.938912	0.144566	47.2761	5.42158e-11	3.21073e-10	ENSMUSG00000031631	Cfap97	protein_coding
2988.01	0.594692	0.104219	47.2625	5.45869e-11	3.23095e-10	ENSMUSG00000029246	Ppat	protein_coding
388.17	1.08992	0.163905	47.2527	5.48547e-11	3.24505e-10	ENSMUSG00000041471	Fam35a	protein_coding
4951.23	0.830305	0.122136	47.2392	5.52239e-11	3.26513e-10	ENSMUSG00000017548	Suz12	protein_coding
1217.95	-0.611835	0.0953412	47.2301	5.54776e-11	3.27836e-10	ENSMUSG00000025474	Tubgcp2	protein_coding
96.2572	-9.26199	1.34427	47.2101	5.60342e-11	3.30946e-10	ENSMUSG00000052516	Robo2	protein_coding
1163.82	0.980905	0.158153	47.1771	5.69677e-11	3.36278e-10	ENSMUSG00000073676	Hspe1	protein_coding
244.623	-1.23777	0.188973	47.1333	5.82282e-11	3.43534e-10	ENSMUSG00000006464	Bbs1	protein_coding
943.286	-0.839096	0.127937	47.1107	5.88886e-11	3.47243e-10	ENSMUSG00000047749	Zc3hav1l	protein_coding
133.062	-2.73124	0.561009	47.0921	5.94407e-11	3.5031e-10	ENSMUSG00000092109	Gm9376	protein_coding
2312.06	-0.681003	0.108235	47.032	6.12524e-11	3.60793e-10	ENSMUSG00000040479	Dgkz	protein_coding
1089.95	-0.949891	0.139405	46.9896	6.25672e-11	3.68339e-10	ENSMUSG00000029705	Cux1	protein_coding
111.84	-2.55881	0.55226	46.9588	6.3536e-11	3.73842e-10	ENSMUSG00000071757	Zhx2	protein_coding
61.1154	2.99938	0.447064	46.9388	6.4175e-11	3.77398e-10	ENSMUSG00000028834	Trim63	protein_coding
288.429	1.45743	0.265448	46.9344	6.43158e-11	3.78023e-10	ENSMUSG00000021313	Ryr2	protein_coding
2562.68	0.510485	0.0747889	46.93	6.44573e-11	3.78652e-10	ENSMUSG00000082575	Gm13050	processed_pseudogene
51.7169	3.61423	0.61913	46.8706	6.64012e-11	3.89863e-10	ENSMUSG00000033316	Galnt9	protein_coding
1286.97	-0.60098	0.0998652	46.8588	6.67949e-11	3.91963e-10	ENSMUSG00000019889	Ptprk	protein_coding
468.865	1.19464	0.180017	46.8185	6.81553e-11	3.99732e-10	ENSMUSG00000002083	Bbc3	protein_coding
214.758	1.13987	0.184701	46.8172	6.81968e-11	3.99762e-10	ENSMUSG00000035473	Galm	protein_coding
293.51	1.84609	0.305488	46.8159	6.82425e-11	3.99816e-10	ENSMUSG00000023484	Prph	protein_coding
1480.08	-0.601393	0.116326	46.7372	7.09802e-11	4.15511e-10	ENSMUSG00000025007	Aldh18a1	protein_coding
394.625	0.530011	0.21921	46.7368	7.09973e-11	4.15511e-10	ENSMUSG00000028613	Lrp8	protein_coding
33.1281	-2.86487	0.546836	46.7355	7.10436e-11	4.15559e-10	ENSMUSG00000027377	Mall	protein_coding
1317.84	0.840076	0.141855	46.7107	7.19274e-11	4.20505e-10	ENSMUSG00000036781	Rps27l	protein_coding
3335.75	-0.429232	0.101064	46.6723	7.3324e-11	4.28441e-10	ENSMUSG00000020547	Bzw2	protein_coding
69.8736	2.00622	0.337734	46.6611	7.37363e-11	4.3062e-10	ENSMUSG00000000320	Alox12	protein_coding
485.43	-0.995816	0.14685	46.6138	7.5501e-11	4.40691e-10	ENSMUSG00000037251	Pomk	protein_coding
189.76	-0.881543	0.239026	46.5687	7.72203e-11	4.50486e-10	ENSMUSG00000021069	Pygl	protein_coding
3597.58	0.575691	0.0846248	46.5531	7.78254e-11	4.53775e-10	ENSMUSG00000058290	Espl1	protein_coding
2464.65	0.548931	0.0984706	46.5487	7.79983e-11	4.5454e-10	ENSMUSG00000036737	Oxsr1	protein_coding
192.812	1.49604	0.243747	46.5429	7.82225e-11	4.55604e-10	ENSMUSG00000006310	Zbtb32	protein_coding
230.801	-0.862332	0.185033	46.5387	7.83878e-11	4.56325e-10	ENSMUSG00000021696	Elovl7	protein_coding
2597.73	0.605758	0.0970292	46.5242	7.89602e-11	4.59412e-10	ENSMUSG00000027185	Nat10	protein_coding
3477.42	0.628612	0.0928405	46.5215	7.9064e-11	4.59772e-10	ENSMUSG00000021913	Ogdhl	protein_coding
91.0836	1.97182	0.320991	46.5193	7.91536e-11	4.60048e-10	ENSMUSG00000029602	Rasal1	protein_coding
1278.64	-0.668357	0.0984568	46.4552	8.1728e-11	4.7476e-10	ENSMUSG00000024817	Uhrf2	protein_coding
996.499	0.988524	0.144819	46.4473	8.20531e-11	4.76395e-10	ENSMUSG00000020186	Csrp2	protein_coding
900.223	0.871123	0.160058	46.4454	8.21318e-11	4.76599e-10	ENSMUSG00000044250	Pced1b	protein_coding
405.939	-1.01959	0.186459	46.4007	8.39891e-11	4.87119e-10	ENSMUSG00000073411	H2-D1	protein_coding
65.7228	2.46543	0.399958	46.3802	8.48514e-11	4.9186e-10	ENSMUSG00000037580	Gch1	protein_coding
298.502	-1.43189	0.214971	46.3179	8.75372e-11	5.0716e-10	ENSMUSG00000047264	Zfp358	protein_coding
138.183	0.88569	0.327393	46.3026	8.82088e-11	5.10781e-10	ENSMUSG00000086219	Srrm4os	antisense
1762.6	-1.71574	0.250953	46.2348	9.12495e-11	5.28109e-10	ENSMUSG00000019841	Rev3l	protein_coding
76.0425	2.92262	0.444231	46.2297	9.14866e-11	5.29202e-10	ENSMUSG00000086096	Gm12688	lincRNA
913.54	-0.76621	0.124093	46.225	9.17004e-11	5.29878e-10	ENSMUSG00000021179	Nrde2	protein_coding
165.28	-0.277205	0.304568	46.2254	9.16807e-11	5.29878e-10	ENSMUSG00000070576	Mn1	protein_coding
46.1375	-2.4134	0.359118	46.2103	9.23753e-11	5.33497e-10	ENSMUSG00000045827	Serpinb9	protein_coding
211.066	-2.87212	0.494404	46.2072	9.25179e-11	5.34039e-10	ENSMUSG00000057098	Ebf1	protein_coding
1813.17	0.71784	0.126384	46.1979	9.29496e-11	5.36248e-10	ENSMUSG00000052825	Gm9892	processed_pseudogene
5723.84	0.593048	0.090843	46.1441	9.54843e-11	5.50581e-10	ENSMUSG00000079259	Trim71	protein_coding
699.206	0.874403	0.161265	46.14	9.56829e-11	5.51436e-10	ENSMUSG00000033460	Armcx1	protein_coding
462.827	-0.806134	0.143173	46.1197	9.66586e-11	5.56766e-10	ENSMUSG00000036712	Cyld	protein_coding
3501.84	0.279657	0.103924	46.0525	9.9958e-11	5.75468e-10	ENSMUSG00000011114	Tbrg1	protein_coding
877.812	1.16653	0.189486	46.0272	1.01231e-10	5.82491e-10	ENSMUSG00000028164	Manba	protein_coding
845.006	-1.18782	0.175065	46.0017	1.02533e-10	5.8967e-10	ENSMUSG00000000552	Zfp385a	protein_coding
4207.02	0.535459	0.0827639	45.9964	1.02802e-10	5.90907e-10	ENSMUSG00000005312	Ubqln1	protein_coding
1284.37	0.705011	0.106736	45.9273	1.06417e-10	6.11368e-10	ENSMUSG00000026608	Kctd3	protein_coding
325.446	0.256466	0.216668	45.8904	1.08398e-10	6.22422e-10	ENSMUSG00000025586	Cpeb1	protein_coding
324.493	1.08614	0.177578	45.8558	1.1029e-10	6.32955e-10	ENSMUSG00000084289	Gm6977	processed_pseudogene
851.62	0.507965	0.135739	45.8397	1.1118e-10	6.37725e-10	ENSMUSG00000019998	Stx7	protein_coding
2243.31	0.584479	0.0863359	45.8226	1.12137e-10	6.42881e-10	ENSMUSG00000026457	Adipor1	protein_coding
697.641	0.781938	0.116678	45.8145	1.12591e-10	6.45142e-10	ENSMUSG00000022074	Tnfrsf10b	protein_coding
390.103	-1.21787	0.18108	45.7981	1.13517e-10	6.50112e-10	ENSMUSG00000055912	Tmem150a	protein_coding
1977.82	0.86898	0.136019	45.7955	1.13669e-10	6.50639e-10	ENSMUSG00000020267	Hint1	protein_coding
258.659	0.95029	0.179902	45.7628	1.15542e-10	6.61013e-10	ENSMUSG00000048261	Gm4879	processed_pseudogene
402.217	-0.902912	0.136812	45.746	1.16513e-10	6.66224e-10	ENSMUSG00000035392	Dennd1a	protein_coding
896.579	-0.435414	0.0970481	45.6956	1.1949e-10	6.82891e-10	ENSMUSG00000051469	Zfp191	protein_coding
331.004	-1.19442	0.181986	45.6195	1.24123e-10	7.08997e-10	ENSMUSG00000032743	D430042O09Rik	protein_coding
349.241	-0.962772	0.170423	45.5875	1.26122e-10	7.2004e-10	ENSMUSG00000033862	Cdk10	protein_coding
2318.97	0.429553	0.0917432	45.569	1.27294e-10	7.2635e-10	ENSMUSG00000028633	Ctps	protein_coding
1310.14	0.763908	0.113421	45.535	1.29479e-10	7.38436e-10	ENSMUSG00000057789	Bak1	protein_coding
1001.35	0.725804	0.11233	45.53	1.29801e-10	7.39889e-10	ENSMUSG00000024309	Pfdn6	protein_coding
2585.06	0.320611	0.13735	45.4828	1.32901e-10	7.57163e-10	ENSMUSG00000037400	Atp11b	protein_coding
1520.34	0.897989	0.142809	45.4707	1.33708e-10	7.61366e-10	ENSMUSG00000030521	Mphosph10	protein_coding
269.685	1.21535	0.181085	45.4311	1.36382e-10	7.76187e-10	ENSMUSG00000094594	Tpd52-ps	pseudogene
191.663	1.6985	0.280292	45.4288	1.36538e-10	7.76672e-10	ENSMUSG00000020589	Fam49a	protein_coding
204.972	1.12005	0.202325	45.415	1.37484e-10	7.81644e-10	ENSMUSG00000066553	Gm6969	processed_pseudogene
799.887	-0.802826	0.127418	45.4014	1.38427e-10	7.86596e-10	ENSMUSG00000003233	Dvl3	protein_coding
118.036	-1.48654	0.250486	45.3885	1.39319e-10	7.9108e-10	ENSMUSG00000040836	Gpr161	protein_coding
2977.19	0.625063	0.0978989	45.3879	1.3936e-10	7.9108e-10	ENSMUSG00000024844	Banf1	protein_coding
2340.57	-0.660059	0.0995367	45.3839	1.3964e-10	7.92256e-10	ENSMUSG00000074794	Arrdc3	protein_coding
66.8923	-2.56633	0.38477	45.3669	1.4083e-10	7.98593e-10	ENSMUSG00000029195	Klb	protein_coding
8326.09	-0.119667	0.0793083	45.3635	1.41071e-10	7.99549e-10	ENSMUSG00000057738	Sptan1	protein_coding
17.9433	3.97011	0.816467	45.3517	1.41904e-10	8.03855e-10	ENSMUSG00000078235	Fam43b	protein_coding
147.576	-0.620016	0.260708	45.3333	1.43222e-10	8.10899e-10	ENSMUSG00000010830	Kdelr3	protein_coding
920.188	0.540788	0.133008	45.3141	1.44602e-10	8.17866e-10	ENSMUSG00000026817	Ak1	protein_coding
2914.22	-1.4649	0.25465	45.3144	1.44576e-10	8.17866e-10	ENSMUSG00000031502	Col4a1	protein_coding
1657.27	0.867754	0.141863	45.2721	1.47671e-10	8.34797e-10	ENSMUSG00000017639	Rab11fip4	protein_coding
61.718	3.99824	0.68608	45.212	1.52173e-10	8.59803e-10	ENSMUSG00000021411	Pxdc1	protein_coding
179.472	2.45363	0.405691	45.1695	1.55443e-10	8.77823e-10	ENSMUSG00000028337	Coro2a	protein_coding
51.6273	-3.09859	0.458458	45.1582	1.56322e-10	8.82331e-10	ENSMUSG00000022836	Mylk	protein_coding
27.7651	6.5144	1.05634	45.1497	1.5699e-10	8.85648e-10	ENSMUSG00000091043	Glyatl3	protein_coding
371.257	0.248008	0.172942	45.1314	1.58427e-10	8.93296e-10	ENSMUSG00000021094	Dhrs7	protein_coding
201.033	-1.55346	0.231905	45.1059	1.6046e-10	9.04292e-10	ENSMUSG00000034930	Rtkn	protein_coding
464.508	-1.04993	0.164714	45.0986	1.61047e-10	9.07133e-10	ENSMUSG00000041037	Irgq	protein_coding
61.5056	-2.3812	0.3796	45.0628	1.63956e-10	9.23042e-10	ENSMUSG00000000247	Lhx2	protein_coding
337.261	1.12289	0.170781	45.0578	1.6437e-10	9.24898e-10	ENSMUSG00000044626	Liph	protein_coding
75.4786	2.04311	0.317138	45.0145	1.67967e-10	9.44655e-10	ENSMUSG00000027489	Necab3	protein_coding
41.7277	-2.85058	0.438612	45.0063	1.68656e-10	9.48042e-10	ENSMUSG00000021359	Tfap2a	protein_coding
25.0293	-7.17542	1.20038	45.0018	1.69041e-10	9.49715e-10	ENSMUSG00000087626	Gm15050	antisense
108.293	1.30684	0.386074	44.9872	1.70275e-10	9.56162e-10	ENSMUSG00000024339	Tap2	protein_coding
761.062	-0.83661	0.136054	44.9315	1.75083e-10	9.82653e-10	ENSMUSG00000023915	Tnfrsf21	protein_coding
2562.31	0.797759	0.137291	44.9297	1.75247e-10	9.83068e-10	ENSMUSG00000074994	Qser1	protein_coding
954.966	0.789102	0.124648	44.9241	1.75737e-10	9.85314e-10	ENSMUSG00000021710	Nln	protein_coding
135.994	1.82848	0.276568	44.9059	1.77336e-10	9.93772e-10	ENSMUSG00000072949	Acot1	protein_coding
1495.41	-0.569727	0.107284	44.8884	1.78903e-10	1.00204e-09	ENSMUSG00000039176	Polg	protein_coding
4847.57	0.0702163	0.0790764	44.8814	1.79525e-10	1.00501e-09	ENSMUSG00000031691	Tnpo2	protein_coding
881.453	-0.464759	0.17554	44.8697	1.80579e-10	1.01039e-09	ENSMUSG00000054263	Lifr	protein_coding
631.769	0.763109	0.138267	44.8472	1.82622e-10	1.02131e-09	ENSMUSG00000030763	Lcmt1	protein_coding
371.447	-1.04318	0.158919	44.8374	1.83524e-10	1.02582e-09	ENSMUSG00000031732	Phlpp2	protein_coding
838.135	-0.806931	0.146419	44.8352	1.83722e-10	1.02641e-09	ENSMUSG00000001300	Efnb2	protein_coding
223.72	1.58888	0.238336	44.8329	1.83928e-10	1.02704e-09	ENSMUSG00000002228	Ppm1j	protein_coding
2357.74	0.507497	0.146706	44.8309	1.84117e-10	1.02757e-09	ENSMUSG00000032193	Ldlr	protein_coding
1270.74	-0.695334	0.103931	44.778	1.89049e-10	1.05455e-09	ENSMUSG00000003039	Fam32a	protein_coding
495.183	0.572551	0.165254	44.7355	1.9311e-10	1.07666e-09	ENSMUSG00000051615	Rap2a	protein_coding
3470.66	0.341084	0.0769922	44.7317	1.93484e-10	1.07819e-09	ENSMUSG00000022241	Tars	protein_coding
582.94	-0.904719	0.135284	44.7164	1.94964e-10	1.08589e-09	ENSMUSG00000031782	Coq9	protein_coding
1687.14	0.528581	0.0834836	44.6811	1.98441e-10	1.10413e-09	ENSMUSG00000027774	Gfm1	protein_coding
1390.14	-0.88253	0.132405	44.6819	1.98355e-10	1.10413e-09	ENSMUSG00000030319	Cand2	protein_coding
3201.72	0.410345	0.0824457	44.66	2.00545e-10	1.11527e-09	ENSMUSG00000041355	Ssr2	protein_coding
4888.62	0.566648	0.0866774	44.6544	2.01108e-10	1.1176e-09	ENSMUSG00000020706	Ftsj3	protein_coding
4152.73	1.06263	0.169785	44.6527	2.01271e-10	1.1176e-09	ENSMUSG00000024661	Fth1	protein_coding
84.5459	-1.11252	0.578774	44.6536	2.01184e-10	1.1176e-09	ENSMUSG00000056155	Nanos3	protein_coding
273.247	-1.16017	0.178001	44.6516	2.01384e-10	1.11767e-09	ENSMUSG00000027378	Nphp1	protein_coding
451.803	1.09896	0.165322	44.6379	2.02766e-10	1.12477e-09	ENSMUSG00000020272	Stk10	protein_coding
919.818	0.567257	0.11274	44.6283	2.03741e-10	1.1296e-09	ENSMUSG00000024732	Ccdc86	protein_coding
1530.72	0.554495	0.0913136	44.6161	2.04992e-10	1.13596e-09	ENSMUSG00000030967	Zranb1	protein_coding
819.323	-0.775371	0.118478	44.601	2.06548e-10	1.144e-09	ENSMUSG00000005470	Asf1b	protein_coding
1369.93	0.647673	0.0976603	44.5866	2.08037e-10	1.15167e-09	ENSMUSG00000027195	Hsd17b12	protein_coding
59.8258	-1.92572	0.497767	44.5503	2.11845e-10	1.17216e-09	ENSMUSG00000052180	Serpinb6c	protein_coding
1513.88	-0.764899	0.12119	44.5301	2.14001e-10	1.18349e-09	ENSMUSG00000038235	F11r	protein_coding
3563.91	0.40559	0.0889132	44.516	2.15512e-10	1.19125e-09	ENSMUSG00000024422	Dhx16	protein_coding
70.1569	-2.29048	0.49961	44.5144	2.15684e-10	1.1916e-09	ENSMUSG00000090637	Gm6189	processed_pseudogene
4645.32	0.671576	0.102894	44.4845	2.18939e-10	1.20897e-09	ENSMUSG00000020899	Pfas	protein_coding
4551.39	0.646407	0.0973278	44.4794	2.19493e-10	1.21141e-09	ENSMUSG00000068036	Mllt4	protein_coding
933.522	-0.806878	0.122983	44.4347	2.24457e-10	1.23819e-09	ENSMUSG00000014550	Rbsn	protein_coding
630.949	0.755561	0.122175	44.4247	2.25582e-10	1.24377e-09	ENSMUSG00000028741	Mrto4	protein_coding
82.9362	1.83339	0.282566	44.3544	2.33646e-10	1.28758e-09	ENSMUSG00000038188	Scarf1	protein_coding
614.562	-2.45655	0.365106	44.345	2.34753e-10	1.29303e-09	ENSMUSG00000007872	Id3	protein_coding
45.892	6.03714	1.03875	44.341	2.35223e-10	1.29497e-09	ENSMUSG00000025219	Fgf8	protein_coding
260.493	-1.43768	0.222554	44.3156	2.38226e-10	1.31084e-09	ENSMUSG00000040220	Gas8	protein_coding
734.449	-0.799749	0.121879	44.2774	2.42816e-10	1.33543e-09	ENSMUSG00000022637	Cblb	protein_coding
487.658	3.00375	0.472734	44.2703	2.43688e-10	1.33955e-09	ENSMUSG00000040152	Thbs1	protein_coding
797.449	-0.732663	0.129247	44.2491	2.46282e-10	1.35313e-09	ENSMUSG00000021277	Traf3	protein_coding
149.016	1.70957	0.261711	44.245	2.46789e-10	1.35524e-09	ENSMUSG00000054619	Mettl7a1	protein_coding
157.958	0.18506	0.926781	44.2233	2.49484e-10	1.36935e-09	ENSMUSG00000020866	Cacna1g	protein_coding
579.998	1.10845	0.16686	44.1859	2.54184e-10	1.39444e-09	ENSMUSG00000063455	D630045J12Rik	protein_coding
625.148	-0.802246	0.120748	44.1259	2.61933e-10	1.43624e-09	ENSMUSG00000027160	Ccdc34	protein_coding
1396.19	-0.664068	0.104306	44.1216	2.62495e-10	1.4386e-09	ENSMUSG00000019877	Serinc1	protein_coding
1503.96	0.745025	0.120517	44.1123	2.63717e-10	1.44457e-09	ENSMUSG00000030774	Pak1	protein_coding
[truncated: 8,966 more rows]
