# Supplementary material for: Zeb2 Regulates Cell Fate at the Exit from Epiblast State in Mouse Embryonic Stem Cells
Source: Stem Cells. 2016 Nov 8;35(3):611–25. doi: 10.1002/stem.2521 (PMC5396376; doi:10.1002/stem.2521)
Supplement: Supplementary file 12 — Supporting Information Table 5 [file STEM-35-611-s012.xlsx]

## Sheet: RNAseq_D0_CtrlvsKO
baseMean	log2FoldChange	lfcSE	stat	pvalue	padj	ensembl_gene_id	mgi_symbol	gene_biotype
2129.39	-1.83983	0.0849183	-21.6659	4.30193e-104	4.47444e-100	ENSMUSG00000024827	Gldc	protein_coding
7094.15	-1.23214	0.0584587	-21.0772	1.28911e-98	6.70403e-95	ENSMUSG00000005370	Msh6	protein_coding
2417.22	-1.21069	0.0611345	-19.8037	2.76416e-87	9.58336e-84	ENSMUSG00000032624	Eml4	protein_coding
1760.12	-1.55593	0.0799804	-19.4539	2.6989e-84	7.01781e-81	ENSMUSG00000052105	Mtcl1	protein_coding
4459.91	-1.1253	0.0600195	-18.7489	1.97465e-78	4.10766e-75	ENSMUSG00000024151	Msh2	protein_coding
2640.49	-1.15697	0.0651815	-17.75	1.7247e-70	2.98976e-67	ENSMUSG00000024120	Lrpprc	protein_coding
1072.71	-1.54703	0.0873385	-17.713	3.32898e-70	4.94639e-67	ENSMUSG00000024098	Twsg1	protein_coding
1589.08	-1.34281	0.0769725	-17.4453	3.73979e-68	4.86219e-65	ENSMUSG00000055817	Mta3	protein_coding
4529.3	-1.2361	0.0730112	-16.9302	2.69294e-64	3.06947e-61	ENSMUSG00000013236	Ptprs	protein_coding
2036.29	-1.10106	0.0650556	-16.9248	2.95113e-64	3.06947e-61	ENSMUSG00000024091	Vapa	protein_coding
3927.44	1.80215	0.106574	16.9098	3.80782e-64	3.60047e-61	ENSMUSG00000097451	Rian	processed_transcript
795.496	-1.33321	0.0788793	-16.9019	4.35662e-64	3.7761e-61	ENSMUSG00000061130	Ppm1b	protein_coding
990.195	-1.2594	0.0751175	-16.7658	4.34422e-63	3.47571e-60	ENSMUSG00000061950	Ppp4r1	protein_coding
1113.13	-1.20968	0.0729725	-16.5771	1.01976e-61	7.57606e-59	ENSMUSG00000059811	Atl2	protein_coding
1501.3	-1.08862	0.0666363	-16.3367	5.41227e-60	3.75287e-57	ENSMUSG00000024096	Ralbp1	protein_coding
5419.2	0.61491	0.0378274	16.2557	2.03664e-59	1.32394e-56	ENSMUSG00000031701	Dnaja2	protein_coding
398.957	1.942	0.119595	16.2381	2.70982e-59	1.65793e-56	ENSMUSG00000030560	Ctsc	protein_coding
780.206	-2.48463	0.155223	-16.0069	1.14445e-57	6.61299e-55	ENSMUSG00000029769	Ccdc136	protein_coding
789.166	-1.45611	0.091625	-15.892	7.19704e-57	3.93981e-54	ENSMUSG00000024135	Srbd1	protein_coding
664.977	1.28623	0.0813297	15.815	2.45193e-56	1.27512e-53	ENSMUSG00000026123	Plekhb2	protein_coding
907.193	-1.15058	0.0734168	-15.6719	2.35492e-55	1.16636e-52	ENSMUSG00000024070	Prkd3	protein_coding
1023.77	-1.08092	0.0695777	-15.5354	1.99817e-54	9.44678e-52	ENSMUSG00000024085	Man2a1	protein_coding
1479.88	-1.47719	0.0955451	-15.4607	6.39417e-54	2.89156e-51	ENSMUSG00000034220	Gpc1	protein_coding
3321.2	1.25082	0.0833388	15.0089	6.41871e-51	2.78171e-48	ENSMUSG00000031548	Sfrp1	protein_coding
766.908	-2.08834	0.139236	-14.9986	7.50213e-51	3.12118e-48	ENSMUSG00000057530	Ece1	protein_coding
235.707	-3.52113	0.240837	-14.6204	2.08146e-48	8.32666e-46	ENSMUSG00000034612	Chst11	protein_coding
431.216	-1.48697	0.101836	-14.6016	2.74487e-48	1.05738e-45	ENSMUSG00000037669	Ldah	protein_coding
500.748	-1.41432	0.0972215	-14.5474	6.06534e-48	2.25306e-45	ENSMUSG00000034998	Foxn2	protein_coding
1052.09	-1.24866	0.0872003	-14.3194	1.65522e-46	5.93653e-44	ENSMUSG00000022136	Dnajc3	protein_coding
519.859	1.85142	0.130404	14.1975	9.48737e-46	3.28927e-43	ENSMUSG00000049090	Zadh2	protein_coding
785.156	-2.05805	0.145458	-14.1488	1.90044e-45	6.37629e-43	ENSMUSG00000028527	Ak4	protein_coding
2033.49	-1.10949	0.0785428	-14.126	2.6281e-45	8.54214e-43	ENSMUSG00000032849	Abcc4	protein_coding
536.394	1.5654	0.111725	14.0112	1.33151e-44	4.19668e-42	ENSMUSG00000060499	Rpl10l	protein_coding
101.338	3.10423	0.222086	13.9776	2.13621e-44	6.53491e-42	ENSMUSG00000048528	Nkx1-2	protein_coding
1129.2	-1.07946	0.0777262	-13.888	7.48867e-44	2.22542e-41	ENSMUSG00000038816	Ctnnal1	protein_coding
791.531	1.45283	0.105145	13.8174	2.00229e-43	5.78495e-41	ENSMUSG00000021240	Abcd4	protein_coding
3569.28	-3.83812	0.278167	-13.7979	2.62436e-43	7.37728e-41	ENSMUSG00000000031	H19	lincRNA
360.437	-2.09228	0.1529	-13.684	1.26606e-42	3.46535e-40	ENSMUSG00000008734	Gprc5b	protein_coding
534.911	-1.76656	0.130299	-13.5577	7.13161e-42	1.90194e-39	ENSMUSG00000024044	Epb4.1l3	protein_coding
1257.83	1.247	0.0920328	13.5495	7.98018e-42	2.07505e-39	ENSMUSG00000031488	Rab11fip1	protein_coding
847.548	-1.07803	0.0798991	-13.4924	1.73345e-41	4.39746e-39	ENSMUSG00000024242	Map4k3	protein_coding
466.819	-2.67961	0.201248	-13.315	1.89489e-40	4.69255e-38	ENSMUSG00000038932	Tcfl5	protein_coding
518.768	2.04403	0.153567	13.3103	2.01641e-40	4.87736e-38	ENSMUSG00000000957	Mmp14	protein_coding
2060.19	-1.06237	0.0802384	-13.2402	5.14175e-40	1.21544e-37	ENSMUSG00000006219	Fblim1	protein_coding
1981.64	-0.995438	0.0751932	-13.2384	5.26503e-40	1.21693e-37	ENSMUSG00000024054	Smchd1	protein_coding
388.887	-1.44322	0.109234	-13.2122	7.46436e-40	1.68776e-37	ENSMUSG00000024052	Lpin2	protein_coding
296.723	1.66551	0.126573	13.1585	1.52121e-39	3.3664e-37	ENSMUSG00000055322	Tns1	protein_coding
1054.46	-1.122	0.0862521	-13.0084	1.09658e-38	2.37616e-36	ENSMUSG00000024241	Sos1	protein_coding
955.796	-1.12338	0.0871631	-12.8883	5.23911e-38	1.11208e-35	ENSMUSG00000005371	Fbxo11	protein_coding
513.07	-1.25045	0.0970643	-12.8827	5.6347e-38	1.17213e-35	ENSMUSG00000058704	Memo1	protein_coding
100.092	-3.11518	0.242147	-12.8648	7.09874e-38	1.44772e-35	ENSMUSG00000042002	Foxn4	protein_coding
10657.9	0.633745	0.0492905	12.8574	7.82082e-38	1.56431e-35	ENSMUSG00000031960	Aars	protein_coding
355.642	1.5793	0.123004	12.8394	9.85759e-38	1.93451e-35	ENSMUSG00000020788	Atp2a3	protein_coding
1083.8	-1.37236	0.107094	-12.8146	1.35921e-37	2.61798e-35	ENSMUSG00000030352	Tspan9	protein_coding
664.507	-1.24765	0.0975091	-12.7953	1.74259e-37	3.29539e-35	ENSMUSG00000048376	F2r	protein_coding
598.141	-1.249	0.097938	-12.7529	3.00173e-37	5.57517e-35	ENSMUSG00000014592	Camta1	protein_coding
9797.9	-0.688417	0.0539891	-12.751	3.07635e-37	5.61354e-35	ENSMUSG00000030662	Ipo5	protein_coding
3073.26	-1.01366	0.0796781	-12.7219	4.46768e-37	8.01178e-35	ENSMUSG00000023830	Igf2r	protein_coding
895.374	1.0453	0.0822154	12.7141	4.93724e-37	8.70376e-35	ENSMUSG00000028121	Bcar3	protein_coding
2079.77	1.41561	0.111825	12.6591	9.96453e-37	1.72735e-34	ENSMUSG00000047139	Cd24a	protein_coding
846.978	-1.05893	0.0852473	-12.4218	1.98957e-35	3.39238e-33	ENSMUSG00000024068	Spast	protein_coding
423.532	-2.59095	0.208628	-12.419	2.06092e-35	3.45736e-33	ENSMUSG00000009772	Nuak2	protein_coding
3285.69	0.651352	0.052506	12.4053	2.44672e-35	4.03943e-33	ENSMUSG00000004789	Dlst	protein_coding
503.544	-1.31118	0.105735	-12.4006	2.59343e-35	4.21473e-33	ENSMUSG00000023460	Rab12	protein_coding
1527.15	0.945549	0.0763642	12.3821	3.26683e-35	5.22743e-33	ENSMUSG00000004626	Stxbp2	protein_coding
523.926	-1.30068	0.105325	-12.3492	4.91744e-35	7.74944e-33	ENSMUSG00000026797	Stxbp1	protein_coding
602.633	-1.13834	0.0924822	-12.3087	8.12788e-35	1.26176e-32	ENSMUSG00000024077	Strn	protein_coding
1273.98	-0.861253	0.0700111	-12.3017	8.87305e-35	1.35719e-32	ENSMUSG00000023088	Abcc1	protein_coding
2710.04	-0.743081	0.0607195	-12.2379	1.94932e-34	2.93838e-32	ENSMUSG00000039959	Hip1	protein_coding
544.798	-1.21379	0.0992824	-12.2257	2.26733e-34	3.36893e-32	ENSMUSG00000024065	Ehd3	protein_coding
1429.29	0.809138	0.0662335	12.2165	2.53926e-34	3.71983e-32	ENSMUSG00000052609	Plekhg3	protein_coding
1439.05	0.818151	0.0669971	12.2117	2.69088e-34	3.8872e-32	ENSMUSG00000033596	Rfwd3	protein_coding
594.442	1.08458	0.0889684	12.1906	3.48749e-34	4.96895e-32	ENSMUSG00000021065	Fut8	protein_coding
493.293	-2.01895	0.165637	-12.189	3.5584e-34	5.00147e-32	ENSMUSG00000035275	Raver2	protein_coding
2425.06	-1.02984	0.084823	-12.141	6.40186e-34	8.8781e-32	ENSMUSG00000036438	Calm2	protein_coding
3880.71	-1.02088	0.0841188	-12.1361	6.79578e-34	9.30039e-32	ENSMUSG00000041057	Wdr43	protein_coding
1447.95	0.835983	0.0689973	12.1162	8.6731e-34	1.17154e-31	ENSMUSG00000031753	Cog4	protein_coding
338.774	-2.12266	0.175636	-12.0856	1.25917e-33	1.67905e-31	ENSMUSG00000056515	Rab31	protein_coding
5595.18	0.903023	0.074776	12.0764	1.40772e-33	1.85338e-31	ENSMUSG00000031633	Slc25a4	protein_coding
6300.06	-0.905484	0.0752667	-12.0303	2.46157e-33	3.20035e-31	ENSMUSG00000033295	Ptprf	protein_coding
1472.18	0.758088	0.0631211	12.0101	3.14634e-33	4.04014e-31	ENSMUSG00000021114	Atp6v1d	protein_coding
1890.16	-0.749397	0.062459	-11.9982	3.62991e-33	4.60424e-31	ENSMUSG00000042492	Tbc1d10b	protein_coding
1577.99	-0.851479	0.0712738	-11.9466	6.76388e-33	8.47604e-31	ENSMUSG00000017386	Traf4	protein_coding
1682.58	-1.33188	0.111582	-11.9363	7.65934e-33	9.4839e-31	ENSMUSG00000024048	Myl12a	protein_coding
2610.94	-1.33524	0.111949	-11.9272	8.5414e-33	1.04517e-30	ENSMUSG00000002900	Lamb1	protein_coding
970.332	-1.03291	0.0867144	-11.9117	1.02914e-32	1.24467e-30	ENSMUSG00000039329	Tex19.1	protein_coding
2379.31	-1.58191	0.13294	-11.8994	1.19271e-32	1.4259e-30	ENSMUSG00000031383	Dusp9	protein_coding
1819.96	-0.860867	0.0723973	-11.8909	1.32024e-32	1.56043e-30	ENSMUSG00000047407	Tgif1	protein_coding
2700.03	0.674118	0.0567068	11.8878	1.37018e-32	1.56607e-30	ENSMUSG00000034290	Nek9	protein_coding
2844.2	-1.19227	0.100292	-11.8879	1.36751e-32	1.56607e-30	ENSMUSG00000024073	Birc6	protein_coding
295.679	-2.09051	0.175835	-11.889	1.34989e-32	1.56607e-30	ENSMUSG00000032936	Camkv	protein_coding
634.909	-1.46524	0.123513	-11.8631	1.84136e-32	2.08174e-30	ENSMUSG00000002763	Pex6	protein_coding
785.31	1.00544	0.0852498	11.7941	4.18723e-32	4.68294e-30	ENSMUSG00000015766	Eps8	protein_coding
412.329	-1.86016	0.158329	-11.7487	7.16934e-32	7.9328e-30	ENSMUSG00000024143	Rhoq	protein_coding
797.211	1.25166	0.107378	11.6566	2.12437e-31	2.32585e-29	ENSMUSG00000058056	Palld	protein_coding
164.685	-2.46682	0.212258	-11.6218	3.19372e-31	3.4602e-29	ENSMUSG00000033855	Ston1	protein_coding
2172.03	0.725548	0.0624895	11.6107	3.6355e-31	3.89823e-29	ENSMUSG00000031715	Smarca5	protein_coding
551.609	-1.23328	0.106255	-11.6067	3.80948e-31	4.0431e-29	ENSMUSG00000024150	Mcfd2	protein_coding
125.548	2.16959	0.186958	11.6047	3.90037e-31	4.09776e-29	ENSMUSG00000032015	Pou2f3	protein_coding
428.562	-1.18768	0.102546	-11.5819	5.09035e-31	5.29447e-29	ENSMUSG00000033644	Piwil2	protein_coding
362.245	1.24422	0.107761	11.5462	7.71776e-31	7.94776e-29	ENSMUSG00000035245	Eogt	protein_coding
1019.17	-1.28743	0.111658	-11.5301	9.30467e-31	9.39591e-29	ENSMUSG00000026600	Soat1	protein_coding
978.367	1.49248	0.129439	11.5304	9.27299e-31	9.39591e-29	ENSMUSG00000021068	Nin	protein_coding
1177.64	0.815151	0.0709422	11.4903	1.4752e-30	1.47534e-28	ENSMUSG00000039842	Mcph1	protein_coding
1827.18	-1.3671	0.119019	-11.4864	1.54466e-30	1.5301e-28	ENSMUSG00000001473	Tubb6	protein_coding
367.789	-1.30232	0.113399	-11.4845	1.57899e-30	1.54935e-28	ENSMUSG00000001604	Tcea3	protein_coding
792.373	1.33437	0.116262	11.4772	1.7171e-30	1.66912e-28	ENSMUSG00000027993	Trim2	protein_coding
1142.59	-1.36357	0.118888	-11.4693	1.88118e-30	1.81168e-28	ENSMUSG00000035914	Cd276	protein_coding
1407.53	0.81882	0.0715555	11.4432	2.5447e-30	2.42821e-28	ENSMUSG00000064061	Dzip3	protein_coding
241.646	-1.63233	0.143246	-11.3953	4.41511e-30	4.17468e-28	ENSMUSG00000037408	Cnnm4	protein_coding
4206.88	0.547909	0.0481657	11.3755	5.53819e-30	5.18944e-28	ENSMUSG00000001472	Tcf25	protein_coding
1201.67	0.869607	0.0765242	11.3638	6.33162e-30	5.87993e-28	ENSMUSG00000031608	Galnt7	protein_coding
3766.48	0.772349	0.0680598	11.3481	7.57988e-30	6.97685e-28	ENSMUSG00000021242	Npc2	protein_coding
849.065	0.766479	0.0678472	11.2971	1.3557e-29	1.23689e-27	ENSMUSG00000055553	Kxd1	protein_coding
2040.18	-0.969231	0.0859268	-11.2797	1.65266e-29	1.49473e-27	ENSMUSG00000024081	Cebpz	protein_coding
1217.71	0.645677	0.0573054	11.2673	1.90356e-29	1.7068e-27	ENSMUSG00000038417	Fig4	protein_coding
673.748	-1.41601	0.125686	-11.2663	1.92572e-29	1.71192e-27	ENSMUSG00000048537	Phldb1	protein_coding
853.161	1.03634	0.09242	11.2133	3.50778e-29	3.0919e-27	ENSMUSG00000008167	Fbxw9	protein_coding
110.992	-2.54345	0.227068	-11.2013	4.01803e-29	3.5119e-27	ENSMUSG00000030747	Dgat2	protein_coding
1815.7	0.943111	0.0842822	11.1899	4.56813e-29	3.95942e-27	ENSMUSG00000060716	Plekhh1	protein_coding
772.446	-1.87081	0.167246	-11.186	4.77432e-29	4.10394e-27	ENSMUSG00000069806	Cacng7	protein_coding
792.963	1.02346	0.0915905	11.1743	5.44703e-29	4.64382e-27	ENSMUSG00000021245	Mlh3	protein_coding
9236.34	0.839445	0.075164	11.1682	5.83657e-29	4.93546e-27	ENSMUSG00000000303	Cdh1	protein_coding
1392.5	-0.696728	0.0625021	-11.1473	7.38294e-29	6.1432e-27	ENSMUSG00000024597	Slc12a2	protein_coding
94.7938	-2.59454	0.23275	-11.1474	7.37648e-29	6.1432e-27	ENSMUSG00000032517	Mobp	protein_coding
1531.97	-0.882543	0.0792303	-11.139	8.10568e-29	6.69104e-27	ENSMUSG00000024095	Hnrnpll	protein_coding
540.255	-1.19493	0.107396	-11.1264	9.33491e-29	7.64507e-27	ENSMUSG00000024127	Prepl	protein_coding
2040.25	0.826925	0.0746554	11.0766	1.63018e-28	1.32465e-26	ENSMUSG00000020986	Sec23a	protein_coding
556.983	-1.41563	0.127877	-11.0702	1.7495e-28	1.41059e-26	ENSMUSG00000021703	Serinc5	protein_coding
1113.41	-1.19681	0.108272	-11.0537	2.10411e-28	1.68345e-26	ENSMUSG00000039976	Tbc1d16	protein_coding
720.322	-1.48435	0.134295	-11.0529	2.1221e-28	1.68488e-26	ENSMUSG00000032890	Rims3	protein_coding
76.6835	-3.62766	0.328589	-11.0401	2.44703e-28	1.92815e-26	ENSMUSG00000045587	BC049730	protein_coding
159.208	-3.36757	0.305217	-11.0334	2.63841e-28	2.06331e-26	ENSMUSG00000027985	Lef1	protein_coding
739.336	1.0023	0.0909642	11.0186	3.10859e-28	2.41287e-26	ENSMUSG00000061186	Sfmbt2	protein_coding
703.332	2.21142	0.200795	11.0133	3.29566e-28	2.53912e-26	ENSMUSG00000028023	Pitx2	protein_coding
1547.53	-0.668671	0.0609658	-10.968	5.44875e-28	4.16709e-26	ENSMUSG00000018547	Pip4k2b	protein_coding
331.823	1.73811	0.158733	10.9499	6.65269e-28	5.0507e-26	ENSMUSG00000030064	Frmd4b	protein_coding
1154.46	-1.00213	0.0916469	-10.9347	7.86671e-28	5.9291e-26	ENSMUSG00000024533	Spire1	protein_coding
463.81	-1.07107	0.0983576	-10.8895	1.29288e-27	9.67427e-26	ENSMUSG00000024101	Wash1	protein_coding
1525.22	0.755812	0.0695315	10.8701	1.60075e-27	1.18924e-25	ENSMUSG00000035614	Fam179b	protein_coding
1250.19	-1.08905	0.100229	-10.8656	1.68082e-27	1.23987e-25	ENSMUSG00000026923	Notch1	protein_coding
1808.36	0.963826	0.0889479	10.8358	2.32794e-27	1.70513e-25	ENSMUSG00000069045	Ddx3y	protein_coding
1135.32	0.932208	0.0861125	10.8255	2.6074e-27	1.89647e-25	ENSMUSG00000001627	Ifrd1	protein_coding
518.34	-1.19426	0.110485	-10.8093	3.1101e-27	2.2464e-25	ENSMUSG00000063445	Nmral1	protein_coding
4898.54	-1.09248	0.101418	-10.7721	4.66375e-27	3.34536e-25	ENSMUSG00000025278	Flnb	protein_coding
2024.08	0.67664	0.0628233	10.7705	4.74281e-27	3.37876e-25	ENSMUSG00000031731	Ap1g1	protein_coding
307.791	1.47108	0.136691	10.7621	5.19851e-27	3.67821e-25	ENSMUSG00000046157	Tmem229b	protein_coding
1589.25	-1.21334	0.112863	-10.7506	5.8897e-27	4.13911e-25	ENSMUSG00000046718	Bst2	protein_coding
370.044	-1.81273	0.168929	-10.7307	7.30046e-27	5.09611e-25	ENSMUSG00000037989	Wnk2	protein_coding
2117.6	0.69651	0.0650253	10.7114	9.00243e-27	6.24229e-25	ENSMUSG00000057963	Itpk1	protein_coding
490.441	-1.10638	0.103676	-10.6715	1.38346e-26	9.52936e-25	ENSMUSG00000056413	Adap1	protein_coding
163.64	-1.60707	0.150921	-10.6484	1.77318e-26	1.21334e-24	ENSMUSG00000006205	Htra1	protein_coding
805.721	1.30834	0.123078	10.6302	2.15694e-26	1.4663e-24	ENSMUSG00000029552	Tes	protein_coding
5545.26	0.54722	0.0516472	10.5954	3.13121e-26	2.11479e-24	ENSMUSG00000025151	Maged1	protein_coding
543.32	1.04272	0.0987673	10.5574	4.6973e-26	3.15204e-24	ENSMUSG00000026664	Phyh	protein_coding
786.304	-1.47698	0.140165	-10.5375	5.80222e-26	3.86852e-24	ENSMUSG00000030849	Fgfr2	protein_coding
177.192	1.65389	0.157048	10.5311	6.21204e-26	4.11538e-24	ENSMUSG00000087107	AI662270	lincRNA
416.741	-1.29332	0.122875	-10.5255	6.5942e-26	4.3409e-24	ENSMUSG00000024043	Arhgap28	protein_coding
1578.39	-1.58197	0.150927	-10.4817	1.04851e-25	6.85885e-24	ENSMUSG00000032291	Crabp1	protein_coding
3197.28	0.566787	0.0542293	10.4517	1.43945e-25	9.29921e-24	ENSMUSG00000044147	Arf6	protein_coding
491.021	-1.3824	0.132263	-10.4519	1.43633e-25	9.29921e-24	ENSMUSG00000031861	Lpar2	protein_coding
306.549	1.38332	0.132559	10.4355	1.70663e-25	1.09572e-23	ENSMUSG00000035158	Mitf	protein_coding
243.245	-2.03807	0.195451	-10.4275	1.85719e-25	1.18507e-23	ENSMUSG00000036390	Gadd45a	protein_coding
963.747	1.11393	0.107194	10.3917	2.70403e-25	1.71491e-23	ENSMUSG00000028583	Pdpn	protein_coding
439.284	-1.02357	0.0986657	-10.3742	3.2503e-25	2.04887e-23	ENSMUSG00000055538	Zcchc24	protein_coding
1141.88	0.981512	0.0948113	10.3523	4.08681e-25	2.56066e-23	ENSMUSG00000036534	Slc38a7	protein_coding
334.976	-1.39993	0.135396	-10.3395	4.67009e-25	2.9086e-23	ENSMUSG00000026837	Col5a1	protein_coding
111.914	-2.03687	0.197033	-10.3377	4.75803e-25	2.94573e-23	ENSMUSG00000064080	Fbln2	protein_coding
1076.23	-1.20924	0.117149	-10.3222	5.58999e-25	3.44032e-23	ENSMUSG00000031441	Atp11a	protein_coding
627.935	-1.03403	0.10024	-10.3155	5.99756e-25	3.66945e-23	ENSMUSG00000029094	Afap1	protein_coding
341.317	1.96853	0.19106	10.3032	6.81464e-25	4.14497e-23	ENSMUSG00000037852	Cpe	protein_coding
2875.58	0.702673	0.0683541	10.2799	8.68236e-25	5.2503e-23	ENSMUSG00000021178	Psmc1	protein_coding
2199.48	0.620563	0.0604755	10.2614	1.05163e-24	6.32254e-23	ENSMUSG00000005656	Snx6	protein_coding
762.021	1.04379	0.102112	10.222	1.58071e-24	9.44882e-23	ENSMUSG00000041112	Elmo1	protein_coding
248.304	-2.02324	0.198403	-10.1977	2.03084e-24	1.20702e-22	ENSMUSG00000020814	Mxra7	protein_coding
1884.72	0.585954	0.0575433	10.1828	2.36547e-24	1.39791e-22	ENSMUSG00000021096	Ppm1a	protein_coding
319.605	-1.65971	0.163051	-10.1791	2.45831e-24	1.44457e-22	ENSMUSG00000026825	Dnm1	protein_coding
5762.55	-0.547284	0.0538271	-10.1674	2.77097e-24	1.61915e-22	ENSMUSG00000026074	Map4k4	protein_coding
352.749	1.39571	0.137926	10.1192	4.5396e-24	2.63779e-22	ENSMUSG00000024981	Acsl5	protein_coding
1474.17	0.782464	0.0779118	10.0429	9.86793e-24	5.70202e-22	ENSMUSG00000024197	Plin3	protein_coding
7715.85	0.504077	0.0502086	10.0396	1.0204e-23	5.86362e-22	ENSMUSG00000031447	Lamp1	protein_coding
602.596	-0.833153	0.0831457	-10.0204	1.23992e-23	7.08592e-22	ENSMUSG00000051950	B3glct	protein_coding
596.445	-1.31551	0.131348	-10.0154	1.3037e-23	7.40974e-22	ENSMUSG00000026305	Lrrfip1	protein_coding
804.691	-1.27882	0.127894	-9.99906	1.53854e-23	8.69695e-22	ENSMUSG00000028402	Mpdz	protein_coding
1416.22	0.742439	0.0742806	9.99506	1.60196e-23	9.00647e-22	ENSMUSG00000034574	Daam1	protein_coding
3037.36	0.712919	0.0715385	9.96553	2.15729e-23	1.20634e-21	ENSMUSG00000031781	Ciapin1	protein_coding
1380.14	-0.887443	0.0890983	-9.96027	2.27435e-23	1.265e-21	ENSMUSG00000024099	Ndufv2	protein_coding
4659.09	1.97533	0.198657	9.94342	2.69404e-23	1.49046e-21	ENSMUSG00000021268	Meg3	lincRNA
579.998	-1.22179	0.123043	-9.92982	3.08803e-23	1.6994e-21	ENSMUSG00000063455	D630045J12Rik	protein_coding
395.276	1.01169	0.101971	9.92133	3.36261e-23	1.84076e-21	ENSMUSG00000063646	Jakmip1	protein_coding
1392.72	-0.856774	0.0867447	-9.87696	5.23979e-23	2.85335e-21	ENSMUSG00000032411	Tfdp2	protein_coding
513.356	-1.47613	0.150077	-9.83586	7.88906e-23	4.27365e-21	ENSMUSG00000028664	Ephb2	protein_coding
1161.76	0.975734	0.0992562	9.83046	8.32373e-23	4.48576e-21	ENSMUSG00000041359	Tcl1	protein_coding
582.109	-1.15364	0.117526	-9.81607	9.60151e-23	5.14769e-21	ENSMUSG00000057897	Camk2b	protein_coding
4399.27	0.62591	0.0638695	9.79982	1.12783e-22	6.01566e-21	ENSMUSG00000006273	Atp6v1b2	protein_coding
901.486	-1.23455	0.126102	-9.79006	1.24219e-22	6.59183e-21	ENSMUSG00000029168	Dpysl5	protein_coding
784.306	0.857656	0.0876798	9.78168	1.34945e-22	7.12471e-21	ENSMUSG00000022186	Oxct1	protein_coding
648.798	-0.980851	0.100336	-9.77569	1.43185e-22	7.52154e-21	ENSMUSG00000024083	Pja2	protein_coding
805.635	-0.985404	0.100922	-9.764	1.60692e-22	8.3988e-21	ENSMUSG00000024078	Ttc27	protein_coding
1475.45	0.659064	0.067506	9.76304	1.62219e-22	8.43621e-21	ENSMUSG00000031483	Erlin2	protein_coding
4764.93	0.693432	0.0711027	9.75254	1.79905e-22	9.3094e-21	ENSMUSG00000021037	Ahsa1	protein_coding
1038.4	1.10872	0.113713	9.75016	1.84175e-22	9.48318e-21	ENSMUSG00000031644	Nek1	protein_coding
997.781	0.985388	0.10117	9.73991	2.03729e-22	1.04384e-20	ENSMUSG00000033837	Foxh1	protein_coding
3372.86	0.56295	0.0579473	9.71486	2.60599e-22	1.32867e-20	ENSMUSG00000019428	Fkbp8	protein_coding
2125.78	0.627158	0.0648564	9.66995	4.04569e-22	2.05265e-20	ENSMUSG00000031660	Brd7	protein_coding
1294.35	0.674659	0.0698341	9.66088	4.42036e-22	2.23185e-20	ENSMUSG00000003813	Rad23a	protein_coding
6884.03	-0.853294	0.0884819	-9.6437	5.22673e-22	2.62624e-20	ENSMUSG00000038393	Txnip	protein_coding
223.522	1.3432	0.139437	9.63305	5.79799e-22	2.89927e-20	ENSMUSG00000034744	Nagk	protein_coding
2971.62	0.521834	0.0542624	9.61686	6.78725e-22	3.37771e-20	ENSMUSG00000021266	Wars	protein_coding
185.423	1.54617	0.161189	9.59229	8.61546e-22	4.26711e-20	ENSMUSG00000031788	Kifc3	protein_coding
2041.35	0.727687	0.0759808	9.57725	9.96664e-22	4.91294e-20	ENSMUSG00000004319	Clcn3	protein_coding
805.166	0.778773	0.0813898	9.56843	1.08539e-21	5.32509e-20	ENSMUSG00000031916	Cog8	protein_coding
230.801	1.12154	0.117274	9.56337	1.13986e-21	5.56606e-20	ENSMUSG00000021696	Elovl7	protein_coding
472.931	-1.72924	0.180993	-9.55418	1.24561e-21	6.05399e-20	ENSMUSG00000068876	Cgn	protein_coding
89.0952	-2.80844	0.294214	-9.54557	1.35367e-21	6.54863e-20	ENSMUSG00000022382	Wnt7b	protein_coding
3959.02	0.906908	0.0951379	9.53257	1.53436e-21	7.38838e-20	ENSMUSG00000001270	Ckb	protein_coding
1663.93	-0.674682	0.0708888	-9.51747	1.77455e-21	8.50556e-20	ENSMUSG00000004661	Arid3b	protein_coding
1851.77	0.682892	0.0717554	9.51695	1.78341e-21	8.50884e-20	ENSMUSG00000031563	Wwc2	protein_coding
555.256	0.932959	0.0981111	9.50921	1.92118e-21	9.12427e-20	ENSMUSG00000054752	Fsd1l	protein_coding
488.038	-1.056	0.111115	-9.50363	2.02706e-21	9.58337e-20	ENSMUSG00000042156	Dzip1	protein_coding
9760.07	-0.733032	0.0774359	-9.4663	2.89927e-21	1.3645e-19	ENSMUSG00000031328	Flna	protein_coding
901.201	1.51406	0.160053	9.45972	3.08761e-21	1.44659e-19	ENSMUSG00000046982	Tshz1	protein_coding
661.675	0.949242	0.100899	9.40782	5.06519e-21	2.35294e-19	ENSMUSG00000017144	Rnd3	protein_coding
2427.3	0.624976	0.0664318	9.40778	5.06739e-21	2.35294e-19	ENSMUSG00000004568	Arhgef18	protein_coding
275.547	1.35231	0.143872	9.39943	5.48588e-21	2.53594e-19	ENSMUSG00000074365	Crxos	protein_coding
484.192	1.83418	0.195164	9.39816	5.55239e-21	2.55533e-19	ENSMUSG00000097391	Mirg	lincRNA
346.758	-1.02195	0.108792	-9.39362	5.7971e-21	2.65619e-19	ENSMUSG00000034709	Ppp1r21	protein_coding
1977.75	0.887221	0.0945177	9.38682	6.18368e-21	2.8209e-19	ENSMUSG00000031700	Gpt2	protein_coding
334.585	-1.46426	0.156074	-9.38182	6.48422e-21	2.94508e-19	ENSMUSG00000020658	Efr3b	protein_coding
362.743	-1.60104	0.170863	-9.37034	7.22995e-21	3.26951e-19	ENSMUSG00000040711	Sh3pxd2b	protein_coding
3940.91	0.626197	0.0668636	9.36529	7.58415e-21	3.41144e-19	ENSMUSG00000030091	Nup210	protein_coding
1671.42	0.598099	0.0638658	9.36494	7.60941e-21	3.41144e-19	ENSMUSG00000031657	Heatr3	protein_coding
316.368	0.967332	0.103377	9.35735	8.17609e-21	3.64977e-19	ENSMUSG00000050930	Map10	protein_coding
315.276	-1.15866	0.123975	-9.34592	9.10903e-21	4.04885e-19	ENSMUSG00000020021	Fgd6	protein_coding
233.017	1.43637	0.154023	9.32571	1.10245e-20	4.8794e-19	ENSMUSG00000033022	Cdo1	protein_coding
208.716	-1.60568	0.17223	-9.32286	1.13243e-20	4.96979e-19	ENSMUSG00000087651	1500009L16Rik	protein_coding
1071.02	0.915338	0.098178	9.32325	1.12831e-20	4.96979e-19	ENSMUSG00000031751	Amfr	protein_coding
552.695	-0.92351	0.0991056	-9.31844	1.18067e-20	5.15973e-19	ENSMUSG00000026179	Pnkd	protein_coding
848.476	-1.08387	0.116385	-9.31282	1.24477e-20	5.41708e-19	ENSMUSG00000039831	Arhgap29	protein_coding
1228.29	0.59971	0.0645384	9.29231	1.50977e-20	6.54295e-19	ENSMUSG00000017929	B4galt5	protein_coding
601.45	-1.18289	0.127576	-9.27203	1.82633e-20	7.88204e-19	ENSMUSG00000037855	Zfp365	protein_coding
324.221	1.72762	0.186774	9.24983	2.2486e-20	9.66431e-19	ENSMUSG00000045312	Lhfpl2	protein_coding
207.221	1.9101	0.206912	9.23148	2.66906e-20	1.14243e-18	ENSMUSG00000046733	Gprc5a	protein_coding
938.789	0.637481	0.0691743	9.21559	3.0958e-20	1.31965e-18	ENSMUSG00000038250	Usp38	protein_coding
30.0725	3.64268	0.396023	9.19817	3.64086e-20	1.54566e-18	ENSMUSG00000025839	Pramel7	protein_coding
1776.32	0.767619	0.0836254	9.17926	4.34064e-20	1.83524e-18	ENSMUSG00000031984	2810004N23Rik	protein_coding
3899.16	0.550261	0.0599711	9.17543	4.49756e-20	1.89389e-18	ENSMUSG00000039067	Psmd7	protein_coding
4022.69	0.715531	0.0779881	9.17488	4.52057e-20	1.89591e-18	ENSMUSG00000020949	Fkbp3	protein_coding
353.958	-1.15147	0.125675	-9.16232	5.07912e-20	2.12161e-18	ENSMUSG00000029522	Pla2g1b	protein_coding
482.298	1.08228	0.118357	9.14421	6.00685e-20	2.49909e-18	ENSMUSG00000021033	Gstz1	protein_coding
908.11	0.726442	0.0794704	9.14103	6.18606e-20	2.56339e-18	ENSMUSG00000036879	Phkb	protein_coding
982.456	-1.74999	0.191833	-9.12247	7.3434e-20	3.0309e-18	ENSMUSG00000042942	Greb1l	protein_coding
1015.61	0.812284	0.089063	9.12033	7.48952e-20	3.07899e-18	ENSMUSG00000028601	Echdc2	protein_coding
584.688	-0.957612	0.105057	-9.11519	7.8536e-20	3.21596e-18	ENSMUSG00000039414	Heatr5b	protein_coding
57.9189	2.73542	0.300355	9.10729	8.44653e-20	3.44519e-18	ENSMUSG00000031595	Pdgfrl	protein_coding
1743.9	0.742488	0.0815428	9.1055	8.58679e-20	3.48872e-18	ENSMUSG00000015994	Fnta	protein_coding
328.523	-1.31102	0.144034	-9.10219	8.85249e-20	3.58267e-18	ENSMUSG00000046774	8030474K03Rik	protein_coding
1141.92	-1.01049	0.111259	-9.08233	1.06278e-19	4.28448e-18	ENSMUSG00000008393	Carhsp1	protein_coding
167.736	1.36988	0.151132	9.06412	1.25614e-19	5.04444e-18	ENSMUSG00000031520	Vegfc	protein_coding
700.254	-0.926258	0.102221	-9.06131	1.28897e-19	5.15638e-18	ENSMUSG00000021676	Iqgap2	protein_coding
978.28	-0.980905	0.108348	-9.05331	1.38694e-19	5.52702e-18	ENSMUSG00000028796	Phc2	protein_coding
328.788	-1.50205	0.166141	-9.04082	1.55495e-19	6.17291e-18	ENSMUSG00000041605	5730559C18Rik	protein_coding
1548.68	-0.630346	0.0697257	-9.04037	1.56145e-19	6.17516e-18	ENSMUSG00000063065	Mapk3	protein_coding
678.831	0.807845	0.0895597	9.02018	1.87773e-19	7.39783e-18	ENSMUSG00000030329	Pianp	protein_coding
363.761	-1.45404	0.161284	-9.0154	1.96148e-19	7.69862e-18	ENSMUSG00000020642	Rnf144a	protein_coding
1009.39	-0.947906	0.105149	-9.0149	1.97054e-19	7.70511e-18	ENSMUSG00000051790	Nlgn2	protein_coding
1168.01	0.782198	0.0868804	9.00316	2.19321e-19	8.54366e-18	ENSMUSG00000002395	Use1	protein_coding
5805.34	0.566387	0.0629398	8.99887	2.28055e-19	8.85075e-18	ENSMUSG00000022587	Ly6e	protein_coding
392.608	1.37633	0.152992	8.99609	2.33905e-19	9.04403e-18	ENSMUSG00000020387	Jade2	protein_coding
209.439	-1.60525	0.178462	-8.99492	2.36413e-19	9.10716e-18	ENSMUSG00000018727	Cpsf4l	protein_coding
1146.11	-1.0825	0.120466	-8.9859	2.5663e-19	9.84949e-18	ENSMUSG00000040649	Rimklb	protein_coding
416.841	-0.985926	0.109754	-8.98302	2.63441e-19	1.00737e-17	ENSMUSG00000056214	Pard6g	protein_coding
660.221	-0.886706	0.0987742	-8.9771	2.77994e-19	1.05913e-17	ENSMUSG00000021973	Micu2	protein_coding
791.538	-0.823766	0.0918335	-8.97021	2.95952e-19	1.12343e-17	ENSMUSG00000002017	Fam98a	protein_coding
647.101	-1.53091	0.170847	-8.96073	3.22546e-19	1.21993e-17	ENSMUSG00000013921	Clip3	protein_coding
3274.38	0.550454	0.0614975	8.95084	3.52797e-19	1.32951e-17	ENSMUSG00000041645	Ddx24	protein_coding
2458.03	0.632407	0.0706644	8.94944	3.57299e-19	1.34161e-17	ENSMUSG00000022024	Sugt1	protein_coding
354.019	1.20028	0.134136	8.94826	3.61121e-19	1.35109e-17	ENSMUSG00000028698	Pik3r3	protein_coding
102.026	1.94964	0.218006	8.94305	3.78591e-19	1.41137e-17	ENSMUSG00000023885	Thbs2	protein_coding
717.301	-0.998928	0.111718	-8.94154	3.83772e-19	1.42557e-17	ENSMUSG00000038893	Fam117a	protein_coding
1692.1	0.540306	0.0604569	8.93705	3.99711e-19	1.4795e-17	ENSMUSG00000031729	Ist1	protein_coding
420.311	0.863788	0.0967346	8.92946	4.28075e-19	1.57887e-17	ENSMUSG00000005150	Wdr83	protein_coding
1009.19	-0.868039	0.097715	-8.88337	6.48636e-19	2.38391e-17	ENSMUSG00000024067	Dpy30	protein_coding
1328.92	0.664196	0.0747729	8.88284	6.51744e-19	2.3869e-17	ENSMUSG00000021072	Tmx1	protein_coding
480.05	-0.93288	0.105048	-8.88052	6.655e-19	2.42872e-17	ENSMUSG00000024248	Cox7a2l	protein_coding
1753.21	0.913998	0.102934	8.87944	6.71964e-19	2.44374e-17	ENSMUSG00000028278	Rragd	protein_coding
2263.94	-0.7497	0.0844921	-8.87302	7.11906e-19	2.57998e-17	ENSMUSG00000024012	Mtch1	protein_coding
2962.42	-0.446555	0.0503512	-8.86882	7.39257e-19	2.6698e-17	ENSMUSG00000026843	Fubp3	protein_coding
6512.36	0.555189	0.062641	8.86303	7.78706e-19	2.80253e-17	ENSMUSG00000058355	Abce1	protein_coding
118.829	1.77963	0.200821	8.86177	7.87565e-19	2.82464e-17	ENSMUSG00000037033	Clca3b	protein_coding
988.674	0.709084	0.0801917	8.84236	9.37163e-19	3.34963e-17	ENSMUSG00000043998	Mgat2	protein_coding
1883.17	0.470993	0.0533009	8.8365	9.87682e-19	3.51811e-17	ENSMUSG00000055932	Fto	protein_coding
2476.26	0.767931	0.0870019	8.8266	1.07902e-18	3.83034e-17	ENSMUSG00000026728	Vim	protein_coding
731.785	-1.0521	0.119203	-8.82612	1.08368e-18	3.83378e-17	ENSMUSG00000062380	Tubb3	protein_coding
458.705	1.4343	0.162554	8.82351	1.10931e-18	3.91118e-17	ENSMUSG00000024548	Setbp1	protein_coding
1258.6	0.635175	0.0720315	8.81802	1.165e-18	4.09365e-17	ENSMUSG00000038712	Fam63a	protein_coding
1601.89	0.670924	0.0762718	8.79649	1.41165e-18	4.94362e-17	ENSMUSG00000027668	Mfn1	protein_coding
534.993	-2.96852	0.337901	-8.78518	1.56112e-18	5.44874e-17	ENSMUSG00000063531	Sema3e	protein_coding
1174.39	-0.730773	0.0833311	-8.76951	1.79444e-18	6.24211e-17	ENSMUSG00000063410	Stk24	protein_coding
206.892	1.37027	0.156394	8.76163	1.92442e-18	6.67196e-17	ENSMUSG00000031521	Aga	protein_coding
41.4479	2.65832	0.303578	8.75663	2.01183e-18	6.95184e-17	ENSMUSG00000024349	Tmem173	protein_coding
1978.42	0.613542	0.0700716	8.75593	2.02433e-18	6.97188e-17	ENSMUSG00000038416	Cdc16	protein_coding
1909.43	0.619675	0.0707895	8.75378	2.06328e-18	7.08258e-17	ENSMUSG00000031858	Mau2	protein_coding
1584.37	-0.626332	0.0716675	-8.73942	2.34318e-18	8.01691e-17	ENSMUSG00000032898	Fbxo21	protein_coding
349.704	-1.00539	0.115048	-8.73887	2.35444e-18	8.02901e-17	ENSMUSG00000018334	Ksr1	protein_coding
539.805	0.840889	0.0964919	8.71461	2.91771e-18	9.91734e-17	ENSMUSG00000026235	Epha4	protein_coding
12123.9	-0.89551	0.102882	-8.70424	3.19708e-18	1.08315e-16	ENSMUSG00000028645	Slc2a1	protein_coding
485.562	-1.41528	0.162615	-8.70324	3.22542e-18	1.08921e-16	ENSMUSG00000001864	Aif1l	protein_coding
432.705	-1.06857	0.122799	-8.70174	3.26824e-18	1.10009e-16	ENSMUSG00000045817	Zfp36l2	protein_coding
1141.26	0.614909	0.0707068	8.69661	3.41952e-18	1.1473e-16	ENSMUSG00000052926	Rnaseh2a	protein_coding
344.544	0.987265	0.113774	8.67744	4.0479e-18	1.35377e-16	ENSMUSG00000054648	Zfp869	protein_coding
528.612	-0.815379	0.0940869	-8.66623	4.46658e-18	1.489e-16	ENSMUSG00000041765	Ubac2	protein_coding
1119.99	-0.660812	0.0762548	-8.66585	4.48161e-18	1.48924e-16	ENSMUSG00000027777	Schip1	protein_coding
831.794	0.740293	0.0854595	8.6625	4.61534e-18	1.5288e-16	ENSMUSG00000000740	Rpl13	protein_coding
1872.86	-0.811179	0.0937598	-8.65167	5.07532e-18	1.67582e-16	ENSMUSG00000034610	Zcchc11	protein_coding
1764.21	1.04701	0.121183	8.63996	5.62331e-18	1.85089e-16	ENSMUSG00000066652	Lefty2	protein_coding
1614.91	0.507585	0.0587566	8.63877	5.68207e-18	1.86433e-16	ENSMUSG00000005469	Prkaca	protein_coding
2473.27	-0.691179	0.0800175	-8.63785	5.72821e-18	1.87356e-16	ENSMUSG00000095180	Rhox5	protein_coding
733.209	0.766002	0.0886849	8.63735	5.75343e-18	1.87591e-16	ENSMUSG00000036188	Ankmy2	protein_coding
795.104	0.70814	0.0820041	8.63542	5.85134e-18	1.90187e-16	ENSMUSG00000031730	Dhodh	protein_coding
1361.14	-0.66043	0.0765344	-8.62919	6.17857e-18	2.00197e-16	ENSMUSG00000053644	Aldh7a1	protein_coding
936.974	0.71652	0.0830752	8.62495	6.41185e-18	2.07111e-16	ENSMUSG00000020962	Gtf2a1	protein_coding
938.448	-0.92097	0.106857	-8.6187	6.77181e-18	2.18061e-16	ENSMUSG00000023277	Twf2	protein_coding
2137.05	-0.60076	0.0699493	-8.5885	8.81099e-18	2.82849e-16	ENSMUSG00000022957	Itsn1	protein_coding
1700.11	-0.576985	0.0671886	-8.58755	8.88444e-18	2.84329e-16	ENSMUSG00000020823	Sec14l1	protein_coding
903.017	-0.596094	0.0694717	-8.58038	9.45562e-18	3.01681e-16	ENSMUSG00000028086	Fbxw7	protein_coding
2146.03	0.528939	0.0616594	8.57841	9.6193e-18	3.05964e-16	ENSMUSG00000042700	Sipa1l1	protein_coding
437.834	-1.44635	0.168629	-8.57711	9.72887e-18	3.08506e-16	ENSMUSG00000058297	Spock2	protein_coding
925.687	0.746602	0.0871472	8.56715	1.06082e-17	3.35367e-16	ENSMUSG00000022817	Itgb5	protein_coding
1611.89	0.630454	0.0737577	8.54763	1.25637e-17	3.95986e-16	ENSMUSG00000035181	Heatr5a	protein_coding
1766.55	0.575232	0.0673671	8.53877	1.35655e-17	4.26269e-16	ENSMUSG00000031697	Orc6	protein_coding
1700.72	0.734191	0.0859877	8.53832	1.36183e-17	4.26638e-16	ENSMUSG00000021027	Ralgapa1	protein_coding
2057.83	-0.514026	0.0602854	-8.52654	1.50784e-17	4.70963e-16	ENSMUSG00000020802	Ube2o	protein_coding
247.996	-1.86311	0.218543	-8.52514	1.52625e-17	4.75285e-16	ENSMUSG00000046402	Rbp1	protein_coding
594.59	0.897952	0.10534	8.52436	1.53653e-17	4.77059e-16	ENSMUSG00000024036	Slc37a1	protein_coding
1728.29	-1.09625	0.128634	-8.52227	1.56453e-17	4.84306e-16	ENSMUSG00000045394	Epcam	protein_coding
5132.97	0.43936	0.0515816	8.51778	1.62643e-17	5.01973e-16	ENSMUSG00000031826	Usp10	protein_coding
902.049	-0.846383	0.0994336	-8.51204	1.70897e-17	5.25886e-16	ENSMUSG00000023092	Fhl1	protein_coding
948.117	-0.705649	0.0829204	-8.50996	1.73996e-17	5.33845e-16	ENSMUSG00000025499	Hras	protein_coding
1698.55	0.606346	0.0713931	8.49306	2.01264e-17	6.15691e-16	ENSMUSG00000006276	Eps15l1	protein_coding
535.959	1.03056	0.121348	8.49256	2.02133e-17	6.16536e-16	ENSMUSG00000072946	Ptgr2	protein_coding
337.747	-1.39563	0.164543	-8.48186	2.2163e-17	6.74028e-16	ENSMUSG00000022421	Nptxr	protein_coding
396.387	-1.17754	0.138893	-8.47804	2.29021e-17	6.94476e-16	ENSMUSG00000056917	Sipa1	protein_coding
1585.99	-1.20266	0.141873	-8.47705	2.30969e-17	6.98345e-16	ENSMUSG00000004665	Cnn2	protein_coding
1533.08	-0.63141	0.074547	-8.46995	2.45497e-17	7.40121e-16	ENSMUSG00000029710	Ephb4	protein_coding
1858.08	0.542895	0.0641425	8.4639	2.58591e-17	7.77344e-16	ENSMUSG00000021115	Vrk1	protein_coding
706.046	0.72594	0.085821	8.45876	2.70227e-17	8.09981e-16	ENSMUSG00000031532	Saraf	protein_coding
2844.14	0.591246	0.0699801	8.44877	2.9438e-17	8.79841e-16	ENSMUSG00000036270	Edc4	protein_coding
346.657	-1.13695	0.134642	-8.44423	3.0605e-17	9.12098e-16	ENSMUSG00000035936	Aldh5a1	protein_coding
2148.96	0.549724	0.0651425	8.43879	3.20639e-17	9.52848e-16	ENSMUSG00000001482	Def8	protein_coding
535.912	0.831971	0.0986087	8.4371	3.25311e-17	9.63978e-16	ENSMUSG00000060121	Gemin2	protein_coding
171.465	-1.24135	0.147327	-8.42581	3.58248e-17	1.05856e-15	ENSMUSG00000024059	Clip4	protein_coding
670.708	-0.921205	0.109399	-8.42059	3.74608e-17	1.10377e-15	ENSMUSG00000035842	Ddx11	protein_coding
1540.66	0.82193	0.0977732	8.4065	4.22444e-17	1.2412e-15	ENSMUSG00000033769	Exoc6b	protein_coding
243.923	-1.16065	0.138225	-8.39686	4.58588e-17	1.3436e-15	ENSMUSG00000052852	Reep1	protein_coding
165.28	-2.09478	0.24975	-8.3875	4.9657e-17	1.45079e-15	ENSMUSG00000070576	Mn1	protein_coding
1265.77	-0.793991	0.0947081	-8.38356	5.13492e-17	1.49603e-15	ENSMUSG00000001288	Rarg	protein_coding
801.171	0.662972	0.0791363	8.3776	5.4017e-17	1.56936e-15	ENSMUSG00000027624	Epb4.1l1	protein_coding
1752.59	0.697959	0.0834587	8.36293	6.11797e-17	1.77251e-15	ENSMUSG00000002948	Map2k7	protein_coding
425.63	0.824478	0.0985945	8.36231	6.14995e-17	1.77682e-15	ENSMUSG00000039765	Cc2d2a	protein_coding
1630.76	0.636267	0.0761627	8.35406	6.59566e-17	1.90032e-15	ENSMUSG00000033530	Ttc7b	protein_coding
695.802	0.891066	0.106715	8.34992	6.83083e-17	1.96264e-15	ENSMUSG00000042063	Zfp386	protein_coding
303.445	-1.87252	0.224394	-8.34478	7.13463e-17	2.04428e-15	ENSMUSG00000003410	Elavl3	protein_coding
6371.6	-0.388721	0.0465905	-8.34334	7.22221e-17	2.06369e-15	ENSMUSG00000004207	Psap	protein_coding
564.231	-1.22194	0.146667	-8.33141	7.98863e-17	2.27643e-15	ENSMUSG00000024736	Tmem132a	protein_coding
3975.08	0.577912	0.0694318	8.32345	8.54416e-17	2.42808e-15	ENSMUSG00000041712	Ubr7	protein_coding
162.203	-1.58807	0.191321	-8.30056	1.03621e-16	2.9367e-15	ENSMUSG00000029287	Tgfbr3	protein_coding
1280.1	0.991187	0.119435	8.29898	1.05007e-16	2.96787e-15	ENSMUSG00000021190	Lgmn	protein_coding
404.062	-1.37437	0.165918	-8.28347	1.19639e-16	3.37226e-15	ENSMUSG00000033170	Card10	protein_coding
886.842	0.714743	0.0863115	8.28097	1.22176e-16	3.43446e-15	ENSMUSG00000021188	Trip11	protein_coding
1415.58	-1.02574	0.12394	-8.27612	1.27256e-16	3.56763e-15	ENSMUSG00000036565	Ttyh3	protein_coding
949.062	-0.675974	0.0817439	-8.26942	1.34611e-16	3.76368e-15	ENSMUSG00000024251	Thada	protein_coding
1119.28	-0.940644	0.113831	-8.26349	1.41472e-16	3.9449e-15	ENSMUSG00000032875	Arhgef17	protein_coding
485.43	0.855225	0.103579	8.2567	1.49755e-16	4.16472e-15	ENSMUSG00000037251	Pomk	protein_coding
309.365	-0.885284	0.107285	-8.25173	1.56121e-16	4.33018e-15	ENSMUSG00000028681	Ptch2	protein_coding
4555.15	0.735188	0.0891098	8.25037	1.57909e-16	4.36812e-15	ENSMUSG00000031696	Vps35	protein_coding
495.183	-0.970566	0.117669	-8.24826	1.60717e-16	4.43401e-15	ENSMUSG00000051615	Rap2a	protein_coding
1327.83	0.50266	0.0609507	8.247	1.62418e-16	4.46908e-15	ENSMUSG00000031527	Eri1	protein_coding
1468.49	0.623041	0.0755877	8.24262	1.68481e-16	4.62367e-15	ENSMUSG00000036672	Cenpt	protein_coding
1184.48	0.681822	0.0828666	8.22795	1.90451e-16	5.21285e-15	ENSMUSG00000022322	Shcbp1	protein_coding
179.089	-1.48502	0.180512	-8.22671	1.92424e-16	5.25303e-15	ENSMUSG00000037104	Socs5	protein_coding
1749.45	-0.55541	0.0675591	-8.2211	2.01645e-16	5.49033e-15	ENSMUSG00000033623	Pcgf3	protein_coding
3191.09	0.54206	0.0660896	8.20189	2.36628e-16	6.42601e-15	ENSMUSG00000041846	Smek1	protein_coding
2584.84	0.475481	0.0581333	8.17915	2.8586e-16	7.72268e-15	ENSMUSG00000031708	Tecr	protein_coding
4785.42	0.66585	0.0814072	8.17925	2.85621e-16	7.72268e-15	ENSMUSG00000005481	Ddx39	protein_coding
1763.35	0.757029	0.0925903	8.17611	2.93144e-16	7.89893e-15	ENSMUSG00000039477	Tnrc18	protein_coding
166.467	1.22524	0.149892	8.17416	2.9793e-16	8.00715e-15	ENSMUSG00000060180	Myh13	protein_coding
978.571	-0.715813	0.0876363	-8.16799	3.13566e-16	8.40566e-15	ENSMUSG00000025577	Cbx2	protein_coding
154.979	1.88095	0.230427	8.16289	3.27099e-16	8.7459e-15	ENSMUSG00000057969	Sema3b	protein_coding
2556.2	0.446989	0.0547627	8.16229	3.28725e-16	8.76685e-15	ENSMUSG00000031967	Afg3l1	protein_coding
463.892	-0.868324	0.106454	-8.15677	3.4411e-16	9.15369e-15	ENSMUSG00000035051	Dhx57	protein_coding
758.211	0.663066	0.0813508	8.15069	3.61847e-16	9.60095e-15	ENSMUSG00000045636	Mtus1	protein_coding
790.304	-0.806591	0.0989978	-8.14757	3.71307e-16	9.82687e-15	ENSMUSG00000020806	Rhbdf2	protein_coding
376.6	-1.02113	0.125615	-8.12902	4.32765e-16	1.14243e-14	ENSMUSG00000024082	Ndufaf7	protein_coding
869.571	-0.663473	0.0817037	-8.12048	4.64357e-16	1.22273e-14	ENSMUSG00000020700	Map3k3	protein_coding
653.338	0.726769	0.0896254	8.10896	5.10536e-16	1.34093e-14	ENSMUSG00000029993	Nfu1	protein_coding
1793.22	0.605013	0.0746151	8.10845	5.12692e-16	1.3432e-14	ENSMUSG00000031864	Ints10	protein_coding
336.724	-1.59433	0.196687	-8.10589	5.23601e-16	1.36833e-14	ENSMUSG00000020020	Usp44	protein_coding
1816.96	-0.574612	0.0708982	-8.10475	5.28556e-16	1.37782e-14	ENSMUSG00000041506	Rrp9	protein_coding
732.483	0.703969	0.0868897	8.10187	5.41219e-16	1.4073e-14	ENSMUSG00000031979	Cog2	protein_coding
923.496	0.801972	0.0990017	8.10059	5.46926e-16	1.4186e-14	ENSMUSG00000042010	Acacb	protein_coding
526.46	0.814701	0.100626	8.0963	5.66552e-16	1.46585e-14	ENSMUSG00000038069	Cdkn2aip	protein_coding
1405.64	-0.553857	0.0684874	-8.087	6.11524e-16	1.57828e-14	ENSMUSG00000026181	Ppm1f	protein_coding
1337.4	0.6222	0.0769799	8.08263	6.33831e-16	1.6318e-14	ENSMUSG00000040263	Klhdc4	protein_coding
327.842	-1.31262	0.162492	-8.07802	6.58288e-16	1.69058e-14	ENSMUSG00000027999	Pla2g12a	protein_coding
1957.9	0.476013	0.0590193	8.06537	7.30171e-16	1.87057e-14	ENSMUSG00000003848	Nob1	protein_coding
1796.26	0.619509	0.0768493	8.06135	7.54568e-16	1.92832e-14	ENSMUSG00000016534	Lamp2	protein_coding
376.73	-1.09504	0.135871	-8.05935	7.66995e-16	1.95527e-14	ENSMUSG00000026811	St6galnac6	protein_coding
282.347	-1.00413	0.124647	-8.05579	7.89661e-16	2.00813e-14	ENSMUSG00000041020	Map7d2	protein_coding
1877.18	-0.501809	0.0623656	-8.04624	8.53764e-16	2.16585e-14	ENSMUSG00000001576	Ergic1	protein_coding
668.131	0.82752	0.10292	8.04044	8.95135e-16	2.26528e-14	ENSMUSG00000039224	D1Pas1	protein_coding
133.677	-1.47484	0.183544	-8.03534	9.33211e-16	2.35591e-14	ENSMUSG00000000120	Ngfr	protein_coding
1543.16	0.622027	0.0774386	8.03252	9.54896e-16	2.40481e-14	ENSMUSG00000021039	Snw1	protein_coding
368.645	0.928536	0.115904	8.01128	1.13516e-15	2.85189e-14	ENSMUSG00000072704	Smim10l1	protein_coding
301.17	-1.05207	0.131344	-8.01002	1.14693e-15	2.8745e-14	ENSMUSG00000041025	Iffo2	protein_coding
437.047	0.904244	0.112895	8.00957	1.15109e-15	2.878e-14	ENSMUSG00000038777	Sema6c	protein_coding
345.614	-1.65299	0.20644	-8.00711	1.17431e-15	2.92902e-14	ENSMUSG00000026442	Nfasc	protein_coding
2914.22	-1.51081	0.188803	-8.00207	1.22348e-15	3.04437e-14	ENSMUSG00000031502	Col4a1	protein_coding
2282.98	0.476324	0.0595306	8.00132	1.2309e-15	3.05551e-14	ENSMUSG00000046691	Chtf8	protein_coding
476.115	0.770678	0.0964121	7.99358	1.31076e-15	3.23829e-14	ENSMUSG00000021044	Adck1	protein_coding
386.119	1.03233	0.129141	7.99379	1.30852e-15	3.23829e-14	ENSMUSG00000030825	Hsd17b14	protein_coding
908.438	0.665521	0.0833239	7.98716	1.38088e-15	3.40345e-14	ENSMUSG00000047866	Lonp2	protein_coding
1077.55	0.602771	0.0755101	7.98266	1.43217e-15	3.52151e-14	ENSMUSG00000031812	Map1lc3b	protein_coding
1943.08	-0.509769	0.0638854	-7.97943	1.4701e-15	3.60626e-14	ENSMUSG00000051934	Spats2	protein_coding
1989.94	-0.507319	0.0636221	-7.97393	1.53705e-15	3.76162e-14	ENSMUSG00000024042	Sik1	protein_coding
311.549	-1.65868	0.208172	-7.96782	1.61496e-15	3.943e-14	ENSMUSG00000038507	Parp12	protein_coding
538.504	-0.900896	0.113162	-7.96115	1.70444e-15	4.15172e-14	ENSMUSG00000048696	Mex3d	protein_coding
783.346	-1.10516	0.138944	-7.95396	1.80639e-15	4.38979e-14	ENSMUSG00000028464	Tpm2	protein_coding
1041.55	1.10713	0.139349	7.94501	1.94172e-15	4.70764e-14	ENSMUSG00000003849	Nqo1	protein_coding
437.938	1.17261	0.147611	7.94393	1.95872e-15	4.73783e-14	ENSMUSG00000046295	Ankle1	protein_coding
12126.5	0.505794	0.0637323	7.93623	2.08428e-15	5.02983e-14	ENSMUSG00000033732	Sf3b3	protein_coding
1537.13	0.608603	0.0767183	7.93296	2.13975e-15	5.15175e-14	ENSMUSG00000031601	Cnot7	protein_coding
938.197	-0.783393	0.0987747	-7.93111	2.17193e-15	5.21715e-14	ENSMUSG00000034868	Myl12b	protein_coding
1984.22	-0.54452	0.0687264	-7.92302	2.31811e-15	5.54934e-14	ENSMUSG00000070738	Dgkd	protein_coding
305.854	-1.54186	0.194608	-7.92287	2.3209e-15	5.54934e-14	ENSMUSG00000025407	Gli1	protein_coding
1342.98	-1.06223	0.13429	-7.90997	2.57454e-15	6.1417e-14	ENSMUSG00000032796	Lama1	protein_coding
475.28	0.842947	0.106723	7.89847	2.8235e-15	6.72019e-14	ENSMUSG00000060427	Zfp868	protein_coding
581.769	-0.937341	0.11868	-7.89804	2.83327e-15	6.72804e-14	ENSMUSG00000024056	Ndc80	protein_coding
1151.56	0.568356	0.0719694	7.89719	2.8527e-15	6.75876e-14	ENSMUSG00000021112	Mpp5	protein_coding
392.463	-0.874469	0.110751	-7.89578	2.88517e-15	6.82014e-14	ENSMUSG00000046862	Pramef8	protein_coding
2494.47	-0.582878	0.073862	-7.89145	2.98694e-15	7.02878e-14	ENSMUSG00000024968	Rcor2	protein_coding
173.772	-1.37949	0.174807	-7.89152	2.9853e-15	7.02878e-14	ENSMUSG00000049493	Pls1	protein_coding
2521.79	0.53888	0.0683932	7.87914	3.29649e-15	7.73968e-14	ENSMUSG00000007411	Mark3	protein_coding
2440.87	0.462744	0.0587646	7.87454	3.41998e-15	8.01154e-14	ENSMUSG00000031930	Wwp2	protein_coding
285.66	-1.08843	0.138259	-7.87237	3.47998e-15	8.13376e-14	ENSMUSG00000071379	Hpcal1	protein_coding
366.205	-0.9633	0.122391	-7.87066	3.5278e-15	8.22706e-14	ENSMUSG00000053716	Dusp7	protein_coding
1131.21	0.571923	0.0728059	7.85546	3.98316e-15	9.2682e-14	ENSMUSG00000005142	Man2b1	protein_coding
1187.17	0.805657	0.102571	7.85464	4.00927e-15	9.30813e-14	ENSMUSG00000032092	Mpzl2	protein_coding
480.13	0.961486	0.12247	7.85076	4.13516e-15	9.57903e-14	ENSMUSG00000061533	Cep128	protein_coding
1423.42	-0.543462	0.0692915	-7.84313	4.39439e-15	1.01569e-13	ENSMUSG00000015889	Lta4h	protein_coding
1506.42	0.586217	0.0747522	7.84213	4.4295e-15	1.02154e-13	ENSMUSG00000020964	Sel1l	protein_coding
64.7621	2.51929	0.321302	7.84088	4.47399e-15	1.02951e-13	ENSMUSG00000029061	Mmp23	protein_coding
361.867	0.905021	0.115502	7.83551	4.6694e-15	1.07211e-13	ENSMUSG00000046598	Bdh1	protein_coding
148.215	1.36136	0.173757	7.83484	4.69438e-15	1.07547e-13	ENSMUSG00000083576	Gm16411	processed_pseudogene
708.875	-0.771567	0.0986621	-7.8203	5.2698e-15	1.20464e-13	ENSMUSG00000028163	Nfkb1	protein_coding
331.946	-1.0009	0.128008	-7.81902	5.32382e-15	1.21432e-13	ENSMUSG00000020919	Stat5b	protein_coding
818.206	0.628863	0.0804322	7.81855	5.3434e-15	1.21612e-13	ENSMUSG00000020988	L2hgdh	protein_coding
84.0229	1.87529	0.239953	7.81521	5.48711e-15	1.2461e-13	ENSMUSG00000021403	Serpinb9b	protein_coding
814.757	-0.673388	0.0862102	-7.811	5.67338e-15	1.2856e-13	ENSMUSG00000034118	Tpst1	protein_coding
578.327	0.739934	0.094828	7.8029	6.05006e-15	1.36797e-13	ENSMUSG00000066441	Rdh11	protein_coding
383.36	0.877677	0.112769	7.78294	7.08555e-15	1.59863e-13	ENSMUSG00000036461	Elf1	protein_coding
534.726	-1.24062	0.159427	-7.78171	7.15522e-15	1.60973e-13	ENSMUSG00000022139	Mbnl2	protein_coding
210.659	-1.86999	0.240312	-7.78152	7.16569e-15	1.60973e-13	ENSMUSG00000037411	Serpine1	protein_coding
324.665	-1.07041	0.137586	-7.77997	7.25404e-15	1.62606e-13	ENSMUSG00000021364	Elovl2	protein_coding
43.2998	2.16346	0.278163	7.77767	7.38738e-15	1.65239e-13	ENSMUSG00000021732	Fgf10	protein_coding
1809.77	-0.496961	0.0639085	-7.77613	7.47785e-15	1.66904e-13	ENSMUSG00000035469	Rcbtb1	protein_coding
428.999	-1.10623	0.142275	-7.7753	7.52674e-15	1.67635e-13	ENSMUSG00000029428	Stx2	protein_coding
921.574	-0.809444	0.104412	-7.75239	9.01801e-15	2.00419e-13	ENSMUSG00000027381	Bcl2l11	protein_coding
4142.16	0.466906	0.0602671	7.74727	9.38859e-15	2.08211e-13	ENSMUSG00000032939	Nup93	protein_coding
822.939	-0.634146	0.0819238	-7.74068	9.88853e-15	2.18831e-13	ENSMUSG00000022895	Ets2	protein_coding
5676.48	-0.965713	0.124944	-7.72917	1.08253e-14	2.39053e-13	ENSMUSG00000028763	Hspg2	protein_coding
635.378	-1.15968	0.150351	-7.71315	1.22747e-14	2.70484e-13	ENSMUSG00000025427	Rnf165	protein_coding
1484.09	0.494327	0.0641159	7.7099	1.25917e-14	2.76884e-13	ENSMUSG00000031545	Agpat6	protein_coding
303.086	0.965667	0.125308	7.70637	1.29447e-14	2.84047e-13	ENSMUSG00000025212	Sfxn3	protein_coding
694.811	1.0123	0.131421	7.70276	1.33155e-14	2.91567e-13	ENSMUSG00000021127	Zfp36l1	protein_coding
3304.33	-0.533926	0.069338	-7.70034	1.35704e-14	2.96525e-13	ENSMUSG00000027663	Zmat3	protein_coding
129.794	-1.67556	0.217617	-7.69956	1.36536e-14	2.97717e-13	ENSMUSG00000045038	Prkce	protein_coding
1199.42	-0.564258	0.0732903	-7.69895	1.37194e-14	2.98526e-13	ENSMUSG00000027510	Rbm38	protein_coding
1157.79	0.641735	0.0834676	7.68844	1.48944e-14	3.23418e-13	ENSMUSG00000037234	Hook3	protein_coding
311.719	-0.919269	0.119592	-7.68672	1.5095e-14	3.2709e-13	ENSMUSG00000022130	Tgds	protein_coding
2391.05	-0.571155	0.0743392	-7.68309	1.55299e-14	3.35814e-13	ENSMUSG00000017707	Serinc3	protein_coding
1315.42	0.688086	0.0896857	7.67219	1.69082e-14	3.64858e-13	ENSMUSG00000005483	Dnajb1	protein_coding
232.506	-1.74556	0.227714	-7.66556	1.78054e-14	3.83425e-13	ENSMUSG00000052854	Nrk	protein_coding
354.527	-0.832543	0.108709	-7.65842	1.88233e-14	4.04506e-13	ENSMUSG00000028476	Reck	protein_coding
1540.9	-0.509589	0.0665839	-7.65333	1.95839e-14	4.19985e-13	ENSMUSG00000079020	Slc45a4	protein_coding
1894.37	0.628635	0.0821721	7.65023	2.0062e-14	4.29352e-13	ENSMUSG00000054408	Spcs3	protein_coding
628.733	0.790142	0.103355	7.64491	2.09095e-14	4.4657e-13	ENSMUSG00000011158	Brf1	protein_coding
756.398	0.692336	0.0905931	7.64227	2.13432e-14	4.54898e-13	ENSMUSG00000028603	Scp2	protein_coding
175.506	1.24095	0.162461	7.63843	2.19884e-14	4.67692e-13	ENSMUSG00000022871	Fetub	protein_coding
911.067	-0.964645	0.126349	-7.63474	2.2628e-14	4.80313e-13	ENSMUSG00000002799	Jag2	protein_coding
160.364	-1.38437	0.181466	-7.62883	2.36896e-14	5.01824e-13	ENSMUSG00000040189	Ccdc114	protein_coding
1021.51	0.866148	0.113747	7.61466	2.64381e-14	5.58907e-13	ENSMUSG00000083679	Gm12892	processed_pseudogene
165.766	-1.73649	0.22823	-7.60849	2.7731e-14	5.85051e-13	ENSMUSG00000032035	Ets1	protein_coding
1356.72	0.541731	0.0712411	7.60418	2.86711e-14	6.0366e-13	ENSMUSG00000000759	Tubgcp3	protein_coding
362.131	1.05947	0.139421	7.59911	2.98175e-14	6.26528e-13	ENSMUSG00000073647	Gm10557	pseudogene
402.466	-0.880226	0.115858	-7.59746	3.02004e-14	6.33295e-13	ENSMUSG00000026893	Gca	protein_coding
1658.93	0.448812	0.0591425	7.58865	3.23255e-14	6.76495e-13	ENSMUSG00000038102	Trappc11	protein_coding
279.763	0.904517	0.119214	7.58733	3.26563e-14	6.82044e-13	ENSMUSG00000049882	Vcpkmt	protein_coding
2315.14	0.574837	0.075846	7.579	3.48232e-14	7.25845e-13	ENSMUSG00000037993	Dhx38	protein_coding
361.154	1.17018	0.154529	7.57258	3.65876e-14	7.61096e-13	ENSMUSG00000074652	Myh7b	protein_coding
413.008	-0.83933	0.110878	-7.56982	3.73729e-14	7.75879e-13	ENSMUSG00000024072	Yipf4	protein_coding
1673.56	-0.550813	0.0728008	-7.56603	3.84793e-14	7.97257e-13	ENSMUSG00000030232	Aebp2	protein_coding
1125.43	-1.57842	0.208633	-7.56553	3.86282e-14	7.9875e-13	ENSMUSG00000034675	Dbn1	protein_coding
1984.13	0.395186	0.0522411	7.56465	3.88912e-14	8.02594e-13	ENSMUSG00000021264	Yy1	protein_coding
625.011	0.626285	0.0828677	7.55765	4.1042e-14	8.45302e-13	ENSMUSG00000021235	Coq6	protein_coding
1001.4	-1.1123	0.147234	-7.55463	4.20066e-14	8.63459e-13	ENSMUSG00000018909	Arrb1	protein_coding
1232.45	0.606118	0.0802934	7.54878	4.39339e-14	9.01294e-13	ENSMUSG00000033938	Ndufb7	protein_coding
1485.23	0.531595	0.0705058	7.53974	4.70925e-14	9.64192e-13	ENSMUSG00000055681	Cope	protein_coding
558.123	0.710609	0.0942765	7.5375	4.79084e-14	9.78968e-13	ENSMUSG00000021271	Zfp839	protein_coding
82.9362	-1.63238	0.216739	-7.53154	5.01452e-14	1.02067e-12	ENSMUSG00000038188	Scarf1	protein_coding
1256.01	0.535988	0.0711643	7.53169	5.00871e-14	1.02067e-12	ENSMUSG00000003031	Cdkn1b	protein_coding
3659.2	-0.544089	0.0722849	-7.527	5.19198e-14	1.05472e-12	ENSMUSG00000030796	Tead2	protein_coding
246.793	-1.52763	0.202981	-7.52598	5.23253e-14	1.06089e-12	ENSMUSG00000007989	Fzd3	protein_coding
1244.1	-0.91872	0.122092	-7.52481	5.27962e-14	1.06835e-12	ENSMUSG00000021466	Ptch1	protein_coding
258.351	-1.18112	0.157017	-7.52221	5.38572e-14	1.08771e-12	ENSMUSG00000015365	Mov10l1	protein_coding
253.804	1.32332	0.176025	7.51781	5.5702e-14	1.12278e-12	ENSMUSG00000000308	Ckmt1	protein_coding
906.589	1.04501	0.139082	7.51361	5.75189e-14	1.15716e-12	ENSMUSG00000002885	Adgre5	protein_coding
2118.8	-0.486645	0.0648248	-7.50707	6.04644e-14	1.21407e-12	ENSMUSG00000005103	Wdr1	protein_coding
535.62	0.685411	0.091348	7.5033	6.22313e-14	1.24715e-12	ENSMUSG00000020973	Dnaaf2	protein_coding
71.8197	-2.079	0.277339	-7.49623	6.56812e-14	1.31375e-12	ENSMUSG00000054855	Rnd1	protein_coding
287.55	-1.2123	0.161793	-7.49288	6.7377e-14	1.34508e-12	ENSMUSG00000039770	Ypel5	protein_coding
1217.41	-0.7198	0.096115	-7.48894	6.94311e-14	1.38343e-12	ENSMUSG00000032135	Mcam	protein_coding
712.342	-0.634813	0.0847835	-7.48746	7.02173e-14	1.39642e-12	ENSMUSG00000021481	Zfp346	protein_coding
419.786	-0.995569	0.133108	-7.47942	7.46541e-14	1.48183e-12	ENSMUSG00000035504	Reep6	protein_coding
474.36	0.678201	0.0906965	7.4777	7.56364e-14	1.49846e-12	ENSMUSG00000021040	Slirp	protein_coding
2055.51	-0.754975	0.100982	-7.47635	7.64168e-14	1.51105e-12	ENSMUSG00000039741	Bahcc1	protein_coding
407.384	-1.68994	0.22608	-7.47494	7.72364e-14	1.52436e-12	ENSMUSG00000090125	Pou3f1	protein_coding
440.802	-1.10585	0.14806	-7.46892	8.08583e-14	1.59282e-12	ENSMUSG00000017667	Zfp334	protein_coding
464.749	-0.859509	0.115132	-7.46545	8.30165e-14	1.62916e-12	ENSMUSG00000062661	Ncs1	protein_coding
3411.61	0.47215	0.0632433	7.46562	8.29111e-14	1.62916e-12	ENSMUSG00000031924	Cyb5b	protein_coding
2704.88	-0.551296	0.073865	-7.46356	8.42124e-14	1.64952e-12	ENSMUSG00000023972	Ptk7	protein_coding
857.001	0.605786	0.0811687	7.46329	8.43856e-14	1.6498e-12	ENSMUSG00000031756	Cenpn	protein_coding
7116.98	0.621562	0.0832912	7.46252	8.48853e-14	1.65646e-12	ENSMUSG00000031575	Ash2l	protein_coding
252.273	-1.41338	0.189523	-7.45758	8.81285e-14	1.71372e-12	ENSMUSG00000027238	Frmd5	protein_coding
2869.97	0.701328	0.0940427	7.45755	8.81492e-14	1.71372e-12	ENSMUSG00000005161	Prdx2	protein_coding
1485.76	0.776895	0.104208	7.4552	8.9729e-14	1.74118e-12	ENSMUSG00000021189	Atxn3	protein_coding
547.821	0.952237	0.127833	7.44905	9.40138e-14	1.82093e-12	ENSMUSG00000027702	Lrrc34	protein_coding
305.988	-1.06635	0.143243	-7.44432	9.74416e-14	1.88381e-12	ENSMUSG00000020520	Galnt10	protein_coding
2583.93	-0.401625	0.0539884	-7.43909	1.01378e-13	1.95628e-12	ENSMUSG00000030870	Ubfd1	protein_coding
533.43	0.744603	0.100156	7.43444	1.05013e-13	2.02267e-12	ENSMUSG00000025521	Tmem192	protein_coding
7335.54	0.666972	0.0897381	7.43243	1.06624e-13	2.0499e-12	ENSMUSG00000015143	Actn1	protein_coding
1445.31	-0.909256	0.122371	-7.43035	1.08314e-13	2.07854e-12	ENSMUSG00000026604	Ptpn14	protein_coding
1250.98	-0.571151	0.0769384	-7.42349	1.14078e-13	2.18513e-12	ENSMUSG00000032324	Tspan3	protein_coding
913.54	0.635388	0.0856509	7.41835	1.18586e-13	2.26731e-12	ENSMUSG00000021179	Nrde2	protein_coding
668.857	-0.795173	0.107238	-7.415	1.21624e-13	2.32111e-12	ENSMUSG00000053113	Socs3	protein_coding
273.735	-1.5108	0.203758	-7.41469	1.21914e-13	2.32239e-12	ENSMUSG00000029122	Evc	protein_coding
451.803	-0.915851	0.123641	-7.40735	1.28847e-13	2.44998e-12	ENSMUSG00000020272	Stk10	protein_coding
456.88	-0.968256	0.130812	-7.4019	1.34246e-13	2.54798e-12	ENSMUSG00000020431	Adcy1	protein_coding
128.971	-1.38669	0.187386	-7.40016	1.36025e-13	2.57704e-12	ENSMUSG00000021950	Anxa8	protein_coding
232.69	-1.46859	0.198571	-7.3958	1.40558e-13	2.65808e-12	ENSMUSG00000040629	Mael	protein_coding
1476.17	-0.575487	0.0779245	-7.38519	1.52236e-13	2.8737e-12	ENSMUSG00000028347	Tmeff1	protein_coding
318.394	0.917755	0.124314	7.38256	1.55272e-13	2.9257e-12	ENSMUSG00000021236	Entpd5	protein_coding
133.062	1.12837	0.152928	7.37843	1.60172e-13	3.01257e-12	ENSMUSG00000092109	Gm9376	protein_coding
28.7747	-2.81481	0.381809	-7.37228	1.6773e-13	3.14902e-12	ENSMUSG00000050197	Rhox13	protein_coding
6590.35	0.415121	0.0563165	7.37122	1.69079e-13	3.16864e-12	ENSMUSG00000031948	Kars	protein_coding
902.559	-0.594205	0.080701	-7.36305	1.79761e-13	3.36276e-12	ENSMUSG00000003500	Impdh1	protein_coding
1066.16	0.603712	0.0820399	7.35876	1.85625e-13	3.46622e-12	ENSMUSG00000038005	2700029M09Rik	protein_coding
104.645	-2.31694	0.315176	-7.35127	1.96332e-13	3.65959e-12	ENSMUSG00000096727	Psmb9	protein_coding
2539.42	0.430952	0.0586283	7.35058	1.97354e-13	3.67205e-12	ENSMUSG00000041781	Cpsf2	protein_coding
491.225	-1.0133	0.137868	-7.34978	1.98528e-13	3.68073e-12	ENSMUSG00000026463	Atp2b4	protein_coding
1052.46	-0.768826	0.104603	-7.34996	1.98262e-13	3.68073e-12	ENSMUSG00000029528	Pxn	protein_coding
347.297	-0.961533	0.130867	-7.34743	2.02059e-13	3.73953e-12	ENSMUSG00000046323	Dppa3	protein_coding
381.863	-1.09588	0.149157	-7.34717	2.0245e-13	3.74011e-12	ENSMUSG00000021758	Ddx4	protein_coding
302.526	-1.18396	0.161155	-7.34674	2.03097e-13	3.74542e-12	ENSMUSG00000069170	Adgrv1	protein_coding
4496.02	0.45207	0.0615391	7.34607	2.04124e-13	3.75769e-12	ENSMUSG00000058301	Upf1	protein_coding
1740.82	0.599161	0.0815736	7.34503	2.05712e-13	3.78023e-12	ENSMUSG00000002949	Timm44	protein_coding
1035.46	0.677764	0.092279	7.34473	2.06181e-13	3.78217e-12	ENSMUSG00000023411	Nfatc4	protein_coding
236.11	-1.1088	0.151169	-7.33481	2.22031e-13	4.06574e-12	ENSMUSG00000040013	Fkbp6	protein_coding
265.432	1.12287	0.153144	7.33209	2.26595e-13	4.14204e-12	ENSMUSG00000054074	Skida1	protein_coding
1484.08	-1.78425	0.243401	-7.3305	2.29291e-13	4.18396e-12	ENSMUSG00000048583	Igf2	protein_coding
103.291	-2.29901	0.313729	-7.32801	2.33598e-13	4.25508e-12	ENSMUSG00000029348	Asphd2	protein_coding
834.115	0.649546	0.0886638	7.32594	2.37231e-13	4.3137e-12	ENSMUSG00000021192	Golga5	protein_coding
587.166	0.902854	0.123409	7.31596	2.55557e-13	4.63882e-12	ENSMUSG00000028532	Cachd1	protein_coding
532.717	0.849283	0.116099	7.31518	2.57041e-13	4.65763e-12	ENSMUSG00000035199	Arl6ip5	protein_coding
4059.87	-0.575819	0.0787489	-7.31209	2.63016e-13	4.75762e-12	ENSMUSG00000029050	Ski	protein_coding
1775.98	0.747429	0.102262	7.30899	2.69157e-13	4.86025e-12	ENSMUSG00000020982	Nemf	protein_coding
1562.1	-0.49839	0.0683187	-7.29508	2.98493e-13	5.38062e-12	ENSMUSG00000033065	Pfkm	protein_coding
455.334	1.05885	0.145175	7.2936	3.01783e-13	5.42115e-12	ENSMUSG00000048960	Prex2	protein_coding
331.887	-0.910579	0.124846	-7.29364	3.01691e-13	5.42115e-12	ENSMUSG00000000127	Fer	protein_coding
564.061	0.895123	0.12274	7.29286	3.0345e-13	5.44169e-12	ENSMUSG00000046808	Atp10d	polymorphic_pseudogene
1445.56	-0.5333	0.0731501	-7.29049	3.08828e-13	5.52769e-12	ENSMUSG00000026556	Vangl2	protein_coding
721.891	0.671874	0.0921602	7.29028	3.09308e-13	5.52769e-12	ENSMUSG00000039263	Npepl1	protein_coding
4968.41	-0.326549	0.0448481	-7.28123	3.30792e-13	5.90148e-12	ENSMUSG00000032115	Hyou1	protein_coding
2325.46	-0.560705	0.0770192	-7.28007	3.33651e-13	5.9423e-12	ENSMUSG00000041075	Fzd7	protein_coding
5509.77	-0.467986	0.0644022	-7.26661	3.68632e-13	6.55409e-12	ENSMUSG00000034928	Rnf44	protein_coding
86.8205	-2.18522	0.300917	-7.26185	3.81823e-13	6.77703e-12	ENSMUSG00000037035	Inhbb	protein_coding
950.969	-0.935699	0.129068	-7.24967	4.17789e-13	7.39017e-12	ENSMUSG00000025791	Pgm2	protein_coding
792.247	0.718523	0.0991087	7.24984	4.17257e-13	7.39017e-12	ENSMUSG00000036686	Cc2d1a	protein_coding
2413.61	-0.482478	0.0665936	-7.2451	4.32107e-13	7.63047e-12	ENSMUSG00000041773	Enc1	protein_coding
554.428	-0.744654	0.102818	-7.24243	4.40708e-13	7.76916e-12	ENSMUSG00000050910	Cdr2l	protein_coding
141.702	-1.42514	0.196826	-7.24061	4.46663e-13	7.86081e-12	ENSMUSG00000059901	Adamts14	protein_coding
301.225	0.852186	0.117789	7.23487	4.65963e-13	8.18662e-12	ENSMUSG00000066438	Plekhd1	protein_coding
592.708	0.836226	0.115656	7.23026	4.82062e-13	8.45518e-12	ENSMUSG00000038151	Prdm1	protein_coding
655.368	-1.00598	0.13914	-7.22996	4.83137e-13	8.45978e-12	ENSMUSG00000068220	Lgals1	protein_coding
598.84	0.843016	0.116619	7.22877	4.87372e-13	8.51959e-12	ENSMUSG00000004383	Large	protein_coding
897.672	-0.606325	0.083904	-7.22642	4.95885e-13	8.65386e-12	ENSMUSG00000009681	Bcr	protein_coding
2961.29	-0.450434	0.062334	-7.22613	4.96949e-13	8.6579e-12	ENSMUSG00000038991	Txndc5	protein_coding
9100	-0.490125	0.067899	-7.21845	5.2584e-13	9.13065e-12	ENSMUSG00000001435	Col18a1	protein_coding
319.247	0.830994	0.11512	7.21853	5.25515e-13	9.13065e-12	ENSMUSG00000032418	Me1	protein_coding
280.029	-1.45802	0.202136	-7.21306	5.47085e-13	9.48372e-12	ENSMUSG00000028957	Per3	protein_coding
1113.38	-0.667566	0.0925756	-7.21104	5.55268e-13	9.60956e-12	ENSMUSG00000029461	Fam168a	protein_coding
349.241	0.883171	0.122491	7.21008	5.59179e-13	9.66116e-12	ENSMUSG00000033862	Cdk10	protein_coding
830.386	0.688681	0.0955978	7.20394	5.84959e-13	1.00898e-11	ENSMUSG00000049106	Dcaf5	protein_coding
362.559	1.22	0.16937	7.2032	5.88176e-13	1.01285e-11	ENSMUSG00000030800	Prss8	protein_coding
2068.71	-0.601107	0.0834534	-7.20291	5.8942e-13	1.01332e-11	ENSMUSG00000031161	Hdac6	protein_coding
783.59	1.30654	0.181535	7.19717	6.14773e-13	1.05516e-11	ENSMUSG00000028173	Wls	protein_coding
987.652	0.586721	0.0815264	7.1967	6.16881e-13	1.05703e-11	ENSMUSG00000032431	Crtap	protein_coding
1804.4	-0.482106	0.0669925	-7.19642	6.18125e-13	1.05742e-11	ENSMUSG00000074886	Grk6	protein_coding
561.151	-0.753232	0.104721	-7.19278	6.34853e-13	1.08425e-11	ENSMUSG00000010592	Dazl	protein_coding
1011.88	0.596837	0.0829887	7.19179	6.39493e-13	1.0886e-11	ENSMUSG00000042350	Arel1	protein_coding
627.204	0.676536	0.0940678	7.192	6.38476e-13	1.0886e-11	ENSMUSG00000031913	Vps4a	protein_coding
93.637	-2.16025	0.30071	-7.18383	6.77871e-13	1.15205e-11	ENSMUSG00000055403	4933427D06Rik	protein_coding
1310.14	-0.536457	0.0747639	-7.17534	7.21281e-13	1.22382e-11	ENSMUSG00000020794	Ube2g1	protein_coding
591.583	0.669435	0.0933529	7.17101	7.44459e-13	1.26109e-11	ENSMUSG00000031879	Fam96b	protein_coding
1210.63	0.759701	0.105972	7.16886	7.56222e-13	1.27894e-11	ENSMUSG00000018340	Anxa6	protein_coding
4304.25	-0.523755	0.073204	-7.15474	8.38331e-13	1.4155e-11	ENSMUSG00000039952	Dag1	protein_coding
762.198	-0.634846	0.088752	-7.15303	8.48838e-13	1.43092e-11	ENSMUSG00000022362	Gm29394	protein_coding
147.295	1.46107	0.204283	7.15217	8.54168e-13	1.43757e-11	ENSMUSG00000054894	Atp5s	protein_coding
1271.2	-0.658978	0.0921812	-7.14873	8.7584e-13	1.47167e-11	ENSMUSG00000081289	Gm14857	processed_pseudogene
1078.93	0.642359	0.0899214	7.14356	9.09432e-13	1.52565e-11	ENSMUSG00000045128	Rpl18a	protein_coding
266.597	-1.18074	0.1653	-7.14301	9.13122e-13	1.52937e-11	ENSMUSG00000060675	Pla2g16	protein_coding
366.971	-0.854125	0.119583	-7.14255	9.16126e-13	1.53193e-11	ENSMUSG00000006435	Neurl1a	protein_coding
1133.61	-0.5831	0.0816469	-7.14174	9.21596e-13	1.53861e-11	ENSMUSG00000039662	Icmt	protein_coding
276.551	-1.02499	0.143526	-7.14149	9.23228e-13	1.53886e-11	ENSMUSG00000050737	Ptges	protein_coding
1889.04	0.7636	0.106953	7.13957	9.36206e-13	1.558e-11	ENSMUSG00000048612	Myof	protein_coding
214.063	-0.892132	0.125045	-7.13449	9.71482e-13	1.61412e-11	ENSMUSG00000050721	Plekho2	protein_coding
858.832	0.747983	0.104855	7.13353	9.78263e-13	1.62279e-11	ENSMUSG00000017754	Pltp	protein_coding
861.124	-0.655591	0.0920228	-7.12422	1.04675e-12	1.73363e-11	ENSMUSG00000026426	Arl8a	protein_coding
1318.8	0.529831	0.0744692	7.11476	1.12105e-12	1.85374e-11	ENSMUSG00000021051	Ppp2r5e	protein_coding
304.608	-1.37442	0.193641	-7.09775	1.268e-12	2.0934e-11	ENSMUSG00000002997	Prkar2b	protein_coding
7573.05	0.360112	0.050755	7.09511	1.29247e-12	2.13043e-11	ENSMUSG00000028034	Fubp1	protein_coding
1862.18	0.556503	0.0784831	7.09074	1.33395e-12	2.19532e-11	ENSMUSG00000021012	Zc3h14	protein_coding
141.088	-1.45529	0.20536	-7.0865	1.37547e-12	2.26007e-11	ENSMUSG00000075511	1700001L05Rik	lincRNA
439.701	-0.738147	0.104224	-7.0823	1.41784e-12	2.32602e-11	ENSMUSG00000033287	Kctd17	protein_coding
2191.16	0.419479	0.0592756	7.07676	1.4756e-12	2.41696e-11	ENSMUSG00000041236	Vps41	protein_coding
174.518	-1.8961	0.268111	-7.07205	1.52666e-12	2.49667e-11	ENSMUSG00000016262	Sertad4	protein_coding
1435.91	0.519978	0.0735323	7.07142	1.53359e-12	2.50233e-11	ENSMUSG00000021000	Ctage5	protein_coding
579.97	0.687292	0.0971947	7.0713	1.53494e-12	2.50233e-11	ENSMUSG00000058833	2810428I15Rik	protein_coding
288.668	-1.07281	0.151732	-7.07044	1.54444e-12	2.51388e-11	ENSMUSG00000042066	Tmcc2	protein_coding
1178.38	0.634441	0.0897976	7.06524	1.60342e-12	2.60582e-11	ENSMUSG00000021290	2010107E04Rik	protein_coding
299.509	-0.896278	0.126999	-7.05738	1.69671e-12	2.74666e-11	ENSMUSG00000089774	Slc5a3	protein_coding
164.804	-1.18126	0.167377	-7.05747	1.69561e-12	2.74666e-11	ENSMUSG00000079056	Kcnip3	protein_coding
854.112	0.545365	0.077277	7.05727	1.69801e-12	2.74666e-11	ENSMUSG00000033106	Slc7a6os	protein_coding
74.387	1.44995	0.205782	7.04603	1.841e-12	2.97332e-11	ENSMUSG00000030559	Rab38	protein_coding
792.99	0.567484	0.0806041	7.04039	1.91704e-12	3.09134e-11	ENSMUSG00000031951	Tmem231	protein_coding
497.333	-0.78796	0.111933	-7.03954	1.92878e-12	3.10545e-11	ENSMUSG00000027932	Slc27a3	protein_coding
905.303	-0.644814	0.0916268	-7.0374	1.95866e-12	3.14714e-11	ENSMUSG00000030060	Hmces	protein_coding
216.453	-1.82294	0.259042	-7.03725	1.96072e-12	3.14714e-11	ENSMUSG00000025478	Dpysl4	protein_coding
101.499	-1.61544	0.229831	-7.02881	2.08297e-12	3.3382e-11	ENSMUSG00000070732	Rbm44	protein_coding
195.682	-1.23987	0.176503	-7.02463	2.14632e-12	3.43444e-11	ENSMUSG00000024530	Slmo1	protein_coding
1407.61	-0.523305	0.0745999	-7.01482	2.30244e-12	3.6786e-11	ENSMUSG00000025612	Bach1	protein_coding
2052.24	-0.619327	0.0883447	-7.01034	2.3774e-12	3.79254e-11	ENSMUSG00000042978	Sbk1	protein_coding
10782.7	0.474225	0.0676936	7.00547	2.46162e-12	3.92088e-11	ENSMUSG00000021270	Hsp90aa1	protein_coding
653.997	0.614174	0.0877182	7.00167	2.5292e-12	4.02236e-11	ENSMUSG00000032705	Exd2	protein_coding
380.577	-1.27097	0.18171	-6.99448	2.66245e-12	4.2278e-11	ENSMUSG00000028541	B4galt2	protein_coding
3550.08	0.534316	0.0765028	6.98426	2.86357e-12	4.53333e-11	ENSMUSG00000031565	Fgfr1	protein_coding
4303.23	0.403306	0.0577438	6.9844	2.86069e-12	4.53333e-11	ENSMUSG00000001910	Nacc1	protein_coding
2413.27	-0.411905	0.0590439	-6.97626	3.03138e-12	4.7917e-11	ENSMUSG00000002222	Rmnd5a	protein_coding
2142.46	0.509432	0.0730264	6.97601	3.0369e-12	4.79314e-11	ENSMUSG00000020954	Strn3	protein_coding
662.849	-1.12414	0.161221	-6.97267	3.10972e-12	4.90064e-11	ENSMUSG00000027223	Mapk8ip1	protein_coding
264.759	0.989354	0.1419	6.9722	3.12017e-12	4.90966e-11	ENSMUSG00000035142	Nubpl	protein_coding
4847.57	0.384578	0.0551636	6.97158	3.1339e-12	4.92383e-11	ENSMUSG00000031691	Tnpo2	protein_coding
10714.3	0.635591	0.091213	6.96821	3.21008e-12	5.03591e-11	ENSMUSG00000036550	Cnot1	protein_coding
215.634	-1.42003	0.203801	-6.96774	3.2207e-12	5.04495e-11	ENSMUSG00000037820	Tgm2	protein_coding
299.734	-0.9435	0.135487	-6.96379	3.3124e-12	5.1808e-11	ENSMUSG00000024146	Cript	protein_coding
2468.7	0.606092	0.0871104	6.95775	3.45745e-12	5.39954e-11	ENSMUSG00000031862	Atp13a1	protein_coding
2416.77	0.718211	0.103257	6.95555	3.51189e-12	5.47634e-11	ENSMUSG00000035133	Arhgap5	protein_coding
550.461	-1.0615	0.152621	-6.95515	3.52199e-12	5.48387e-11	ENSMUSG00000068740	Celsr2	protein_coding
2296.59	0.530206	0.0762997	6.949	3.67888e-12	5.71959e-11	ENSMUSG00000004677	Myo9b	protein_coding
582.92	-0.909223	0.130979	-6.94176	3.87244e-12	6.01152e-11	ENSMUSG00000071176	Arhgef10	protein_coding
1492.33	-0.509255	0.0734111	-6.93703	4.00441e-12	6.20713e-11	ENSMUSG00000020255	D10Wsu102e	protein_coding
791.234	0.608373	0.0877806	6.93062	4.19013e-12	6.48534e-11	ENSMUSG00000042472	Zfp410	protein_coding
2200.51	0.691979	0.0998925	6.92724	4.29144e-12	6.63228e-11	ENSMUSG00000055884	Fancm	protein_coding
2178.67	0.459444	0.0663393	6.92567	4.33924e-12	6.6962e-11	ENSMUSG00000005973	Rcn1	protein_coding
64.1273	-2.14984	0.3106	-6.92159	4.46617e-12	6.88187e-11	ENSMUSG00000030748	Il4ra	protein_coding
1238.13	-0.674827	0.0974996	-6.92133	4.47435e-12	6.88427e-11	ENSMUSG00000026082	Rev1	protein_coding
1538.41	0.586363	0.0847277	6.92056	4.49855e-12	6.90109e-11	ENSMUSG00000030117	Gdf3	protein_coding
1495	0.88682	0.128141	6.92063	4.4963e-12	6.90109e-11	ENSMUSG00000036054	Sugp2	protein_coding
214.758	-0.922237	0.133311	-6.91793	4.58282e-12	7.02002e-11	ENSMUSG00000035473	Galm	protein_coding
472.827	0.699546	0.101207	6.91203	4.77772e-12	7.3078e-11	ENSMUSG00000074030	Exoc8	protein_coding
479.207	-0.860549	0.124614	-6.90569	4.99587e-12	7.63026e-11	ENSMUSG00000041609	Ccdc64	protein_coding
776.077	0.68343	0.0989716	6.90532	5.00908e-12	7.63921e-11	ENSMUSG00000022438	Parvb	protein_coding
136.9	-1.22761	0.177973	-6.89775	5.28344e-12	8.04584e-11	ENSMUSG00000006386	Tek	protein_coding
659.29	-0.589363	0.0854727	-6.89534	5.37345e-12	8.17094e-11	ENSMUSG00000020868	Xylt2	protein_coding
3874.12	-0.420685	0.0610201	-6.8942	5.41698e-12	8.22511e-11	ENSMUSG00000021500	Ddx46	protein_coding
2799.53	-0.343827	0.0498928	-6.8913	5.52837e-12	8.382e-11	ENSMUSG00000056692	D17Wsu92e	protein_coding
124.594	-1.46071	0.21209	-6.88723	5.68902e-12	8.61303e-11	ENSMUSG00000009670	Tex11	protein_coding
904.878	0.603261	0.0877181	6.87727	6.10095e-12	9.22326e-11	ENSMUSG00000021038	Vipas39	protein_coding
3113.13	-0.503139	0.0731965	-6.87382	6.25047e-12	9.43558e-11	ENSMUSG00000045216	Hs6st1	protein_coding
516.759	-0.637423	0.0927538	-6.8722	6.32197e-12	9.52968e-11	ENSMUSG00000025533	Asl	protein_coding
1239.54	0.525373	0.0764612	6.87111	6.37049e-12	9.58893e-11	ENSMUSG00000032815	Fanca	protein_coding
1047.5	0.589014	0.0857391	6.86984	6.42723e-12	9.64642e-11	ENSMUSG00000027751	Supt20	protein_coding
327.388	-0.900278	0.131045	-6.86999	6.42054e-12	9.64642e-11	ENSMUSG00000039911	Spsb1	protein_coding
4848.52	0.307996	0.0448372	6.86919	6.45663e-12	9.67658e-11	ENSMUSG00000031835	Mbtps1	protein_coding
309.125	-0.950649	0.138462	-6.86578	6.61283e-12	9.89642e-11	ENSMUSG00000056121	Fez2	protein_coding
824.364	-0.898082	0.130814	-6.86531	6.63467e-12	9.91483e-11	ENSMUSG00000021990	Spata13	protein_coding
169.688	-1.46345	0.21326	-6.86228	6.77707e-12	1.01131e-10	ENSMUSG00000032262	Elovl4	protein_coding
576	-0.973396	0.141893	-6.86008	6.88196e-12	1.02549e-10	ENSMUSG00000026249	Serpine2	protein_coding
1768.59	0.643222	0.0938078	6.85681	7.04155e-12	1.04777e-10	ENSMUSG00000019433	Gipc1	protein_coding
84.3176	1.5911	0.232116	6.85477	7.14275e-12	1.06131e-10	ENSMUSG00000046318	Ccbe1	protein_coding
3018.35	-0.40085	0.0585363	-6.84788	7.49504e-12	1.11207e-10	ENSMUSG00000028788	Ptp4a2	protein_coding
462.589	-1.24504	0.181958	-6.84247	7.78418e-12	1.15332e-10	ENSMUSG00000034848	Ttc21b	protein_coding
6090.1	0.863623	0.12625	6.84056	7.88822e-12	1.16636e-10	ENSMUSG00000021134	Srsf5	protein_coding
5960.2	0.492428	0.0719876	6.84045	7.89458e-12	1.16636e-10	ENSMUSG00000031714	Gab1	protein_coding
932.165	0.819123	0.119865	6.83369	8.27591e-12	1.22096e-10	ENSMUSG00000062444	Ap3b2	protein_coding
791.093	0.661612	0.0968851	6.82884	8.5606e-12	1.26117e-10	ENSMUSG00000038398	Upf3a	protein_coding
1544.42	-0.436836	0.063977	-6.82802	8.60924e-12	1.26654e-10	ENSMUSG00000022945	Chaf1b	protein_coding
1411.35	-0.44891	0.0657822	-6.82418	8.84274e-12	1.29875e-10	ENSMUSG00000046324	Ermp1	protein_coding
83.2723	-1.73184	0.253786	-6.82401	8.85315e-12	1.29875e-10	ENSMUSG00000074575	Kcng1	protein_coding
2592.47	-0.362721	0.0532102	-6.81675	9.31205e-12	1.36415e-10	ENSMUSG00000006299	Aamp	protein_coding
1686.15	0.602022	0.0884195	6.8087	9.84852e-12	1.44071e-10	ENSMUSG00000044393	Dsg2	protein_coding
565.58	0.784809	0.115329	6.80498	1.01066e-11	1.47639e-10	ENSMUSG00000037787	Apopt1	protein_coding
2551.8	-0.41859	0.0615579	-6.79994	1.04664e-11	1.52681e-10	ENSMUSG00000003731	Kpna6	protein_coding
547.948	0.684082	0.100671	6.79523	1.08142e-11	1.57533e-10	ENSMUSG00000033454	Zbtb1	protein_coding
11776	-0.378696	0.0557333	-6.79479	1.0847e-11	1.5779e-10	ENSMUSG00000051391	Ywhag	protein_coding
1019.45	0.65762	0.0968046	6.79327	1.09616e-11	1.59235e-10	ENSMUSG00000054823	Whsc1l1	protein_coding
407.345	-0.826744	0.121777	-6.78902	1.12899e-11	1.63774e-10	ENSMUSG00000029603	Dtx1	protein_coding
2547.72	0.530743	0.078199	6.78709	1.14421e-11	1.65752e-10	ENSMUSG00000044221	Grsf1	protein_coding
814.49	-0.686179	0.101174	-6.78217	1.18381e-11	1.7125e-10	ENSMUSG00000009621	Vav2	protein_coding
1732.07	-0.430759	0.0635251	-6.78093	1.19405e-11	1.72491e-10	ENSMUSG00000030704	Rab6a	protein_coding
606.285	0.774643	0.114368	6.77328	1.25898e-11	1.8154e-10	ENSMUSG00000001054	Rmnd5b	protein_coding
1527.71	0.442427	0.0653208	6.77314	1.26019e-11	1.8154e-10	ENSMUSG00000021171	Esyt2	protein_coding
3153.28	0.659358	0.0974049	6.76925	1.29453e-11	1.86229e-10	ENSMUSG00000013033	Adgrl1	protein_coding
1105.18	0.567145	0.0837882	6.76879	1.2986e-11	1.86557e-10	ENSMUSG00000045594	Glb1	protein_coding
1241.46	0.583936	0.08629	6.76714	1.31356e-11	1.88445e-10	ENSMUSG00000021103	Mnat1	protein_coding
2086.82	0.664641	0.0982255	6.76648	1.31955e-11	1.88997e-10	ENSMUSG00000047501	Cldn4	protein_coding
2886.36	0.540742	0.0799168	6.76632	1.32104e-11	1.88997e-10	ENSMUSG00000029833	Trim24	protein_coding
320.847	-0.972777	0.143864	-6.76181	1.36283e-11	1.94708e-10	ENSMUSG00000042271	Nxt2	protein_coding
2638.73	-0.472695	0.0699481	-6.7578	1.40102e-11	1.99891e-10	ENSMUSG00000020935	Dcakd	protein_coding
1117.3	0.561115	0.0830419	6.75701	1.40872e-11	2.00713e-10	ENSMUSG00000031467	Agpat5	protein_coding
149.046	-1.435	0.21245	-6.75454	1.43287e-11	2.03876e-10	ENSMUSG00000061517	Sox21	protein_coding
1504.07	-0.494381	0.0732348	-6.75063	1.47206e-11	2.09165e-10	ENSMUSG00000033863	Klf9	protein_coding
68.6241	1.36359	0.202251	6.74209	1.56121e-11	2.21529e-10	ENSMUSG00000037578	Pkd2l1	protein_coding
134.489	-2.02517	0.300542	-6.7384	1.60141e-11	2.26925e-10	ENSMUSG00000030653	Pde2a	protein_coding
117.709	1.18101	0.175271	6.73819	1.60376e-11	2.26949e-10	ENSMUSG00000030830	Itgal	protein_coding
4183.63	0.47056	0.0699001	6.7319	1.67462e-11	2.36654e-10	ENSMUSG00000041415	Dicer1	protein_coding
693.047	0.609021	0.0904847	6.73065	1.68905e-11	2.38369e-10	ENSMUSG00000021124	Vti1b	protein_coding
445.955	0.751785	0.111775	6.72589	1.74527e-11	2.4597e-10	ENSMUSG00000040701	Ap1g2	protein_coding
345.339	0.806821	0.119989	6.72415	1.76622e-11	2.48585e-10	ENSMUSG00000038206	Fbxo8	protein_coding
3335.75	0.479462	0.0713756	6.71746	1.84926e-11	2.59921e-10	ENSMUSG00000020547	Bzw2	protein_coding
314.301	0.763445	0.113666	6.71654	1.86091e-11	2.61206e-10	ENSMUSG00000020182	Ddc	protein_coding
649.042	0.607766	0.0905585	6.71131	1.92886e-11	2.70378e-10	ENSMUSG00000031671	Setd6	protein_coding
1360.84	0.531152	0.079273	6.70028	2.08017e-11	2.91065e-10	ENSMUSG00000037466	4930427A07Rik	protein_coding
299.37	-1.20516	0.179871	-6.70015	2.08203e-11	2.91065e-10	ENSMUSG00000028909	Ptpru	protein_coding
12229	0.537847	0.0803318	6.69531	2.15214e-11	3.00462e-10	ENSMUSG00000003814	Calr	protein_coding
183.818	-1.12471	0.16821	-6.68635	2.28809e-11	3.19014e-10	ENSMUSG00000040852	Plekhh2	protein_coding
362.203	-0.803351	0.120211	-6.68287	2.34314e-11	3.26252e-10	ENSMUSG00000034659	Tmem109	protein_coding
372.219	0.731591	0.10953	6.67936	2.3999e-11	3.33708e-10	ENSMUSG00000031505	Carkd	protein_coding
943.286	-0.609611	0.0912713	-6.67911	2.40401e-11	3.33833e-10	ENSMUSG00000047749	Zc3hav1l	protein_coding
152.474	1.16154	0.174057	6.67335	2.50028e-11	3.46739e-10	ENSMUSG00000034892	Rps29	protein_coding
3364.37	-0.386062	0.0578939	-6.66844	2.58534e-11	3.58058e-10	ENSMUSG00000026918	Brd3	protein_coding
92.6217	-2.59877	0.389746	-6.66786	2.59558e-11	3.58997e-10	ENSMUSG00000037606	Osbpl5	protein_coding
125.293	-1.74401	0.261592	-6.66692	2.61223e-11	3.60821e-10	ENSMUSG00000074364	Ehd2	protein_coding
746.539	1.01282	0.152121	6.65801	2.77553e-11	3.82869e-10	ENSMUSG00000020902	Ntn1	protein_coding
95.1104	1.46142	0.219738	6.65076	2.91589e-11	4.01698e-10	ENSMUSG00000031750	Il34	protein_coding
277.012	1.09364	0.164448	6.65034	2.92419e-11	4.01841e-10	ENSMUSG00000025959	Klf7	protein_coding
3146.86	0.410539	0.0617323	6.65032	2.92466e-11	4.01841e-10	ENSMUSG00000041438	Cirh1a	protein_coding
334.283	0.86771	0.130499	6.64915	2.94793e-11	4.04505e-10	ENSMUSG00000035824	Tk2	protein_coding
230.027	-0.992592	0.149348	-6.64618	3.00807e-11	4.12213e-10	ENSMUSG00000062210	Tnfaip8	protein_coding
134.094	1.31696	0.198199	6.64466	3.03924e-11	4.15937e-10	ENSMUSG00000039485	Tspyl4	protein_coding
36.8822	-2.11713	0.318725	-6.64249	3.08424e-11	4.2154e-10	ENSMUSG00000081957	Ak3l2-ps	processed_pseudogene
729.433	0.858561	0.129274	6.64142	3.10671e-11	4.24054e-10	ENSMUSG00000031381	Piga	protein_coding
7155.31	0.34952	0.0526359	6.64033	3.12985e-11	4.26652e-10	ENSMUSG00000030189	Ybx3	protein_coding
944.839	0.671868	0.101207	6.63855	3.16788e-11	4.31271e-10	ENSMUSG00000052911	Lamb2	protein_coding
298.799	-1.0558	0.159047	-6.63828	3.17361e-11	4.31486e-10	ENSMUSG00000015468	Notch4	protein_coding
144.853	-2.13436	0.321582	-6.63704	3.20038e-11	4.34558e-10	ENSMUSG00000051652	Lrrc3	protein_coding
212.765	-1.02207	0.154181	-6.62903	3.37908e-11	4.58225e-10	ENSMUSG00000040276	Pacsin1	protein_coding
1216.13	-0.543398	0.0819913	-6.62751	3.41392e-11	4.62347e-10	ENSMUSG00000029171	Pgm1	protein_coding
932.431	-0.591124	0.0892331	-6.62449	3.48457e-11	4.71301e-10	ENSMUSG00000037992	Rara	protein_coding
521.949	-0.773721	0.116886	-6.61945	3.60539e-11	4.87009e-10	ENSMUSG00000030788	Rnf141	protein_coding
566.992	0.89474	0.135289	6.61355	3.75216e-11	5.05817e-10	ENSMUSG00000035900	Gramd4	protein_coding
1236.63	-0.486559	0.0735711	-6.61346	3.75436e-11	5.05817e-10	ENSMUSG00000000149	Gna12	protein_coding
710.675	0.992575	0.150115	6.61212	3.78865e-11	5.09119e-10	ENSMUSG00000000958	Slc7a7	protein_coding
4012.21	-0.446032	0.0674554	-6.61225	3.78526e-11	5.09119e-10	ENSMUSG00000024456	Diap1	protein_coding
183.142	1.04245	0.157909	6.60157	4.06827e-11	5.45988e-10	ENSMUSG00000021194	Chga	protein_coding
827.897	0.535179	0.0810918	6.59967	4.12084e-11	5.52331e-10	ENSMUSG00000041949	Tango6	protein_coding
1897.79	0.425692	0.0645416	6.59562	4.23482e-11	5.66878e-10	ENSMUSG00000042029	Ncapg2	protein_coding
263.974	-0.863783	0.131095	-6.58897	4.42885e-11	5.92089e-10	ENSMUSG00000023953	Polh	protein_coding
229.058	-0.9384	0.142534	-6.5837	4.58885e-11	6.12691e-10	ENSMUSG00000081113	Gm7308	processed_pseudogene
1694.81	0.461146	0.0700903	6.57931	4.72629e-11	6.30233e-10	ENSMUSG00000021258	Ccnk	protein_coding
110.11	-2.25143	0.342294	-6.57748	4.78482e-11	6.3722e-10	ENSMUSG00000030350	Prmt8	protein_coding
2194.08	0.505124	0.0768093	6.57634	4.82159e-11	6.41297e-10	ENSMUSG00000030275	Etnk1	protein_coding
104.082	-2.16533	0.329296	-6.57565	4.84424e-11	6.43486e-10	ENSMUSG00000068748	Ptprz1	protein_coding
225.167	-1.00616	0.15303	-6.57493	4.86775e-11	6.45784e-10	ENSMUSG00000029330	Cds1	protein_coding
1692.27	-0.550179	0.0837533	-6.56905	5.06386e-11	6.70945e-10	ENSMUSG00000028906	Epb4.1	protein_coding
205.414	-0.992934	0.151171	-6.56826	5.09054e-11	6.73622e-10	ENSMUSG00000055760	Gemin6	protein_coding
1530.54	-0.505484	0.0769807	-6.56638	5.15547e-11	6.81347e-10	ENSMUSG00000025026	Add3	protein_coding
523.117	0.671172	0.102298	6.56092	5.34766e-11	7.0585e-10	ENSMUSG00000023048	Prr13	protein_coding
232.616	0.81254	0.123893	6.55842	5.43804e-11	7.16871e-10	ENSMUSG00000019842	Traf3ip2	protein_coding
1814.29	-0.51909	0.0792199	-6.55252	5.65723e-11	7.44821e-10	ENSMUSG00000025265	Fgd1	protein_coding
3416.83	0.409517	0.0625179	6.5504	5.73844e-11	7.54557e-10	ENSMUSG00000014859	E2f4	protein_coding
880.01	-0.574652	0.087749	-6.54882	5.79927e-11	7.61593e-10	ENSMUSG00000038456	Dennd2a	protein_coding
2502.56	0.493586	0.0754293	6.5437	6.0016e-11	7.8717e-10	ENSMUSG00000030180	Kdm5a	protein_coding
378.097	-0.821142	0.125501	-6.54289	6.03422e-11	7.90452e-10	ENSMUSG00000021706	Zfyve16	protein_coding
1641.65	0.463957	0.070959	6.53839	6.21844e-11	8.1356e-10	ENSMUSG00000037103	Dcaf15	protein_coding
470.132	0.825671	0.126407	6.53187	6.49537e-11	8.48723e-10	ENSMUSG00000039382	Wdr45	protein_coding
1767.64	-0.544435	0.0833552	-6.53151	6.51087e-11	8.49681e-10	ENSMUSG00000024858	Adrbk1	protein_coding
552.552	-0.981074	0.150256	-6.52933	6.60645e-11	8.61073e-10	ENSMUSG00000066705	Fxyd6	protein_coding
3315.07	-0.478258	0.0733036	-6.52435	6.82988e-11	8.89081e-10	ENSMUSG00000030980	Knop1	protein_coding
830.813	0.628117	0.0962891	6.52324	6.88062e-11	8.94567e-10	ENSMUSG00000044600	Smim7	protein_coding
761.693	0.558716	0.0857013	6.51934	7.06179e-11	9.16975e-10	ENSMUSG00000020974	Pole2	protein_coding
2564.46	0.337789	0.0518508	6.51463	7.28709e-11	9.45051e-10	ENSMUSG00000034807	Colgalt1	protein_coding
1475.97	0.59821	0.0920514	6.49865	8.10445e-11	1.04974e-09	ENSMUSG00000031878	Nae1	protein_coding
241.292	-1.60014	0.246533	-6.4906	8.54947e-11	1.10601e-09	ENSMUSG00000047409	Ctdspl	protein_coding
416.951	-0.82937	0.127816	-6.48878	8.6536e-11	1.11532e-09	ENSMUSG00000038831	Ralgps1	protein_coding
334.323	-0.782556	0.120597	-6.48902	8.63973e-11	1.11532e-09	ENSMUSG00000027276	Jag1	protein_coding
134.805	1.55681	0.239919	6.48889	8.64704e-11	1.11532e-09	ENSMUSG00000047735	Samd9l	protein_coding
45.0067	2.16069	0.333081	6.48699	8.75678e-11	1.12722e-09	ENSMUSG00000051147	Nat2	protein_coding
1192.42	-0.586341	0.0904089	-6.48543	8.84805e-11	1.13756e-09	ENSMUSG00000027327	1700037H04Rik	protein_coding
238.378	0.797934	0.123096	6.48219	9.0402e-11	1.16083e-09	ENSMUSG00000037827	Gm5884	processed_pseudogene
4587.02	-0.500985	0.0772971	-6.48129	9.09394e-11	1.16629e-09	ENSMUSG00000055320	Tead1	protein_coding
51.6537	-2.96549	0.457659	-6.47969	9.19109e-11	1.1773e-09	ENSMUSG00000009216	Fam163b	protein_coding
1495.66	0.523134	0.080748	6.4786	9.25778e-11	1.18438e-09	ENSMUSG00000003037	Rab8a	protein_coding
24.6952	-2.79372	0.431697	-6.47149	9.70391e-11	1.23993e-09	ENSMUSG00000062773	Tex101	protein_coding
589.03	0.647468	0.100148	6.46508	1.01244e-10	1.29207e-09	ENSMUSG00000034442	Trmt5	protein_coding
2514.93	0.368259	0.0569792	6.46304	1.02621e-10	1.30804e-09	ENSMUSG00000062762	Ei24	protein_coding
321.381	0.722992	0.111882	6.4621	1.03259e-10	1.31457e-09	ENSMUSG00000036977	Anapc10	protein_coding
120.09	-1.56693	0.242712	-6.45592	1.07563e-10	1.36769e-09	ENSMUSG00000020846	Fam101b	protein_coding
2009.55	0.49017	0.0759279	6.45573	1.07701e-10	1.36777e-09	ENSMUSG00000037725	Ckap2	protein_coding
637.437	0.757149	0.117315	6.45399	1.08946e-10	1.38188e-09	ENSMUSG00000041729	Coro2b	protein_coding
96.9784	-2.19754	0.340534	-6.45323	1.09488e-10	1.38706e-09	ENSMUSG00000041046	Ramp3	protein_coding
1255.71	0.495528	0.076952	6.43944	1.19913e-10	1.51729e-09	ENSMUSG00000025453	Nnt	protein_coding
248.439	1.37315	0.213443	6.43331	1.24858e-10	1.57795e-09	ENSMUSG00000003309	Ap1m2	protein_coding
1847.1	-0.481863	0.0749205	-6.43166	1.26219e-10	1.59321e-09	ENSMUSG00000025544	Tm9sf2	protein_coding
1253.02	0.46778	0.072739	6.43094	1.2682e-10	1.59886e-09	ENSMUSG00000000738	Spg7	protein_coding
1032.35	1.07184	0.166708	6.42942	1.28094e-10	1.61296e-09	ENSMUSG00000049532	Sall2	protein_coding
641.547	0.639794	0.0995313	6.42807	1.29238e-10	1.6254e-09	ENSMUSG00000024691	Fam111a	protein_coding
387.558	0.93947	0.146181	6.42676	1.30355e-10	1.63549e-09	ENSMUSG00000040694	Apobec2	protein_coding
2381.41	0.590275	0.0918461	6.42678	1.30333e-10	1.63549e-09	ENSMUSG00000060098	Prmt7	protein_coding
456.628	0.63192	0.0984687	6.41747	1.3856e-10	1.73634e-09	ENSMUSG00000078908	Mon1b	protein_coding
117.249	-1.84761	0.287963	-6.41614	1.39777e-10	1.74948e-09	ENSMUSG00000035226	Rims4	protein_coding
270.155	0.766454	0.119478	6.41502	1.408e-10	1.76017e-09	ENSMUSG00000031851	Ntpcr	protein_coding
200.625	-1.45867	0.227404	-6.41443	1.41352e-10	1.76348e-09	ENSMUSG00000024074	Crim1	protein_coding
201.968	1.0502	0.163726	6.41437	1.41404e-10	1.76348e-09	ENSMUSG00000050357	Rltpr	protein_coding
1045.77	-0.563114	0.0878928	-6.40683	1.48574e-10	1.85068e-09	ENSMUSG00000020841	Cpd	protein_coding
808.259	-0.583491	0.0911086	-6.40435	1.51013e-10	1.87882e-09	ENSMUSG00000022500	Litaf	protein_coding
780.616	0.530957	0.082924	6.40293	1.52423e-10	1.89409e-09	ENSMUSG00000040396	Abhd13	protein_coding
97.8628	1.11503	0.174389	6.39391	1.61701e-10	2.00687e-09	ENSMUSG00000064308	2410137M14Rik	protein_coding
351.231	0.703037	0.109957	6.39373	1.61885e-10	2.00687e-09	ENSMUSG00000001065	Zfp276	protein_coding
1759.31	0.773862	0.121039	6.39349	1.62139e-10	2.00762e-09	ENSMUSG00000091490	Triml2	protein_coding
415.456	0.661053	0.103447	6.39025	1.65619e-10	2.04828e-09	ENSMUSG00000045795	Whamm	protein_coding
1591.04	0.399385	0.062586	6.38138	1.75499e-10	2.16789e-09	ENSMUSG00000033373	Fntb	protein_coding
259.022	-0.897514	0.140675	-6.38003	1.7705e-10	2.18446e-09	ENSMUSG00000050822	Slc29a4	protein_coding
35.1417	2.12911	0.333844	6.37758	1.7991e-10	2.21449e-09	ENSMUSG00000026418	Tnni1	protein_coding
1443.64	0.573395	0.0899077	6.3776	1.79882e-10	2.21449e-09	ENSMUSG00000021814	Anxa7	protein_coding
651.816	0.543508	0.0853119	6.37084	1.88e-10	2.31134e-09	ENSMUSG00000036810	Cnep1r1	protein_coding
237.364	0.806725	0.126845	6.35993	2.01849e-10	2.47867e-09	ENSMUSG00000031337	Mtm1	protein_coding
308.313	0.998205	0.157288	6.34633	2.20508e-10	2.70461e-09	ENSMUSG00000068245	Phf11d	protein_coding
562.581	0.621149	0.0978926	6.3452	2.2213e-10	2.72128e-09	ENSMUSG00000002329	Mdp1	protein_coding
3694.58	-0.475814	0.0750078	-6.34353	2.24566e-10	2.74789e-09	ENSMUSG00000026701	Prdx6	protein_coding
2431.32	0.593217	0.0935461	6.34144	2.27624e-10	2.77925e-09	ENSMUSG00000034993	Vat1	protein_coding
565.833	0.585597	0.0923448	6.34142	2.27663e-10	2.77925e-09	ENSMUSG00000005078	Jkamp	protein_coding
1870.69	0.413379	0.0651968	6.34048	2.29052e-10	2.79294e-09	ENSMUSG00000033059	Pygb	protein_coding
198.102	-1.54802	0.244157	-6.34026	2.29384e-10	2.7937e-09	ENSMUSG00000027858	Tspan2	protein_coding
170.896	-1.14594	0.18104	-6.32977	2.45535e-10	2.98691e-09	ENSMUSG00000073982	Rhog	protein_coding
908.328	-0.627187	0.0991497	-6.32566	2.52152e-10	3.06382e-09	ENSMUSG00000068115	Ninl	protein_coding
2547.01	-0.445781	0.0704918	-6.32388	2.55083e-10	3.0934e-09	ENSMUSG00000004929	Thop1	protein_coding
105.604	1.1095	0.175447	6.32382	2.55181e-10	3.0934e-09	ENSMUSG00000010358	Ifi35	protein_coding
1023.96	0.507776	0.0803322	6.32094	2.5997e-10	3.14778e-09	ENSMUSG00000024308	Tapbp	protein_coding
961.334	0.587975	0.0930436	6.31935	2.62667e-10	3.17674e-09	ENSMUSG00000021252	0610007P14Rik	protein_coding
921.697	-0.627108	0.099252	-6.31834	2.64389e-10	3.19385e-09	ENSMUSG00000036046	5031439G07Rik	protein_coding
1110.63	0.772132	0.122274	6.31475	2.70606e-10	3.26516e-09	ENSMUSG00000005054	Cstb	protein_coding
1785.53	0.426897	0.0676485	6.31052	2.78095e-10	3.35164e-09	ENSMUSG00000013160	Atp6v0d1	protein_coding
876.211	-0.596508	0.0945406	-6.30954	2.79859e-10	3.369e-09	ENSMUSG00000006369	Fbln1	protein_coding
1902.42	-0.354413	0.056206	-6.3056	2.87071e-10	3.45182e-09	ENSMUSG00000020092	Pald1	protein_coding
72.9024	-1.9982	0.316917	-6.30511	2.87981e-10	3.45877e-09	ENSMUSG00000064023	Klk8	protein_coding
115.632	-1.34802	0.21396	-6.30034	2.96987e-10	3.56281e-09	ENSMUSG00000018169	Mfng	protein_coding
806.161	0.692218	0.109968	6.29472	3.07954e-10	3.69012e-09	ENSMUSG00000002679	Med6	protein_coding
1554.06	0.566135	0.0899928	6.29089	3.1565e-10	3.77799e-09	ENSMUSG00000021182	Ccdc88c	protein_coding
370.819	0.735242	0.116895	6.28977	3.17936e-10	3.80098e-09	ENSMUSG00000082988	Gm5903	processed_pseudogene
148.577	-1.0554	0.167953	-6.28391	3.30168e-10	3.94269e-09	ENSMUSG00000036995	Asap3	protein_coding
95.7771	1.13447	0.180544	6.28363	3.3075e-10	3.94511e-09	ENSMUSG00000061633	1700029P11Rik	protein_coding
102.068	1.24951	0.198919	6.28153	3.35268e-10	3.99441e-09	ENSMUSG00000054057	A930004D18Rik	protein_coding
748.523	-0.542894	0.0864545	-6.27953	3.39592e-10	4.0413e-09	ENSMUSG00000029560	Snx8	protein_coding
370.319	-1.46227	0.233028	-6.27509	3.49436e-10	4.1537e-09	ENSMUSG00000037664	Cdkn1c	protein_coding
1390.5	0.424491	0.0676657	6.27335	3.53361e-10	4.19556e-09	ENSMUSG00000021177	Tdp1	protein_coding
1111.85	0.504298	0.0804203	6.27078	3.59239e-10	4.26049e-09	ENSMUSG00000000743	Chmp1a	protein_coding
418.233	0.855417	0.136455	6.26886	3.63704e-10	4.30852e-09	ENSMUSG00000022489	Pde1b	protein_coding
793.659	-0.586765	0.0936234	-6.26729	3.67377e-10	4.34708e-09	ENSMUSG00000022436	Sh3bp1	protein_coding
363.491	-1.29299	0.20632	-6.26691	3.68289e-10	4.35293e-09	ENSMUSG00000026121	Sema4c	protein_coding
2301.58	-0.549935	0.0878082	-6.26291	3.77861e-10	4.46098e-09	ENSMUSG00000071226	Cecr2	protein_coding
1062.55	0.471254	0.0752564	6.26198	3.8013e-10	4.48269e-09	ENSMUSG00000037415	Ranbp10	protein_coding
3212.99	-0.447088	0.0714231	-6.25971	3.85706e-10	4.54329e-09	ENSMUSG00000020184	Mdm2	protein_coding
584.684	-0.600118	0.0958924	-6.25825	3.89332e-10	4.58082e-09	ENSMUSG00000015335	Zdhhc12	protein_coding
25.181	2.76034	0.441204	6.25637	3.94035e-10	4.63092e-09	ENSMUSG00000032315	Cyp1a1	protein_coding
105.981	-2.58515	0.413223	-6.25608	3.94769e-10	4.6343e-09	ENSMUSG00000029570	Lfng	protein_coding
969.562	0.452184	0.0722948	6.25472	3.98228e-10	4.66964e-09	ENSMUSG00000057788	Ddx49	protein_coding
77.7916	1.88633	0.301648	6.25342	4.01561e-10	4.70342e-09	ENSMUSG00000098318	1190002F15Rik	lincRNA
1249.37	-0.3975	0.0635818	-6.25178	4.05795e-10	4.74767e-09	ENSMUSG00000054455	Vapb	protein_coding
193.373	-0.895332	0.143232	-6.25093	4.08022e-10	4.76835e-09	ENSMUSG00000081308	Gm14480	processed_pseudogene
2169.46	-0.365454	0.0584875	-6.24842	4.14631e-10	4.84016e-09	ENSMUSG00000029578	Wipi2	protein_coding
1488.05	0.66527	0.106522	6.24538	4.22773e-10	4.92967e-09	ENSMUSG00000070729	Gm12966	processed_pseudogene
535.9	-0.653556	0.104659	-6.24461	4.24866e-10	4.94852e-09	ENSMUSG00000041658	Rragb	protein_coding
1369.81	0.502536	0.0804904	6.24342	4.28092e-10	4.98052e-09	ENSMUSG00000030264	Thumpd3	protein_coding
698.251	0.584072	0.0935755	6.24172	4.32796e-10	5.02962e-09	ENSMUSG00000045248	Med26	protein_coding
2553.65	0.566409	0.0908658	6.23346	4.56233e-10	5.29608e-09	ENSMUSG00000021116	Eif2s1	protein_coding
119.322	-1.57899	0.253359	-6.23223	4.59831e-10	5.33189e-09	ENSMUSG00000031160	Eras	protein_coding
607.891	-0.771153	0.123744	-6.23185	4.60971e-10	5.33916e-09	ENSMUSG00000030499	Kctd15	protein_coding
465.77	-0.627147	0.100662	-6.23021	4.65808e-10	5.38918e-09	ENSMUSG00000035969	Rusc2	protein_coding
553.176	-1.12906	0.181324	-6.22674	4.76237e-10	5.50371e-09	ENSMUSG00000027996	Sfrp2	protein_coding
673.501	-0.78496	0.126133	-6.2233	4.86814e-10	5.6197e-09	ENSMUSG00000026640	Plxna2	protein_coding
430.674	-0.750287	0.120568	-6.22292	4.87999e-10	5.62714e-09	ENSMUSG00000001120	Pcbp3	protein_coding
247.965	-0.953614	0.153265	-6.22199	4.90875e-10	5.65403e-09	ENSMUSG00000056043	Rgs9bp	protein_coding
508.222	0.696648	0.112046	6.21754	5.04996e-10	5.81025e-09	ENSMUSG00000002983	Relb	protein_coding
5453.02	0.613061	0.0986191	6.21646	5.08508e-10	5.84419e-09	ENSMUSG00000031592	Pcm1	protein_coding
1109.97	0.566702	0.0911673	6.21607	5.09751e-10	5.85201e-09	ENSMUSG00000021136	Smoc1	protein_coding
687.646	0.64851	0.104338	6.21547	5.11713e-10	5.86805e-09	ENSMUSG00000050052	Tdrp	protein_coding
42.024	2.68679	0.432703	6.20932	5.3213e-10	6.09547e-09	ENSMUSG00000096284	Tcstv1	protein_coding
1013.23	-0.441572	0.0711395	-6.20713	5.39601e-10	6.17425e-09	ENSMUSG00000029622	Arpc1b	protein_coding
92.9947	1.34526	0.216741	6.20675	5.40919e-10	6.18253e-09	ENSMUSG00000035186	Ubd	protein_coding
2783.56	0.437926	0.0706013	6.20281	5.54642e-10	6.33242e-09	ENSMUSG00000031865	Dctn1	protein_coding
933.34	0.545723	0.0879974	6.20159	5.58969e-10	6.37483e-09	ENSMUSG00000054302	Eapp	protein_coding
2791.26	-0.553155	0.0892149	-6.20025	5.63734e-10	6.42212e-09	ENSMUSG00000041852	Tcf20	protein_coding
650.588	0.768157	0.123927	6.19846	5.70167e-10	6.4883e-09	ENSMUSG00000030353	Tead4	protein_coding
1379.67	-0.433523	0.0699718	-6.19569	5.80317e-10	6.59659e-09	ENSMUSG00000032547	Ryk	protein_coding
135.994	-1.33674	0.215824	-6.19367	5.87807e-10	6.67443e-09	ENSMUSG00000072949	Acot1	protein_coding
115.996	-1.34725	0.217577	-6.19208	5.93766e-10	6.73475e-09	ENSMUSG00000001763	Tspan33	protein_coding
624.675	0.701937	0.113401	6.18989	6.02077e-10	6.82157e-09	ENSMUSG00000021238	Aldh6a1	protein_coding
1200.52	0.382181	0.0617597	6.18819	6.08573e-10	6.88476e-09	ENSMUSG00000042628	Zfyve1	protein_coding
172.382	1.06863	0.172692	6.18809	6.08977e-10	6.88476e-09	ENSMUSG00000015568	Lpl	protein_coding
6374.87	0.435986	0.0704675	6.18705	6.13009e-10	6.92281e-09	ENSMUSG00000001794	Capns1	protein_coding
544.785	-1.34986	0.218296	-6.18363	6.26451e-10	7.06694e-09	ENSMUSG00000041688	Amot	protein_coding
1337.23	0.462071	0.0747731	6.17964	6.42461e-10	7.2397e-09	ENSMUSG00000046707	Csnk2a2	protein_coding
1558.29	-0.444844	0.0720098	-6.17755	6.51047e-10	7.3285e-09	ENSMUSG00000021978	Extl3	protein_coding
425.431	0.648876	0.105099	6.17395	6.66061e-10	7.48941e-09	ENSMUSG00000022019	Tdrd3	protein_coding
337.326	0.819346	0.132746	6.17227	6.73155e-10	7.561e-09	ENSMUSG00000027452	Acss1	protein_coding
506.03	0.760043	0.12318	6.1702	6.82033e-10	7.65246e-09	ENSMUSG00000022261	Sdc2	protein_coding
635.266	0.600887	0.0973943	6.16963	6.8449e-10	7.66785e-09	ENSMUSG00000026047	Kdelc1	protein_coding
299.313	0.931393	0.150966	6.16954	6.84879e-10	7.66785e-09	ENSMUSG00000039349	C130074G19Rik	protein_coding
89.7037	1.31029	0.212397	6.16905	6.87025e-10	7.6836e-09	ENSMUSG00000004038	Gstm3	protein_coding
1304.15	0.501704	0.0813564	6.16674	6.97108e-10	7.78799e-09	ENSMUSG00000000325	Arvcf	protein_coding
355.372	1.14037	0.184954	6.16572	7.01613e-10	7.82992e-09	ENSMUSG00000024619	Cdx1	protein_coding
580.662	0.605506	0.0982153	6.16508	7.04455e-10	7.8532e-09	ENSMUSG00000037134	Prmt10	protein_coding
802.359	-0.676643	0.109769	-6.16427	7.08106e-10	7.87701e-09	ENSMUSG00000055485	Soga1	protein_coding
157.423	1.09223	0.177186	6.1643	7.07948e-10	7.87701e-09	ENSMUSG00000060477	Irak2	protein_coding
993.837	0.485322	0.0787431	6.16336	7.12186e-10	7.91394e-09	ENSMUSG00000028245	Nsmaf	protein_coding
1740.54	0.493745	0.0801581	6.15964	7.29125e-10	8.09352e-09	ENSMUSG00000038633	Degs1	protein_coding
2803.43	0.338339	0.0549369	6.15869	7.33488e-10	8.13328e-09	ENSMUSG00000031586	Rbpms	protein_coding
58.7588	1.72899	0.280783	6.15774	7.37908e-10	8.17357e-09	ENSMUSG00000023995	Tspo2	protein_coding
331.838	-0.871124	0.141711	-6.14718	7.88741e-10	8.72734e-09	ENSMUSG00000037148	Arhgap10	protein_coding
307.135	0.921435	0.149958	6.14461	8.01611e-10	8.86031e-09	ENSMUSG00000001062	Vps9d1	protein_coding
284.863	-0.996277	0.162205	-6.1421	8.14367e-10	8.99176e-09	ENSMUSG00000026620	Mark1	protein_coding
235.157	-0.964984	0.157184	-6.1392	8.29395e-10	9.14797e-09	ENSMUSG00000055660	Mettl4	protein_coding
204.972	-0.89299	0.145592	-6.13353	8.59492e-10	9.46989e-09	ENSMUSG00000066553	Gm6969	processed_pseudogene
1097.52	-0.657275	0.107212	-6.13064	8.75289e-10	9.63373e-09	ENSMUSG00000021493	Pdlim7	protein_coding
1595.21	-0.392802	0.064085	-6.1294	8.82137e-10	9.69885e-09	ENSMUSG00000039929	Urb1	protein_coding
1765.29	-0.464048	0.0757254	-6.12804	8.89693e-10	9.77159e-09	ENSMUSG00000060510	Zfp266	protein_coding
300.775	-0.894911	0.146087	-6.12588	9.0181e-10	9.89423e-09	ENSMUSG00000027296	Itpka	protein_coding
872.052	0.865956	0.141555	6.11745	9.50849e-10	1.04213e-08	ENSMUSG00000032827	Ppp1r9a	protein_coding
969.624	0.45397	0.0742739	6.1121	9.83294e-10	1.07655e-08	ENSMUSG00000022021	Diap3	protein_coding
141.248	-1.38309	0.22634	-6.11067	9.9215e-10	1.0851e-08	ENSMUSG00000017400	Stac2	protein_coding
208.64	-1.00081	0.163886	-6.10674	1.01688e-09	1.10982e-08	ENSMUSG00000003070	Efna2	protein_coding
646.192	-0.531128	0.0869741	-6.10674	1.01686e-09	1.10982e-08	ENSMUSG00000034557	Zfyve9	protein_coding
37.2723	1.84619	0.302498	6.10315	1.04e-09	1.13387e-08	ENSMUSG00000055978	Fut2	protein_coding
1901.67	0.537497	0.0880779	6.10252	1.04409e-09	1.13713e-08	ENSMUSG00000022246	Rai14	protein_coding
330.072	0.68554	0.112355	6.10155	1.05042e-09	1.14283e-08	ENSMUSG00000090381	Gm6158	processed_pseudogene
180.42	-1.44809	0.237363	-6.10073	1.05587e-09	1.14756e-08	ENSMUSG00000032289	Thsd4	protein_coding
532.39	0.6979	0.114492	6.09565	1.08996e-09	1.18337e-08	ENSMUSG00000038215	Cep44	protein_coding
800.11	-0.603158	0.0990162	-6.09151	1.11853e-09	1.21312e-08	ENSMUSG00000015846	Rxra	protein_coding
2976.33	0.466888	0.076667	6.08982	1.13038e-09	1.22469e-08	ENSMUSG00000017843	Ppp2r5c	protein_coding
1229.91	0.567737	0.0932458	6.08861	1.13896e-09	1.23271e-08	ENSMUSG00000021288	Klc1	protein_coding
133.696	-1.24143	0.203985	-6.08588	1.1585e-09	1.25255e-08	ENSMUSG00000032010	Usp2	protein_coding
578.089	0.55782	0.091665	6.08542	1.16184e-09	1.25485e-08	ENSMUSG00000060950	Trmt61a	protein_coding
1387.54	-0.525549	0.0863697	-6.08488	1.16579e-09	1.25782e-08	ENSMUSG00000015605	Srf	protein_coding
673.912	0.490239	0.0806515	6.07848	1.21325e-09	1.30767e-08	ENSMUSG00000031711	Zfp330	protein_coding
148.784	0.959127	0.157811	6.07771	1.21914e-09	1.31266e-08	ENSMUSG00000002847	Pla1a	protein_coding
1059.71	0.598753	0.098527	6.07705	1.22417e-09	1.31671e-08	ENSMUSG00000031590	Frg1	protein_coding
35.2291	1.91385	0.315118	6.07343	1.2521e-09	1.34537e-08	ENSMUSG00000034911	Ushbp1	protein_coding
1744.72	0.399926	0.0658752	6.07097	1.27137e-09	1.36466e-08	ENSMUSG00000037656	Slc20a2	protein_coding
74.1111	1.11858	0.184361	6.06736	1.30027e-09	1.39423e-08	ENSMUSG00000091703	Gm4222	processed_pseudogene
592.998	-0.539991	0.0890133	-6.0664	1.30805e-09	1.40114e-08	ENSMUSG00000025025	Mxi1	protein_coding
518.587	0.54077	0.0891592	6.06522	1.31771e-09	1.41003e-08	ENSMUSG00000046312	AI464131	protein_coding
1602.51	-0.475421	0.0783984	-6.06417	1.32638e-09	1.41785e-08	ENSMUSG00000003344	Btbd2	protein_coding
101.445	1.40305	0.231447	6.06209	1.34366e-09	1.43485e-08	ENSMUSG00000048070	Pirt	protein_coding
32.6572	2.5305	0.417723	6.05784	1.37958e-09	1.47169e-08	ENSMUSG00000079029	Gm5662	protein_coding
579.291	-0.692968	0.114396	-6.05762	1.38149e-09	1.47222e-08	ENSMUSG00000034336	Ina	protein_coding
1800.54	0.372085	0.0614639	6.05371	1.41545e-09	1.50687e-08	ENSMUSG00000047832	Cdca4	protein_coding
925.237	0.81322	0.134342	6.05335	1.41864e-09	1.50872e-08	ENSMUSG00000052566	Hook2	protein_coding
859.957	0.480764	0.0794626	6.05019	1.44678e-09	1.53707e-08	ENSMUSG00000060038	Dhps	protein_coding
2499.04	0.51571	0.0852958	6.04613	1.48364e-09	1.57463e-08	ENSMUSG00000031523	Dlc1	protein_coding
353.782	-0.866194	0.143313	-6.04406	1.5028e-09	1.59333e-08	ENSMUSG00000034109	Golim4	protein_coding
496.47	0.567241	0.0940038	6.03423	1.59719e-09	1.69169e-08	ENSMUSG00000049792	Bag5	protein_coding
1300.78	0.672613	0.111497	6.03257	1.61371e-09	1.70744e-08	ENSMUSG00000027472	Pdrg1	protein_coding
145.432	-1.09076	0.180979	-6.02702	1.67015e-09	1.76537e-08	ENSMUSG00000005373	Mlxipl	protein_coding
124.002	-1.40426	0.23304	-6.02585	1.68223e-09	1.77634e-08	ENSMUSG00000022055	Nefl	protein_coding
809.11	-0.475085	0.0788437	-6.02566	1.68417e-09	1.77658e-08	ENSMUSG00000023147	Wrb	protein_coding
1860.98	-0.587904	0.0975757	-6.0251	1.69004e-09	1.78096e-08	ENSMUSG00000000365	Rnf17	protein_coding
363.289	0.708542	0.117657	6.02211	1.72159e-09	1.81237e-08	ENSMUSG00000010154	Spire2	protein_coding
242.243	0.794951	0.13214	6.01597	1.78812e-09	1.88051e-08	ENSMUSG00000025283	Sat1	protein_coding
137.532	1.64032	0.272729	6.01448	1.80466e-09	1.89599e-08	ENSMUSG00000033191	Tie1	protein_coding
57.7619	-1.75471	0.291949	-6.01034	1.8514e-09	1.94313e-08	ENSMUSG00000070570	Slc17a7	protein_coding
461.484	-0.805819	0.134089	-6.0096	1.85977e-09	1.94994e-08	ENSMUSG00000032245	Cln6	protein_coding
2001.33	-0.426906	0.0710781	-6.00616	1.89973e-09	1.98984e-08	ENSMUSG00000021938	Pspc1	protein_coding
132.803	-1.21851	0.203076	-6.00025	1.9702e-09	2.06157e-08	ENSMUSG00000000253	Gmpr	protein_coding
630.211	-0.935322	0.155951	-5.99754	2.0033e-09	2.0941e-08	ENSMUSG00000031740	Mmp2	protein_coding
995.143	0.629054	0.105029	5.98933	2.10707e-09	2.20037e-08	ENSMUSG00000030279	C2cd5	protein_coding
5399.58	-0.641651	0.107145	-5.98863	2.11611e-09	2.20758e-08	ENSMUSG00000050966	Lin28a	protein_coding
5722.75	-0.695533	0.116147	-5.98837	2.11958e-09	2.209e-08	ENSMUSG00000092035	Peg10	protein_coding
1615.52	-0.674344	0.112624	-5.98757	2.12994e-09	2.21757e-08	ENSMUSG00000040249	Lrp1	protein_coding
464.253	-0.844156	0.141	-5.98692	2.13856e-09	2.22432e-08	ENSMUSG00000008035	Mid1ip1	protein_coding
669.922	0.622582	0.104001	5.98629	2.14678e-09	2.23064e-08	ENSMUSG00000028517	Ppap2b	protein_coding
1739.74	0.47965	0.0801606	5.98362	2.18236e-09	2.26534e-08	ENSMUSG00000031591	Asah1	protein_coding
22.7426	-3.3715	0.563766	-5.98032	2.22704e-09	2.30942e-08	ENSMUSG00000045053	Kcng3	protein_coding
1164.88	-0.467861	0.078411	-5.96678	2.41983e-09	2.50684e-08	ENSMUSG00000020515	Cnot8	protein_coding
137.498	1.26507	0.212036	5.9663	2.42687e-09	2.51163e-08	ENSMUSG00000022505	Emp2	protein_coding
1996.03	0.578872	0.0970309	5.96585	2.43362e-09	2.51611e-08	ENSMUSG00000006930	Hap1	protein_coding
1235.39	0.480084	0.0804797	5.96528	2.4422e-09	2.52248e-08	ENSMUSG00000025925	Terf1	protein_coding
4170.36	-0.306264	0.0514115	-5.95712	2.56724e-09	2.649e-08	ENSMUSG00000028960	Ube4b	protein_coding
313.158	-0.820315	0.13773	-5.95597	2.58537e-09	2.66505e-08	ENSMUSG00000028988	Ctnnbip1	protein_coding
170.084	-1.50137	0.252203	-5.95302	2.63235e-09	2.7108e-08	ENSMUSG00000049521	Cdc42ep1	protein_coding
58.3201	1.62742	0.27365	5.94709	2.72957e-09	2.80813e-08	ENSMUSG00000094443	Sgol2b	protein_coding
210.111	-1.62003	0.272533	-5.94433	2.77593e-09	2.85301e-08	ENSMUSG00000054252	Fgfr3	protein_coding
302.124	-0.768161	0.129416	-5.93561	2.92753e-09	3.00585e-08	ENSMUSG00000039450	Dcxr	protein_coding
261.692	0.755292	0.127272	5.93448	2.94779e-09	3.02366e-08	ENSMUSG00000002345	2310045N01Rik	protein_coding
161.973	-1.20223	0.202693	-5.93127	3.00595e-09	3.08028e-08	ENSMUSG00000006731	B4galnt1	protein_coding
25.8745	2.3735	0.400244	5.93014	3.02672e-09	3.09852e-08	ENSMUSG00000057534	Gm15698	protein_coding
138.367	-1.72294	0.290638	-5.92815	3.06371e-09	3.1333e-08	ENSMUSG00000042686	Jph1	protein_coding
233.753	0.903315	0.152459	5.92497	3.1236e-09	3.19141e-08	ENSMUSG00000035891	Cerk	protein_coding
613.287	-1.15102	0.19441	-5.92061	3.20754e-09	3.27396e-08	ENSMUSG00000035105	Egln3	protein_coding
2760.48	-0.363414	0.0613855	-5.92019	3.21563e-09	3.27899e-08	ENSMUSG00000003345	Csnk1g2	protein_coding
78.4933	1.47437	0.249075	5.91937	3.23171e-09	3.29217e-08	ENSMUSG00000030208	Emp1	protein_coding
81.395	-1.48647	0.251199	-5.9175	3.26867e-09	3.32656e-08	ENSMUSG00000029851	Tcaf2	protein_coding
193.797	-1.51577	0.256299	-5.91409	3.33711e-09	3.39289e-08	ENSMUSG00000025318	Jph3	protein_coding
6226.17	0.385274	0.0651764	5.91125	3.3952e-09	3.44858e-08	ENSMUSG00000021111	Papola	protein_coding
1006.45	0.555359	0.0940664	5.9039	3.55011e-09	3.60241e-08	ENSMUSG00000031703	Itfg1	protein_coding
374.443	0.765231	0.1297	5.89999	3.63517e-09	3.68512e-08	ENSMUSG00000022906	Parp9	protein_coding
521.311	-0.733522	0.124351	-5.8988	3.66157e-09	3.70827e-08	ENSMUSG00000024208	Uqcc2	protein_coding
183.532	1.12285	0.190487	5.89463	3.7553e-09	3.7995e-08	ENSMUSG00000040270	Bach2	protein_coding
644.415	0.729301	0.123806	5.89069	3.84583e-09	3.88732e-08	ENSMUSG00000055917	Zfp277	protein_coding
49.0548	1.75768	0.298408	5.89019	3.85759e-09	3.89542e-08	ENSMUSG00000068327	Tlx2	protein_coding
1600.99	0.448025	0.076073	5.8894	3.87589e-09	3.9101e-08	ENSMUSG00000031672	Got2	protein_coding
646.385	0.614401	0.104337	5.88861	3.89466e-09	3.92523e-08	ENSMUSG00000039617	Gm7488	processed_pseudogene
184.806	0.925487	0.157206	5.88711	3.93e-09	3.95701e-08	ENSMUSG00000024921	Smarca2	protein_coding
1688.77	-1.46301	0.248586	-5.88533	3.97269e-09	3.99612e-08	ENSMUSG00000031503	Col4a2	protein_coding
210.442	1.03548	0.176022	5.88267	4.0369e-09	4.05679e-08	ENSMUSG00000032068	Plet1	protein_coding
2230.08	0.361502	0.0614599	5.88192	4.05529e-09	4.07133e-08	ENSMUSG00000047710	Champ1	protein_coding
3062.74	-0.451404	0.0768146	-5.87654	4.18926e-09	4.20178e-08	ENSMUSG00000042688	Mapk6	protein_coding
3587.97	0.316391	0.053844	5.87606	4.20134e-09	4.20984e-08	ENSMUSG00000039509	Nup133	protein_coding
176.875	-1.44171	0.24537	-5.87567	4.21148e-09	4.21594e-08	ENSMUSG00000000732	Icosl	protein_coding
3087.07	-0.46945	0.0799163	-5.87427	4.24721e-09	4.24353e-08	ENSMUSG00000029405	G3bp2	protein_coding
266.349	-1.0353	0.176241	-5.87434	4.24525e-09	4.24353e-08	ENSMUSG00000097504	4930516B21Rik	lincRNA
575.525	-0.723882	0.123244	-5.87359	4.2647e-09	4.25692e-08	ENSMUSG00000038178	Slc43a2	protein_coding
1497.19	0.540793	0.0921944	5.86579	4.47005e-09	4.45762e-08	ENSMUSG00000031889	D230025D16Rik	protein_coding
314.623	-0.859847	0.14667	-5.86245	4.56094e-09	4.54391e-08	ENSMUSG00000030554	Synm	protein_coding
351.289	-1.62932	0.277961	-5.86166	4.58266e-09	4.56117e-08	ENSMUSG00000020183	Cpm	protein_coding
41.5802	1.91039	0.325934	5.86127	4.59334e-09	4.56743e-08	ENSMUSG00000090121	Abhd12b	protein_coding
1067.6	0.463547	0.0790963	5.86054	4.61376e-09	4.58336e-08	ENSMUSG00000019969	Psen1	protein_coding
981.374	-1.07911	0.184335	-5.85408	4.79667e-09	4.75598e-08	ENSMUSG00000021848	Otx2	protein_coding
1027.06	-0.473904	0.0809517	-5.85416	4.79422e-09	4.75598e-08	ENSMUSG00000029672	Fam3c	protein_coding
1508.48	0.743659	0.127041	5.85369	4.80788e-09	4.76255e-08	ENSMUSG00000069833	Ahnak	protein_coding
731.371	-0.592033	0.101158	-5.85254	4.84118e-09	4.79097e-08	ENSMUSG00000020393	Kremen1	protein_coding
80.8294	1.19584	0.204404	5.85038	4.9044e-09	4.84892e-08	ENSMUSG00000044734	Serpinb1a	protein_coding
1601.76	0.332812	0.0569279	5.84621	5.02885e-09	4.96724e-08	ENSMUSG00000001100	Poldip2	protein_coding
759.612	-0.603263	0.103194	-5.84594	5.0372e-09	4.97077e-08	ENSMUSG00000044641	Pard6b	protein_coding
1430.29	-0.562711	0.0963154	-5.84238	5.14595e-09	5.07327e-08	ENSMUSG00000051817	Sox12	protein_coding
46.1375	1.3507	0.231211	5.84183	5.16316e-09	5.08542e-08	ENSMUSG00000045827	Serpinb9	protein_coding
137.511	-1.46047	0.2501	-5.83953	5.23492e-09	5.15122e-08	ENSMUSG00000035486	Plk5	protein_coding
604.19	0.52169	0.0894111	5.83473	5.38772e-09	5.29657e-08	ENSMUSG00000031684	Slc10a7	protein_coding
1785.66	0.575205	0.0986421	5.83123	5.50193e-09	5.40374e-08	ENSMUSG00000031508	Ankrd10	protein_coding
77.1427	-1.43453	0.246025	-5.8308	5.51623e-09	5.41267e-08	ENSMUSG00000020419	Hormad2	protein_coding
832.304	0.704437	0.120841	5.82947	5.5605e-09	5.45097e-08	ENSMUSG00000028494	Plin2	protein_coding
926.952	0.73639	0.126446	5.82376	5.75378e-09	5.63513e-08	ENSMUSG00000031245	Hmgn5	protein_coding
631.433	-1.73138	0.297312	-5.82343	5.76536e-09	5.64116e-08	ENSMUSG00000028444	Cntfr	protein_coding
317.532	-1.51886	0.260933	-5.82088	5.85386e-09	5.72237e-08	ENSMUSG00000042804	Gpr153	protein_coding
394.625	-0.932029	0.160262	-5.81566	6.03961e-09	5.8984e-08	ENSMUSG00000028613	Lrp8	protein_coding
1065.33	0.483575	0.0831644	5.81468	6.07487e-09	5.91617e-08	ENSMUSG00000062929	Cfl2	protein_coding
320.802	-0.621462	0.106874	-5.8149	6.06711e-09	5.91617e-08	ENSMUSG00000022131	Gpr180	protein_coding
31.4841	2.45434	0.422092	5.8147	6.07422e-09	5.91617e-08	ENSMUSG00000046500	Fam19a4	protein_coding
179.472	-1.87998	0.323433	-5.81257	6.15197e-09	5.98566e-08	ENSMUSG00000028337	Coro2a	protein_coding
1139.02	-0.528424	0.0909226	-5.8118	6.18049e-09	6.00778e-08	ENSMUSG00000042035	Igsf3	protein_coding
360.08	0.600654	0.103369	5.81076	6.21883e-09	6.03941e-08	ENSMUSG00000036553	Sh3tc1	protein_coding
100.594	1.24914	0.215008	5.80973	6.25751e-09	6.0713e-08	ENSMUSG00000030276	Ttll3	protein_coding
2677.43	-0.442821	0.076231	-5.80894	6.287e-09	6.09423e-08	ENSMUSG00000053774	Ubxn7	protein_coding
67.1244	1.28672	0.221535	5.80821	6.31452e-09	6.11521e-08	ENSMUSG00000006784	Ttc25	protein_coding
1310.37	0.533418	0.0918724	5.80608	6.39534e-09	6.18771e-08	ENSMUSG00000026585	Kifap3	protein_coding
360.85	-0.666319	0.11482	-5.80318	6.50673e-09	6.28963e-08	ENSMUSG00000033960	9430020K01Rik	protein_coding
1561.22	-0.415996	0.0717005	-5.80185	6.55861e-09	6.3339e-08	ENSMUSG00000042535	Gtpbp1	protein_coding
92.2469	-1.62863	0.280717	-5.80166	6.56624e-09	6.33538e-08	ENSMUSG00000041556	Fbxo2	protein_coding
271.432	-0.9341	0.161086	-5.79877	6.68018e-09	6.43935e-08	ENSMUSG00000034647	Ankrd12	protein_coding
481.208	0.679711	0.117238	5.79771	6.7227e-09	6.47433e-08	ENSMUSG00000033102	Cdc14b	protein_coding
141.908	0.913204	0.157552	5.7962	6.78338e-09	6.52673e-08	ENSMUSG00000035699	Slc51a	protein_coding
188.031	0.976015	0.168457	5.79387	6.87827e-09	6.61191e-08	ENSMUSG00000001123	Lgals9	protein_coding
1429.99	0.475184	0.082039	5.79217	6.94814e-09	6.67291e-08	ENSMUSG00000031839	Hsbp1	protein_coding
244.25	0.759517	0.131184	5.78969	7.0515e-09	6.76593e-08	ENSMUSG00000043681	Fam25c	protein_coding
3191.07	-0.316111	0.0546254	-5.78688	7.17059e-09	6.87386e-08	ENSMUSG00000028792	Ak2	protein_coding
68.5154	1.95488	0.338133	5.7814	7.40833e-09	7.09522e-08	ENSMUSG00000094973	Gm8994	protein_coding
570.345	-0.529297	0.0915566	-5.78109	7.42179e-09	7.10156e-08	ENSMUSG00000020657	Dnajc27	protein_coding
707.999	-0.47458	0.0821247	-5.77877	7.52478e-09	7.19349e-08	ENSMUSG00000025374	Nabp2	protein_coding
263.438	0.806941	0.139705	5.77603	7.64835e-09	7.30492e-08	ENSMUSG00000017969	Ptgis	protein_coding
379.503	-0.736232	0.127494	-5.77464	7.71189e-09	7.35884e-08	ENSMUSG00000072944	Nup62cl	protein_coding
900.701	0.697188	0.120738	5.77438	7.72354e-09	7.36321e-08	ENSMUSG00000030309	Caprin2	protein_coding
1529.76	0.427159	0.0739842	5.77366	7.75693e-09	7.38826e-08	ENSMUSG00000021036	Sptlc2	protein_coding
763.68	-0.432691	0.074947	-5.77329	7.77387e-09	7.39762e-08	ENSMUSG00000022329	Stk3	protein_coding
232.161	-0.628656	0.108918	-5.77185	7.84051e-09	7.45422e-08	ENSMUSG00000021371	Mcur1	protein_coding
357.304	-0.66673	0.115525	-5.77129	7.86683e-09	7.47241e-08	ENSMUSG00000027227	Sord	protein_coding
102.332	-1.5856	0.274849	-5.76898	7.97548e-09	7.5687e-08	ENSMUSG00000001025	S100a6	protein_coding
854.884	0.585506	0.101637	5.76075	8.37422e-09	7.93263e-08	ENSMUSG00000021262	Evl	protein_coding
1401.37	0.463072	0.0803827	5.76084	8.36951e-09	7.93263e-08	ENSMUSG00000003033	Ap1m1	protein_coding
1915.56	-0.387265	0.0672355	-5.75982	8.42032e-09	7.96904e-08	ENSMUSG00000028136	Snx27	protein_coding
2058.29	-0.500172	0.0869928	-5.74958	8.94676e-09	8.45957e-08	ENSMUSG00000034673	Pbx2	protein_coding
705.468	0.471704	0.0821033	5.74525	9.17845e-09	8.67076e-08	ENSMUSG00000021067	Sav1	protein_coding
247.477	0.776157	0.135118	5.74427	9.23165e-09	8.7131e-08	ENSMUSG00000090137	Uba52	protein_coding
429.34	0.616049	0.107249	5.7441	9.24096e-09	8.71398e-08	ENSMUSG00000021028	Mbip	protein_coding
2016.29	-0.459813	0.0800629	-5.74314	9.29349e-09	8.75557e-08	ENSMUSG00000055799	Tcf7l1	protein_coding
1593.32	-0.391919	0.0682473	-5.74262	9.32202e-09	8.77451e-08	ENSMUSG00000021756	Il6st	protein_coding
144.088	-1.43239	0.249773	-5.73479	9.76352e-09	9.18177e-08	ENSMUSG00000055780	Usp26	protein_coding
141.009	-0.896027	0.156262	-5.73413	9.80166e-09	9.20931e-08	ENSMUSG00000024246	Thumpd2	protein_coding
1657.93	0.49812	0.0869004	5.73208	9.92077e-09	9.31281e-08	ENSMUSG00000041341	Atg2b	protein_coding
1821.38	-0.438834	0.0765607	-5.73184	9.93457e-09	9.31736e-08	ENSMUSG00000058325	Dock1	protein_coding
1691.56	0.485309	0.0846764	5.73133	9.96434e-09	9.33685e-08	ENSMUSG00000044433	Camsap3	protein_coding
1471.9	-0.372671	0.0650274	-5.73097	9.98562e-09	9.34837e-08	ENSMUSG00000059923	Grb2	protein_coding
5714.23	0.388603	0.0678266	5.72936	1.00809e-08	9.42057e-08	ENSMUSG00000001175	Calm1	protein_coding
412.71	0.620494	0.1083	5.7294	1.00786e-08	9.42057e-08	ENSMUSG00000004187	Kifc2	protein_coding
419.889	0.674455	0.117771	5.72684	1.02318e-08	9.55306e-08	ENSMUSG00000008892	Vdac3	protein_coding
191.663	-1.12308	0.196187	-5.72454	1.03714e-08	9.67467e-08	ENSMUSG00000020589	Fam49a	protein_coding
528.243	-0.96754	0.169048	-5.72348	1.04366e-08	9.72679e-08	ENSMUSG00000037138	Aff3	protein_coding
2294.19	-0.680843	0.119021	-5.72035	1.06305e-08	9.89867e-08	ENSMUSG00000052534	Pbx1	protein_coding
2839.58	-0.376959	0.0659171	-5.71868	1.07356e-08	9.98754e-08	ENSMUSG00000030970	Ctbp2	protein_coding
73.9772	-1.79486	0.314096	-5.71437	1.10113e-08	1.02349e-07	ENSMUSG00000060260	Pwwp2b	protein_coding
709.852	-0.520623	0.0911815	-5.70974	1.13147e-08	1.05075e-07	ENSMUSG00000044857	Lemd2	protein_coding
2271.56	-0.319152	0.0559138	-5.70793	1.14355e-08	1.06102e-07	ENSMUSG00000016619	Nup50	protein_coding
1836.68	-0.334658	0.0586569	-5.70534	1.16109e-08	1.0755e-07	ENSMUSG00000002981	Clptm1	protein_coding
369.217	0.618678	0.108439	5.70532	1.16123e-08	1.0755e-07	ENSMUSG00000037260	Hgsnat	protein_coding
10075.3	0.338192	0.0593477	5.69849	1.20876e-08	1.11853e-07	ENSMUSG00000005410	Mcm5	protein_coding
221.05	0.802505	0.14085	5.6976	1.21504e-08	1.12334e-07	ENSMUSG00000008822	Acyp1	protein_coding
1066.46	-0.393318	0.0690705	-5.69444	1.23779e-08	1.14336e-07	ENSMUSG00000038485	Socs7	protein_coding
4634.2	-0.484427	0.085088	-5.69325	1.24644e-08	1.15033e-07	ENSMUSG00000020900	Myh10	protein_coding
2599.77	0.347694	0.0611155	5.68913	1.27686e-08	1.17736e-07	ENSMUSG00000043131	Mob1a	protein_coding
329.135	-0.973435	0.171114	-5.68882	1.27921e-08	1.17848e-07	ENSMUSG00000037321	Tap1	protein_coding
419.919	-0.938834	0.165144	-5.68495	1.30847e-08	1.20437e-07	ENSMUSG00000001870	Ltbp1	protein_coding
217.048	-0.808986	0.142321	-5.68422	1.31407e-08	1.20846e-07	ENSMUSG00000059456	Ptk2b	protein_coding
279.63	-1.24247	0.218712	-5.68084	1.34033e-08	1.23152e-07	ENSMUSG00000041592	Sdk2	protein_coding
1633.64	-0.421174	0.0741435	-5.68053	1.3428e-08	1.2319e-07	ENSMUSG00000021890	Eaf1	protein_coding
212.341	-1.15314	0.203	-5.68049	1.34312e-08	1.2319e-07	ENSMUSG00000040563	Lppr2	protein_coding
638.075	-0.892535	0.157159	-5.67918	1.3534e-08	1.24024e-07	ENSMUSG00000022629	Kif21a	protein_coding
543.423	-0.570892	0.100541	-5.67823	1.36099e-08	1.24544e-07	ENSMUSG00000020692	Nle1	protein_coding
1197.65	0.458794	0.0807996	5.67816	1.36147e-08	1.24544e-07	ENSMUSG00000034601	2700049A03Rik	protein_coding
627.679	-0.581421	0.102427	-5.67644	1.37529e-08	1.25698e-07	ENSMUSG00000000915	Hip1r	protein_coding
3521.88	0.331001	0.0583276	5.67487	1.38796e-08	1.26744e-07	ENSMUSG00000030058	Copg1	protein_coding
130.323	1.05292	0.185607	5.67282	1.40464e-08	1.28155e-07	ENSMUSG00000070407	Hs3st3b1	protein_coding
131.478	-2.42632	0.427936	-5.66981	1.42955e-08	1.30271e-07	ENSMUSG00000021453	Gadd45g	protein_coding
77.0861	-2.44714	0.431616	-5.66972	1.43034e-08	1.30271e-07	ENSMUSG00000030256	Bhlhe41	protein_coding
996.499	-0.57429	0.101365	-5.66559	1.46516e-08	1.33209e-07	ENSMUSG00000020186	Csrp2	protein_coding
854.864	-0.58258	0.102827	-5.66565	1.46471e-08	1.33209e-07	ENSMUSG00000004317	Clcn5	protein_coding
259.819	-1.02482	0.180915	-5.66466	1.4732e-08	1.33823e-07	ENSMUSG00000040339	Fam102b	protein_coding
5038.76	0.485977	0.0857998	5.66408	1.47815e-08	1.34156e-07	ENSMUSG00000031818	Cox4i1	protein_coding
207.434	-1.0948	0.193328	-5.66291	1.48826e-08	1.34954e-07	ENSMUSG00000022773	Ypel1	protein_coding
572.418	0.606082	0.107029	5.66276	1.48954e-08	1.34954e-07	ENSMUSG00000042750	Bex2	protein_coding
2644.17	-0.524417	0.0926367	-5.661	1.50492e-08	1.36229e-07	ENSMUSG00000029478	Ncor2	protein_coding
20.7963	2.0646	0.364719	5.66079	1.50674e-08	1.36275e-07	ENSMUSG00000030897	Cnga4	protein_coding
3014.19	-0.321471	0.0568074	-5.65897	1.52281e-08	1.37609e-07	ENSMUSG00000059409	Ppp2r5d	protein_coding
664.232	-0.542909	0.0960211	-5.65406	1.56698e-08	1.41477e-07	ENSMUSG00000028967	Errfi1	protein_coding
537.974	0.602942	0.106668	5.65251	1.58125e-08	1.42642e-07	ENSMUSG00000031642	Sh3rf1	protein_coding
2656.24	-0.396758	0.0702	-5.65183	1.58747e-08	1.43079e-07	ENSMUSG00000039844	Rapgef1	protein_coding
1797.05	0.453434	0.080266	5.64914	1.6125e-08	1.45209e-07	ENSMUSG00000010936	Vac14	protein_coding
74.6358	1.13853	0.201596	5.64758	1.62724e-08	1.46409e-07	ENSMUSG00000092622	Khdc3	protein_coding
41.7539	-2.11246	0.374201	-5.64526	1.64929e-08	1.48265e-07	ENSMUSG00000026259	Ngef	protein_coding
684.17	-0.501188	0.0887869	-5.64484	1.65334e-08	1.48427e-07	ENSMUSG00000073700	Klhl21	protein_coding
2281.12	0.414495	0.0734299	5.64478	1.65394e-08	1.48427e-07	ENSMUSG00000019470	Xab2	protein_coding
781.749	-0.514611	0.091184	-5.64365	1.66478e-08	1.49271e-07	ENSMUSG00000029674	Limk1	protein_coding
2743.19	-0.372936	0.0661156	-5.64066	1.69403e-08	1.51763e-07	ENSMUSG00000058230	Arhgap35	protein_coding
108.459	1.06807	0.189371	5.64011	1.69944e-08	1.52116e-07	ENSMUSG00000030089	Slc41a3	protein_coding
864.803	-0.356695	0.0632825	-5.63654	1.73502e-08	1.55167e-07	ENSMUSG00000021868	Ppif	protein_coding
211.804	-0.762146	0.13525	-5.63508	1.74975e-08	1.5635e-07	ENSMUSG00000024069	Slc30a6	protein_coding
1480.66	0.433464	0.0769255	5.63486	1.75204e-08	1.56421e-07	ENSMUSG00000026623	Lpgat1	protein_coding
1190.4	-0.432633	0.0768151	-5.63214	1.7799e-08	1.58771e-07	ENSMUSG00000026782	Abi2	protein_coding
2539.98	0.460208	0.081747	5.62966	1.80562e-08	1.60928e-07	ENSMUSG00000040234	Tm7sf3	protein_coding
1818.92	-0.473022	0.0840312	-5.62912	1.81133e-08	1.61298e-07	ENSMUSG00000075415	Fnbp1	protein_coding
266.563	-1.25106	0.222262	-5.62878	1.81491e-08	1.61479e-07	ENSMUSG00000034037	Fgd5	protein_coding
207.458	-0.830536	0.147599	-5.62699	1.83387e-08	1.63026e-07	ENSMUSG00000025494	Sigirr	protein_coding
388.56	-0.616342	0.10956	-5.6256	1.84867e-08	1.64202e-07	ENSMUSG00000026189	Pecr	protein_coding
3315.33	0.405763	0.0721433	5.6244	1.86155e-08	1.65204e-07	ENSMUSG00000031954	Cfdp1	protein_coding
1431.99	-0.357403	0.0635539	-5.62361	1.87002e-08	1.65815e-07	ENSMUSG00000029518	Rab35	protein_coding
530.211	-0.750445	0.133481	-5.62209	1.88656e-08	1.66997e-07	ENSMUSG00000032802	Srxn1	protein_coding
1260.06	0.437668	0.0778462	5.62222	1.88517e-08	1.66997e-07	ENSMUSG00000058638	Zfp110	protein_coding
492.446	0.615394	0.10949	5.62056	1.90336e-08	1.6834e-07	ENSMUSG00000002343	Armc6	protein_coding
232.762	1.59954	0.284768	5.61701	1.94296e-08	1.71697e-07	ENSMUSG00000030551	Nr2f2	protein_coding
69.205	-1.38381	0.246429	-5.61543	1.96068e-08	1.73116e-07	ENSMUSG00000039095	En2	protein_coding
496.981	-1.75759	0.313035	-5.61467	1.96935e-08	1.73734e-07	ENSMUSG00000051375	Pcdh1	protein_coding
1144.35	-0.382017	0.0680529	-5.61352	1.98248e-08	1.74744e-07	ENSMUSG00000026974	Zmynd19	protein_coding
3755.12	-0.360397	0.0642562	-5.60875	2.03796e-08	1.79482e-07	ENSMUSG00000029657	Hsph1	protein_coding
318.128	-0.672532	0.119925	-5.60792	2.04769e-08	1.80187e-07	ENSMUSG00000033985	Tesk2	protein_coding
2685.36	0.574573	0.102477	5.60688	2.06012e-08	1.81127e-07	ENSMUSG00000047534	Mis18bp1	protein_coding
38.9298	-3.0642	0.547644	-5.59524	2.20319e-08	1.93542e-07	ENSMUSG00000048904	Neurog1	protein_coding
632.067	-1.10449	0.197427	-5.59445	2.21325e-08	1.94261e-07	ENSMUSG00000022037	Clu	protein_coding
1036.9	-0.775264	0.1386	-5.59354	2.2248e-08	1.95111e-07	ENSMUSG00000001761	Smo	protein_coding
195.727	0.771347	0.137938	5.59197	2.24513e-08	1.96728e-07	ENSMUSG00000042050	Wdr60	protein_coding
3120.02	-0.328261	0.0587376	-5.58861	2.28901e-08	2.00404e-07	ENSMUSG00000025027	Xpnpep1	protein_coding
661.993	0.678418	0.121438	5.58653	2.31651e-08	2.02641e-07	ENSMUSG00000020527	Myo19	protein_coding
1664.49	0.636328	0.113933	5.58509	2.33581e-08	2.04158e-07	ENSMUSG00000037805	Rpl10a	protein_coding
962.053	0.471873	0.0844931	5.58475	2.34041e-08	2.04388e-07	ENSMUSG00000053898	Ech1	protein_coding
1407.29	0.441143	0.0790652	5.57948	2.41237e-08	2.10496e-07	ENSMUSG00000038028	Tigar	protein_coding
382.072	0.757245	0.135789	5.57663	2.45221e-08	2.13792e-07	ENSMUSG00000031583	Wrn	protein_coding
40.8559	1.59925	0.286845	5.57532	2.4708e-08	2.15233e-07	ENSMUSG00000087009	Nphs1os	antisense
1137.51	-0.469421	0.0842706	-5.5704	2.54154e-08	2.2121e-07	ENSMUSG00000049401	Ogfr	protein_coding
151.334	0.97589	0.175222	5.56945	2.55544e-08	2.22233e-07	ENSMUSG00000031534	Smim19	protein_coding
1742.16	-0.416304	0.0747785	-5.56717	2.58909e-08	2.24972e-07	ENSMUSG00000020471	Pold2	protein_coding
613.365	-0.574391	0.103197	-5.56595	2.60729e-08	2.26364e-07	ENSMUSG00000031024	St5	protein_coding
118.357	0.840783	0.151083	5.56505	2.62079e-08	2.27346e-07	ENSMUSG00000032024	Clmp	protein_coding
225.891	-1.03246	0.185531	-5.56487	2.62346e-08	2.27388e-07	ENSMUSG00000015222	Map2	protein_coding
838.135	0.653806	0.117517	5.56349	2.64425e-08	2.28999e-07	ENSMUSG00000001300	Efnb2	protein_coding
876.64	-0.440895	0.0793101	-5.55913	2.71125e-08	2.34607e-07	ENSMUSG00000026603	Smyd2	protein_coding
875.515	-0.414263	0.0745258	-5.55865	2.71875e-08	2.3506e-07	ENSMUSG00000022807	Osbpl11	protein_coding
876.23	0.579824	0.104339	5.55712	2.74269e-08	2.36933e-07	ENSMUSG00000022175	Lrp10	protein_coding
302.023	-0.839516	0.151229	-5.5513	2.83559e-08	2.44755e-07	ENSMUSG00000030739	Myh14	protein_coding
422.407	-1.0117	0.182279	-5.55027	2.85223e-08	2.45987e-07	ENSMUSG00000040998	Npnt	protein_coding
280.515	-0.842218	0.151809	-5.54786	2.89185e-08	2.49197e-07	ENSMUSG00000026880	Stom	protein_coding
1654.42	-0.372719	0.0672098	-5.54561	2.92925e-08	2.52211e-07	ENSMUSG00000039275	Foxk2	protein_coding
193.567	-0.871496	0.157156	-5.54541	2.93271e-08	2.523e-07	ENSMUSG00000049288	Lix1l	protein_coding
1776.71	-0.659607	0.118958	-5.54489	2.94139e-08	2.52838e-07	ENSMUSG00000020766	Galk1	protein_coding
712.086	-0.474328	0.0855622	-5.54367	2.96205e-08	2.54403e-07	ENSMUSG00000048546	Tob2	protein_coding
674.772	0.474225	0.0856122	5.53922	3.03829e-08	2.60736e-07	ENSMUSG00000038000	Acd	protein_coding
1035.76	0.443223	0.0800229	5.5387	3.04722e-08	2.61287e-07	ENSMUSG00000004788	Eif2b2	protein_coding
1832.05	-0.355215	0.0641449	-5.53769	3.06486e-08	2.62584e-07	ENSMUSG00000052298	Cdc42se2	protein_coding
898.519	0.453964	0.0820206	5.53475	3.11673e-08	2.66808e-07	ENSMUSG00000021076	Actr10	protein_coding
1859.2	-0.399827	0.0722599	-5.53318	3.14481e-08	2.6899e-07	ENSMUSG00000022351	Sqle	protein_coding
133.865	-1.15972	0.209601	-5.53299	3.14809e-08	2.69049e-07	ENSMUSG00000005986	Ankrd13d	protein_coding
3123.3	-0.459994	0.0831592	-5.53149	3.17529e-08	2.71151e-07	ENSMUSG00000063972	Nr6a1	protein_coding
1731	0.634624	0.114742	5.53088	3.18631e-08	2.71869e-07	ENSMUSG00000031917	Nip7	protein_coding
428.52	0.714261	0.129261	5.52572	3.28133e-08	2.79746e-07	ENSMUSG00000015094	Npdc1	protein_coding
1551.81	0.492472	0.0891893	5.52165	3.35828e-08	2.86073e-07	ENSMUSG00000021143	Pacs2	protein_coding
229.504	-1.22789	0.222611	-5.51586	3.47085e-08	2.9542e-07	ENSMUSG00000030123	Plxnd1	protein_coding
1336.16	0.375424	0.0680984	5.51296	3.52846e-08	3.00078e-07	ENSMUSG00000027244	Atg13	protein_coding
133.022	0.793743	0.144032	5.51088	3.57052e-08	3.03407e-07	ENSMUSG00000083027	Gm13140	processed_pseudogene
239.964	0.649354	0.117844	5.51031	3.58204e-08	3.04137e-07	ENSMUSG00000034883	Lrr1	protein_coding
3606.39	0.410254	0.0744602	5.5097	3.59441e-08	3.04939e-07	ENSMUSG00000038773	Kdm3b	protein_coding
773.515	0.533168	0.0968524	5.50495	3.6927e-08	3.13021e-07	ENSMUSG00000030199	Etv6	protein_coding
752.294	-0.64689	0.117571	-5.50213	3.75221e-08	3.17807e-07	ENSMUSG00000025558	Dock9	protein_coding
488.967	-0.734374	0.133479	-5.50181	3.75912e-08	3.18134e-07	ENSMUSG00000031351	Zfp185	protein_coding
5674.58	0.380734	0.069326	5.49194	3.97543e-08	3.36167e-07	ENSMUSG00000031665	Sall1	protein_coding
788.505	-0.611666	0.11144	-5.48876	4.0477e-08	3.41999e-07	ENSMUSG00000042599	Kdm7a	protein_coding
175.774	-0.954827	0.174041	-5.48623	4.10608e-08	3.4665e-07	ENSMUSG00000027488	Snta1	protein_coding
1477.41	-0.435505	0.0794294	-5.48292	4.1835e-08	3.52615e-07	ENSMUSG00000034285	Nipsnap1	protein_coding
301.682	0.689416	0.125738	5.48295	4.18295e-08	3.52615e-07	ENSMUSG00000034105	Tldc1	protein_coding
348.701	-0.663733	0.121059	-5.48272	4.18825e-08	3.52729e-07	ENSMUSG00000041895	Wipi1	protein_coding
325.03	-0.82787	0.151041	-5.4811	4.22689e-08	3.55695e-07	ENSMUSG00000026833	Olfm1	protein_coding
169.497	0.988502	0.180402	5.47945	4.2665e-08	3.58738e-07	ENSMUSG00000074218	Cox7a1	protein_coding
1270.74	0.396884	0.0724455	5.47838	4.29244e-08	3.60628e-07	ENSMUSG00000003039	Fam32a	protein_coding
38.4323	-2.18258	0.398465	-5.47746	4.31468e-08	3.62204e-07	ENSMUSG00000058741	Prr19	protein_coding
105.911	1.34026	0.24472	5.47672	4.33279e-08	3.6343e-07	ENSMUSG00000021835	Bmp4	protein_coding
473.233	-0.602801	0.110111	-5.47447	4.38825e-08	3.67785e-07	ENSMUSG00000059991	Nptx2	protein_coding
2223.87	0.383668	0.0701189	5.47167	4.4581e-08	3.73339e-07	ENSMUSG00000017478	Zc3h18	protein_coding
82.1969	1.33935	0.244822	5.47071	4.48229e-08	3.75063e-07	ENSMUSG00000079511	Ccdc142	protein_coding
504.532	-0.514878	0.0941225	-5.4703	4.49285e-08	3.75645e-07	ENSMUSG00000014077	Chp1	protein_coding
1677.06	0.588812	0.107675	5.46841	4.54094e-08	3.7936e-07	ENSMUSG00000097195	Snhg5	processed_transcript
359.596	0.703511	0.128738	5.46466	4.63799e-08	3.87157e-07	ENSMUSG00000025076	Casp7	protein_coding
827.947	-0.707128	0.129435	-5.46318	4.67667e-08	3.90073e-07	ENSMUSG00000019467	Arhgef25	protein_coding
113.87	-1.15748	0.211961	-5.46081	4.73975e-08	3.95017e-07	ENSMUSG00000082420	Gm6517	processed_pseudogene
86.6123	-2.05265	0.37615	-5.45701	4.84214e-08	4.03227e-07	ENSMUSG00000035493	Tgfbi	protein_coding
693.615	0.664052	0.12175	5.45422	4.91871e-08	4.09276e-07	ENSMUSG00000021009	Ptpn21	protein_coding
64.7724	1.22469	0.224633	5.45194	4.98245e-08	4.14249e-07	ENSMUSG00000091273	Gm6673	unprocessed_pseudogene
77.7679	-1.82874	0.335512	-5.45059	5.02031e-08	4.17063e-07	ENSMUSG00000000489	Pdgfb	protein_coding
1549.66	0.389382	0.0714784	5.44755	5.10697e-08	4.23923e-07	ENSMUSG00000021222	Dcaf4	protein_coding
1088.56	0.439863	0.0807594	5.44658	5.13465e-08	4.25881e-07	ENSMUSG00000031774	Fam192a	protein_coding
798.605	-0.537277	0.0987264	-5.44208	5.26622e-08	4.36446e-07	ENSMUSG00000021678	F2rl1	protein_coding
216.302	-1.35911	0.249751	-5.44186	5.27277e-08	4.3664e-07	ENSMUSG00000054720	Lrrc8c	protein_coding
102.395	1.25724	0.231046	5.44149	5.28367e-08	4.37195e-07	ENSMUSG00000046794	Ppp1r3b	protein_coding
434.976	0.55861	0.102667	5.441	5.29819e-08	4.38048e-07	ENSMUSG00000083681	Gm6640	processed_pseudogene
17.9239	-2.43238	0.447099	-5.44036	5.31717e-08	4.39268e-07	ENSMUSG00000024738	Pga5	protein_coding
548.429	0.535067	0.0983729	5.43917	5.35287e-08	4.41867e-07	ENSMUSG00000045414	1190002N15Rik	protein_coding
593.478	0.772778	0.142087	5.43878	5.36456e-08	4.4248e-07	ENSMUSG00000027820	Mme	protein_coding
90.7291	1.03394	0.190177	5.43671	5.42745e-08	4.47313e-07	ENSMUSG00000024766	Lipo1	protein_coding
708.523	-0.639733	0.117708	-5.4349	5.48264e-08	4.51315e-07	ENSMUSG00000040430	Pitpnc1	protein_coding
426.602	-0.863547	0.158891	-5.43484	5.48468e-08	4.51315e-07	ENSMUSG00000050379	2006-09-01	protein_coding
134.644	-1.17185	0.21563	-5.43453	5.49397e-08	4.51722e-07	ENSMUSG00000025328	Padi3	protein_coding
114.641	-1.17364	0.216051	-5.43224	5.56508e-08	4.57207e-07	ENSMUSG00000034586	Hid1	protein_coding
684.215	-0.532319	0.0980219	-5.43061	5.61613e-08	4.61037e-07	ENSMUSG00000032261	Sh3bgrl2	protein_coding
1712.48	0.72895	0.134239	5.43022	5.62838e-08	4.61678e-07	ENSMUSG00000081051	Gm15427	processed_pseudogene
3913.46	0.500639	0.0922051	5.42962	5.64737e-08	4.62871e-07	ENSMUSG00000030122	Ptms	protein_coding
586.024	-0.897249	0.165279	-5.4287	5.67661e-08	4.64901e-07	ENSMUSG00000024304	Cdh2	protein_coding
239.052	0.713169	0.1314	5.42745	5.71659e-08	4.67807e-07	ENSMUSG00000052794	1700030K09Rik	protein_coding
712.761	0.593378	0.109363	5.42576	5.77079e-08	4.71871e-07	ENSMUSG00000031667	Aktip	protein_coding
931.184	0.70768	0.130528	5.42165	5.90511e-08	4.82015e-07	ENSMUSG00000022652	Morc1	protein_coding
315.78	0.904895	0.166907	5.42154	5.90874e-08	4.82015e-07	ENSMUSG00000026879	Gsn	protein_coding
598.306	0.537315	0.0991033	5.42177	5.9013e-08	4.82015e-07	ENSMUSG00000050730	Arhgap42	protein_coding
230.54	-0.779942	0.143881	-5.42073	5.93563e-08	4.83449e-07	ENSMUSG00000056665	Them6	protein_coding
132.013	-1.02052	0.188259	-5.42084	5.93187e-08	4.83449e-07	ENSMUSG00000080241	Dppa3-ps	transcribed_processed_pseudogene
496.857	-0.932981	0.172127	-5.4203	5.9498e-08	4.84224e-07	ENSMUSG00000026773	Pfkfb3	protein_coding
370.564	-0.990315	0.182775	-5.41823	6.0192e-08	4.8949e-07	ENSMUSG00000006519	Cyba	protein_coding
481.976	-0.712074	0.131595	-5.4111	6.26394e-08	5.08994e-07	ENSMUSG00000028680	Plk3	protein_coding
207.523	-1.05489	0.194984	-5.41012	6.29823e-08	5.11263e-07	ENSMUSG00000037960	1110007C09Rik	protein_coding
241.576	-0.877936	0.16228	-5.41002	6.30169e-08	5.11263e-07	ENSMUSG00000050668	Gpatch11	protein_coding
698.117	0.449564	0.0831168	5.40883	6.34377e-08	5.14276e-07	ENSMUSG00000025702	2008-03-01	protein_coding
1108.03	0.560542	0.103642	5.40847	6.35669e-08	5.14922e-07	ENSMUSG00000020978	Klhdc2	protein_coding
48.6255	1.5713	0.290747	5.40434	6.50475e-08	5.26505e-07	ENSMUSG00000083161	Gm11427	unprocessed_pseudogene
1398.15	0.461065	0.0853517	5.40194	6.59244e-08	5.33188e-07	ENSMUSG00000030894	Tpp1	protein_coding
8587.51	-0.324022	0.060069	-5.39417	6.88411e-08	5.56345e-07	ENSMUSG00000058013	2011-09-01	protein_coding
17.7659	2.5165	0.466656	5.39262	6.94388e-08	5.6074e-07	ENSMUSG00000025838	Pramel6	protein_coding
1615.99	0.385602	0.0715164	5.39179	6.97589e-08	5.62887e-07	ENSMUSG00000009630	Ppp2cb	protein_coding
565.531	0.502819	0.0932598	5.39159	6.98359e-08	5.63072e-07	ENSMUSG00000034126	Pomt2	protein_coding
376.645	-0.869768	0.16136	-5.39024	7.03643e-08	5.66894e-07	ENSMUSG00000051455	Gm1564	protein_coding
769.213	-0.367676	0.0682575	-5.38659	7.18051e-08	5.78053e-07	ENSMUSG00000013275	Slc41a1	protein_coding
351.105	0.673839	0.125121	5.3855	7.22435e-08	5.81132e-07	ENSMUSG00000021047	Nova1	protein_coding
1173.53	-0.42098	0.0781948	-5.38374	7.29553e-08	5.86405e-07	ENSMUSG00000038495	Otud7b	protein_coding
977.469	0.410168	0.0762052	5.38242	7.34915e-08	5.90259e-07	ENSMUSG00000033931	Rbm34	protein_coding
191.755	-0.918835	0.170732	-5.38175	7.37662e-08	5.92008e-07	ENSMUSG00000037966	Ninj1	protein_coding
802.043	0.477959	0.0888291	5.38066	7.42146e-08	5.95147e-07	ENSMUSG00000040548	Tex2	protein_coding
432.486	0.609623	0.11335	5.37822	7.52265e-08	6.02797e-07	ENSMUSG00000021079	Timm9	protein_coding
862.327	0.712493	0.132521	5.37647	7.59598e-08	6.08205e-07	ENSMUSG00000019817	Plagl1	protein_coding
512.274	-0.500089	0.0930379	-5.37512	7.65324e-08	6.12318e-07	ENSMUSG00000026270	Capn10	protein_coding
316.316	-0.719938	0.13397	-5.37385	7.70716e-08	6.16158e-07	ENSMUSG00000030729	Pgm2l1	protein_coding
4181.56	0.33661	0.0626573	5.37224	7.77666e-08	6.21237e-07	ENSMUSG00000030224	Strap	protein_coding
524.998	-0.901821	0.167875	-5.37199	7.78712e-08	6.21595e-07	ENSMUSG00000021294	Kif26a	protein_coding
10442.4	-0.370913	0.0691096	-5.36703	8.00425e-08	6.38437e-07	ENSMUSG00000020250	Txnrd1	protein_coding
301.505	-0.708304	0.132054	-5.36376	8.15088e-08	6.49635e-07	ENSMUSG00000040390	Map3k10	protein_coding
419.586	0.781682	0.145755	5.36299	8.18564e-08	6.51906e-07	ENSMUSG00000055835	Zfp1	protein_coding
150.271	-1.85484	0.345966	-5.36135	8.26035e-08	6.57352e-07	ENSMUSG00000034981	Parm1	protein_coding
534.09	-0.551922	0.102962	-5.36044	8.30192e-08	6.60155e-07	ENSMUSG00000038034	Igsf8	protein_coding
356.215	0.595613	0.11113	5.35961	8.34036e-08	6.62705e-07	ENSMUSG00000031986	Sprtn	protein_coding
3861.18	0.364515	0.0680194	5.35898	8.3691e-08	6.64481e-07	ENSMUSG00000052488	Cherp	protein_coding
627.923	0.521046	0.097232	5.35879	8.37803e-08	6.64683e-07	ENSMUSG00000068329	Htra2	protein_coding
943.105	0.577239	0.107725	5.35843	8.39472e-08	6.65499e-07	ENSMUSG00000030177	Ccdc77	protein_coding
310.434	-1.57397	0.293748	-5.35822	8.40441e-08	6.6576e-07	ENSMUSG00000031438	Rnf128	protein_coding
184.042	-1.47062	0.274482	-5.35778	8.42485e-08	6.66871e-07	ENSMUSG00000039115	Itga9	protein_coding
433.901	0.61201	0.114294	5.35471	8.56956e-08	6.7781e-07	ENSMUSG00000038936	Sccpdh	protein_coding
1493.47	-1.14303	0.213628	-5.35053	8.76955e-08	6.93101e-07	ENSMUSG00000020674	Pxdn	protein_coding
2165.8	0.502696	0.0939741	5.34931	8.8292e-08	6.97285e-07	ENSMUSG00000069662	Marcks	protein_coding
828.244	-0.5268	0.0984839	-5.34909	8.83955e-08	6.97573e-07	ENSMUSG00000029426	Scarb2	protein_coding
2554.9	-0.524413	0.098134	-5.34384	9.0998e-08	7.17115e-07	ENSMUSG00000032267	Usp28	protein_coding
646.239	0.461195	0.0863045	5.34382	9.10098e-08	7.17115e-07	ENSMUSG00000025531	Chm	protein_coding
463.192	0.606607	0.11352	5.34363	9.11025e-08	7.17303e-07	ENSMUSG00000021243	Fcf1	protein_coding
250.236	-0.763029	0.142818	-5.34265	9.15971e-08	7.20652e-07	ENSMUSG00000043154	Ppp2r3a	protein_coding
2989.87	-0.428423	0.0802182	-5.34073	9.25749e-08	7.27794e-07	ENSMUSG00000020496	Rnf187	protein_coding
462.827	0.544753	0.102134	5.33371	9.62274e-08	7.55938e-07	ENSMUSG00000036712	Cyld	protein_coding
1127.47	0.395021	0.0740746	5.33275	9.67377e-08	7.59373e-07	ENSMUSG00000021248	Tmed10	protein_coding
753.42	0.451676	0.0847189	5.33147	9.7423e-08	7.63463e-07	ENSMUSG00000055839	Tceb2	protein_coding
1969.87	-0.429842	0.0806216	-5.3316	9.73518e-08	7.63463e-07	ENSMUSG00000029090	Adgra3	protein_coding
2018.1	0.374765	0.0702945	5.33136	9.7479e-08	7.63463e-07	ENSMUSG00000034518	Hmgxb4	protein_coding
761.413	0.398378	0.0747373	5.33038	9.80078e-08	7.67027e-07	ENSMUSG00000030286	Emc3	protein_coding
288.867	0.710775	0.133363	5.32963	9.84154e-08	7.6906e-07	ENSMUSG00000074796	Slc4a11	protein_coding
296.998	0.696487	0.130681	5.32968	9.83877e-08	7.6906e-07	ENSMUSG00000000605	Clcn4-2	protein_coding
94.0445	1.86965	0.350875	5.32852	9.90143e-08	7.73159e-07	ENSMUSG00000054272	Zscan4c	protein_coding
893.887	0.784438	0.147289	5.32583	1.00495e-07	7.84135e-07	ENSMUSG00000031651	Triml1	protein_coding
320.562	-1.04036	0.195358	-5.32539	1.00734e-07	7.85411e-07	ENSMUSG00000031028	Tub	protein_coding
72.1127	1.3426	0.252147	5.32468	1.01132e-07	7.87919e-07	ENSMUSG00000022683	Pla2g10	protein_coding
189.592	0.861794	0.16186	5.32432	1.01331e-07	7.88877e-07	ENSMUSG00000096917	2500002B13Rik	lincRNA
856.481	-0.479358	0.0900394	-5.32387	1.01581e-07	7.90235e-07	ENSMUSG00000025239	Limd1	protein_coding
1630.88	-0.481715	0.0904928	-5.32324	1.01934e-07	7.918e-07	ENSMUSG00000026883	Dab2ip	protein_coding
650.653	0.519944	0.0976718	5.32338	1.01859e-07	7.918e-07	ENSMUSG00000003809	Gcdh	protein_coding
1180.8	-0.432223	0.0812029	-5.32275	1.02209e-07	7.93339e-07	ENSMUSG00000037315	Jade3	protein_coding
100.529	-1.25561	0.235941	-5.32172	1.0279e-07	7.97257e-07	ENSMUSG00000043885	Slc36a4	protein_coding
150.365	0.982763	0.184681	5.32141	1.02964e-07	7.98006e-07	ENSMUSG00000027463	Slc52a3	protein_coding
837.75	-0.446717	0.0839624	-5.32044	1.03519e-07	8.01715e-07	ENSMUSG00000041040	Fam117b	protein_coding
351.562	0.67729	0.127363	5.31781	1.05026e-07	8.12779e-07	ENSMUSG00000038679	Trps1	protein_coding
754.144	-0.549784	0.103404	-5.31688	1.05562e-07	8.16316e-07	ENSMUSG00000020142	Slc1a4	protein_coding
752.768	0.393198	0.0739844	5.31461	1.06888e-07	8.25962e-07	ENSMUSG00000063362	Alg11	protein_coding
141.117	0.937541	0.176434	5.31382	1.07352e-07	8.28721e-07	ENSMUSG00000097929	Tunar	lincRNA
5155.54	-0.26052	0.0490277	-5.31373	1.07405e-07	8.28721e-07	ENSMUSG00000015749	Anp32e	protein_coding
2547.6	-0.600645	0.113057	-5.31277	1.07969e-07	8.32458e-07	ENSMUSG00000027660	Skil	protein_coding
819.988	0.477064	0.0898475	5.30971	1.09801e-07	8.4596e-07	ENSMUSG00000038346	Zfp384	protein_coding
200.336	-1.14116	0.215082	-5.30568	1.12251e-07	8.64195e-07	ENSMUSG00000038765	Lmx1b	protein_coding
62.0871	1.08824	0.205192	5.30354	1.13576e-07	8.73746e-07	ENSMUSG00000072919	Noxred1	protein_coding
575.72	-0.822133	0.15502	-5.30341	1.1366e-07	8.73747e-07	ENSMUSG00000022094	Slc39a14	protein_coding
63.2857	1.40843	0.265577	5.30326	1.13755e-07	8.73833e-07	ENSMUSG00000008129	4930432K21Rik	protein_coding
65.5817	1.23364	0.232644	5.30271	1.14096e-07	8.75801e-07	ENSMUSG00000033491	Prss35	protein_coding
614.116	-0.573533	0.108209	-5.30025	1.15641e-07	8.87008e-07	ENSMUSG00000020105	Lrig3	protein_coding
694.612	0.62013	0.117055	5.29779	1.17215e-07	8.98419e-07	ENSMUSG00000055373	Fut9	protein_coding
134.696	0.845623	0.159765	5.29292	1.2038e-07	9.21996e-07	ENSMUSG00000074136	4930513N10Rik	processed_transcript
271.179	-0.755359	0.142757	-5.29122	1.21504e-07	9.29923e-07	ENSMUSG00000027602	Map1lc3a	protein_coding
4253.25	0.497512	0.0940652	5.28901	1.2298e-07	9.40524e-07	ENSMUSG00000020994	Pnn	protein_coding
4530.35	0.332403	0.0628858	5.28581	1.25149e-07	9.56407e-07	ENSMUSG00000003235	Eif2b5	protein_coding
174.229	0.922685	0.174669	5.28247	1.27455e-07	9.73321e-07	ENSMUSG00000040428	Plekha4	protein_coding
2301.24	-0.411211	0.0778653	-5.28106	1.28442e-07	9.80135e-07	ENSMUSG00000020534	Shmt1	protein_coding
2671.45	0.39841	0.0754439	5.28087	1.28571e-07	9.80402e-07	ENSMUSG00000021279	Cdc42bpb	protein_coding
559.931	-0.538116	0.101941	-5.27868	1.30115e-07	9.9145e-07	ENSMUSG00000043895	S1pr2	protein_coding
1158.67	-0.372797	0.0706264	-5.27844	1.3029e-07	9.92053e-07	ENSMUSG00000020484	Xbp1	protein_coding
409.078	0.740138	0.140233	5.2779	1.30674e-07	9.94248e-07	ENSMUSG00000031770	Herpud1	protein_coding
868.907	-0.512034	0.0970327	-5.27692	1.31371e-07	9.98825e-07	ENSMUSG00000032485	Scap	protein_coding
2657.81	-0.305775	0.0579529	-5.27627	1.3184e-07	1.00166e-06	ENSMUSG00000028729	Ebna1bp2	protein_coding
3117.69	0.807765	0.153151	5.2743	1.33266e-07	1.01175e-06	ENSMUSG00000050953	Gja1	protein_coding
2414.24	0.694281	0.131669	5.27292	1.34267e-07	1.01861e-06	ENSMUSG00000056608	Chd9	protein_coding
1569.07	0.417358	0.0791664	5.27191	1.3501e-07	1.0235e-06	ENSMUSG00000035770	Dync1li2	protein_coding
60.0263	1.73665	0.32956	5.2696	1.36719e-07	1.0357e-06	ENSMUSG00000038496	Slc19a3	protein_coding
324.068	-0.805339	0.152836	-5.26931	1.36941e-07	1.03663e-06	ENSMUSG00000039137	Whrn	protein_coding
845.529	0.670359	0.127241	5.26844	1.37591e-07	1.04079e-06	ENSMUSG00000031134	Rbmx	protein_coding
1159.35	0.441008	0.0837432	5.2662	1.39278e-07	1.05278e-06	ENSMUSG00000031562	Dctd	protein_coding
238.517	-0.716977	0.136196	-5.26429	1.40729e-07	1.06298e-06	ENSMUSG00000032540	Abhd5	protein_coding
2312.38	0.372224	0.0707496	5.26114	1.43165e-07	1.08059e-06	ENSMUSG00000006678	Pola1	protein_coding
480.884	0.521101	0.0990766	5.25958	1.44384e-07	1.08901e-06	ENSMUSG00000003812	Dnase2a	protein_coding
5605.09	0.303928	0.0577962	5.25862	1.45142e-07	1.09393e-06	ENSMUSG00000036990	Otud4	protein_coding
488.643	-0.659053	0.125397	-5.25575	1.47426e-07	1.11034e-06	ENSMUSG00000025104	Hdgfrp3	protein_coding
254.832	1.07005	0.203721	5.25252	1.50033e-07	1.12907e-06	ENSMUSG00000026672	Optn	protein_coding
1168.33	-0.476279	0.0906783	-5.2524	1.50131e-07	1.12907e-06	ENSMUSG00000040363	Bcor	protein_coding
1146.3	-0.331381	0.0631336	-5.24888	1.53028e-07	1.14989e-06	ENSMUSG00000003166	Dgcr2	protein_coding
122.394	1.10594	0.210704	5.24877	1.5312e-07	1.14989e-06	ENSMUSG00000024114	Prss41	protein_coding
58.9728	1.61088	0.306969	5.24769	1.54022e-07	1.15583e-06	ENSMUSG00000064215	Ifi27	protein_coding
266.625	-1.46612	0.279442	-5.24661	1.54923e-07	1.16175e-06	ENSMUSG00000058254	Tspan7	protein_coding
1411.8	0.566451	0.107992	5.24528	1.56041e-07	1.1693e-06	ENSMUSG00000079445	B3gnt7	protein_coding
4054.68	-0.400483	0.0763677	-5.24414	1.57015e-07	1.17575e-06	ENSMUSG00000020167	Tcf3	protein_coding
3590.95	0.284843	0.0543398	5.24188	1.58951e-07	1.18939e-06	ENSMUSG00000029106	Add1	protein_coding
408.993	0.952876	0.181851	5.23988	1.60681e-07	1.20147e-06	ENSMUSG00000033318	Gstt2	protein_coding
222.934	-0.822719	0.157137	-5.23568	1.64382e-07	1.22826e-06	ENSMUSG00000014329	Bicc1	protein_coding
418.536	-1.03705	0.198141	-5.23392	1.65951e-07	1.23909e-06	ENSMUSG00000024837	Dmrt1	protein_coding
235.726	-1.12375	0.214959	-5.22772	1.7161e-07	1.28043e-06	ENSMUSG00000024781	Lipa	protein_coding
149.319	-1.00157	0.191931	-5.2184	1.80478e-07	1.34563e-06	ENSMUSG00000059013	Sh2d3c	protein_coding
988.208	0.379797	0.0728065	5.21652	1.82316e-07	1.35836e-06	ENSMUSG00000031787	Katnb1	protein_coding
439.785	-0.577531	0.110721	-5.21608	1.82747e-07	1.36059e-06	ENSMUSG00000021464	Ror2	protein_coding
191.973	-0.917329	0.175889	-5.21539	1.83429e-07	1.3647e-06	ENSMUSG00000024253	Dync2li1	protein_coding
1332.6	-0.457028	0.0876413	-5.21476	1.84058e-07	1.36839e-06	ENSMUSG00000041734	Kirrel	protein_coding
1728.56	-0.309517	0.0593778	-5.21268	1.8613e-07	1.38281e-06	ENSMUSG00000006134	Crkl	protein_coding
2065.19	-0.384278	0.0737436	-5.21101	1.87814e-07	1.39433e-06	ENSMUSG00000026643	Nmt2	protein_coding
2207.64	0.29685	0.0569881	5.20899	1.89874e-07	1.40862e-06	ENSMUSG00000026618	Iars2	protein_coding
1608.91	-0.295366	0.0567054	-5.20878	1.90084e-07	1.40917e-06	ENSMUSG00000036875	Dna2	protein_coding
2179.39	-0.30687	0.0589268	-5.20765	1.91243e-07	1.41675e-06	ENSMUSG00000053436	Mapk14	protein_coding
2043.11	0.573185	0.110115	5.20531	1.93676e-07	1.43375e-06	ENSMUSG00000031848	Lsm4	protein_coding
2574.24	-0.330064	0.0634417	-5.20264	1.96482e-07	1.45349e-06	ENSMUSG00000033581	Igf2bp2	protein_coding
3566.34	0.319196	0.0613658	5.20152	1.97661e-07	1.46117e-06	ENSMUSG00000071172	Srsf3	protein_coding
645.156	0.448453	0.0862346	5.20038	1.98883e-07	1.46916e-06	ENSMUSG00000015341	Golga7	protein_coding
341.495	0.542847	0.104406	5.1994	1.99934e-07	1.47588e-06	ENSMUSG00000061119	Prcp	protein_coding
167.528	-1.28565	0.247308	-5.19859	2.00808e-07	1.48128e-06	ENSMUSG00000025743	Sdc3	protein_coding
1257.28	-0.496883	0.0955858	-5.19829	2.01129e-07	1.48242e-06	ENSMUSG00000096210	H1f0	protein_coding
518.985	0.584702	0.112482	5.19818	2.01247e-07	1.48242e-06	ENSMUSG00000083692	Gm9575	processed_pseudogene
1277.15	0.48843	0.0939725	5.19758	2.019e-07	1.48618e-06	ENSMUSG00000022114	Spry2	protein_coding
75.4665	1.72495	0.331968	5.19615	2.03463e-07	1.49662e-06	ENSMUSG00000097729	2310015A10Rik	lincRNA
517.105	0.620532	0.119441	5.1953	2.04393e-07	1.5024e-06	ENSMUSG00000025324	Atp10a	protein_coding
406.8	-0.506881	0.0975829	-5.19436	2.05425e-07	1.50892e-06	ENSMUSG00000090213	Tmem189	protein_coding
436.828	-0.637928	0.122819	-5.19403	2.0579e-07	1.51053e-06	ENSMUSG00000025742	Prps2	protein_coding
3320.92	0.499754	0.0963944	5.18448	2.16622e-07	1.58892e-06	ENSMUSG00000024104	Fam21	protein_coding
397.539	0.579515	0.111798	5.18359	2.17651e-07	1.59534e-06	ENSMUSG00000075053	Vdac3-ps1	protein_coding
3059.1	0.357877	0.0690696	5.1814	2.20227e-07	1.61309e-06	ENSMUSG00000031976	Urb2	protein_coding
681.09	-0.45561	0.0879742	-5.17891	2.23191e-07	1.63364e-06	ENSMUSG00000028032	Papss1	protein_coding
150.937	-0.816621	0.157765	-5.1762	2.26452e-07	1.65635e-06	ENSMUSG00000081752	Gm14680	processed_pseudogene
3477.42	0.33692	0.0651049	5.17503	2.27877e-07	1.6656e-06	ENSMUSG00000021913	Ogdhl	protein_coding
492.706	0.550818	0.106449	5.1745	2.28527e-07	1.66917e-06	ENSMUSG00000035329	Fbxo33	protein_coding
264.445	0.663354	0.128204	5.17421	2.28877e-07	1.67056e-06	ENSMUSG00000035954	Dock4	protein_coding
389.19	-0.853044	0.164947	-5.17164	2.32053e-07	1.69255e-06	ENSMUSG00000001802	Lrp3	protein_coding
202.233	-0.730639	0.141288	-5.17128	2.32495e-07	1.69459e-06	ENSMUSG00000078768	Zfp566	protein_coding
1576.88	0.631788	0.122196	5.17029	2.33733e-07	1.70123e-06	ENSMUSG00000030102	Itpr1	protein_coding
1084.15	0.435792	0.0842862	5.17038	2.3362e-07	1.70123e-06	ENSMUSG00000031820	Babam1	protein_coding
352.996	-0.814196	0.15754	-5.1682	2.36363e-07	1.71917e-06	ENSMUSG00000038387	Rras	protein_coding
9106.1	0.4352	0.0842271	5.16698	2.3791e-07	1.72921e-06	ENSMUSG00000045962	Wnk1	protein_coding
168.953	-1.34192	0.259806	-5.16508	2.40342e-07	1.74567e-06	ENSMUSG00000020059	Sycp3	protein_coding
3188.29	0.42663	0.0826804	5.15999	2.4696e-07	1.79248e-06	ENSMUSG00000010097	Nxf1	protein_coding
337.261	0.555861	0.107759	5.15837	2.49115e-07	1.80687e-06	ENSMUSG00000044626	Liph	protein_coding
114.63	0.923214	0.179001	5.15759	2.50145e-07	1.81307e-06	ENSMUSG00000039194	Rlbp1	protein_coding
1525.14	0.750854	0.145713	5.15298	2.5638e-07	1.85697e-06	ENSMUSG00000017723	Wfdc2	protein_coding
884.467	-0.499039	0.0968706	-5.1516	2.58271e-07	1.86937e-06	ENSMUSG00000061524	Zic2	protein_coding
3841.89	0.280089	0.0543721	5.15133	2.58642e-07	1.87075e-06	ENSMUSG00000010095	Slc3a2	protein_coding
519.051	-0.532844	0.103487	-5.14892	2.61995e-07	1.89369e-06	ENSMUSG00000032047	Acat1	protein_coding
135.004	-1.242	0.241267	-5.14781	2.63548e-07	1.90359e-06	ENSMUSG00000020811	Wscd1	protein_coding
301.248	0.758141	0.147409	5.14312	2.70215e-07	1.95038e-06	ENSMUSG00000056228	Cars2	protein_coding
3114.29	0.452972	0.0880855	5.14242	2.71225e-07	1.95632e-06	ENSMUSG00000072825	Cep170b	protein_coding
51.3768	1.36932	0.266448	5.13916	2.75963e-07	1.98825e-06	ENSMUSG00000011034	Slc5a1	protein_coding
101.58	-1.65948	0.322911	-5.13912	2.76035e-07	1.98825e-06	ENSMUSG00000029999	Tgfa	protein_coding
1016.51	0.367209	0.0714775	5.13741	2.78544e-07	2.00494e-06	ENSMUSG00000036199	Ndufa13	protein_coding
518.128	-0.72447	0.141154	-5.13246	2.85979e-07	2.05703e-06	ENSMUSG00000067702	Tuba3a	protein_coding
86.6053	-1.62858	0.317382	-5.1313	2.8775e-07	2.06834e-06	ENSMUSG00000070476	Fam217b	protein_coding
542.531	1.00233	0.195359	5.13068	2.88692e-07	2.07368e-06	ENSMUSG00000032231	Anxa2	protein_coding
2838.9	0.590739	0.115144	5.13043	2.89083e-07	2.07505e-06	ENSMUSG00000053332	Gas5	processed_transcript
896.637	-0.393968	0.0767995	-5.12982	2.90014e-07	2.0803e-06	ENSMUSG00000028771	Ptpn12	protein_coding
1539.2	-0.366541	0.0714676	-5.12877	2.91647e-07	2.09057e-06	ENSMUSG00000004040	Stat3	protein_coding
1139.85	0.458563	0.0894691	5.12537	2.9695e-07	2.12712e-06	ENSMUSG00000079104	Prps1l3	protein_coding
843.011	-0.455166	0.0888404	-5.12341	3.00057e-07	2.1479e-06	ENSMUSG00000026005	Rpe	protein_coding
6993.21	0.265689	0.0518751	5.1217	3.02788e-07	2.16595e-06	ENSMUSG00000038252	Ncapd2	protein_coding
19636.7	-0.340046	0.0663956	-5.12151	3.03099e-07	2.16669e-06	ENSMUSG00000032294	Pkm	protein_coding
3734.27	-0.343914	0.0671612	-5.12073	3.04355e-07	2.17417e-06	ENSMUSG00000042557	Sin3a	protein_coding
386.705	0.541508	0.105844	5.11611	3.11896e-07	2.22652e-06	ENSMUSG00000049717	Lig4	protein_coding
127.678	0.97567	0.190839	5.11254	3.1786e-07	2.26753e-06	ENSMUSG00000026674	Ddr2	protein_coding
1083.69	-0.3872	0.0757531	-5.11134	3.19877e-07	2.28036e-06	ENSMUSG00000038780	Smurf1	protein_coding
677.089	0.523936	0.10254	5.10958	3.22876e-07	2.30016e-06	ENSMUSG00000047446	Arl4a	protein_coding
920.098	-0.483764	0.094683	-5.1093	3.23351e-07	2.30197e-06	ENSMUSG00000029186	Pi4k2b	protein_coding
103.034	1.80445	0.353337	5.10688	3.27528e-07	2.33011e-06	ENSMUSG00000043073	Usp17le	protein_coding
1101.92	0.464498	0.0909827	5.10535	3.30186e-07	2.34742e-06	ENSMUSG00000031776	Arl2bp	protein_coding
699.206	-0.596934	0.116953	-5.10403	3.32489e-07	2.36217e-06	ENSMUSG00000033460	Armcx1	protein_coding
49.565	2.12853	0.41706	5.10364	3.33175e-07	2.36543e-06	ENSMUSG00000029321	Slc10a6	protein_coding
1459.34	0.432691	0.084837	5.10026	3.39179e-07	2.40642e-06	ENSMUSG00000059436	Max	protein_coding
80.6498	-1.98849	0.38994	-5.09949	3.40578e-07	2.41469e-06	ENSMUSG00000013846	St3gal1	protein_coding
1484.75	-0.329329	0.0646712	-5.09237	3.53623e-07	2.50547e-06	ENSMUSG00000021608	Lpcat1	protein_coding
1334.33	-0.404296	0.0794953	-5.08578	3.6612e-07	2.59225e-06	ENSMUSG00000020922	Lsm12	protein_coding
354.149	-0.673867	0.132512	-5.08532	3.67014e-07	2.59681e-06	ENSMUSG00000031451	Gas6	protein_coding
962.54	0.435962	0.0857432	5.08451	3.68575e-07	2.60608e-06	ENSMUSG00000046364	Rpl27a	protein_coding
53.8804	-1.53542	0.302007	-5.08406	3.69446e-07	2.61047e-06	ENSMUSG00000069041	Slc25a31	protein_coding
1211.88	-0.417605	0.0821757	-5.08185	3.73769e-07	2.63922e-06	ENSMUSG00000042903	Foxo4	protein_coding
230.03	-0.988771	0.194596	-5.08114	3.75184e-07	2.64741e-06	ENSMUSG00000037788	Vopp1	protein_coding
69.1291	-1.1131	0.219086	-5.08068	3.7609e-07	2.65201e-06	ENSMUSG00000045730	Adrb2	protein_coding
1518.01	0.575093	0.113258	5.07774	3.81952e-07	2.69152e-06	ENSMUSG00000035597	Prpf39	protein_coding
158.947	0.980627	0.193195	5.07585	3.85771e-07	2.71659e-06	ENSMUSG00000043391	2510009E07Rik	protein_coding
62.4227	-1.6475	0.324687	-5.07411	3.89311e-07	2.73966e-06	ENSMUSG00000054871	Tmem158	protein_coding
2347.64	-0.449788	0.088674	-5.07238	3.92877e-07	2.76107e-06	ENSMUSG00000020069	Hnrnph3	protein_coding
162.344	-0.896954	0.176831	-5.07237	3.92883e-07	2.76107e-06	ENSMUSG00000040883	Tmem205	protein_coding
147.773	0.838287	0.165303	5.07121	3.95289e-07	2.7761e-06	ENSMUSG00000014791	Elmo3	protein_coding
213.538	-0.823304	0.162375	-5.07038	3.97015e-07	2.78633e-06	ENSMUSG00000025557	Slc15a1	protein_coding
182.459	-0.736991	0.145388	-5.06912	3.99659e-07	2.803e-06	ENSMUSG00000036533	Cdc42ep3	protein_coding
4213.73	0.354866	0.0700234	5.06782	4.02398e-07	2.82031e-06	ENSMUSG00000025809	Itgb1	protein_coding
1620.1	-0.570041	0.112489	-5.06753	4.03018e-07	2.82275e-06	ENSMUSG00000037169	Mycn	protein_coding
1209.96	-0.383206	0.0756305	-5.06682	4.0451e-07	2.8313e-06	ENSMUSG00000041570	Camsap2	protein_coding
845.17	-0.426314	0.0841486	-5.0662	4.05838e-07	2.83868e-06	ENSMUSG00000049800	Sertad2	protein_coding
1348.1	-0.635591	0.125466	-5.06583	4.06622e-07	2.84225e-06	ENSMUSG00000028640	Tfap2c	protein_coding
455.318	-0.658312	0.130013	-5.06345	4.11744e-07	2.87612e-06	ENSMUSG00000023009	Nckap5l	protein_coding
1495.71	0.397844	0.0785883	5.06239	4.14033e-07	2.89017e-06	ENSMUSG00000040250	Asun	protein_coding
16.9608	-2.32988	0.460275	-5.06193	4.15032e-07	2.8952e-06	ENSMUSG00000047257	Prss45	protein_coding
3314.89	0.271392	0.0536427	5.05925	4.20903e-07	2.93419e-06	ENSMUSG00000000441	Raf1	protein_coding
480.214	0.591957	0.117022	5.05852	4.2253e-07	2.94356e-06	ENSMUSG00000026564	Dusp27	protein_coding
2399.52	0.323291	0.0639189	5.05783	4.24058e-07	2.95223e-06	ENSMUSG00000020362	Cnot6	protein_coding
1548.5	0.274262	0.0542598	5.05461	4.31274e-07	2.99845e-06	ENSMUSG00000018417	Myo1b	protein_coding
246.702	-0.605183	0.119726	-5.05473	4.31005e-07	2.99845e-06	ENSMUSG00000041930	Fam222a	protein_coding
2230.26	-0.300065	0.0593667	-5.05444	4.31654e-07	2.99909e-06	ENSMUSG00000003099	Ppp5c	protein_coding
177.119	-0.865471	0.17133	-5.05148	4.38403e-07	3.04395e-06	ENSMUSG00000023965	Fbxl17	protein_coding
1341.62	0.473247	0.0938206	5.04417	4.55487e-07	3.16045e-06	ENSMUSG00000031557	Plekha2	protein_coding
198.175	0.74276	0.147255	5.04404	4.55793e-07	3.16047e-06	ENSMUSG00000087687	Pet100	protein_coding
3049.67	-0.479284	0.0950307	-5.04347	4.57166e-07	3.16577e-06	ENSMUSG00000035621	Midn	protein_coding
1300.36	0.405925	0.0804838	5.04357	4.56935e-07	3.16577e-06	ENSMUSG00000033940	Brk1	protein_coding
1779.16	0.579547	0.114942	5.04207	4.60525e-07	3.18691e-06	ENSMUSG00000053560	Ier2	protein_coding
203.899	0.809235	0.160517	5.04143	4.62067e-07	3.19545e-06	ENSMUSG00000031103	Elf4	protein_coding
27.2333	-2.70496	0.5367	-5.03998	4.65573e-07	3.21542e-06	ENSMUSG00000024697	Gna14	protein_coding
449.201	-0.539402	0.107024	-5.04	4.65522e-07	3.21542e-06	ENSMUSG00000028703	Lrrc41	protein_coding
556.589	0.507728	0.100765	5.03874	4.68604e-07	3.23421e-06	ENSMUSG00000021023	1110008L16Rik	protein_coding
215.713	-0.897603	0.178206	-5.03688	4.73189e-07	3.26369e-06	ENSMUSG00000027997	Casp6	protein_coding
41.2831	-1.5257	0.302949	-5.03616	4.74968e-07	3.27378e-06	ENSMUSG00000039337	Tex19.2	protein_coding
355.292	-0.580191	0.115218	-5.03558	4.76402e-07	3.28149e-06	ENSMUSG00000041703	Zic5	protein_coding
348.292	-1.31019	0.260262	-5.03413	4.80016e-07	3.3042e-06	ENSMUSG00000026207	Speg	protein_coding
103.826	-1.12706	0.223992	-5.03172	4.86108e-07	3.34392e-06	ENSMUSG00000030798	Cd37	protein_coding
59.0087	1.67329	0.333089	5.02356	5.07233e-07	3.48694e-06	ENSMUSG00000024391	Apom	protein_coding
477.303	0.523887	0.104457	5.01536	5.2935e-07	3.63657e-06	ENSMUSG00000014245	Pigl	protein_coding
102.572	-1.62345	0.323837	-5.01316	5.35429e-07	3.6759e-06	ENSMUSG00000024535	Snx24	protein_coding
695.335	-0.410753	0.0819422	-5.01272	5.3666e-07	3.68193e-06	ENSMUSG00000023008	Fmnl3	protein_coding
712.344	-0.567452	0.113263	-5.01004	5.44173e-07	3.73101e-06	ENSMUSG00000032741	Tpcn1	protein_coding
211.066	1.67675	0.334708	5.00961	5.45409e-07	3.73702e-06	ENSMUSG00000057098	Ebf1	protein_coding
1043.43	0.395567	0.078994	5.00755	5.51261e-07	3.77463e-06	ENSMUSG00000020952	Scfd1	protein_coding
203.578	-0.617227	0.123287	-5.00643	5.54475e-07	3.79165e-06	ENSMUSG00000044337	Ackr3	protein_coding
225.666	0.804199	0.16063	5.00654	5.5418e-07	3.79165e-06	ENSMUSG00000021120	Pigh	protein_coding
1475.65	-0.359638	0.0718393	-5.00614	5.55319e-07	3.79492e-06	ENSMUSG00000035901	Dennd5a	protein_coding
3221.21	-0.282453	0.0564287	-5.00548	5.57229e-07	3.80548e-06	ENSMUSG00000022385	Gtse1	protein_coding
147.241	0.947034	0.189212	5.00516	5.58165e-07	3.80937e-06	ENSMUSG00000034258	Mfsd7c	protein_coding
166.934	1.10462	0.220706	5.00494	5.5879e-07	3.81113e-06	ENSMUSG00000078954	Arhgap8	protein_coding
781.977	-0.43979	0.0878927	-5.00372	5.6235e-07	3.8329e-06	ENSMUSG00000018932	Map2k3	protein_coding
50.2303	1.12681	0.225286	5.00168	5.68336e-07	3.87116e-06	ENSMUSG00000025934	Gsta3	protein_coding
265.841	-0.940824	0.188139	-5.00069	5.7126e-07	3.88853e-06	ENSMUSG00000044461	Shisa2	protein_coding
441.83	-0.52156	0.104315	-4.99984	5.73787e-07	3.90062e-06	ENSMUSG00000032666	1700025G04Rik	protein_coding
113.671	-1.80047	0.360097	-4.99994	5.73481e-07	3.90062e-06	ENSMUSG00000052373	Mpp3	protein_coding
205.888	-1.56496	0.313187	-4.9969	5.82594e-07	3.95655e-06	ENSMUSG00000037568	Vash2	protein_coding
34.5674	1.43206	0.286592	4.99684	5.82774e-07	3.95655e-06	ENSMUSG00000074199	Krtdap	protein_coding
631.769	-0.486244	0.0973377	-4.99543	5.87046e-07	3.98295e-06	ENSMUSG00000030763	Lcmt1	protein_coding
34.8831	2.26764	0.454133	4.99334	5.93442e-07	4.02372e-06	ENSMUSG00000071217	Gm2022	processed_pseudogene
1642.92	0.369525	0.0740141	4.99263	5.95624e-07	4.03589e-06	ENSMUSG00000009291	Pttg1ip	protein_coding
922.492	-0.654167	0.131097	-4.98996	6.03913e-07	4.08939e-06	ENSMUSG00000086454	Platr14	processed_transcript
530.375	0.527934	0.105818	4.98905	6.06773e-07	4.10608e-06	ENSMUSG00000031816	Mthfsd	protein_coding
800.064	-0.427129	0.0856229	-4.98849	6.08522e-07	4.11524e-06	ENSMUSG00000021969	Zdhhc20	protein_coding
78.8933	-1.08588	0.217704	-4.9879	6.10392e-07	4.1252e-06	ENSMUSG00000083557	Gm6877	processed_pseudogene
557.014	-0.513406	0.10299	-4.98499	6.19649e-07	4.18505e-06	ENSMUSG00000078532	Nkain1	protein_coding
4033.08	0.294978	0.0591849	4.984	6.22816e-07	4.2037e-06	ENSMUSG00000005698	Ctcf	protein_coding
1382.52	0.351462	0.0705319	4.98303	6.25971e-07	4.22226e-06	ENSMUSG00000052915	Msl1	protein_coding
358.052	0.586039	0.11762	4.98248	6.27734e-07	4.23141e-06	ENSMUSG00000001131	Timp1	protein_coding
259.988	0.816925	0.164064	4.97929	6.3817e-07	4.29897e-06	ENSMUSG00000010760	Phlda2	protein_coding
555.339	0.442816	0.0889497	4.97828	6.41524e-07	4.31877e-06	ENSMUSG00000057551	Zfp317	protein_coding
500.901	0.611288	0.122816	4.97728	6.44837e-07	4.33826e-06	ENSMUSG00000054717	Hmgb2	protein_coding
2855.03	0.315741	0.0634665	4.97493	6.52706e-07	4.38836e-06	ENSMUSG00000031207	Msn	protein_coding
66.2987	-2.48092	0.498841	-4.97337	6.57983e-07	4.42098e-06	ENSMUSG00000026475	Rgs16	protein_coding
1025.19	-1.46293	0.294434	-4.96861	6.74361e-07	4.5281e-06	ENSMUSG00000014602	Kif1a	protein_coding
1144.06	-0.392116	0.0789563	-4.96624	6.82617e-07	4.58058e-06	ENSMUSG00000035107	Dcbld2	protein_coding
475.163	0.522023	0.105258	4.95946	7.0691e-07	4.74054e-06	ENSMUSG00000062031	Athl1	protein_coding
238.733	0.71312	0.143818	4.95849	7.10424e-07	4.76103e-06	ENSMUSG00000083890	Gm15703	processed_pseudogene
1109.73	-0.472562	0.0953316	-4.95704	7.15767e-07	4.79375e-06	ENSMUSG00000037553	Zdhhc18	protein_coding
990.203	-0.494794	0.0998269	-4.95653	7.17647e-07	4.80325e-06	ENSMUSG00000028617	Lrrc42	protein_coding
517.836	-0.681986	0.137636	-4.955	7.23318e-07	4.83809e-06	ENSMUSG00000030671	Pde3b	protein_coding
13.6711	2.10696	0.425247	4.95466	7.24559e-07	4.84328e-06	ENSMUSG00000046974	BC053393	protein_coding
577.068	-0.492429	0.0994376	-4.95214	7.34035e-07	4.90346e-06	ENSMUSG00000009406	Elk1	protein_coding
393.682	-0.565397	0.114189	-4.95141	7.36771e-07	4.91831e-06	ENSMUSG00000043252	Tmem64	protein_coding
327.752	-1.22944	0.248306	-4.9513	7.37202e-07	4.91831e-06	ENSMUSG00000028358	Zfp618	protein_coding
475.14	-0.886543	0.179219	-4.9467	7.54814e-07	5.03257e-06	ENSMUSG00000022456	2003-09-01	protein_coding
1076.18	-0.418808	0.0847423	-4.94214	7.72709e-07	5.14859e-06	ENSMUSG00000034190	Chmp7	protein_coding
1146.44	-0.470872	0.0953586	-4.93791	7.8965e-07	5.2581e-06	ENSMUSG00000038976	Ppp1r9b	protein_coding
1062.64	0.565884	0.114619	4.93707	7.93064e-07	5.27745e-06	ENSMUSG00000021763	BC067074	protein_coding
32.505	1.99405	0.404034	4.93535	8.00062e-07	5.32062e-06	ENSMUSG00000082243	Gm3810	processed_pseudogene
2387.94	-0.355867	0.0721247	-4.93406	8.05392e-07	5.35264e-06	ENSMUSG00000000826	Dnajc5	protein_coding
1433.5	0.379699	0.0769733	4.93286	8.10324e-07	5.38198e-06	ENSMUSG00000002845	Tmem39a	protein_coding
1530.72	-0.320799	0.0651085	-4.92715	8.34385e-07	5.53825e-06	ENSMUSG00000030967	Zranb1	protein_coding
2360.31	0.427868	0.0868774	4.92496	8.43788e-07	5.59709e-06	ENSMUSG00000031622	Sin3b	protein_coding
361.439	-0.605505	0.122968	-4.92407	8.47611e-07	5.61886e-06	ENSMUSG00000024079	Eif2ak2	protein_coding
446.643	-0.568137	0.115387	-4.92376	8.48963e-07	5.62424e-06	ENSMUSG00000039693	Msantd3	protein_coding
122.251	0.864004	0.175518	4.92261	8.53981e-07	5.65389e-06	ENSMUSG00000021176	Efcab11	protein_coding
3596.66	0.331142	0.0672908	4.92106	8.60752e-07	5.69509e-06	ENSMUSG00000052456	Asna1	protein_coding
1778.3	0.37221	0.0756421	4.92067	8.62474e-07	5.70285e-06	ENSMUSG00000026827	Gpd2	protein_coding
390.27	0.553612	0.112542	4.91917	8.69119e-07	5.74314e-06	ENSMUSG00000047878	A4galt	protein_coding
579.031	0.577491	0.1174	4.91901	8.69835e-07	5.74422e-06	ENSMUSG00000024459	H2-M5	protein_coding
531.032	0.512744	0.104278	4.91708	8.78458e-07	5.79749e-06	ENSMUSG00000001827	Folr1	protein_coding
1956.82	-0.265647	0.0540339	-4.91631	8.81926e-07	5.81669e-06	ENSMUSG00000003528	Slc25a1	protein_coding
970.611	-0.450396	0.0916247	-4.91566	8.8486e-07	5.83233e-06	ENSMUSG00000063317	Usp31	protein_coding
262.384	-1.0133	0.206232	-4.91338	8.95202e-07	5.89677e-06	ENSMUSG00000034813	Grip1	protein_coding
2537.11	-0.382812	0.0779532	-4.9108	9.07071e-07	5.97117e-06	ENSMUSG00000026288	Inpp5d	protein_coding
86.571	-1.23301	0.251094	-4.91054	9.08253e-07	5.97517e-06	ENSMUSG00000002190	Clgn	protein_coding
255.379	0.748512	0.15245	4.9099	9.1124e-07	5.99103e-06	ENSMUSG00000059291	Rpl11	protein_coding
249.295	0.598057	0.121855	4.90793	9.20406e-07	6.04747e-06	ENSMUSG00000026563	Tada1	protein_coding
326.055	0.615522	0.125429	4.90735	9.23137e-07	6.06158e-06	ENSMUSG00000030166	Rad52	protein_coding
6031.44	-0.363765	0.0741335	-4.90688	9.25355e-07	6.07231e-06	ENSMUSG00000017861	Mybl2	protein_coding
1113.92	-0.505886	0.103115	-4.90602	9.29449e-07	6.09534e-06	ENSMUSG00000026796	Fam129b	protein_coding
3840.85	0.400189	0.0815957	4.90453	9.36498e-07	6.13769e-06	ENSMUSG00000031490	Eif4ebp1	protein_coding
114.027	-0.924271	0.188485	-4.90367	9.40609e-07	6.16075e-06	ENSMUSG00000029401	Rilpl2	protein_coding
394.2	0.779341	0.158971	4.90241	9.4669e-07	6.19668e-06	ENSMUSG00000026479	Lamc2	protein_coding
2053.52	-0.392669	0.0800998	-4.90225	9.47438e-07	6.19767e-06	ENSMUSG00000030605	Mfge8	protein_coding
658.711	0.465044	0.0949158	4.89954	9.60628e-07	6.28001e-06	ENSMUSG00000057672	Pkn1	protein_coding
50.0111	2.27084	0.463699	4.89723	9.71984e-07	6.35026e-06	ENSMUSG00000070902	Zfp352	protein_coding
356.216	-0.75415	0.154311	-4.88722	1.0227e-06	6.67742e-06	ENSMUSG00000037784	Dzip1l	protein_coding
1552.83	0.414832	0.084884	4.88705	1.02358e-06	6.67897e-06	ENSMUSG00000037896	Rcor1	protein_coding
1560.35	-0.388986	0.0796698	-4.88247	1.04764e-06	6.83169e-06	ENSMUSG00000029538	Srsf9	protein_coding
599.109	-0.531643	0.10893	-4.88061	1.05757e-06	6.89211e-06	ENSMUSG00000025049	Taf5	protein_coding
402.548	-0.612124	0.12544	-4.87983	1.06176e-06	6.91508e-06	ENSMUSG00000037295	Ldlrap1	protein_coding
2614.44	-0.468765	0.0960841	-4.87869	1.06792e-06	6.95081e-06	ENSMUSG00000023942	Slc29a1	protein_coding
2704.61	0.435322	0.0892477	4.87769	1.07337e-06	6.98193e-06	ENSMUSG00000031540	Kat6a	protein_coding
1955.93	-0.303259	0.0621793	-4.87717	1.07621e-06	6.99602e-06	ENSMUSG00000021796	Bmpr1a	protein_coding
685.983	-0.399762	0.0819786	-4.87642	1.08028e-06	7.01813e-06	ENSMUSG00000053553	3110082I17Rik	protein_coding
2151.27	-0.54212	0.111235	-4.87362	1.09569e-06	7.11379e-06	ENSMUSG00000075595	Zfp652	protein_coding
125.055	-0.956799	0.196423	-4.87111	1.1097e-06	7.20026e-06	ENSMUSG00000039646	Vasn	protein_coding
303.833	0.614483	0.12616	4.87067	1.1122e-06	7.21198e-06	ENSMUSG00000028671	Gale	protein_coding
165.806	1.00883	0.20715	4.87006	1.11566e-06	7.22992e-06	ENSMUSG00000033420	Antxr1	protein_coding
149.248	-1.26084	0.258944	-4.86917	1.12066e-06	7.25777e-06	ENSMUSG00000030376	Slc8a2	protein_coding
430.658	-0.932966	0.191626	-4.86868	1.12348e-06	7.2715e-06	ENSMUSG00000026930	Gpsm1	protein_coding
344.43	0.565773	0.116227	4.86782	1.12838e-06	7.29868e-06	ENSMUSG00000021747	4930452B06Rik	protein_coding
108.19	-0.992894	0.204021	-4.86664	1.13514e-06	7.33784e-06	ENSMUSG00000015652	Steap1	protein_coding
570.847	-0.477475	0.0981535	-4.86457	1.14703e-06	7.41011e-06	ENSMUSG00000032870	Smap2	protein_coding
91.8212	0.951592	0.195662	4.86344	1.15363e-06	7.44811e-06	ENSMUSG00000090035	Galnt4	protein_coding
1235.81	-0.469241	0.0965352	-4.86083	1.16895e-06	7.53941e-06	ENSMUSG00000078440	Dohh	protein_coding
627.78	-0.441836	0.0908981	-4.86078	1.16922e-06	7.53941e-06	ENSMUSG00000024847	Aip	protein_coding
308.898	-0.599629	0.123408	-4.85891	1.18034e-06	7.60638e-06	ENSMUSG00000032640	Chsy1	protein_coding
1260.21	-0.359414	0.0739911	-4.85752	1.18862e-06	7.65503e-06	ENSMUSG00000066150	Slc31a1	protein_coding
1169.18	-0.688582	0.142	-4.84918	1.23975e-06	7.97933e-06	ENSMUSG00000031246	Sh3bgrl	protein_coding
121.659	1.13698	0.234534	4.84784	1.24815e-06	8.02848e-06	ENSMUSG00000053626	Tll1	protein_coding
28.3009	2.49719	0.515361	4.84551	1.26288e-06	8.11817e-06	ENSMUSG00000072905	Gm2016	protein_coding
1063.67	-0.373332	0.0771334	-4.84009	1.29783e-06	8.33769e-06	ENSMUSG00000028683	Eif2b3	protein_coding
2025.79	-0.27994	0.0578419	-4.83975	1.30002e-06	8.34661e-06	ENSMUSG00000021901	Bap1	protein_coding
178.534	-2.17667	0.44994	-4.83769	1.3136e-06	8.42859e-06	ENSMUSG00000026872	Zeb2	protein_coding
641.604	-0.419833	0.0868128	-4.83607	1.32431e-06	8.4921e-06	ENSMUSG00000033099	Nol12	protein_coding
411.474	-0.713088	0.147492	-4.83477	1.33303e-06	8.5427e-06	ENSMUSG00000000056	Narf	protein_coding
234.319	-0.711677	0.147227	-4.83389	1.33891e-06	8.57511e-06	ENSMUSG00000057156	Homez	protein_coding
405.628	0.616249	0.127554	4.83128	1.35657e-06	8.68289e-06	ENSMUSG00000011837	Snapc2	protein_coding
1306.66	0.433211	0.0896786	4.83071	1.36045e-06	8.70237e-06	ENSMUSG00000009418	Nav1	protein_coding
23.3828	1.73755	0.359858	4.82844	1.37606e-06	8.7968e-06	ENSMUSG00000081766	2210409E12Rik	transcribed_processed_pseudogene
142.104	-0.903257	0.187087	-4.828	1.37911e-06	8.81089e-06	ENSMUSG00000072694	1500011B03Rik	protein_coding
70.371	1.24304	0.25775	4.82267	1.41649e-06	9.04414e-06	ENSMUSG00000026220	Slc16a14	protein_coding
50.714	-1.48724	0.308556	-4.82	1.43557e-06	9.15634e-06	ENSMUSG00000045532	C1ql1	protein_coding
26875.9	-0.288871	0.0599322	-4.81997	1.43582e-06	9.15634e-06	ENSMUSG00000003153	Slc2a3	protein_coding
417.341	0.568529	0.117978	4.81894	1.44321e-06	9.19781e-06	ENSMUSG00000082431	Tdpx-ps1	processed_pseudogene
367.836	-0.510692	0.105989	-4.81837	1.44737e-06	9.21869e-06	ENSMUSG00000057614	Gnai1	protein_coding
1591.04	0.316946	0.0657875	4.81772	1.45205e-06	9.24279e-06	ENSMUSG00000042507	Elmsan1	protein_coding
1632.29	-0.377724	0.0784055	-4.81757	1.45319e-06	9.24442e-06	ENSMUSG00000022855	Senp2	protein_coding
95.06	-1.62995	0.33845	-4.81593	1.46515e-06	9.31478e-06	ENSMUSG00000028445	Enho	protein_coding
17.3077	2.76978	0.575182	4.81549	1.46838e-06	9.32397e-06	ENSMUSG00000094796	BC147527	protein_coding
1630.12	0.549051	0.114016	4.81557	1.4678e-06	9.32397e-06	ENSMUSG00000031604	Msmo1	protein_coding
2928.79	-0.258802	0.0537783	-4.81239	1.49139e-06	9.46425e-06	ENSMUSG00000033565	Rbfox2	protein_coding
85.4215	1.09761	0.228089	4.81217	1.49298e-06	9.46856e-06	ENSMUSG00000006345	Ggt1	protein_coding
3655.12	0.44233	0.0919504	4.81053	1.50532e-06	9.54101e-06	ENSMUSG00000006585	Cdt1	protein_coding
1503.96	-0.417935	0.0869159	-4.8085	1.52071e-06	9.63268e-06	ENSMUSG00000030774	Pak1	protein_coding
46.8727	1.54845	0.32228	4.80467	1.55008e-06	9.81277e-06	ENSMUSG00000085715	Tsix	antisense
338.103	-0.800282	0.166697	-4.80082	1.5802e-06	9.99348e-06	ENSMUSG00000018554	Ybx2	protein_coding
2230.15	0.321723	0.0670148	4.80077	1.58055e-06	9.99348e-06	ENSMUSG00000031902	Nfatc3	protein_coding
1426.5	0.374498	0.0780201	4.80002	1.58649e-06	1.0025e-05	ENSMUSG00000001995	Sipa1l2	protein_coding
252.135	-0.698169	0.145611	-4.79476	1.62866e-06	1.02852e-05	ENSMUSG00000037997	Parp11	protein_coding
311.679	-0.921428	0.192183	-4.79454	1.63049e-06	1.02905e-05	ENSMUSG00000028943	Espn	protein_coding
1904.09	-0.358496	0.0747749	-4.79433	1.63216e-06	1.02948e-05	ENSMUSG00000020097	Sgpl1	protein_coding
443.691	0.580505	0.12114	4.792	1.65131e-06	1.04092e-05	ENSMUSG00000032352	Lrrc1	protein_coding
815.295	-0.429482	0.0896413	-4.79112	1.65855e-06	1.04485e-05	ENSMUSG00000028854	Slc9a1	protein_coding
232.154	0.626819	0.13085	4.79036	1.6648e-06	1.04816e-05	ENSMUSG00000047454	Gphn	protein_coding
1711.7	-0.325224	0.0678989	-4.78982	1.6693e-06	1.05036e-05	ENSMUSG00000014496	Ankrd28	protein_coding
407.052	0.539935	0.112769	4.78798	1.68467e-06	1.05939e-05	ENSMUSG00000035151	Elmod2	protein_coding
167.497	-0.864568	0.180705	-4.78441	1.7149e-06	1.07775e-05	ENSMUSG00000029156	Sgcb	protein_coding
620.252	-0.67019	0.140182	-4.78084	1.7456e-06	1.09638e-05	ENSMUSG00000040093	Bmf	protein_coding
114.315	0.783541	0.163928	4.7798	1.75473e-06	1.10144e-05	ENSMUSG00000039676	Capsl	protein_coding
1080.76	0.378804	0.0792751	4.77835	1.76738e-06	1.10872e-05	ENSMUSG00000014668	Chfr	protein_coding
607.328	0.449994	0.0942644	4.77374	1.80837e-06	1.13375e-05	ENSMUSG00000046791	2410016O06Rik	protein_coding
410.249	0.712907	0.149412	4.77141	1.82937e-06	1.14622e-05	ENSMUSG00000033713	Foxn3	protein_coding
5285.86	-0.603199	0.126459	-4.76991	1.8431e-06	1.15413e-05	ENSMUSG00000020277	Pfkl	protein_coding
536.548	-0.497202	0.104261	-4.76882	1.85305e-06	1.15966e-05	ENSMUSG00000050192	Eif5a2	protein_coding
260.029	0.804968	0.168803	4.76868	1.85435e-06	1.15978e-05	ENSMUSG00000034271	Jdp2	protein_coding
1834.87	0.308071	0.0646082	4.76829	1.85793e-06	1.16132e-05	ENSMUSG00000030105	Arl8b	protein_coding
697.641	-0.388621	0.0815056	-4.76803	1.8604e-06	1.16216e-05	ENSMUSG00000022074	Tnfrsf10b	protein_coding
176.675	0.946648	0.198629	4.76592	1.87997e-06	1.17368e-05	ENSMUSG00000025504	Eps8l2	protein_coding
100.155	-1.54007	0.323191	-4.76521	1.88655e-06	1.17708e-05	ENSMUSG00000027199	Gatm	protein_coding
500.785	0.487492	0.102347	4.76314	1.90602e-06	1.18852e-05	ENSMUSG00000033430	Terf2ip	protein_coding
367.51	0.53416	0.112167	4.76218	1.91517e-06	1.19351e-05	ENSMUSG00000004996	Mri1	protein_coding
247.584	-0.616692	0.12955	-4.76027	1.93335e-06	1.20412e-05	ENSMUSG00000023224	Serping1	protein_coding
828.912	-1.05581	0.221854	-4.75902	1.94531e-06	1.21084e-05	ENSMUSG00000000730	Dnmt3l	protein_coding
235.921	-0.739186	0.155495	-4.75375	1.99674e-06	1.24211e-05	ENSMUSG00000022856	Tmem41a	protein_coding
619.461	0.40638	0.0855692	4.74914	2.0428e-06	1.27e-05	ENSMUSG00000001518	Itfg2	protein_coding
141.32	-0.94911	0.199895	-4.74804	2.05397e-06	1.27618e-05	ENSMUSG00000003355	Fkbp11	protein_coding
686.494	-0.450548	0.0949006	-4.74758	2.05865e-06	1.27833e-05	ENSMUSG00000033068	Entpd6	protein_coding
443.041	0.819877	0.172769	4.74551	2.07986e-06	1.29073e-05	ENSMUSG00000041959	S100a10	protein_coding
57.4208	1.23895	0.26117	4.74385	2.09697e-06	1.30057e-05	ENSMUSG00000086748	Gm13261	processed_transcript
754.704	-0.490215	0.103365	-4.74258	2.11011e-06	1.30794e-05	ENSMUSG00000007038	Neu1	protein_coding
141.854	-0.787356	0.16605	-4.74169	2.11944e-06	1.31294e-05	ENSMUSG00000028039	Efna3	protein_coding
1265.3	0.288784	0.0609308	4.73954	2.14199e-06	1.32612e-05	ENSMUSG00000025236	Adpgk	protein_coding
1438.94	0.689365	0.145489	4.73827	2.15547e-06	1.33367e-05	ENSMUSG00000019960	Dusp6	protein_coding
1454.19	-0.353794	0.0746841	-4.73721	2.1668e-06	1.33989e-05	ENSMUSG00000026594	Ralgps2	protein_coding
2174.14	0.28261	0.0596742	4.73587	2.18114e-06	1.34795e-05	ENSMUSG00000051768	Xrcc1	protein_coding
1680.54	0.372711	0.0787292	4.73409	2.20041e-06	1.35906e-05	ENSMUSG00000030061	Uba3	protein_coding
1848.32	0.363018	0.0766992	4.73301	2.21216e-06	1.3655e-05	ENSMUSG00000054452	Aes	protein_coding
214.244	-0.779137	0.164644	-4.73226	2.22033e-06	1.36973e-05	ENSMUSG00000027955	Fam198b	protein_coding
149.6	1.07336	0.226871	4.73116	2.23239e-06	1.37636e-05	ENSMUSG00000022091	Sorbs3	protein_coding
693.887	-0.529173	0.11187	-4.73024	2.24254e-06	1.38179e-05	ENSMUSG00000022867	Usp25	protein_coding
1834.79	-0.32587	0.0689087	-4.72901	2.25615e-06	1.38936e-05	ENSMUSG00000024969	Mark2	protein_coding
1430.37	-0.334568	0.0707557	-4.72849	2.262e-06	1.39214e-05	ENSMUSG00000025871	4833439L19Rik	protein_coding
1454.39	0.393439	0.0832391	4.72661	2.28296e-06	1.4042e-05	ENSMUSG00000039187	Fanci	protein_coding
2382.39	-0.298865	0.0632447	-4.72554	2.29504e-06	1.4108e-05	ENSMUSG00000037622	Wdtc1	protein_coding
637.262	0.461337	0.0976601	4.7239	2.3136e-06	1.42137e-05	ENSMUSG00000031843	Mphosph6	protein_coding
269.277	0.638681	0.135242	4.72251	2.32954e-06	1.42947e-05	ENSMUSG00000083064	Gm7785	processed_pseudogene
1786.49	0.305108	0.064606	4.72259	2.32856e-06	1.42947e-05	ENSMUSG00000021133	Susd6	protein_coding
459.789	-0.49664	0.105203	-4.7208	2.34916e-06	1.44066e-05	ENSMUSG00000006527	Sfmbt1	protein_coding
1880.02	0.338897	0.0718219	4.71857	2.37505e-06	1.45552e-05	ENSMUSG00000037885	Stk35	protein_coding
703.693	0.586482	0.124295	4.71847	2.37619e-06	1.45552e-05	ENSMUSG00000033703	Fuk	protein_coding
1244.17	-0.432204	0.0916109	-4.71782	2.38384e-06	1.45935e-05	ENSMUSG00000034158	Lrrc58	protein_coding
330.324	0.622763	0.132032	4.71676	2.39628e-06	1.4661e-05	ENSMUSG00000021003	Galc	protein_coding
3771.91	0.343571	0.0728437	4.71655	2.39882e-06	1.46679e-05	ENSMUSG00000014195	Dnajc7	protein_coding
343.706	-0.619315	0.131357	-4.71475	2.42005e-06	1.4789e-05	ENSMUSG00000042751	Nmnat2	protein_coding
1556.1	0.435485	0.0923778	4.71417	2.42694e-06	1.48224e-05	ENSMUSG00000034460	Six4	protein_coding
5078.47	0.436192	0.0925495	4.71306	2.44019e-06	1.48946e-05	ENSMUSG00000020176	Grb10	protein_coding
1138.85	0.362443	0.0769343	4.71107	2.46419e-06	1.50323e-05	ENSMUSG00000007721	Ccdc124	protein_coding
1148.88	0.391261	0.0830662	4.71023	2.47432e-06	1.50852e-05	ENSMUSG00000004446	Bid	protein_coding
802.467	-0.534886	0.113635	-4.70706	2.51316e-06	1.5313e-05	ENSMUSG00000040860	Crocc	protein_coding
138.468	-0.888531	0.18882	-4.70571	2.52983e-06	1.54056e-05	ENSMUSG00000024145	Pigf	protein_coding
148.586	-1.15244	0.244969	-4.70443	2.54576e-06	1.54936e-05	ENSMUSG00000037499	Nenf	protein_coding
2521.27	-0.290547	0.0617923	-4.70199	2.57633e-06	1.56704e-05	ENSMUSG00000033014	Trim33	protein_coding
862.074	-0.479005	0.101946	-4.69859	2.61962e-06	1.59197e-05	ENSMUSG00000018821	Avpi1	protein_coding
1025.54	-0.433598	0.0922836	-4.69853	2.62038e-06	1.59197e-05	ENSMUSG00000055723	Rras2	protein_coding
1992.14	0.476883	0.101507	4.69805	2.62662e-06	1.59483e-05	ENSMUSG00000031529	Tnks	protein_coding
201.289	-1.37483	0.292683	-4.69733	2.63583e-06	1.59949e-05	ENSMUSG00000028926	Cdk14	protein_coding
272.663	0.607655	0.129486	4.69281	2.69476e-06	1.6343e-05	ENSMUSG00000004637	Wwox	protein_coding
119.082	-0.922101	0.196578	-4.69076	2.72189e-06	1.64979e-05	ENSMUSG00000036867	Smad6	protein_coding
48.9445	-1.59057	0.339163	-4.68971	2.73597e-06	1.65639e-05	ENSMUSG00000040136	Abcc8	protein_coding
349.628	0.564679	0.120407	4.68974	2.73549e-06	1.65639e-05	ENSMUSG00000002910	Arrdc2	protein_coding
406.148	-0.677734	0.14452	-4.68954	2.73819e-06	1.65677e-05	ENSMUSG00000024558	Mapk4	protein_coding
33.3018	1.46617	0.312686	4.68895	2.74614e-06	1.66061e-05	ENSMUSG00000053886	Sh2d4a	protein_coding
1274.72	-0.318049	0.067847	-4.68773	2.76245e-06	1.66951e-05	ENSMUSG00000063801	Ap3s2	protein_coding
981.893	0.57065	0.121743	4.68734	2.76775e-06	1.67174e-05	ENSMUSG00000004567	Mcoln1	protein_coding
700.066	0.445785	0.095107	4.68719	2.76984e-06	1.67203e-05	ENSMUSG00000082675	Gm6382	processed_pseudogene
168.432	0.996828	0.212702	4.6865	2.77913e-06	1.67667e-05	ENSMUSG00000000753	Serpinf1	protein_coding
855.775	-0.436844	0.0932282	-4.68575	2.78934e-06	1.68185e-05	ENSMUSG00000057522	Spop	protein_coding
79.5267	1.07154	0.228766	4.68402	2.81301e-06	1.69514e-05	ENSMUSG00000023403	Stk31	protein_coding
1379.79	-0.38531	0.0822687	-4.68355	2.81943e-06	1.69802e-05	ENSMUSG00000034781	Gna11	protein_coding
97.6849	2.13689	0.456278	4.6833	2.82296e-06	1.69917e-05	ENSMUSG00000079034	Gm8300	protein_coding
799.925	0.381137	0.0814144	4.68145	2.84856e-06	1.71358e-05	ENSMUSG00000013736	Trnt1	protein_coding
322.122	-0.617197	0.131845	-4.68124	2.85145e-06	1.71433e-05	ENSMUSG00000024743	Syt7	protein_coding
657.319	-0.39755	0.0849421	-4.68025	2.86522e-06	1.72161e-05	ENSMUSG00000020185	E2f7	protein_coding
582.548	-0.464645	0.0992857	-4.67988	2.87048e-06	1.72378e-05	ENSMUSG00000015363	Trabd	protein_coding
834.715	-0.689551	0.147444	-4.6767	2.91527e-06	1.74952e-05	ENSMUSG00000026458	Ppfia4	protein_coding
476.737	0.452316	0.096719	4.6766	2.9167e-06	1.74952e-05	ENSMUSG00000023089	Ndufa5	protein_coding
516.787	0.469065	0.100393	4.67227	2.97888e-06	1.78578e-05	ENSMUSG00000060073	Psma3	protein_coding
2343.1	-0.274799	0.0588164	-4.67215	2.98067e-06	1.78583e-05	ENSMUSG00000052752	Traf7	protein_coding
1759.61	0.299558	0.0641296	4.67113	2.99543e-06	1.79315e-05	ENSMUSG00000074748	Atxn7l3b	protein_coding
628.481	0.40678	0.0870849	4.67107	2.99635e-06	1.79315e-05	ENSMUSG00000066151	Fkbp15	protein_coding
459.666	0.515313	0.110326	4.67081	3.00013e-06	1.79438e-05	ENSMUSG00000030314	Atg7	protein_coding
151.638	-0.966835	0.207247	-4.66512	3.08432e-06	1.84368e-05	ENSMUSG00000040009	Gnaz	protein_coding
801.919	-0.440939	0.0945258	-4.66475	3.08997e-06	1.846e-05	ENSMUSG00000056216	Cebpg	protein_coding
205.818	-0.71449	0.153175	-4.66453	3.09325e-06	1.84689e-05	ENSMUSG00000056091	St3gal5	protein_coding
1820.68	-0.488096	0.104761	-4.65913	3.1755e-06	1.89492e-05	ENSMUSG00000039395	Mreg	protein_coding
235.04	-0.697726	0.149791	-4.65799	3.1931e-06	1.90433e-05	ENSMUSG00000083282	Ctsf	protein_coding
1058.54	-0.391372	0.0840474	-4.65657	3.21525e-06	1.91643e-05	ENSMUSG00000042121	Ssh1	protein_coding
3124.1	-0.255215	0.0548448	-4.6534	3.26508e-06	1.94502e-05	ENSMUSG00000027864	Ptgfrn	protein_coding
49.0243	-1.30478	0.280412	-4.65309	3.26995e-06	1.94681e-05	ENSMUSG00000026114	Cnga3	protein_coding
945.31	-0.391695	0.0841935	-4.65232	3.28225e-06	1.95301e-05	ENSMUSG00000039686	Zer1	protein_coding
2333.63	-0.25617	0.0551003	-4.64916	3.3329e-06	1.98202e-05	ENSMUSG00000035575	Utp6	protein_coding
2569	-0.456605	0.0982391	-4.64789	3.35342e-06	1.99308e-05	ENSMUSG00000041235	Chd7	protein_coding
36.4031	1.45852	0.31393	4.64599	3.38452e-06	2.01042e-05	ENSMUSG00000023274	Cd4	protein_coding
942.587	0.427942	0.0921397	4.64449	3.40913e-06	2.02388e-05	ENSMUSG00000082896	Gm5844	processed_pseudogene
101.696	1.32599	0.285593	4.64295	3.43475e-06	2.03792e-05	ENSMUSG00000062369	Usp17lb	protein_coding
73.4101	-1.2596	0.271345	-4.64206	3.44951e-06	2.04552e-05	ENSMUSG00000025196	Cpn1	protein_coding
543.096	0.567411	0.122251	4.64136	3.46122e-06	2.05129e-05	ENSMUSG00000027550	Lrrcc1	protein_coding
1103.42	0.460321	0.0992137	4.63969	3.48932e-06	2.06677e-05	ENSMUSG00000027315	Spint1	protein_coding
662.591	0.679115	0.146423	4.63804	3.51733e-06	2.08217e-05	ENSMUSG00000029086	Prom1	protein_coding
114.311	-1.19808	0.258379	-4.63692	3.53646e-06	2.09231e-05	ENSMUSG00000046731	Kctd11	protein_coding
152.539	-1.02389	0.220837	-4.6364	3.54524e-06	2.09512e-05	ENSMUSG00000050947	Amigo1	protein_coding
1020.52	0.330705	0.0713264	4.6365	3.54352e-06	2.09512e-05	ENSMUSG00000062908	Acadm	protein_coding
2167.46	0.379599	0.0819238	4.63357	3.59422e-06	2.12285e-05	ENSMUSG00000050390	C77080	protein_coding
1223.66	-0.428145	0.0924067	-4.63327	3.59935e-06	2.12468e-05	ENSMUSG00000005374	Tbl2	protein_coding
1347.9	0.556505	0.120148	4.63183	3.62452e-06	2.13796e-05	ENSMUSG00000066440	Zfyve26	protein_coding
369.524	0.626264	0.135211	4.63175	3.62596e-06	2.13796e-05	ENSMUSG00000049232	Tigd2	protein_coding
736.071	-0.400038	0.0864014	-4.62999	3.65687e-06	2.15374e-05	ENSMUSG00000042203	Tbc1d22b	protein_coding
583.231	-0.459179	0.0991727	-4.6301	3.65492e-06	2.15374e-05	ENSMUSG00000002733	Plekha3	protein_coding
2816.12	-0.268875	0.0580938	-4.62829	3.68702e-06	2.17027e-05	ENSMUSG00000039367	Sec24c	protein_coding
168.265	0.862789	0.186472	4.62691	3.71169e-06	2.18356e-05	ENSMUSG00000025932	Eya1	protein_coding
1110.52	0.360588	0.0779414	4.6264	3.72085e-06	2.18771e-05	ENSMUSG00000042079	Hnrnpf	protein_coding
418.234	-0.505859	0.109401	-4.62388	3.76623e-06	2.2124e-05	ENSMUSG00000000378	Ccm2	protein_coding
76.7803	-1.13883	0.246296	-4.62383	3.76711e-06	2.2124e-05	ENSMUSG00000025854	Fam20c	protein_coding
554.8	0.472601	0.10223	4.62292	3.78375e-06	2.22093e-05	ENSMUSG00000036639	Nudt1	protein_coding
10951.2	0.235556	0.0509661	4.62182	3.80384e-06	2.23146e-05	ENSMUSG00000026434	Nucks1	protein_coding
1536.98	-0.41453	0.0897164	-4.62044	3.82918e-06	2.24506e-05	ENSMUSG00000037280	Galnt6	protein_coding
252.203	-0.655176	0.141838	-4.61917	3.85285e-06	2.25766e-05	ENSMUSG00000033885	Pxk	protein_coding
2243.31	-0.283893	0.0614864	-4.61716	3.89027e-06	2.2783e-05	ENSMUSG00000026457	Adipor1	protein_coding
32698.4	0.709256	0.153666	4.61558	3.92005e-06	2.29446e-05	ENSMUSG00000064370	mt-Cytb	protein_coding
620.984	0.415881	0.0901239	4.61455	3.93951e-06	2.30455e-05	ENSMUSG00000034430	Zxdc	protein_coding
89.2249	1.0943	0.237172	4.61394	3.95116e-06	2.31006e-05	ENSMUSG00000045287	Rtn4rl1	protein_coding
413.655	0.538361	0.116744	4.61147	3.99831e-06	2.33632e-05	ENSMUSG00000039168	Dap	protein_coding
2162.87	-0.36461	0.079068	-4.61135	4.00061e-06	2.33635e-05	ENSMUSG00000059981	Taok2	protein_coding
165.053	-1.53891	0.333761	-4.61083	4.01061e-06	2.34087e-05	ENSMUSG00000078815	Cacng6	protein_coding
747.796	0.351074	0.0761721	4.60895	4.04706e-06	2.36082e-05	ENSMUSG00000025140	Pycr1	protein_coding
227.714	-0.635275	0.137867	-4.60788	4.06799e-06	2.3717e-05	ENSMUSG00000064138	Fam172a	protein_coding
545.506	-0.446455	0.096912	-4.60681	4.08888e-06	2.38231e-05	ENSMUSG00000038375	Trp53inp2	protein_coding
483.503	-0.627395	0.136191	-4.60672	4.09077e-06	2.38231e-05	ENSMUSG00000073894	Rbmxl2	protein_coding
904.827	-0.366696	0.0796131	-4.60598	4.10526e-06	2.38942e-05	ENSMUSG00000044477	Zfand3	protein_coding
2845.77	0.340754	0.0740316	4.60282	4.16807e-06	2.42326e-05	ENSMUSG00000028514	Usp24	protein_coding
1402.11	-0.484328	0.105224	-4.60282	4.16804e-06	2.42326e-05	ENSMUSG00000031530	Dusp4	protein_coding
223.745	-0.666288	0.144788	-4.60183	4.18803e-06	2.4335e-05	ENSMUSG00000041329	Atp1b2	protein_coding
1525.35	-0.329752	0.0716682	-4.60109	4.2029e-06	2.44078e-05	ENSMUSG00000064145	Arih2	protein_coding
1071.24	-0.332962	0.0723843	-4.59992	4.22649e-06	2.45311e-05	ENSMUSG00000057177	Gsk3a	protein_coding
711.75	0.478248	0.104004	4.59838	4.25789e-06	2.46996e-05	ENSMUSG00000031833	Mast3	protein_coding
3364.34	0.308036	0.0670111	4.59679	4.29048e-06	2.48747e-05	ENSMUSG00000031584	Gsr	protein_coding
126.945	-2.07196	0.450945	-4.59471	4.33355e-06	2.51105e-05	ENSMUSG00000020000	Moxd1	protein_coding
763.388	-0.546954	0.119172	-4.58961	4.44066e-06	2.57168e-05	ENSMUSG00000041957	Pkp2	protein_coding
3067.77	0.352199	0.0767912	4.58645	4.50839e-06	2.60945e-05	ENSMUSG00000020680	Taf15	protein_coding
482.152	0.450962	0.0983444	4.58554	4.52817e-06	2.61944e-05	ENSMUSG00000053198	Prx	protein_coding
2026.3	-0.37132	0.0809812	-4.58526	4.53411e-06	2.62142e-05	ENSMUSG00000026596	Abl2	protein_coding
61.1458	1.02464	0.223501	4.5845	4.55077e-06	2.62883e-05	ENSMUSG00000042808	Gpx2	protein_coding
225.333	-1.12191	0.244721	-4.58444	4.55199e-06	2.62883e-05	ENSMUSG00000039457	Ppl	protein_coding
193.134	-0.809922	0.176699	-4.58363	4.56983e-06	2.63767e-05	ENSMUSG00000029600	Rita1	protein_coding
177.555	0.865117	0.188819	4.58172	4.61177e-06	2.6604e-05	ENSMUSG00000021013	Ttc8	protein_coding
35.585	1.31684	0.287934	4.57343	4.79805e-06	2.76632e-05	ENSMUSG00000060459	Kng2	protein_coding
447.743	-0.558089	0.122076	-4.57164	4.83921e-06	2.78851e-05	ENSMUSG00000004864	Mapk13	protein_coding
146.568	-1.26304	0.276333	-4.57072	4.86047e-06	2.79921e-05	ENSMUSG00000020553	Pctp	protein_coding
212.233	-0.667394	0.146022	-4.57051	4.86528e-06	2.80043e-05	ENSMUSG00000041263	Rusc1	protein_coding
739.813	-0.467194	0.102313	-4.5663	4.96399e-06	2.85567e-05	ENSMUSG00000035765	Dym	protein_coding
275.131	-0.673327	0.147497	-4.56503	4.99421e-06	2.87146e-05	ENSMUSG00000026389	Steap3	protein_coding
1754	0.332602	0.072886	4.56332	5.03501e-06	2.89332e-05	ENSMUSG00000031585	Gtf2e2	protein_coding
1052.35	-0.417015	0.091407	-4.56218	5.06256e-06	2.90755e-05	ENSMUSG00000028937	Acot7	protein_coding
3310	-0.275297	0.0603548	-4.56131	5.08353e-06	2.91798e-05	ENSMUSG00000041168	Lonp1	protein_coding
331.026	0.626695	0.137587	4.5549	5.24116e-06	3.0068e-05	ENSMUSG00000067931	Zfp948	protein_coding
273.1	0.725091	0.159281	4.55226	5.30716e-06	3.04298e-05	ENSMUSG00000055102	Zfp819	protein_coding
1743.55	-0.325775	0.0716375	-4.54755	5.42752e-06	3.11028e-05	ENSMUSG00000000134	Tfe3	protein_coding
975.939	0.441868	0.0971711	4.54732	5.43334e-06	3.1119e-05	ENSMUSG00000037300	Ttc13	protein_coding
452.257	-0.540429	0.118859	-4.5468	5.44672e-06	3.11785e-05	ENSMUSG00000007646	Rad51c	protein_coding
1208.62	0.292051	0.0642477	4.5457	5.47534e-06	3.13251e-05	ENSMUSG00000031485	Prosc	protein_coding
1185.09	-0.588567	0.129527	-4.54399	5.51991e-06	3.15627e-05	ENSMUSG00000020423	Btg2	protein_coding
4938.34	-0.305169	0.0671801	-4.54256	5.55759e-06	3.17607e-05	ENSMUSG00000022463	Srebf2	protein_coding
1083.92	0.448858	0.0988588	4.5404	5.61487e-06	3.20704e-05	ENSMUSG00000063785	Utp14a	protein_coding
450.031	0.501021	0.110356	4.54002	5.62482e-06	3.21096e-05	ENSMUSG00000022223	Sdr39u1	protein_coding
364.914	-0.621952	0.137036	-4.53861	5.66257e-06	3.23074e-05	ENSMUSG00000020396	Nefh	protein_coding
480.987	-0.656754	0.144763	-4.53675	5.71275e-06	3.25758e-05	ENSMUSG00000026208	Des	protein_coding
451.904	-0.544704	0.120105	-4.53525	5.75361e-06	3.27908e-05	ENSMUSG00000000901	Mmp11	protein_coding
2100.51	0.541388	0.119436	4.53288	5.81847e-06	3.31242e-05	ENSMUSG00000038685	Rtel1	protein_coding
1831.75	0.385811	0.0851136	4.53289	5.81823e-06	3.31242e-05	ENSMUSG00000036751	Cox6b1	protein_coding
4667.22	0.244531	0.0539607	4.53165	5.85241e-06	3.32992e-05	ENSMUSG00000030216	Wbp11	protein_coding
261.79	-0.502402	0.110895	-4.53041	5.8868e-06	3.34766e-05	ENSMUSG00000037752	Xkr8	protein_coding
213.528	-0.578752	0.127752	-4.53027	5.89089e-06	3.34815e-05	ENSMUSG00000036599	Chst12	protein_coding
503.519	-0.588042	0.129863	-4.52817	5.94967e-06	3.37971e-05	ENSMUSG00000026749	Nek6	protein_coding
9991.01	0.448669	0.0992655	4.51988	6.18737e-06	3.51282e-05	ENSMUSG00000021255	Esrrb	protein_coding
223.445	-1.00588	0.222697	-4.51682	6.27766e-06	3.56213e-05	ENSMUSG00000031486	Adgra2	protein_coding
940.642	0.352151	0.0781404	4.50665	6.58594e-06	3.73503e-05	ENSMUSG00000030822	Prr14	protein_coding
2595.27	0.458817	0.101825	4.50595	6.6078e-06	3.74538e-05	ENSMUSG00000054889	Dsp	protein_coding
237.78	0.58761	0.130415	4.50571	6.61523e-06	3.74755e-05	ENSMUSG00000084347	Akt2-ps	processed_pseudogene
2879.81	-0.358102	0.0795025	-4.50429	6.65966e-06	3.77066e-05	ENSMUSG00000020585	Laptm4a	protein_coding
1220.67	0.531239	0.117981	4.50277	6.70746e-06	3.79566e-05	ENSMUSG00000000078	Klf6	protein_coding
1842.85	0.283877	0.0630629	4.5015	6.74771e-06	3.81637e-05	ENSMUSG00000021555	Naa35	protein_coding
1137.84	-0.399988	0.0888823	-4.5002	6.789e-06	3.83763e-05	ENSMUSG00000020775	Mrpl38	protein_coding
164.821	1.25868	0.279728	4.49967	6.80604e-06	3.84517e-05	ENSMUSG00000048562	Sp8	protein_coding
436.624	-0.783503	0.174151	-4.499	6.82746e-06	3.85518e-05	ENSMUSG00000040204	2810417H13Rik	protein_coding
4259.33	0.267874	0.0595479	4.49846	6.84479e-06	3.86287e-05	ENSMUSG00000095567	Noc2l	protein_coding
139.299	-1.08016	0.240174	-4.4974	6.87883e-06	3.87997e-05	ENSMUSG00000016763	Scube1	protein_coding
431.691	0.561064	0.124756	4.49728	6.88279e-06	3.8801e-05	ENSMUSG00000089917	Uckl1	protein_coding
285.755	0.654926	0.145691	4.49532	6.94667e-06	3.91399e-05	ENSMUSG00000022361	Zhx1	protein_coding
137.976	-0.888059	0.197568	-4.49494	6.95886e-06	3.91874e-05	ENSMUSG00000010066	Cacna2d2	protein_coding
505.269	0.524402	0.116687	4.49409	6.98696e-06	3.93243e-05	ENSMUSG00000022947	Cbr3	protein_coding
101.665	-1.30137	0.289818	-4.49029	7.11269e-06	4.00103e-05	ENSMUSG00000007021	Syngr3	protein_coding
2657.43	-0.322228	0.0717777	-4.48924	7.1477e-06	4.01855e-05	ENSMUSG00000013089	Etv5	protein_coding
68.7016	1.28822	0.287137	4.48643	7.24261e-06	4.06972e-05	ENSMUSG00000081007	Gm11543	unprocessed_pseudogene
3132.72	-0.204269	0.0455411	-4.48538	7.27858e-06	4.08771e-05	ENSMUSG00000032437	Stt3b	protein_coding
7039.47	-0.252047	0.0562188	-4.48332	7.3492e-06	4.12515e-05	ENSMUSG00000005506	Celf1	protein_coding
39.943	-1.57685	0.351893	-4.48105	7.42754e-06	4.16687e-05	ENSMUSG00000038037	Socs1	protein_coding
425.651	0.557153	0.124369	4.47983	7.4703e-06	4.1886e-05	ENSMUSG00000021254	Gpatch2l	protein_coding
5509.37	0.411269	0.0918296	4.47861	7.51302e-06	4.20802e-05	ENSMUSG00000026605	Cenpf	protein_coding
582.94	0.41805	0.0933429	4.47865	7.5118e-06	4.20802e-05	ENSMUSG00000031782	Coq9	protein_coding
728.588	0.595065	0.132926	4.47665	7.58233e-06	4.24456e-05	ENSMUSG00000022040	Ephx2	protein_coding
51.7169	-1.93408	0.432054	-4.47649	7.58814e-06	4.24552e-05	ENSMUSG00000033316	Galnt9	protein_coding
339.349	-0.650943	0.145429	-4.47604	7.60412e-06	4.25218e-05	ENSMUSG00000025511	Tspan4	protein_coding
821.139	-0.423383	0.0945949	-4.47575	7.6143e-06	4.25558e-05	ENSMUSG00000038013	Wipf2	protein_coding
78.9446	0.889804	0.198849	4.47477	7.64944e-06	4.27292e-05	ENSMUSG00000041583	Obox6	protein_coding
344.726	-0.537606	0.120187	-4.47308	7.71014e-06	4.30452e-05	ENSMUSG00000025035	Arl3	protein_coding
397.169	-0.511058	0.114263	-4.47266	7.72535e-06	4.3107e-05	ENSMUSG00000041779	Tram2	protein_coding
786.546	0.389252	0.0870908	4.4695	7.84024e-06	4.37246e-05	ENSMUSG00000048833	Slc39a9	protein_coding
688.927	0.424595	0.0950026	4.4693	7.84778e-06	4.37432e-05	ENSMUSG00000025591	Tma16	protein_coding
250.035	0.960199	0.214896	4.46821	7.88759e-06	4.3918e-05	ENSMUSG00000005360	Slc1a3	protein_coding
2660.66	-0.313876	0.0702449	-4.46832	7.88376e-06	4.3918e-05	ENSMUSG00000022914	Brwd1	protein_coding
46.9765	1.8534	0.415303	4.46276	8.09114e-06	4.50273e-05	ENSMUSG00000051397	Tacstd2	protein_coding
659.014	-0.84522	0.189529	-4.45958	8.21195e-06	4.56751e-05	ENSMUSG00000068699	Flnc	protein_coding
101.333	-1.0569	0.23711	-4.45745	8.29413e-06	4.61076e-05	ENSMUSG00000003411	Rab3b	protein_coding
108.635	1.57912	0.35465	4.45262	8.48283e-06	4.71314e-05	ENSMUSG00000036585	Fgf1	protein_coding
679.401	-0.782096	0.175702	-4.45126	8.53661e-06	4.73795e-05	ENSMUSG00000018339	Gpx3	protein_coding
187.884	-0.83808	0.188277	-4.45133	8.53419e-06	4.73795e-05	ENSMUSG00000022793	B4galt4	protein_coding
538.69	0.423786	0.0952204	4.45058	8.56374e-06	4.75048e-05	ENSMUSG00000048826	Dact2	protein_coding
52.5297	1.20569	0.270925	4.4503	8.57522e-06	4.75178e-05	ENSMUSG00000022754	Tmem45a	protein_coding
468.865	-0.579757	0.130273	-4.45033	8.57397e-06	4.75178e-05	ENSMUSG00000002083	Bbc3	protein_coding
37.6844	1.27759	0.287224	4.44806	8.66475e-06	4.79883e-05	ENSMUSG00000097586	Gm26528	processed_pseudogene
219.269	-0.725341	0.163197	-4.44457	8.80679e-06	4.8749e-05	ENSMUSG00000071855	Ccdc112	protein_coding
556.256	0.495206	0.111532	4.44005	8.99386e-06	4.9758e-05	ENSMUSG00000043090	Zfp866	protein_coding
153.58	-1.77234	0.399417	-4.43732	9.10862e-06	5.03662e-05	ENSMUSG00000020101	4632428N05Rik	protein_coding
517.835	-0.554071	0.124898	-4.4362	9.15589e-06	5.06007e-05	ENSMUSG00000048058	Ldlrad3	protein_coding
1015.22	-0.302733	0.0682458	-4.43592	9.16779e-06	5.06395e-05	ENSMUSG00000018931	Natd1	protein_coding
1367.35	-0.813379	0.183451	-4.43376	9.26028e-06	5.11232e-05	ENSMUSG00000029848	Stra8	protein_coding
762.759	0.384795	0.0867942	4.43342	9.27511e-06	5.11711e-05	ENSMUSG00000033009	Ogfod1	protein_coding
177.555	-1.16561	0.26292	-4.43333	9.2788e-06	5.11711e-05	ENSMUSG00000042515	Mum1l1	protein_coding
1399.55	0.373161	0.0842258	4.43048	9.40237e-06	5.18251e-05	ENSMUSG00000053617	Sh3pxd2a	protein_coding
4241.49	-0.257819	0.0582053	-4.42948	9.44614e-06	5.20388e-05	ENSMUSG00000030516	Tjp1	protein_coding
749.432	0.449293	0.10144	4.42914	9.46118e-06	5.20941e-05	ENSMUSG00000000708	Kat2b	protein_coding
39.8963	2.14764	0.485295	4.42543	9.62489e-06	5.29674e-05	ENSMUSG00000034898	Filip1	protein_coding
23.8724	1.96259	0.443551	4.42473	9.65609e-06	5.3111e-05	ENSMUSG00000040650	Cyp2b23	protein_coding
66.1383	1.0229	0.231269	4.423	9.73393e-06	5.35109e-05	ENSMUSG00000055733	Nap1l3	protein_coding
116.141	-0.979254	0.221458	-4.42185	9.7861e-06	5.37692e-05	ENSMUSG00000022965	Ifngr2	protein_coding
86.3162	-1.13424	0.256566	-4.42085	9.83152e-06	5.39903e-05	ENSMUSG00000040289	Hey1	protein_coding
210.737	-0.778072	0.176014	-4.42053	9.84606e-06	5.40416e-05	ENSMUSG00000069814	E130309D14Rik	protein_coding
179.836	-1.09232	0.247153	-4.41961	9.88786e-06	5.42424e-05	ENSMUSG00000035095	Fam167a	protein_coding
2635.3	-0.269586	0.0610051	-4.41908	9.91211e-06	5.43468e-05	ENSMUSG00000038848	Ythdf1	protein_coding
1652.4	0.32712	0.0740353	4.41843	9.94201e-06	5.4482e-05	ENSMUSG00000042032	Mat2b	protein_coding
4138.49	-0.205299	0.0464735	-4.41755	9.98253e-06	5.46753e-05	ENSMUSG00000078652	Psme3	protein_coding
229.439	-1.05194	0.238148	-4.41718	9.99992e-06	5.47417e-05	ENSMUSG00000020601	Trib2	protein_coding
571.368	0.400291	0.0906466	4.41595	1.00569e-05	5.50247e-05	ENSMUSG00000025534	Gusb	protein_coding
621.228	-0.406222	0.0920226	-4.41437	1.01303e-05	5.53971e-05	ENSMUSG00000014426	Map3k4	protein_coding
3162.19	-0.349549	0.0792368	-4.41145	1.02679e-05	5.612e-05	ENSMUSG00000032387	Rbpms2	protein_coding
777.593	0.988387	0.224107	4.41033	1.03213e-05	5.63821e-05	ENSMUSG00000019997	Ctgf	protein_coding
3573.17	0.514635	0.116741	4.40833	1.04171e-05	5.68755e-05	ENSMUSG00000021024	Psma6	protein_coding
5566.81	-0.413934	0.0939107	-4.40774	1.04454e-05	5.70004e-05	ENSMUSG00000074637	Sox2	protein_coding
341.316	0.777581	0.176455	4.40669	1.04962e-05	5.72475e-05	ENSMUSG00000059897	Zfp930	protein_coding
613.137	0.393405	0.089315	4.40469	1.05934e-05	5.77472e-05	ENSMUSG00000040242	Fgfr1op2	protein_coding
189.245	0.778028	0.176658	4.40415	1.06201e-05	5.78624e-05	ENSMUSG00000073988	Ttpa	protein_coding
1018.72	-0.477669	0.108497	-4.40261	1.06957e-05	5.82437e-05	ENSMUSG00000026944	Abca2	protein_coding
63.8163	0.832814	0.18919	4.402	1.07258e-05	5.83772e-05	ENSMUSG00000032591	Mst1	protein_coding
2070.3	-0.32207	0.0731727	-4.40151	1.07501e-05	5.8479e-05	ENSMUSG00000027108	Ola1	protein_coding
910.915	-0.400766	0.0910715	-4.40056	1.0797e-05	5.87032e-05	ENSMUSG00000030718	Ppme1	protein_coding
294.203	0.547067	0.124325	4.4003	1.08103e-05	5.87449e-05	ENSMUSG00000030638	Sh3gl3	protein_coding
1331.92	-0.265388	0.0603203	-4.39965	1.08427e-05	5.88902e-05	ENSMUSG00000032601	Prkar2a	protein_coding
1211.72	-0.363293	0.0825791	-4.39934	1.08582e-05	5.8944e-05	ENSMUSG00000027531	Impa1	protein_coding
68.4284	-0.86589	0.196855	-4.39861	1.08947e-05	5.91108e-05	ENSMUSG00000021508	Cxcl14	protein_coding
132.414	0.735564	0.167247	4.39808	1.09214e-05	5.9225e-05	ENSMUSG00000022240	Ctnnd2	protein_coding
321.541	0.620868	0.141265	4.39507	1.10738e-05	6.00201e-05	ENSMUSG00000021022	Ppp2r3c	protein_coding
128.033	-0.972225	0.221226	-4.39471	1.10919e-05	6.00867e-05	ENSMUSG00000030674	Qprt	protein_coding
150.473	0.77382	0.176207	4.39153	1.12553e-05	6.09406e-05	ENSMUSG00000027792	Bche	protein_coding
733.006	-0.438354	0.099877	-4.38894	1.13906e-05	6.16409e-05	ENSMUSG00000040446	Rprd1a	protein_coding
395.765	0.453573	0.103352	4.3886	1.1408e-05	6.1671e-05	ENSMUSG00000031487	Brf2	protein_coding
510.03	0.454015	0.103451	4.38868	1.14038e-05	6.1671e-05	ENSMUSG00000013155	Enkd1	protein_coding
1714.49	-0.355458	0.0810027	-4.38822	1.14282e-05	6.17479e-05	ENSMUSG00000032867	Fbxw8	protein_coding
2494.32	0.288092	0.0656529	4.3881	1.14343e-05	6.17487e-05	ENSMUSG00000020235	Fzr1	protein_coding
956.804	0.335929	0.0766328	4.38362	1.16725e-05	6.30027e-05	ENSMUSG00000031796	Cfap20	protein_coding
861.337	-0.403	0.0919402	-4.38328	1.16906e-05	6.30671e-05	ENSMUSG00000018585	Atox1	protein_coding
252.214	-1.18923	0.271344	-4.38273	1.172e-05	6.31931e-05	ENSMUSG00000038552	Fndc4	protein_coding
74.3824	-1.42918	0.326113	-4.38246	1.17346e-05	6.32391e-05	ENSMUSG00000030707	Coro1a	protein_coding
306.983	0.730995	0.166876	4.38046	1.18427e-05	6.37886e-05	ENSMUSG00000022490	Ppp1r1a	protein_coding
1943.22	-0.279376	0.063783	-4.38011	1.18621e-05	6.38598e-05	ENSMUSG00000043067	Dpy19l1	protein_coding
766.95	-0.411726	0.0940611	-4.37722	1.20204e-05	6.46788e-05	ENSMUSG00000047003	Zfp41	protein_coding
436.46	0.644332	0.147213	4.37688	1.20393e-05	6.4747e-05	ENSMUSG00000063849	Ppcdc	protein_coding
847.198	-0.485011	0.110831	-4.37614	1.20798e-05	6.49315e-05	ENSMUSG00000029521	Chek2	protein_coding
25.1291	2.09344	0.478468	4.37531	1.21262e-05	6.51472e-05	ENSMUSG00000061877	BC048679	protein_coding
207.027	0.585563	0.133841	4.37507	1.21391e-05	6.51826e-05	ENSMUSG00000046675	Tmem251	protein_coding
231.222	-1.16812	0.267066	-4.3739	1.22046e-05	6.55003e-05	ENSMUSG00000017466	Timp2	protein_coding
561.163	0.500389	0.114421	4.37321	1.22435e-05	6.56756e-05	ENSMUSG00000044408	Sptssa	protein_coding
55.4306	0.990997	0.226617	4.373	1.22548e-05	6.57024e-05	ENSMUSG00000023987	Pgc	protein_coding
12840.8	0.415683	0.0950854	4.37168	1.23295e-05	6.60685e-05	ENSMUSG00000018707	Dync1h1	protein_coding
287.433	-1.44761	0.33119	-4.37093	1.23718e-05	6.6261e-05	ENSMUSG00000030519	Apba2	protein_coding
884.162	-0.350642	0.080233	-4.37029	1.24081e-05	6.64211e-05	ENSMUSG00000021936	Mapk8	protein_coding
2132.37	-0.458842	0.105017	-4.3692	1.24702e-05	6.67194e-05	ENSMUSG00000037692	Ahdc1	protein_coding
103.153	-1.02558	0.234757	-4.3687	1.24987e-05	6.68375e-05	ENSMUSG00000027577	Chrna4	protein_coding
989.218	-0.326168	0.0746938	-4.36673	1.2612e-05	6.74085e-05	ENSMUSG00000028413	B4galt1	protein_coding
258.827	-0.926183	0.212412	-4.36032	1.29872e-05	6.93784e-05	ENSMUSG00000020644	Id2	protein_coding
5621.29	0.214385	0.0491836	4.35888	1.30731e-05	6.98016e-05	ENSMUSG00000052397	Ezr	protein_coding
49.526	-2.08014	0.477243	-4.35867	1.30857e-05	6.98331e-05	ENSMUSG00000004698	Hdac9	protein_coding
49.3194	-1.98668	0.455951	-4.35723	1.31716e-05	7.02553e-05	ENSMUSG00000057615	Ldoc1	protein_coding
324.033	0.773819	0.177655	4.35574	1.32618e-05	7.07003e-05	ENSMUSG00000039328	Rnf122	protein_coding
349.625	0.468114	0.107526	4.3535	1.33984e-05	7.13919e-05	ENSMUSG00000026784	Pdss1	protein_coding
328.817	0.423055	0.0972412	4.35058	1.35781e-05	7.23122e-05	ENSMUSG00000030101	Sumf1	protein_coding
367.875	1.15394	0.265355	4.34865	1.36977e-05	7.29118e-05	ENSMUSG00000019647	Sema6a	protein_coding
334.959	-0.607329	0.139729	-4.34647	1.38349e-05	7.36044e-05	ENSMUSG00000042675	Ypel3	protein_coding
2660.05	-0.254522	0.0585613	-4.34625	1.38484e-05	7.36387e-05	ENSMUSG00000054766	Set	protein_coding
167.052	0.799854	0.184088	4.34495	1.39305e-05	7.40013e-05	ENSMUSG00000061983	Rps12	protein_coding
72.5757	-1.39028	0.319977	-4.34495	1.39308e-05	7.40013e-05	ENSMUSG00000020044	Timp3	protein_coding
1774.75	-0.299267	0.0688819	-4.34465	1.39499e-05	7.4065e-05	ENSMUSG00000032349	Elovl5	protein_coding
258.021	-0.831455	0.191388	-4.34435	1.39685e-05	7.4126e-05	ENSMUSG00000036242	3632451O06Rik	protein_coding
2222.43	-0.351548	0.0810322	-4.33838	1.43539e-05	7.61319e-05	ENSMUSG00000020190	Mknk2	protein_coding
321.358	0.494094	0.113906	4.33774	1.43952e-05	7.63122e-05	ENSMUSG00000019235	Rps6kl1	protein_coding
403.599	-0.508749	0.117301	-4.33712	1.44362e-05	7.64906e-05	ENSMUSG00000000531	Grasp	protein_coding
139.955	1.28196	0.295703	4.33529	1.45567e-05	7.70898e-05	ENSMUSG00000021636	Marveld2	protein_coding
1409.85	0.254074	0.0586375	4.33297	1.4711e-05	7.78672e-05	ENSMUSG00000038542	Pcid2	protein_coding
110.409	0.95614	0.220684	4.33261	1.47349e-05	7.7954e-05	ENSMUSG00000056737	Capg	protein_coding
2014.11	0.31566	0.0728815	4.33114	1.48338e-05	7.84373e-05	ENSMUSG00000031578	Mak16	protein_coding
1193.17	-0.438975	0.101368	-4.3305	1.48774e-05	7.86277e-05	ENSMUSG00000024816	Frmd8	protein_coding
911.4	-0.322663	0.0745141	-4.33023	1.48952e-05	7.86821e-05	ENSMUSG00000040151	Hs2st1	protein_coding
378.48	0.53407	0.123351	4.32968	1.49326e-05	7.88397e-05	ENSMUSG00000030946	Lhpp	protein_coding
585.432	-0.382184	0.088283	-4.32908	1.49736e-05	7.90158e-05	ENSMUSG00000020132	Rab21	protein_coding
2206.21	0.336652	0.0777844	4.32801	1.50461e-05	7.93582e-05	ENSMUSG00000006589	Aprt	protein_coding
914.01	0.415633	0.0960596	4.32683	1.51272e-05	7.97457e-05	ENSMUSG00000068328	Aup1	protein_coding
4554.33	0.365824	0.0845787	4.32524	1.52363e-05	8.02802e-05	ENSMUSG00000061607	Mdc1	protein_coding
1850.4	0.275915	0.0638081	4.32414	1.53127e-05	8.06419e-05	ENSMUSG00000038697	Taf5l	protein_coding
540.966	-0.720993	0.166793	-4.32268	1.54145e-05	8.11368e-05	ENSMUSG00000043279	Trim56	protein_coding
3837	0.389871	0.0901949	4.32254	1.54245e-05	8.11483e-05	ENSMUSG00000023456	Tpi1	protein_coding
837.564	-0.401838	0.0929727	-4.32211	1.54546e-05	8.12655e-05	ENSMUSG00000022472	Desi1	protein_coding
66.8923	1.03175	0.238733	4.32175	1.54797e-05	8.13565e-05	ENSMUSG00000029195	Klb	protein_coding
538.227	0.780101	0.18057	4.32021	1.5588e-05	8.18844e-05	ENSMUSG00000068240	Gm11808	protein_coding
182.138	-0.642952	0.148857	-4.31925	1.5656e-05	8.22001e-05	ENSMUSG00000055200	Sertad3	protein_coding
1179.62	0.328334	0.07608	4.31564	1.5914e-05	8.35122e-05	ENSMUSG00000021709	Erbb2ip	protein_coding
740.283	0.442143	0.102471	4.3148	1.59749e-05	8.37896e-05	ENSMUSG00000049751	Rpl36al	protein_coding
60.2612	-1.47421	0.341853	-4.31241	1.61482e-05	8.46562e-05	ENSMUSG00000037166	Ppp1r14a	protein_coding
2084.26	0.414413	0.0961099	4.31186	1.61884e-05	8.48239e-05	ENSMUSG00000001909	Trmt1	protein_coding
1050.61	-0.449552	0.104267	-4.31154	1.6212e-05	8.49048e-05	ENSMUSG00000027794	Sohlh2	protein_coding
745.811	-0.393772	0.0914194	-4.30732	1.65245e-05	8.64977e-05	ENSMUSG00000028149	Rap1gds1	protein_coding
669.177	-0.366633	0.0851749	-4.30448	1.67381e-05	8.75719e-05	ENSMUSG00000062127	Cttnbp2nl	protein_coding
262.949	0.604179	0.140506	4.30003	1.70779e-05	8.93047e-05	ENSMUSG00000031791	Tmem38a	protein_coding
35.5441	-1.2518	0.291235	-4.29824	1.72156e-05	8.99796e-05	ENSMUSG00000024526	Cidea	protein_coding
4454.81	0.409472	0.0953541	4.29423	1.75303e-05	9.15782e-05	ENSMUSG00000035247	Hectd1	protein_coding
1070.49	0.406526	0.0946965	4.29294	1.76323e-05	9.2065e-05	ENSMUSG00000024376	Epb4.1l4a	protein_coding
366.367	-0.487141	0.113559	-4.28975	1.78871e-05	9.33484e-05	ENSMUSG00000037979	Ccdc92	protein_coding
548.185	-1.49504	0.348802	-4.28621	1.81746e-05	9.48016e-05	ENSMUSG00000022150	Dab2	protein_coding
856.888	0.369404	0.086203	4.28528	1.82506e-05	9.51501e-05	ENSMUSG00000022559	Fbxl6	protein_coding
1591.63	-0.250876	0.0585703	-4.28333	1.84118e-05	9.59423e-05	ENSMUSG00000032042	Srpr	protein_coding
482.902	-0.41059	0.0959102	-4.28099	1.86067e-05	9.69095e-05	ENSMUSG00000025477	Inpp5a	protein_coding
1052.7	0.312372	0.07302	4.2779	1.88668e-05	9.82152e-05	ENSMUSG00000030269	Mtmr14	protein_coding
235.898	-0.548218	0.128173	-4.27716	1.89291e-05	9.84898e-05	ENSMUSG00000048486	Fitm2	protein_coding
[truncated: 8,966 more rows]

## Sheet: RNAseq_D4_CtrlvsKO
baseMean	log2FoldChange	lfcSE	stat	pvalue	padj	ensembl_gene_id	mgi_symbol	gene_biotype
4354.67	-2.52584	0.0738805	-34.1882	3.61855e-256	3.96232e-252	ENSMUSG00000002265	Peg3	protein_coding
981.374	4.01258	0.118773	33.7837	3.41721e-250	1.87092e-246	ENSMUSG00000021848	Otx2	protein_coding
891.121	-6.29452	0.186694	-33.7157	3.40746e-249	1.24372e-245	ENSMUSG00000024987	Cyp26a1	protein_coding
1367.35	-5.43462	0.164567	-33.0238	3.69931e-239	1.01269e-235	ENSMUSG00000029848	Stra8	protein_coding
527.094	-4.5723	0.152015	-30.0779	9.42927e-199	2.06501e-195	ENSMUSG00000032327	Stra6	protein_coding
2595.27	-3.1105	0.105428	-29.5035	2.59596e-191	4.73762e-188	ENSMUSG00000054889	Dsp	protein_coding
1083.8	-2.7543	0.0959826	-28.6959	4.29594e-181	6.72008e-178	ENSMUSG00000030352	Tspan9	protein_coding
505.269	4.88396	0.171823	28.4244	1.01145e-177	1.38442e-174	ENSMUSG00000022947	Cbr3	protein_coding
8226.65	-1.63477	0.0599033	-27.2901	5.55521e-164	6.75884e-161	ENSMUSG00000027239	Mdk	protein_coding
901.201	-3.42922	0.129824	-26.4144	9.35641e-154	1.02453e-150	ENSMUSG00000046982	Tshz1	protein_coding
634.298	-3.74281	0.142233	-26.3146	1.30438e-152	1.29846e-149	ENSMUSG00000020160	Meis1	protein_coding
963.696	-3.21516	0.123775	-25.9758	9.2933e-149	8.48014e-146	ENSMUSG00000026185	Igfbp5	protein_coding
1484.08	-3.66682	0.143125	-25.6198	9.18082e-145	7.73308e-142	ENSMUSG00000048583	Igf2	protein_coding
4888.71	3.23045	0.127853	25.267	7.37533e-141	5.76856e-138	ENSMUSG00000027478	Dnmt3b	protein_coding
2294.19	-1.89285	0.0754784	-25.078	8.64069e-139	6.3077e-136	ENSMUSG00000052534	Pbx1	protein_coding
1332.6	-2.3934	0.0955882	-25.0386	2.32241e-138	1.5894e-135	ENSMUSG00000041734	Kirrel	protein_coding
586.024	-2.9628	0.121052	-24.4754	2.7004e-132	1.73937e-129	ENSMUSG00000024304	Cdh2	protein_coding
1134.69	1.88919	0.077634	24.3345	8.45022e-131	5.14055e-128	ENSMUSG00000002006	Pdzd4	protein_coding
809.34	-2.74856	0.113054	-24.312	1.46506e-130	8.44336e-128	ENSMUSG00000036377	C530008M17Rik	protein_coding
385.129	-4.39682	0.184209	-23.8687	6.48233e-126	3.54908e-123	ENSMUSG00000030110	Ret	protein_coding
227.328	3.86128	0.165392	23.3462	1.50788e-120	7.86254e-118	ENSMUSG00000036913	Trim67	protein_coding
674	-3.66419	0.157022	-23.3354	1.93736e-120	9.64275e-118	ENSMUSG00000070509	Rgma	protein_coding
5722.75	-2.47253	0.106847	-23.1408	1.79773e-118	8.55876e-116	ENSMUSG00000092035	Peg10	protein_coding
410.248	-7.61318	0.331349	-22.9763	8.05117e-117	3.67335e-114	ENSMUSG00000001493	Meox1	protein_coding
4706.81	-2.36146	0.102996	-22.9276	2.46465e-116	1.07952e-113	ENSMUSG00000036030	Prtg	protein_coding
2135.51	1.66629	0.0741676	22.4665	8.82943e-112	3.71855e-109	ENSMUSG00000028124	Gclm	protein_coding
556.714	-2.17981	0.0973669	-22.3875	5.20448e-111	2.11071e-108	ENSMUSG00000017493	Igfbp4	protein_coding
924.495	-6.58678	0.298058	-22.099	3.23168e-108	1.26382e-105	ENSMUSG00000085795	Zfp703	protein_coding
978.28	-2.17815	0.103225	-21.1011	7.77491e-99	2.9357e-96	ENSMUSG00000028796	Phc2	protein_coding
439.785	-2.6287	0.125913	-20.8772	8.62937e-97	3.14972e-94	ENSMUSG00000021464	Ror2	protein_coding
258.229	-3.71039	0.178767	-20.7555	1.0942e-95	3.86501e-93	ENSMUSG00000020684	Rasl10b	protein_coding
331.194	-3.61443	0.174277	-20.7395	1.52385e-95	5.21444e-93	ENSMUSG00000017491	Rarb	protein_coding
415.516	-2.1994	0.1066	-20.6323	1.40852e-94	4.67373e-92	ENSMUSG00000078234	Klhdc7a	protein_coding
1578.39	-2.70714	0.132287	-20.4642	4.49293e-93	1.44699e-90	ENSMUSG00000032291	Crabp1	protein_coding
379.308	-2.95904	0.145265	-20.37	3.08809e-92	9.6613e-90	ENSMUSG00000031217	Efnb1	protein_coding
26875.9	-1.21501	0.0598306	-20.3075	1.10468e-91	3.36008e-89	ENSMUSG00000003153	Slc2a3	protein_coding
195.217	4.30001	0.213246	20.1645	2.00578e-90	5.93602e-88	ENSMUSG00000022367	Has2	protein_coding
631.433	-2.11789	0.106634	-19.8613	8.80544e-88	2.53736e-85	ENSMUSG00000028444	Cntfr	protein_coding
333.311	-2.32944	0.118052	-19.7323	1.13843e-86	3.19637e-84	ENSMUSG00000024420	Zfp521	protein_coding
274.359	-6.84339	0.348677	-19.6267	9.13887e-86	2.50177e-83	ENSMUSG00000018973	Hoxb1	protein_coding
786.304	-2.22837	0.11389	-19.566	3.01207e-85	8.04443e-83	ENSMUSG00000030849	Fgfr2	protein_coding
3975.08	1.31015	0.0679699	19.2755	8.63421e-83	2.25106e-80	ENSMUSG00000041712	Ubr7	protein_coding
249.925	-3.75111	0.195264	-19.2104	3.02661e-82	7.70729e-80	ENSMUSG00000066026	Dhrs3	protein_coding
2021.28	1.57731	0.0824983	19.1194	1.74265e-81	4.33683e-79	ENSMUSG00000031297	Slc7a3	protein_coding
1474.17	1.49464	0.0782711	19.0956	2.74578e-81	6.68141e-79	ENSMUSG00000024197	Plin3	protein_coding
673.501	-2.2754	0.119805	-18.9926	1.96434e-80	4.62583e-78	ENSMUSG00000026640	Plxna2	protein_coding
12123.9	-1.92114	0.101155	-18.992	1.98552e-80	4.62583e-78	ENSMUSG00000028645	Slc2a1	protein_coding
1886.02	2.39836	0.126802	18.9142	8.71551e-80	1.98823e-77	ENSMUSG00000050917	Fgf4	protein_coding
408.993	2.03297	0.108401	18.7542	1.78846e-78	3.99667e-76	ENSMUSG00000033318	Gstt2	protein_coding
483.042	-5.57341	0.297798	-18.7154	3.70859e-78	8.12182e-76	ENSMUSG00000029844	Hoxa1	protein_coding
1534.42	2.23487	0.119745	18.6636	9.79835e-78	2.10376e-75	ENSMUSG00000070348	Ccnd1	protein_coding
437.314	-2.37034	0.127862	-18.5383	1.01371e-76	2.13463e-74	ENSMUSG00000031558	Slit2	protein_coding
932.165	-2.24041	0.120996	-18.5164	1.52165e-76	3.14378e-74	ENSMUSG00000062444	Ap3b2	protein_coding
982.456	-2.17125	0.117662	-18.4533	4.90813e-76	9.95259e-74	ENSMUSG00000042942	Greb1l	protein_coding
2860.22	2.40711	0.130538	18.44	6.27654e-76	1.2496e-73	ENSMUSG00000021953	Tdh	protein_coding
228.636	-4.05793	0.220823	-18.3764	2.02939e-75	3.96818e-73	ENSMUSG00000031538	Plat	protein_coding
592.708	-1.84359	0.100701	-18.3075	7.20654e-75	1.38441e-72	ENSMUSG00000038151	Prdm1	protein_coding
710.675	1.76542	0.0967358	18.2499	2.0724e-74	3.91254e-72	ENSMUSG00000000958	Slc7a7	protein_coding
232.506	-3.13719	0.172613	-18.1747	8.18711e-74	1.51947e-71	ENSMUSG00000052854	Nrk	protein_coding
153.58	-4.47502	0.247648	-18.0701	5.47992e-73	1.00009e-70	ENSMUSG00000020101	4632428N05Rik	protein_coding
360.519	-4.60035	0.254769	-18.0569	6.95981e-73	1.24934e-70	ENSMUSG00000038692	Hoxb4	protein_coding
1844.97	-2.14038	0.118623	-18.0436	8.86183e-73	1.56511e-70	ENSMUSG00000042367	Gjb3	protein_coding
2616.16	-1.48839	0.0827346	-17.9899	2.33721e-72	4.06229e-70	ENSMUSG00000020782	Llgl2	protein_coding
654.925	2.41933	0.134501	17.9875	2.44252e-72	4.179e-70	ENSMUSG00000028179	Cth	protein_coding
279.63	-3.26046	0.181458	-17.9682	3.45965e-72	5.82817e-70	ENSMUSG00000041592	Sdk2	protein_coding
832.192	-2.39354	0.13342	-17.9399	5.75994e-72	9.55626e-70	ENSMUSG00000031169	Porcn	protein_coding
204.236	-2.64087	0.147713	-17.8783	1.73965e-71	2.84316e-69	ENSMUSG00000070526	Peg12	protein_coding
138.362	5.54398	0.310616	17.8483	2.9772e-71	4.79416e-69	ENSMUSG00000022425	Enpp2	protein_coding
180.42	-4.53971	0.256698	-17.685	5.47096e-70	8.68217e-68	ENSMUSG00000032289	Thsd4	protein_coding
4059.87	-1.34771	0.07696	-17.5119	1.16309e-68	1.8194e-66	ENSMUSG00000029050	Ski	protein_coding
2116.87	1.39676	0.0799789	17.4641	2.69065e-68	4.14966e-66	ENSMUSG00000030826	Bcat2	protein_coding
368.665	-1.89105	0.108714	-17.3947	9.05018e-68	1.37638e-65	ENSMUSG00000049502	Dtx3l	protein_coding
314.075	-3.41115	0.19658	-17.3525	1.88924e-67	2.83386e-65	ENSMUSG00000046997	Spsb4	protein_coding
278.73	-3.27247	0.1886	-17.3514	1.92567e-67	2.84948e-65	ENSMUSG00000057706	Mex3b	protein_coding
1667.71	-1.27933	0.0741767	-17.247	1.17829e-66	1.72031e-64	ENSMUSG00000026970	Rbms1	protein_coding
784.306	1.51565	0.0886454	17.0979	1.53816e-65	2.21616e-63	ENSMUSG00000022186	Oxct1	protein_coding
1948.34	-1.68084	0.0985946	-17.048	3.61983e-65	5.14768e-63	ENSMUSG00000007817	Zmiz1	protein_coding
1283.47	-1.52131	0.0896241	-16.9744	1.27077e-64	1.78396e-62	ENSMUSG00000014303	Glis2	protein_coding
243.044	-4.37639	0.258498	-16.9301	2.69964e-64	3.74191e-62	ENSMUSG00000018822	Sfrp5	protein_coding
1268.61	-1.7169	0.101416	-16.9293	2.73559e-64	3.74434e-62	ENSMUSG00000070643	Sox13	protein_coding
3162.19	1.34896	0.0797065	16.9241	2.98884e-64	4.04047e-62	ENSMUSG00000032387	Rbpms2	protein_coding
392.608	1.77765	0.105101	16.9138	3.55977e-64	4.7536e-62	ENSMUSG00000020387	Jade2	protein_coding
664.232	-1.5058	0.0896427	-16.7978	2.53444e-63	3.34362e-61	ENSMUSG00000028967	Errfi1	protein_coding
489.722	-2.56306	0.152761	-16.7782	3.52449e-63	4.59442e-61	ENSMUSG00000067786	Nnat	protein_coding
422.407	-1.71031	0.101978	-16.7714	3.95169e-63	5.0907e-61	ENSMUSG00000040998	Npnt	protein_coding
374.443	-2.08845	0.124847	-16.7281	8.18221e-63	1.0418e-60	ENSMUSG00000022906	Parp9	protein_coding
1379.19	-2.3879	0.142989	-16.6999	1.31395e-62	1.65376e-60	ENSMUSG00000022483	Col2a1	protein_coding
1504.07	1.27606	0.0765433	16.6711	2.12648e-62	2.64601e-60	ENSMUSG00000033863	Klf9	protein_coding
1137.74	-1.82895	0.110253	-16.5886	8.42672e-62	1.03677e-59	ENSMUSG00000032394	Igdcc3	protein_coding
287.804	-2.19928	0.132997	-16.5363	2.00911e-61	2.44441e-59	ENSMUSG00000043668	Tox3	protein_coding
633.326	-2.38824	0.144712	-16.5034	3.46689e-61	4.1717e-59	ENSMUSG00000095440	Fignl2	protein_coding
2413.61	1.07444	0.0653673	16.4369	1.04068e-60	1.23863e-58	ENSMUSG00000041773	Enc1	protein_coding
2076.72	1.15264	0.0703604	16.382	2.57224e-60	3.02861e-58	ENSMUSG00000019139	Isyna1	protein_coding
307.791	-1.99523	0.122075	-16.3443	4.77746e-60	5.56523e-58	ENSMUSG00000046157	Tmem229b	protein_coding
245.005	-2.31117	0.141623	-16.3192	7.21161e-60	8.31233e-58	ENSMUSG00000024998	Plce1	protein_coding
1036.02	-1.56522	0.0959415	-16.3143	7.80445e-60	8.90196e-58	ENSMUSG00000081677	Mdk-ps1	processed_pseudogene
2584.77	-0.984297	0.0605636	-16.2523	2.15199e-59	2.42931e-57	ENSMUSG00000074480	Mex3a	protein_coding
276.551	-3.14073	0.194114	-16.1798	7.0041e-59	7.82601e-57	ENSMUSG00000050737	Ptges	protein_coding
3590.95	-0.89804	0.0556314	-16.1427	1.2785e-58	1.4141e-56	ENSMUSG00000029106	Add1	protein_coding
235.151	-3.93479	0.244143	-16.1167	1.94689e-58	2.13184e-56	ENSMUSG00000066687	Zbtb16	protein_coding
201.494	2.85851	0.178185	16.0423	6.46672e-58	7.01095e-56	ENSMUSG00000019894	Slc6a15	protein_coding
200.336	-3.52089	0.220474	-15.9696	2.08007e-57	2.23301e-55	ENSMUSG00000038765	Lmx1b	protein_coding
250.035	2.09451	0.131442	15.9349	3.62896e-57	3.85797e-55	ENSMUSG00000005360	Slc1a3	protein_coding
562.964	-1.60698	0.10102	-15.9075	5.61843e-57	5.91556e-55	ENSMUSG00000018378	Cuedc1	protein_coding
1851.07	1.8551	0.116627	15.9063	5.73121e-57	5.97683e-55	ENSMUSG00000024900	Cpt1a	protein_coding
1026.15	-1.64984	0.103728	-15.9055	5.80638e-57	5.9981e-55	ENSMUSG00000030029	Lrig1	protein_coding
621.744	-3.54359	0.223434	-15.8596	1.20577e-56	1.23394e-54	ENSMUSG00000079277	Hoxd3	protein_coding
3812.38	-1.75611	0.1113	-15.7781	4.40126e-56	4.46239e-54	ENSMUSG00000037071	Scd1	protein_coding
153.308	-5.65976	0.360487	-15.7003	1.50556e-55	1.51246e-53	ENSMUSG00000079560	Hoxa3	protein_coding
340.917	-5.16063	0.32872	-15.6992	1.53229e-55	1.52532e-53	ENSMUSG00000022122	Ednrb	protein_coding
6813.6	0.986904	0.0633178	15.5865	8.99263e-55	8.87111e-53	ENSMUSG00000030268	Bcat1	protein_coding
732.826	2.37643	0.152573	15.5757	1.06422e-54	1.04047e-52	ENSMUSG00000031139	Mcf2	protein_coding
481.976	-2.0589	0.132634	-15.5232	2.41853e-54	2.34362e-52	ENSMUSG00000028680	Plk3	protein_coding
170.084	-3.75147	0.242381	-15.4776	4.91819e-54	4.72405e-52	ENSMUSG00000049521	Cdc42ep1	protein_coding
225.816	-4.4587	0.288292	-15.4659	5.89054e-54	5.60882e-52	ENSMUSG00000075394	Hoxc4	protein_coding
404.792	-1.88539	0.121912	-15.4652	5.95441e-54	5.62076e-52	ENSMUSG00000055447	Cd47	protein_coding
150.751	-5.0546	0.327035	-15.4558	6.89393e-54	6.45201e-52	ENSMUSG00000040253	Gbp7	protein_coding
203.578	-2.77898	0.180377	-15.4066	1.47835e-53	1.37186e-51	ENSMUSG00000044337	Ackr3	protein_coding
327.752	-2.31685	0.151449	-15.2979	7.89307e-53	7.26295e-51	ENSMUSG00000028358	Zfp618	protein_coding
1758.77	-1.21858	0.0797433	-15.2812	1.01971e-52	9.30481e-51	ENSMUSG00000063952	Brpf3	protein_coding
256.727	-2.25614	0.147903	-15.2542	1.54418e-52	1.39742e-50	ENSMUSG00000035314	Gdpd5	protein_coding
197.211	-2.46115	0.161415	-15.2474	1.71392e-52	1.53832e-50	ENSMUSG00000081044	AU015836	protein_coding
362.743	-1.6863	0.110655	-15.2393	1.94039e-52	1.72742e-50	ENSMUSG00000040711	Sh3pxd2b	protein_coding
1641.26	1.37082	0.0900494	15.223	2.4899e-52	2.19874e-50	ENSMUSG00000026202	Tuba4a	protein_coding
2515.82	-0.885608	0.0583772	-15.1704	5.55115e-52	4.86281e-50	ENSMUSG00000020029	Nudt4	protein_coding
325.295	-6.74019	0.446116	-15.1086	1.42114e-51	1.23504e-49	ENSMUSG00000056648	Hoxb8	protein_coding
678.437	1.32278	0.0878279	15.0611	2.9201e-51	2.51772e-49	ENSMUSG00000032577	Mapkapk3	protein_coding
1073.74	-2.23199	0.148356	-15.0448	3.73472e-51	3.19493e-49	ENSMUSG00000051043	Gprc5c	protein_coding
485.66	-1.93374	0.128598	-15.0372	4.19106e-51	3.55753e-49	ENSMUSG00000035357	Pdzrn3	protein_coding
113.39	4.64995	0.309463	15.0259	4.97164e-51	4.18765e-49	ENSMUSG00000031073	Fgf15	protein_coding
142.11	-2.39436	0.159418	-15.0194	5.48373e-51	4.58373e-49	ENSMUSG00000025089	Gfra1	protein_coding
848.476	-1.44491	0.0964286	-14.9842	9.31289e-51	7.72547e-49	ENSMUSG00000039831	Arhgap29	protein_coding
378.014	2.02477	0.135166	14.9799	9.92929e-51	8.17487e-49	ENSMUSG00000027171	Prrg4	protein_coding
743.337	-1.54866	0.103567	-14.9533	1.48292e-50	1.21179e-48	ENSMUSG00000048490	Nrip1	protein_coding
232.762	-4.53195	0.303137	-14.9502	1.55357e-50	1.26012e-48	ENSMUSG00000030551	Nr2f2	protein_coding
2143.09	-1.6247	0.10934	-14.8591	6.07013e-50	4.88735e-48	ENSMUSG00000001507	Itga3	protein_coding
360.437	-1.6281	0.109687	-14.8432	7.69589e-50	6.10652e-48	ENSMUSG00000008734	Gprc5b	protein_coding
645.917	-1.71918	0.11582	-14.8436	7.65823e-50	6.10652e-48	ENSMUSG00000045333	Zfp423	protein_coding
633.292	1.97932	0.133555	14.8203	1.08334e-49	8.53419e-48	ENSMUSG00000040466	Blvrb	protein_coding
363.658	-1.88035	0.127041	-14.8011	1.44005e-49	1.12632e-47	ENSMUSG00000037353	Letmd1	protein_coding
549.387	-2.03306	0.13773	-14.7612	2.6061e-49	2.02389e-47	ENSMUSG00000020032	Nuak1	protein_coding
400.479	1.83325	0.124222	14.7579	2.73765e-49	2.11108e-47	ENSMUSG00000029026	Trp73	protein_coding
620.252	-1.46017	0.0989825	-14.7518	2.99494e-49	2.29333e-47	ENSMUSG00000040093	Bmf	protein_coding
4694.34	-1.05578	0.0716655	-14.7321	4.01024e-49	3.04945e-47	ENSMUSG00000028766	Alpl	protein_coding
677.089	1.42096	0.0965736	14.7138	5.2599e-49	3.97213e-47	ENSMUSG00000047446	Arl4a	protein_coding
2058.29	-1.18967	0.081039	-14.6802	8.63736e-49	6.47802e-47	ENSMUSG00000034673	Pbx2	protein_coding
334.323	1.93964	0.13231	14.6598	1.16607e-48	8.63419e-47	ENSMUSG00000027276	Jag1	protein_coding
129.676	-4.74909	0.323954	-14.6598	1.16699e-48	8.63419e-47	ENSMUSG00000038253	Hoxa5	protein_coding
326.891	-2.41268	0.165073	-14.6158	2.22642e-48	1.63619e-46	ENSMUSG00000024598	Fbn2	protein_coding
630.439	2.13692	0.146595	14.577	3.93166e-48	2.87011e-46	ENSMUSG00000081037	Gm13929	transcribed_processed_pseudogene
2129.39	1.18625	0.0819088	14.4825	1.56249e-47	1.13307e-45	ENSMUSG00000024827	Gldc	protein_coding
1764.21	1.74942	0.120897	14.4703	1.86708e-47	1.34504e-45	ENSMUSG00000066652	Lefty2	protein_coding
407.345	1.67171	0.115571	14.4648	2.02229e-47	1.44732e-45	ENSMUSG00000029603	Dtx1	protein_coding
700.303	-1.69524	0.117362	-14.4445	2.71432e-47	1.92999e-45	ENSMUSG00000033209	Ttc28	protein_coding
650.363	-1.9648	0.137184	-14.3224	1.58629e-46	1.12064e-44	ENSMUSG00000041607	Mbp	protein_coding
162.929	-2.44681	0.170943	-14.3136	1.79925e-46	1.26294e-44	ENSMUSG00000055254	Ntrk2	protein_coding
2657.43	1.02854	0.0719968	14.2859	2.67842e-46	1.86807e-44	ENSMUSG00000013089	Etv5	protein_coding
266.863	-6.22529	0.436101	-14.2749	3.13837e-46	2.17501e-44	ENSMUSG00000038700	Hoxb5	protein_coding
943.286	-1.26356	0.089122	-14.1778	1.25666e-45	8.65436e-44	ENSMUSG00000047749	Zc3hav1l	protein_coding
310.345	2.10653	0.148735	14.163	1.55221e-45	1.0623e-43	ENSMUSG00000022286	Grhl2	protein_coding
1504.36	1.4318	0.101648	14.0859	4.63767e-45	3.15419e-43	ENSMUSG00000041488	Stx3	protein_coding
854.864	-1.32636	0.0946076	-14.0196	1.18321e-44	7.99765e-43	ENSMUSG00000004317	Clcn5	protein_coding
883.915	-1.16683	0.0832393	-14.0177	1.21445e-44	8.15843e-43	ENSMUSG00000010025	Aldh3a2	protein_coding
4000.93	1.01464	0.0724403	14.0066	1.41998e-44	9.48097e-43	ENSMUSG00000050708	Ftl1	protein_coding
179.836	-4.00581	0.286173	-13.9979	1.60592e-44	1.06575e-42	ENSMUSG00000035095	Fam167a	protein_coding
1520.71	-1.10986	0.079491	-13.9621	2.65317e-44	1.75013e-42	ENSMUSG00000018377	Vezf1	protein_coding
326.383	-1.89589	0.135824	-13.9584	2.79707e-44	1.83401e-42	ENSMUSG00000020695	Mrc2	protein_coding
1421.19	-1.84721	0.132605	-13.9302	4.1528e-44	2.70674e-42	ENSMUSG00000031827	Cotl1	protein_coding
116.37	3.32739	0.239497	13.8933	6.95922e-44	4.50908e-42	ENSMUSG00000030905	Crym	protein_coding
77.7267	3.54787	0.255993	13.8593	1.11833e-43	7.20339e-42	ENSMUSG00000054667	Irs4	protein_coding
169.044	-2.97287	0.214909	-13.8332	1.60742e-43	1.02931e-41	ENSMUSG00000040856	Dlk1	protein_coding
3516.83	0.898231	0.0650173	13.8152	2.06243e-43	1.313e-41	ENSMUSG00000029455	Aldh2	protein_coding
621.323	-1.69861	0.123008	-13.8089	2.2511e-43	1.42483e-41	ENSMUSG00000031790	Mmp15	protein_coding
1025.19	1.90789	0.138219	13.8034	2.43043e-43	1.5295e-41	ENSMUSG00000014602	Kif1a	protein_coding
275.986	3.9099	0.283908	13.7717	3.77094e-43	2.35953e-41	ENSMUSG00000071235	Vrtn	protein_coding
400.047	1.5628	0.113495	13.7698	3.87514e-43	2.41095e-41	ENSMUSG00000031379	Pir	protein_coding
1562.1	0.933381	0.0679134	13.7437	5.55679e-43	3.43767e-41	ENSMUSG00000033065	Pfkm	protein_coding
106.3	-4.73237	0.345362	-13.7027	9.78808e-43	6.02132e-41	ENSMUSG00000020875	Hoxb9	protein_coding
1023.96	-1.18053	0.0862783	-13.6828	1.28616e-42	7.86786e-41	ENSMUSG00000024308	Tapbp	protein_coding
2473.27	1.17316	0.0859454	13.65	2.01741e-42	1.22726e-40	ENSMUSG00000095180	Rhox5	protein_coding
698.049	1.36066	0.0999585	13.6123	3.38503e-42	2.04785e-40	ENSMUSG00000025068	Gsto1	protein_coding
2377.35	-1.32847	0.0978984	-13.5699	6.04372e-42	3.6362e-40	ENSMUSG00000005672	Kit	protein_coding
99.5289	3.00591	0.221527	13.569	6.11194e-42	3.65715e-40	ENSMUSG00000003283	Hck	protein_coding
203.488	2.10089	0.155063	13.5486	8.07511e-42	4.80557e-40	ENSMUSG00000034472	Rasd2	protein_coding
342.951	-1.73456	0.128086	-13.5421	8.82619e-42	5.22415e-40	ENSMUSG00000030315	Vgll4	protein_coding
1217.41	1.2502	0.092431	13.5258	1.10144e-41	6.48428e-40	ENSMUSG00000032135	Mcam	protein_coding
1728.29	1.55038	0.114666	13.5208	1.17898e-41	6.90367e-40	ENSMUSG00000045394	Epcam	protein_coding
143.35	-5.36349	0.396722	-13.5195	1.19913e-41	6.98432e-40	ENSMUSG00000022485	Hoxc5	protein_coding
252.59	4.64403	0.344197	13.4924	1.7344e-41	1.00485e-39	ENSMUSG00000026532	Spta1	protein_coding
153.933	-2.42322	0.179745	-13.4814	2.01191e-41	1.1595e-39	ENSMUSG00000036885	Arhgef26	protein_coding
404.558	-2.04039	0.151624	-13.4569	2.80414e-41	1.60761e-39	ENSMUSG00000056758	Hmga2	protein_coding
251.296	-2.24203	0.167007	-13.4248	4.32635e-41	2.46737e-39	ENSMUSG00000022358	Fbxo32	protein_coding
132.669	-2.34204	0.174896	-13.391	6.82198e-41	3.8705e-39	ENSMUSG00000021108	Prkch	protein_coding
2457.02	1.05532	0.078967	13.364	9.80871e-41	5.53636e-39	ENSMUSG00000019970	Sgk1	protein_coding
243.245	-2.08891	0.1564	-13.3563	1.08892e-40	6.11468e-39	ENSMUSG00000036390	Gadd45a	protein_coding
230.54	1.79549	0.134703	13.3292	1.56464e-40	8.74122e-39	ENSMUSG00000056665	Them6	protein_coding
1530.54	-0.996999	0.0748362	-13.3224	1.71469e-40	9.53087e-39	ENSMUSG00000025026	Add3	protein_coding
4415.64	2.69115	0.202011	13.3218	1.72962e-40	9.5653e-39	ENSMUSG00000005892	Trh	protein_coding
141.141	-3.40315	0.255869	-13.3004	2.30283e-40	1.26713e-38	ENSMUSG00000068048	Rhox9	protein_coding
343.334	1.49689	0.112566	13.2978	2.38253e-40	1.30443e-38	ENSMUSG00000089659	Gm3470	processed_pseudogene
1076.23	-1.55091	0.117072	-13.2475	4.66381e-40	2.54073e-38	ENSMUSG00000031441	Atp11a	protein_coding
8587.51	-0.795278	0.0602264	-13.2048	8.23048e-40	4.46157e-38	ENSMUSG00000058013	2011-09-01	protein_coding
403.599	-1.4786	0.112043	-13.1968	9.1578e-40	4.9398e-38	ENSMUSG00000000531	Grasp	protein_coding
860.3	-4.19286	0.317974	-13.1862	1.05398e-39	5.6574e-38	ENSMUSG00000027210	Meis2	protein_coding
3243.35	0.93833	0.0712975	13.1608	1.47567e-39	7.88225e-38	ENSMUSG00000022474	Pmm1	protein_coding
7407.07	1.32622	0.100784	13.1591	1.50884e-39	8.0203e-38	ENSMUSG00000024406	Pou5f1	protein_coding
217.048	1.7853	0.135707	13.1556	1.58033e-39	8.34775e-38	ENSMUSG00000059456	Ptk2b	protein_coding
1243.22	-1.08851	0.0827432	-13.1553	1.58569e-39	8.34775e-38	ENSMUSG00000013076	Amotl1	protein_coding
4926.99	0.612209	0.0466213	13.1315	2.17171e-39	1.13781e-37	ENSMUSG00000024493	Lars	protein_coding
2033.49	1.03634	0.0789669	13.1237	2.40765e-39	1.25542e-37	ENSMUSG00000032849	Abcc4	protein_coding
783.59	-1.73571	0.132556	-13.0942	3.55488e-39	1.84483e-37	ENSMUSG00000028173	Wls	protein_coding
1744.73	1.14173	0.0872955	13.0789	4.3467e-39	2.24511e-37	ENSMUSG00000046687	Gm5424	protein_coding
147.373	-3.80356	0.291193	-13.062	5.42855e-39	2.79073e-37	ENSMUSG00000024087	Cyp1b1	protein_coding
805.721	-1.67974	0.128719	-13.0496	6.38416e-39	3.26666e-37	ENSMUSG00000029552	Tes	protein_coding
2554.9	1.24281	0.0954215	13.0245	8.88377e-39	4.52452e-37	ENSMUSG00000032267	Usp28	protein_coding
145.715	-6.64234	0.511602	-12.9834	1.51981e-38	7.7046e-37	ENSMUSG00000000690	Hoxb6	protein_coding
582.92	-1.03706	0.0801112	-12.9452	2.50097e-38	1.26113e-36	ENSMUSG00000071176	Arhgef10	protein_coding
1952.26	1.08702	0.0839725	12.9449	2.51074e-38	1.26113e-36	ENSMUSG00000031432	Prps1	protein_coding
1589.25	1.18875	0.0918637	12.9404	2.6619e-38	1.33095e-36	ENSMUSG00000046718	Bst2	protein_coding
74.8215	-5.56364	0.431565	-12.8918	5.00719e-38	2.49221e-36	ENSMUSG00000001622	Csn3	protein_coding
469.538	-1.83959	0.143065	-12.8584	7.71269e-38	3.82145e-36	ENSMUSG00000024789	Jak2	protein_coding
306.983	1.9875	0.154642	12.8523	8.35369e-38	4.1204e-36	ENSMUSG00000022490	Ppp1r1a	protein_coding
1480.66	-0.946224	0.0736726	-12.8436	9.3378e-38	4.58515e-36	ENSMUSG00000026623	Lpgat1	protein_coding
1489.43	-1.30817	0.101883	-12.8399	9.7977e-38	4.7895e-36	ENSMUSG00000029826	Zc3hav1	protein_coding
3353.1	1.46149	0.114323	12.7838	2.01862e-37	9.82395e-36	ENSMUSG00000060461	Dppa5a	protein_coding
2687.36	-1.13304	0.0886946	-12.7746	2.27235e-37	1.10098e-35	ENSMUSG00000040857	Erf	protein_coding
961.622	-1.08621	0.0851288	-12.7596	2.75684e-37	1.32984e-35	ENSMUSG00000026821	Ralgds	protein_coding
585.268	-1.32946	0.104782	-12.6879	6.8996e-37	3.31362e-35	ENSMUSG00000034595	Ppp1r18	protein_coding
616.133	1.38122	0.108959	12.6765	7.98031e-37	3.81591e-35	ENSMUSG00000067071	Hes6	protein_coding
314.623	1.6161	0.127527	12.6726	8.38766e-37	3.99325e-35	ENSMUSG00000030554	Synm	protein_coding
5873.62	0.615916	0.0487493	12.6344	1.36494e-36	6.47019e-35	ENSMUSG00000024587	Nars	protein_coding
938.758	-1.41345	0.112067	-12.6125	1.80125e-36	8.50159e-35	ENSMUSG00000018899	Irf1	protein_coding
3256.64	0.868838	0.0688929	12.6114	1.82628e-36	8.58272e-35	ENSMUSG00000014226	Cacybp	protein_coding
91.175	-6.022	0.477778	-12.6042	2.00196e-36	9.36816e-35	ENSMUSG00000075588	Hoxb2	protein_coding
248.439	2.30701	0.18403	12.5361	4.7389e-36	2.20812e-34	ENSMUSG00000003309	Ap1m2	protein_coding
178.534	-2.87898	0.22988	-12.5239	5.52802e-36	2.56491e-34	ENSMUSG00000026872	Zeb2	protein_coding
1821.38	-0.957595	0.0768734	-12.4568	1.28446e-35	5.93453e-34	ENSMUSG00000058325	Dock1	protein_coding
717.301	-1.36263	0.10949	-12.4452	1.4855e-35	6.83457e-34	ENSMUSG00000038893	Fam117a	protein_coding
247.996	-2.15591	0.173635	-12.4163	2.13213e-35	9.76854e-34	ENSMUSG00000046402	Rbp1	protein_coding
622.82	1.04805	0.0844299	12.4132	2.21498e-35	1.01059e-33	ENSMUSG00000097908	4933404O12Rik	lincRNA
1342.98	-1.88941	0.152225	-12.412	2.25086e-35	1.0227e-33	ENSMUSG00000032796	Lama1	protein_coding
137.196	-3.77764	0.304379	-12.411	2.27788e-35	1.03069e-33	ENSMUSG00000006200	Rhox6	protein_coding
1172.5	-1.59285	0.128554	-12.3905	2.94339e-35	1.32634e-33	ENSMUSG00000031805	Jak3	protein_coding
152.719	2.36326	0.190986	12.374	3.61254e-35	1.6212e-33	ENSMUSG00000030930	Chst15	protein_coding
133.677	-2.70893	0.219074	-12.3653	4.02595e-35	1.79936e-33	ENSMUSG00000000120	Ngfr	protein_coding
311.549	-2.06554	0.167125	-12.3593	4.34174e-35	1.9326e-33	ENSMUSG00000038507	Parp12	protein_coding
17512.3	0.576015	0.0468219	12.3023	8.80682e-35	3.90424e-33	ENSMUSG00000036371	Serbp1	protein_coding
765.43	-1.68797	0.137253	-12.2982	9.25631e-35	4.08696e-33	ENSMUSG00000053080	2700081O15Rik	protein_coding
372.012	1.36814	0.111391	12.2823	1.12786e-34	4.95989e-33	ENSMUSG00000040907	Atp1a3	protein_coding
302.124	1.54184	0.125569	12.2788	1.17748e-34	5.15737e-33	ENSMUSG00000039450	Dcxr	protein_coding
718.698	-0.984188	0.0802184	-12.2689	1.33126e-34	5.8077e-33	ENSMUSG00000047045	Tmem164	protein_coding
56.8177	-5.5173	0.449773	-12.2668	1.36464e-34	5.9297e-33	ENSMUSG00000045591	Olig3	protein_coding
1065.33	-0.977978	0.0798093	-12.2539	1.60014e-34	6.92551e-33	ENSMUSG00000062929	Cfl2	protein_coding
2094.58	-1.24713	0.101824	-12.248	1.72257e-34	7.42605e-33	ENSMUSG00000022892	App	protein_coding
404.601	1.10701	0.0904054	12.245	1.7872e-34	7.67446e-33	ENSMUSG00000019982	Myb	protein_coding
5545.26	-0.602775	0.0492777	-12.2322	2.09178e-34	8.94727e-33	ENSMUSG00000025151	Maged1	protein_coding
327.388	-1.46742	0.120035	-12.2249	2.28802e-34	9.74859e-33	ENSMUSG00000039911	Spsb1	protein_coding
7390.82	0.723232	0.059212	12.2143	2.60782e-34	1.10681e-32	ENSMUSG00000025364	Pa2g4	protein_coding
120.178	2.70921	0.221957	12.206	2.88625e-34	1.21555e-32	ENSMUSG00000022208	Jph4	protein_coding
139.299	-2.38327	0.195251	-12.2062	2.87965e-34	1.21555e-32	ENSMUSG00000016763	Scube1	protein_coding
1390.46	-0.808208	0.0662244	-12.2041	2.95638e-34	1.24032e-32	ENSMUSG00000032228	Tcf12	protein_coding
189.76	-1.94391	0.159379	-12.1968	3.23364e-34	1.35146e-32	ENSMUSG00000021069	Pygl	protein_coding
1922.61	-0.718879	0.0589719	-12.1902	3.50549e-34	1.45951e-32	ENSMUSG00000022816	Fstl1	protein_coding
2571.86	0.704536	0.0578858	12.1711	4.42851e-34	1.83682e-32	ENSMUSG00000067367	Lyar	protein_coding
4264.44	1.04863	0.0862151	12.1629	4.8969e-34	2.02344e-32	ENSMUSG00000024640	Psat1	protein_coding
1883.99	1.07501	0.0886009	12.1332	7.04293e-34	2.89925e-32	ENSMUSG00000025630	Hprt	protein_coding
150.662	-5.0773	0.418823	-12.1228	8.00019e-34	3.28097e-32	ENSMUSG00000084844	Hoxb3os	antisense
418.233	1.54704	0.12816	12.0712	1.4995e-33	6.1267e-32	ENSMUSG00000022489	Pde1b	protein_coding
183.362	2.01108	0.166767	12.0592	1.7336e-33	7.05683e-32	ENSMUSG00000028392	Bspry	protein_coding
7155.31	0.635219	0.0527354	12.0454	2.05103e-33	8.31806e-32	ENSMUSG00000030189	Ybx3	protein_coding
1819.96	0.875784	0.0728586	12.0203	2.77903e-33	1.12289e-31	ENSMUSG00000047407	Tgif1	protein_coding
317.532	-1.77309	0.147814	-11.9954	3.75616e-33	1.51213e-31	ENSMUSG00000042804	Gpr153	protein_coding
2430.48	0.840645	0.0701923	11.9763	4.72883e-33	1.89673e-31	ENSMUSG00000032279	Idh3a	protein_coding
1388.02	-1.05259	0.0879219	-11.9719	4.98655e-33	1.9928e-31	ENSMUSG00000075592	Nynrin	protein_coding
6269.13	0.698179	0.0583434	11.9667	5.30892e-33	2.11391e-31	ENSMUSG00000022962	Gart	protein_coding
828.912	1.81859	0.152239	11.9456	6.84464e-33	2.71554e-31	ENSMUSG00000000730	Dnmt3l	protein_coding
78.0831	-4.18638	0.350708	-11.9369	7.59727e-33	3.00325e-31	ENSMUSG00000031285	Dcx	protein_coding
4032.45	0.720869	0.0604107	11.9328	7.98421e-33	3.14486e-31	ENSMUSG00000056999	Ide	protein_coding
212.84	-2.2523	0.18894	-11.9207	9.23175e-33	3.62321e-31	ENSMUSG00000052942	Glis3	protein_coding
582.15	1.65936	0.139245	11.9169	9.66825e-33	3.78098e-31	ENSMUSG00000029311	Hsd17b11	protein_coding
1207.16	-1.20486	0.101124	-11.9147	9.92331e-33	3.86691e-31	ENSMUSG00000021819	Zswim8	protein_coding
2710.04	-0.754177	0.0635548	-11.8666	1.76581e-32	6.8566e-31	ENSMUSG00000039959	Hip1	protein_coding
754.144	1.27854	0.107807	11.8596	1.91932e-32	7.42633e-31	ENSMUSG00000020142	Slc1a4	protein_coding
4304.25	-0.858694	0.0724752	-11.8481	2.20132e-32	8.48749e-31	ENSMUSG00000039952	Dag1	protein_coding
2578.63	-1.25773	0.106314	-11.8303	2.72092e-32	1.04541e-30	ENSMUSG00000051855	Mest	protein_coding
2468.77	0.965225	0.0817319	11.8096	3.48058e-32	1.3326e-30	ENSMUSG00000023902	Zscan10	protein_coding
47.5001	-4.69857	0.3987	-11.7847	4.67858e-32	1.78503e-30	ENSMUSG00000052951	C130021I20Rik	antisense
2537.11	0.963011	0.081746	11.7805	4.91883e-32	1.87018e-30	ENSMUSG00000026288	Inpp5d	protein_coding
709.441	1.12082	0.0952232	11.7705	5.54145e-32	2.09961e-30	ENSMUSG00000029576	Radil	protein_coding
895.374	0.890944	0.0757587	11.7603	6.25189e-32	2.36063e-30	ENSMUSG00000028121	Bcar3	protein_coding
249.272	1.38537	0.117854	11.755	6.65934e-32	2.50583e-30	ENSMUSG00000025964	Adam23	protein_coding
1257.83	-1.06422	0.0905806	-11.7489	7.15415e-32	2.6828e-30	ENSMUSG00000031488	Rab11fip1	protein_coding
162.081	-2.20331	0.187626	-11.7431	7.66567e-32	2.86482e-30	ENSMUSG00000034758	Tle6	protein_coding
334.199	-1.41923	0.121036	-11.7257	9.41096e-32	3.5051e-30	ENSMUSG00000026739	Bmi1	protein_coding
407.384	1.6905	0.144391	11.7078	1.16212e-31	4.31364e-30	ENSMUSG00000090125	Pou3f1	protein_coding
1760.62	0.786728	0.0672107	11.7054	1.19582e-31	4.42373e-30	ENSMUSG00000032350	Gclc	protein_coding
212.189	-2.16746	0.185272	-11.6988	1.29231e-31	4.76458e-30	ENSMUSG00000046879	Irgm1	protein_coding
216.453	-1.88985	0.161646	-11.6913	1.41232e-31	5.18958e-30	ENSMUSG00000025478	Dpysl4	protein_coding
764.367	-1.34022	0.114756	-11.6789	1.63425e-31	5.98498e-30	ENSMUSG00000024130	Abca3	protein_coding
221.23	2.58077	0.221033	11.6759	1.69174e-31	6.17485e-30	ENSMUSG00000067261	Foxd3	protein_coding
513.356	-1.39929	0.120441	-11.6181	3.33608e-31	1.21362e-29	ENSMUSG00000028664	Ephb2	protein_coding
70.9691	-4.08189	0.35161	-11.6091	3.70293e-31	1.34262e-29	ENSMUSG00000071192	Wfikkn1	protein_coding
615.863	1.19135	0.102802	11.5888	4.69713e-31	1.69748e-29	ENSMUSG00000021701	Plk2	protein_coding
66.3738	-5.03442	0.434478	-11.5873	4.78009e-31	1.72177e-29	ENSMUSG00000000942	Hoxa4	protein_coding
2534.17	1.00392	0.086885	11.5546	6.99983e-31	2.51305e-29	ENSMUSG00000001056	Nhp2	protein_coding
601.45	1.42015	0.122921	11.5534	7.09701e-31	2.53962e-29	ENSMUSG00000037855	Zfp365	protein_coding
1403.97	0.860532	0.074518	11.548	7.55757e-31	2.69561e-29	ENSMUSG00000034867	Ankrd27	protein_coding
500.335	-1.64988	0.143088	-11.5305	9.2596e-31	3.29197e-29	ENSMUSG00000008999	Bmp7	protein_coding
10113.3	0.493144	0.0427702	11.5301	9.30419e-31	3.29712e-29	ENSMUSG00000004897	Hdgf	protein_coding
367.875	2.00786	0.174291	11.5201	1.0445e-30	3.68946e-29	ENSMUSG00000019647	Sema6a	protein_coding
423.532	-1.75351	0.152382	-11.5073	1.21221e-30	4.26808e-29	ENSMUSG00000009772	Nuak2	protein_coding
5805.34	0.732694	0.0637092	11.5006	1.31012e-30	4.59801e-29	ENSMUSG00000022587	Ly6e	protein_coding
149.684	-2.04936	0.178221	-11.499	1.3347e-30	4.6693e-29	ENSMUSG00000066456	Hmgn3	protein_coding
4587.02	-0.892803	0.077788	-11.4774	1.71396e-30	5.97702e-29	ENSMUSG00000055320	Tead1	protein_coding
410.291	-1.16772	0.101849	-11.4651	1.97447e-30	6.86362e-29	ENSMUSG00000027366	Sppl2a	protein_coding
4407.04	-0.900323	0.0786292	-11.4502	2.34493e-30	8.10611e-29	ENSMUSG00000015937	H2afy	protein_coding
598.306	-1.05653	0.0922718	-11.4502	2.3467e-30	8.10611e-29	ENSMUSG00000050730	Arhgap42	protein_coding
1753.21	1.13961	0.0995409	11.4486	2.38885e-30	8.22575e-29	ENSMUSG00000028278	Rragd	protein_coding
294.887	1.61933	0.14145	11.4481	2.40391e-30	8.25165e-29	ENSMUSG00000038400	Pmepa1	protein_coding
343.706	1.38223	0.12079	11.4432	2.54268e-30	8.70072e-29	ENSMUSG00000042751	Nmnat2	protein_coding
164.028	-2.32366	0.203218	-11.4343	2.81692e-30	9.60911e-29	ENSMUSG00000085412	Halr1	lincRNA
178.614	-1.87515	0.164287	-11.4139	3.56489e-30	1.21228e-28	ENSMUSG00000025352	Gdf11	protein_coding
82.7624	-4.15182	0.364269	-11.3977	4.29368e-30	1.4556e-28	ENSMUSG00000087658	Hotairm1	antisense
2857.75	-0.697123	0.0611661	-11.3972	4.31775e-30	1.45924e-28	ENSMUSG00000057406	Whsc1	protein_coding
904.827	-0.909806	0.0798471	-11.3943	4.46159e-30	1.50321e-28	ENSMUSG00000044477	Zfand3	protein_coding
519.859	-1.27736	0.112676	-11.3366	8.64299e-30	2.90309e-28	ENSMUSG00000049090	Zadh2	protein_coding
126.597	-2.17149	0.191592	-11.3339	8.90982e-30	2.98356e-28	ENSMUSG00000047557	Lxn	protein_coding
254.376	-1.59164	0.140671	-11.3146	1.11055e-29	3.70746e-28	ENSMUSG00000021256	Vash1	protein_coding
1977.75	1.07942	0.0954688	11.3065	1.21834e-29	4.05497e-28	ENSMUSG00000031700	Gpt2	protein_coding
174.513	-3.32276	0.293941	-11.3042	1.25153e-29	4.15279e-28	ENSMUSG00000063415	Cyp26b1	protein_coding
2310.15	0.980918	0.086788	11.3025	1.27588e-29	4.22082e-28	ENSMUSG00000027397	Slc20a1	protein_coding
230.233	-2.22722	0.197248	-11.2915	1.44594e-29	4.76898e-28	ENSMUSG00000001334	Fndc5	protein_coding
5078.47	-1.01275	0.0897107	-11.289	1.48651e-29	4.88534e-28	ENSMUSG00000020176	Grb10	protein_coding
1333.17	-1.1003	0.0974679	-11.2888	1.49014e-29	4.88534e-28	ENSMUSG00000041571	Sepw1	protein_coding
539.805	-1.3034	0.115633	-11.2718	1.80755e-29	5.90825e-28	ENSMUSG00000026235	Epha4	protein_coding
1940.26	-0.794171	0.0707603	-11.2234	3.13004e-29	1.02006e-27	ENSMUSG00000001729	Akt1	protein_coding
1348.1	-1.42876	0.127599	-11.1972	4.20601e-29	1.36417e-27	ENSMUSG00000028640	Tfap2c	protein_coding
1050.61	-1.11495	0.0995747	-11.1971	4.21087e-29	1.36417e-27	ENSMUSG00000027794	Sohlh2	protein_coding
285.357	-1.41251	0.126467	-11.169	5.7828e-29	1.8679e-27	ENSMUSG00000021087	Rtn1	protein_coding
1201.67	-0.798936	0.071613	-11.1563	6.67119e-29	2.14852e-27	ENSMUSG00000031608	Galnt7	protein_coding
2536.23	-0.876654	0.0786442	-11.1471	7.39882e-29	2.37587e-27	ENSMUSG00000034165	Ccnd3	protein_coding
210.111	-2.33279	0.209831	-11.1175	1.03132e-28	3.30203e-27	ENSMUSG00000054252	Fgfr3	protein_coding
245.847	-1.62962	0.146779	-11.1025	1.21916e-28	3.89206e-27	ENSMUSG00000061232	H2-K1	protein_coding
833.551	1.20252	0.108377	11.0957	1.3159e-28	4.18869e-27	ENSMUSG00000006356	Crip2	protein_coding
1085.73	-0.988776	0.089228	-11.0815	1.54336e-28	4.89848e-27	ENSMUSG00000020086	H2afy2	protein_coding
5110.46	0.538887	0.0487083	11.0636	1.88457e-28	5.96416e-27	ENSMUSG00000022752	Tomm70a	protein_coding
831.068	1.13828	0.103122	11.0381	2.50154e-28	7.8939e-27	ENSMUSG00000076441	Ass1	protein_coding
9236.34	0.831998	0.0754509	11.027	2.83114e-28	8.90833e-27	ENSMUSG00000000303	Cdh1	protein_coding
3826.56	0.765299	0.0694105	11.0257	2.87326e-28	9.01496e-27	ENSMUSG00000022682	Rrn3	protein_coding
10442.4	0.753408	0.0685114	10.9968	3.95857e-28	1.23847e-26	ENSMUSG00000020250	Txnrd1	protein_coding
164.821	-2.4654	0.224252	-10.9939	4.08965e-28	1.27583e-26	ENSMUSG00000048562	Sp8	protein_coding
2612.3	0.653385	0.0595145	10.9786	4.84509e-28	1.50721e-26	ENSMUSG00000002068	Ccne1	protein_coding
463.068	-1.11028	0.101155	-10.976	4.98733e-28	1.54706e-26	ENSMUSG00000033585	Ndn	protein_coding
355.372	-2.86945	0.262312	-10.9391	7.49547e-28	2.31851e-26	ENSMUSG00000024619	Cdx1	protein_coding
4756.9	0.728777	0.066668	10.9314	8.15396e-28	2.5151e-26	ENSMUSG00000018446	C1qbp	protein_coding
2303.8	0.660056	0.0604178	10.9249	8.76713e-28	2.69663e-26	ENSMUSG00000013663	Pten	protein_coding
978.571	-0.941197	0.0862727	-10.9095	1.0377e-27	3.18286e-26	ENSMUSG00000025577	Cbx2	protein_coding
125.99	-1.68211	0.154212	-10.9078	1.05808e-27	3.23631e-26	ENSMUSG00000041362	Shtn1	protein_coding
865.195	-1.27063	0.116574	-10.8998	1.15537e-27	3.52403e-26	ENSMUSG00000002324	Rec8	protein_coding
1109.97	-0.978593	0.0897859	-10.8992	1.16295e-27	3.53731e-26	ENSMUSG00000021136	Smoc1	protein_coding
229.191	-2.20224	0.202085	-10.8976	1.18302e-27	3.58838e-26	ENSMUSG00000035934	Pknox2	protein_coding
3550.08	-0.819341	0.0752128	-10.8936	1.23593e-27	3.73851e-26	ENSMUSG00000031565	Fgfr1	protein_coding
1549.66	0.773423	0.0710069	10.8922	1.25539e-27	3.78692e-26	ENSMUSG00000021222	Dcaf4	protein_coding
390.968	-1.2993	0.119396	-10.8824	1.39896e-27	4.20842e-26	ENSMUSG00000046556	Zfp319	protein_coding
355.292	1.30631	0.120101	10.8768	1.48673e-27	4.46018e-26	ENSMUSG00000041703	Zic5	protein_coding
1085.08	1.73851	0.1599	10.8725	1.55829e-27	4.64938e-26	ENSMUSG00000000805	Car4	protein_coding
189.434	-1.93077	0.177579	-10.8727	1.5547e-27	4.64938e-26	ENSMUSG00000041420	Meis3	protein_coding
490.903	-1.38462	0.127361	-10.8716	1.57419e-27	4.68406e-26	ENSMUSG00000025207	Sema4g	protein_coding
61.6637	-3.02347	0.278235	-10.8666	1.66284e-27	4.93446e-26	ENSMUSG00000001566	Mnx1	protein_coding
513.471	-1.48969	0.137147	-10.862	1.74791e-27	5.17286e-26	ENSMUSG00000053175	Bcl3	protein_coding
256.626	-1.58844	0.146522	-10.8409	2.20199e-27	6.49913e-26	ENSMUSG00000036904	Fzd8	protein_coding
2100.26	1.31934	0.121746	10.8368	2.30344e-27	6.78029e-26	ENSMUSG00000024521	Pmaip1	protein_coding
1288.66	0.874213	0.0806949	10.8336	2.38699e-27	7.00737e-26	ENSMUSG00000022849	Hspbap1	protein_coding
241.292	-1.61142	0.148852	-10.8257	2.60159e-27	7.61695e-26	ENSMUSG00000047409	Ctdspl	protein_coding
218.576	-1.77397	0.164039	-10.8143	2.94539e-27	8.60055e-26	ENSMUSG00000051379	Flrt3	protein_coding
709.277	0.989316	0.0918716	10.7685	4.85037e-27	1.41254e-25	ENSMUSG00000003824	Syce2	protein_coding
1122.88	0.971606	0.0903119	10.7583	5.41401e-27	1.5725e-25	ENSMUSG00000034203	Chchd4	protein_coding
861.337	1.04007	0.0967269	10.7527	5.75666e-27	1.6676e-25	ENSMUSG00000018585	Atox1	protein_coding
164.998	-1.56372	0.145528	-10.7452	6.24203e-27	1.80343e-25	ENSMUSG00000034687	Fras1	protein_coding
6031.44	0.800282	0.0745947	10.7284	7.4872e-27	2.1575e-25	ENSMUSG00000017861	Mybl2	protein_coding
800.11	-0.9912	0.0926097	-10.703	9.85511e-27	2.83238e-25	ENSMUSG00000015846	Rxra	protein_coding
3569.28	-1.29371	0.12115	-10.6786	1.28135e-26	3.67298e-25	ENSMUSG00000000031	H19	lincRNA
35694.9	0.458064	0.0429885	10.6555	1.64371e-26	4.69938e-25	ENSMUSG00000032399	Rpl4	protein_coding
9233.3	0.873925	0.0821266	10.6412	1.91661e-26	5.46532e-25	ENSMUSG00000040669	Phc1	protein_coding
1146.44	-1.09193	0.102737	-10.6284	2.1982e-26	6.25203e-25	ENSMUSG00000038976	Ppp1r9b	protein_coding
737.074	1.26263	0.118898	10.6195	2.41826e-26	6.86009e-25	ENSMUSG00000024177	Nme4	protein_coding
48.0853	-4.05329	0.382197	-10.6052	2.81736e-26	7.97161e-25	ENSMUSG00000042115	Klhdc8a	protein_coding
2200.19	0.979894	0.0924093	10.6038	2.85976e-26	8.07073e-25	ENSMUSG00000049969	Plekhf2	protein_coding
634.549	-1.64056	0.154757	-10.6009	2.95193e-26	8.30942e-25	ENSMUSG00000030770	Parva	protein_coding
2534.22	-3.36952	0.318165	-10.5905	3.29903e-26	9.26267e-25	ENSMUSG00000000184	Ccnd2	protein_coding
1160.86	0.8138	0.0769562	10.5748	3.89833e-26	1.09173e-24	ENSMUSG00000042195	Slc35f2	protein_coding
8976.82	-0.870767	0.082411	-10.5661	4.27707e-26	1.19474e-24	ENSMUSG00000041936	Agrn	protein_coding
4767.13	0.653793	0.061892	10.5635	4.40175e-26	1.22644e-24	ENSMUSG00000003868	Ruvbl2	protein_coding
260.949	-1.62897	0.154259	-10.56	4.56894e-26	1.26977e-24	ENSMUSG00000035835	Lppr3	protein_coding
331.823	-1.77505	0.168097	-10.5597	4.58045e-26	1.26977e-24	ENSMUSG00000030064	Frmd4b	protein_coding
2161.09	0.575398	0.0545498	10.5481	5.18243e-26	1.43302e-24	ENSMUSG00000028811	Yars	protein_coding
2915.64	-0.793292	0.0752742	-10.5387	5.72906e-26	1.58018e-24	ENSMUSG00000061887	Ssbp3	protein_coding
25.1291	-5.72402	0.543474	-10.5323	6.13227e-26	1.68714e-24	ENSMUSG00000061877	BC048679	protein_coding
1038.19	-0.792513	0.0753265	-10.521	6.91077e-26	1.89656e-24	ENSMUSG00000005958	Ephb3	protein_coding
8326.09	-0.587651	0.0558907	-10.5143	7.42363e-26	2.03222e-24	ENSMUSG00000057738	Sptan1	protein_coding
74.5256	-5.16083	0.491807	-10.4936	9.24245e-26	2.52381e-24	ENSMUSG00000032303	Chrna3	protein_coding
346.7	-1.31112	0.125014	-10.4878	9.83274e-26	2.67832e-24	ENSMUSG00000063268	Parp10	protein_coding
1751.57	0.883246	0.084314	10.4757	1.11747e-25	3.03629e-24	ENSMUSG00000033845	Mrpl15	protein_coding
265.432	-1.36761	0.130605	-10.4713	1.17032e-25	3.17204e-24	ENSMUSG00000054074	Skida1	protein_coding
5093.49	-0.765549	0.0731323	-10.468	1.21187e-25	3.27653e-24	ENSMUSG00000028465	Tln1	protein_coding
65.7331	-4.56191	0.436935	-10.4407	1.61612e-25	4.35874e-24	ENSMUSG00000014704	Hoxa2	protein_coding
11483.9	0.534314	0.0512076	10.4343	1.72909e-25	4.65197e-24	ENSMUSG00000024359	Hspa9	protein_coding
1117.21	-0.967919	0.0927875	-10.4316	1.77935e-25	4.77546e-24	ENSMUSG00000000555	Itga5	protein_coding
112.776	-1.87239	0.179705	-10.4193	2.02462e-25	5.42043e-24	ENSMUSG00000044006	Cilp2	protein_coding
795.104	0.834327	0.0801103	10.4147	2.12411e-25	5.67292e-24	ENSMUSG00000031730	Dhodh	protein_coding
1970.02	0.94225	0.0905639	10.4043	2.37101e-25	6.31691e-24	ENSMUSG00000006442	Srm	protein_coding
165.637	-2.42237	0.232849	-10.4032	2.39818e-25	6.3738e-24	ENSMUSG00000047181	Samd14	protein_coding
1748.84	-0.848325	0.0815615	-10.401	2.4523e-25	6.50187e-24	ENSMUSG00000020538	Srebf1	protein_coding
3335.75	0.726812	0.0699063	10.397	2.55988e-25	6.77069e-24	ENSMUSG00000020547	Bzw2	protein_coding
146.517	-2.50819	0.241492	-10.3862	2.86429e-25	7.55759e-24	ENSMUSG00000034324	Tmem132c	protein_coding
2040.36	0.853738	0.0823625	10.3656	3.55483e-25	9.35706e-24	ENSMUSG00000016319	Slc25a5	protein_coding
833.511	-1.00434	0.0969626	-10.358	3.84851e-25	1.01058e-23	ENSMUSG00000027168	Pax6	protein_coding
529.931	-1.37683	0.132993	-10.3527	4.06809e-25	1.06568e-23	ENSMUSG00000038648	Creb3l2	protein_coding
279.796	-2.27783	0.220125	-10.3479	4.27842e-25	1.11811e-23	ENSMUSG00000018217	Pmp22	protein_coding
2292.86	-2.10534	0.203805	-10.3302	5.14688e-25	1.34186e-23	ENSMUSG00000004885	Crabp2	protein_coding
1701.73	-1.25601	0.121605	-10.3286	5.23053e-25	1.36044e-23	ENSMUSG00000070327	Rnf213	protein_coding
1460.54	1.30732	0.126621	10.3247	5.45057e-25	1.41431e-23	ENSMUSG00000025608	Podxl	protein_coding
1055.36	0.936238	0.0906998	10.3224	5.5823e-25	1.44506e-23	ENSMUSG00000010048	Ifrd2	protein_coding
384.676	-1.4226	0.137823	-10.322	5.60674e-25	1.44797e-23	ENSMUSG00000038668	Lpar1	protein_coding
858.832	1.05562	0.102331	10.3157	5.9835e-25	1.54163e-23	ENSMUSG00000017754	Pltp	protein_coding
247.584	-1.43128	0.138833	-10.3094	6.39029e-25	1.64258e-23	ENSMUSG00000023224	Serping1	protein_coding
531.032	-1.14597	0.111236	-10.3021	6.89232e-25	1.76747e-23	ENSMUSG00000001827	Folr1	protein_coding
329.196	1.34371	0.130475	10.2986	7.14986e-25	1.82923e-23	ENSMUSG00000045658	Pid1	protein_coding
134.094	-1.8352	0.178583	-10.2764	8.99993e-25	2.29719e-23	ENSMUSG00000039485	Tspyl4	protein_coding
167.043	-2.47255	0.240734	-10.2709	9.53219e-25	2.42738e-23	ENSMUSG00000034422	Parp14	protein_coding
6111.33	0.807965	0.0787066	10.2655	1.0077e-24	2.56016e-23	ENSMUSG00000032348	Gsta4	protein_coding
2076.64	-0.771484	0.0751748	-10.2625	1.03946e-24	2.63475e-23	ENSMUSG00000032340	Neo1	protein_coding
1775.04	0.57238	0.0558256	10.253	1.14724e-24	2.89454e-23	ENSMUSG00000021474	Sfxn1	protein_coding
363.651	-1.60799	0.156829	-10.2531	1.14581e-24	2.89454e-23	ENSMUSG00000028626	Col9a2	protein_coding
1989.94	-0.681114	0.0664513	-10.2498	1.18574e-24	2.97901e-23	ENSMUSG00000024042	Sik1	protein_coding
1291.94	-0.722405	0.0704801	-10.2498	1.18616e-24	2.97901e-23	ENSMUSG00000008763	Man1a2	protein_coding
779.375	-1.1225	0.109563	-10.2453	1.24229e-24	3.11282e-23	ENSMUSG00000038119	Cdon	protein_coding
728.588	1.40014	0.136742	10.2392	1.32272e-24	3.30679e-23	ENSMUSG00000022040	Ephx2	protein_coding
66.3275	-2.46409	0.240769	-10.2343	1.3926e-24	3.46567e-23	ENSMUSG00000026430	Rassf5	protein_coding
1178.73	1.05588	0.10317	10.2344	1.39091e-24	3.46567e-23	ENSMUSG00000022419	Deptor	protein_coding
95.5947	-5.11623	0.500244	-10.2275	1.49355e-24	3.70847e-23	ENSMUSG00000048763	Hoxb3	protein_coding
921.574	-0.913546	0.0893512	-10.2242	1.54476e-24	3.82696e-23	ENSMUSG00000027381	Bcl2l11	protein_coding
1125.43	-1.12116	0.109811	-10.2099	1.78976e-24	4.4239e-23	ENSMUSG00000034675	Dbn1	protein_coding
103.418	2.00824	0.196725	10.2084	1.81907e-24	4.48622e-23	ENSMUSG00000028860	Sytl1	protein_coding
548.161	-1.21317	0.118904	-10.2029	1.92378e-24	4.73379e-23	ENSMUSG00000036667	Tcaf1	protein_coding
627.935	-1.05649	0.103931	-10.1653	2.83307e-24	6.95564e-23	ENSMUSG00000029094	Afap1	protein_coding
13401.2	0.404661	0.0398591	10.1523	3.2365e-24	7.92833e-23	ENSMUSG00000040463	Mybbp1a	protein_coding
5381.32	1.0655	0.104978	10.1497	3.32344e-24	8.12315e-23	ENSMUSG00000087166	L1td1	protein_coding
30.6473	-4.79382	0.473153	-10.1317	3.99789e-24	9.74986e-23	ENSMUSG00000031933	Izumo1r	protein_coding
252.8	-1.83907	0.181572	-10.1286	4.12594e-24	1.00398e-22	ENSMUSG00000022687	Boc	protein_coding
192.429	-1.51665	0.149902	-10.1176	4.61778e-24	1.12117e-22	ENSMUSG00000016386	Mpped2	protein_coding
300.656	-1.49702	0.148117	-10.107	5.1439e-24	1.24614e-22	ENSMUSG00000058070	Eml1	protein_coding
1113.92	1.06484	0.105429	10.1001	5.5199e-24	1.33428e-22	ENSMUSG00000026796	Fam129b	protein_coding
104.082	-2.55182	0.25275	-10.0962	5.74068e-24	1.38459e-22	ENSMUSG00000068748	Ptprz1	protein_coding
2757.22	-0.660058	0.0653965	-10.0932	5.92197e-24	1.42518e-22	ENSMUSG00000078429	Ctdsp2	protein_coding
46.7222	-5.24361	0.519672	-10.0902	6.10256e-24	1.46542e-22	ENSMUSG00000051251	Nhlh1	protein_coding
920.188	0.937568	0.0929532	10.0865	6.34214e-24	1.51962e-22	ENSMUSG00000026817	Ak1	protein_coding
308.75	-1.29216	0.128172	-10.0815	6.67142e-24	1.59502e-22	ENSMUSG00000049680	Urgcp	protein_coding
1424.4	1.4699	0.146234	10.0517	9.02606e-24	2.15328e-22	ENSMUSG00000023906	Cldn6	protein_coding
3045.66	-0.626377	0.0623704	-10.0428	9.87825e-24	2.35145e-22	ENSMUSG00000026842	Abl1	protein_coding
1407.29	0.852517	0.0850019	10.0294	1.13212e-23	2.6891e-22	ENSMUSG00000038028	Tigar	protein_coding
3798.78	0.749819	0.0748026	10.024	1.19599e-23	2.83465e-22	ENSMUSG00000028961	Pgd	protein_coding
3875.91	-0.5669	0.0565851	-10.0185	1.26355e-23	2.9883e-22	ENSMUSG00000039953	Clstn1	protein_coding
1255.75	-0.582978	0.058192	-10.0182	1.26811e-23	2.99264e-22	ENSMUSG00000069094	Pde7a	protein_coding
399.311	1.70793	0.170579	10.0125	1.34282e-23	3.16211e-22	ENSMUSG00000018569	Cldn7	protein_coding
166.693	-1.8696	0.186817	-10.0077	1.41029e-23	3.30881e-22	ENSMUSG00000022098	Bmp1	protein_coding
806.698	-1.17723	0.117634	-10.0076	1.41115e-23	3.30881e-22	ENSMUSG00000039960	Rhou	protein_coding
188.031	-1.68937	0.168857	-10.0047	1.45286e-23	3.39932e-22	ENSMUSG00000001123	Lgals9	protein_coding
1763.35	-0.932802	0.0933152	-9.99626	1.58264e-23	3.69508e-22	ENSMUSG00000039477	Tnrc18	protein_coding
1610.3	0.61369	0.0614748	9.98279	1.81304e-23	4.22399e-22	ENSMUSG00000030983	Bccip	protein_coding
674.656	1.23278	0.123494	9.98246	1.81892e-23	4.2287e-22	ENSMUSG00000061048	Cdh3	protein_coding
613.307	1.28796	0.12905	9.98028	1.85942e-23	4.3137e-22	ENSMUSG00000082496	Gm6798	processed_pseudogene
5138.85	0.899045	0.0902016	9.96707	2.12403e-23	4.91715e-22	ENSMUSG00000028691	Prdx1	protein_coding
887.336	0.792366	0.079527	9.96349	2.20203e-23	5.08696e-22	ENSMUSG00000022913	Psmg1	protein_coding
503.497	2.73858	0.274906	9.96189	2.23766e-23	5.1584e-22	ENSMUSG00000031155	Pim2	protein_coding
3593.93	-0.571579	0.0573996	-9.95788	2.32973e-23	5.35936e-22	ENSMUSG00000028760	Eif4g3	protein_coding
1496.89	0.791657	0.0795111	9.95656	2.36101e-23	5.41993e-22	ENSMUSG00000066643	Wdr35	protein_coding
247.505	1.4062	0.141355	9.94806	2.57154e-23	5.89088e-22	ENSMUSG00000027233	Patl2	protein_coding
1837.87	0.923793	0.0932681	9.9047	3.97163e-23	9.07919e-22	ENSMUSG00000000782	Tcf7	protein_coding
1027.06	0.766344	0.0774156	9.89909	4.20087e-23	9.58322e-22	ENSMUSG00000029672	Fam3c	protein_coding
418.369	-0.942052	0.0953705	-9.87781	5.19538e-23	1.18273e-21	ENSMUSG00000015189	Casd1	protein_coding
1712.53	0.716313	0.0725317	9.87586	5.29756e-23	1.201e-21	ENSMUSG00000032834	Pwp2	protein_coding
1041.55	1.38351	0.140089	9.87593	5.29371e-23	1.201e-21	ENSMUSG00000003849	Nqo1	protein_coding
244.435	-1.2479	0.126381	-9.87413	5.3898e-23	1.21939e-21	ENSMUSG00000002688	Prkd1	protein_coding
367.789	1.02634	0.103957	9.87267	5.46906e-23	1.23477e-21	ENSMUSG00000001604	Tcea3	protein_coding
160.671	1.90062	0.192601	9.86818	5.71906e-23	1.28855e-21	ENSMUSG00000030669	Calca	protein_coding
353.958	1.70406	0.172699	9.8672	5.77523e-23	1.29854e-21	ENSMUSG00000029522	Pla2g1b	protein_coding
757.831	-1.47414	0.149423	-9.8655	5.8739e-23	1.31802e-21	ENSMUSG00000050288	Fzd2	protein_coding
43.5452	-4.79388	0.485936	-9.86527	5.88765e-23	1.3184e-21	ENSMUSG00000038721	Hoxb7	protein_coding
423.715	-1.00238	0.101636	-9.86251	6.05149e-23	1.35232e-21	ENSMUSG00000037032	Apbb1	protein_coding
331.232	-1.85884	0.188533	-9.85949	6.23648e-23	1.39082e-21	ENSMUSG00000034486	Gbx2	protein_coding
477.245	-1.4402	0.146203	-9.85066	6.80942e-23	1.51551e-21	ENSMUSG00000003948	Mmd	protein_coding
117.861	1.86947	0.189856	9.84676	7.07875e-23	1.57226e-21	ENSMUSG00000007594	Hapln4	protein_coding
13979.8	0.657808	0.0668232	9.84401	7.27484e-23	1.61254e-21	ENSMUSG00000025967	Eef1b2	protein_coding
27.2419	-4.50304	0.457681	-9.83881	7.66141e-23	1.6948e-21	ENSMUSG00000025105	Bnc1	protein_coding
2871.97	0.586327	0.0596149	9.83526	7.9366e-23	1.75213e-21	ENSMUSG00000028893	Sesn2	protein_coding
640.829	-0.805505	0.0820831	-9.81328	9.87037e-23	2.1735e-21	ENSMUSG00000020696	Rffl	protein_coding
2914.22	-1.6216	0.165248	-9.81313	9.88494e-23	2.1735e-21	ENSMUSG00000031502	Col4a1	protein_coding
395.276	1.20334	0.122693	9.80768	1.04345e-22	2.28973e-21	ENSMUSG00000063646	Jakmip1	protein_coding
5093.78	0.67106	0.068439	9.80524	1.06893e-22	2.34097e-21	ENSMUSG00000021595	Nsun2	protein_coding
807.174	-0.872894	0.0890378	-9.80364	1.08602e-22	2.37364e-21	ENSMUSG00000039835	Nhsl1	protein_coding
675.416	-0.915159	0.0934842	-9.78945	1.24973e-22	2.72599e-21	ENSMUSG00000032702	Kank1	protein_coding
2537.61	0.645748	0.0659875	9.7859	1.29435e-22	2.81772e-21	ENSMUSG00000010755	Cars	protein_coding
1327.95	-0.742193	0.0758938	-9.77937	1.38073e-22	2.9998e-21	ENSMUSG00000034485	Uaca	protein_coding
500.779	-1.35496	0.138619	-9.77476	1.44494e-22	3.13309e-21	ENSMUSG00000052957	Gas1	protein_coding
738.396	-0.916633	0.0937829	-9.77399	1.45599e-22	3.15081e-21	ENSMUSG00000014778	Fhod1	protein_coding
666.064	0.970829	0.0993561	9.7712	1.49669e-22	3.23251e-21	ENSMUSG00000015653	Steap2	protein_coding
497.099	-1.12743	0.1154	-9.76982	1.5172e-22	3.27035e-21	ENSMUSG00000034295	Fhod3	protein_coding
1815.7	-0.847247	0.0867706	-9.76422	1.60339e-22	3.44934e-21	ENSMUSG00000060716	Plekhh1	protein_coding
103.153	-2.23414	0.229015	-9.75543	1.74862e-22	3.75438e-21	ENSMUSG00000027577	Chrna4	protein_coding
404.751	-0.81368	0.0835306	-9.7411	2.01355e-22	4.31475e-21	ENSMUSG00000030207	8430419L09Rik	protein_coding
7208.77	0.542638	0.0557158	9.7394	2.04756e-22	4.37907e-21	ENSMUSG00000007892	Rplp1	protein_coding
1715.18	0.661886	0.0680201	9.73074	2.22961e-22	4.75912e-21	ENSMUSG00000061458	Nol10	protein_coding
884.467	0.922206	0.0947992	9.72799	2.29074e-22	4.88008e-21	ENSMUSG00000061524	Zic2	protein_coding
2169.91	-2.30372	0.236837	-9.72701	2.31281e-22	4.91753e-21	ENSMUSG00000028435	Aqp3	protein_coding
420.263	1.10218	0.113388	9.7205	2.46566e-22	5.23236e-21	ENSMUSG00000032501	Trib1	protein_coding
2198.76	0.790537	0.081341	9.71879	2.50741e-22	5.31066e-21	ENSMUSG00000026687	Aldh9a1	protein_coding
638.444	-1.08437	0.111726	-9.70559	2.85429e-22	6.03369e-21	ENSMUSG00000034471	Caskin2	protein_coding
1548.5	-0.537405	0.0554391	-9.69361	3.20966e-22	6.77183e-21	ENSMUSG00000018417	Myo1b	protein_coding
3895.42	0.574762	0.0593154	9.68991	3.32811e-22	7.00822e-21	ENSMUSG00000068739	Sars	protein_coding
54.8382	-2.60884	0.269399	-9.6839	3.52991e-22	7.41892e-21	ENSMUSG00000038236	Hoxa7	protein_coding
6469.99	0.63359	0.0654361	9.68257	3.57607e-22	7.50153e-21	ENSMUSG00000029777	Gars	protein_coding
1296.78	0.78011	0.0808546	9.64831	4.9971e-22	1.04624e-20	ENSMUSG00000015806	Qdpr	protein_coding
103.586	-1.7904	0.185611	-9.64597	5.11233e-22	1.06832e-20	ENSMUSG00000026787	Gad2	protein_coding
149.046	-2.06133	0.214036	-9.63072	5.93108e-22	1.23705e-20	ENSMUSG00000061517	Sox21	protein_coding
668.857	-1.14179	0.118562	-9.6303	5.95526e-22	1.23973e-20	ENSMUSG00000053113	Socs3	protein_coding
664.507	-0.927637	0.0963624	-9.62654	6.17732e-22	1.28352e-20	ENSMUSG00000048376	F2r	protein_coding
342.332	1.5203	0.158103	9.61591	6.8504e-22	1.42068e-20	ENSMUSG00000004558	Ndrg2	protein_coding
447.028	-1.22717	0.127802	-9.60213	7.83082e-22	1.62094e-20	ENSMUSG00000064373	Sepp1	protein_coding
9797.9	0.521685	0.0543406	9.60028	7.97296e-22	1.64724e-20	ENSMUSG00000030662	Ipo5	protein_coding
2905.17	0.593392	0.0618298	9.59718	8.21603e-22	1.69427e-20	ENSMUSG00000026669	Mcm10	protein_coding
3364.34	0.624063	0.0651416	9.5801	9.69474e-22	1.99544e-20	ENSMUSG00000037706	Cd81	protein_coding
1001.4	0.926322	0.0967328	9.57609	1.00784e-21	2.07053e-20	ENSMUSG00000018909	Arrb1	protein_coding
1112	0.781306	0.0816735	9.56621	1.10893e-21	2.27393e-20	ENSMUSG00000061286	Exosc5	protein_coding
2876.66	0.618818	0.0646992	9.56453	1.12711e-21	2.30689e-20	ENSMUSG00000029203	Ube2k	protein_coding
2686.63	0.8282	0.0866236	9.5609	1.16742e-21	2.38494e-20	ENSMUSG00000026520	Pycr2	protein_coding
1116.02	-0.679258	0.0710728	-9.55721	1.20976e-21	2.46684e-20	ENSMUSG00000054693	Adam10	protein_coding
1126.43	-1.00793	0.105509	-9.55302	1.25973e-21	2.56395e-20	ENSMUSG00000003051	Elf3	protein_coding
273.1	1.64993	0.172852	9.54535	1.35646e-21	2.7557e-20	ENSMUSG00000055102	Zfp819	protein_coding
92.4926	-2.35775	0.247115	-9.5411	1.41321e-21	2.86568e-20	ENSMUSG00000023236	Scg5	protein_coding
3421.25	0.712812	0.0747186	9.53995	1.42899e-21	2.89233e-20	ENSMUSG00000068744	Psrc1	protein_coding
1129.38	-0.712119	0.0746965	-9.53349	1.52076e-21	3.07237e-20	ENSMUSG00000007613	Tgfbr1	protein_coding
956.082	0.811429	0.0852369	9.51968	1.73706e-21	3.50292e-20	ENSMUSG00000026019	Wdr12	protein_coding
120.456	-2.3346	0.245326	-9.51633	1.79409e-21	3.61127e-20	ENSMUSG00000029648	Flt1	protein_coding
257.998	-1.27152	0.133629	-9.51533	1.8114e-21	3.63942e-20	ENSMUSG00000074064	Mlycd	protein_coding
1255.22	-0.69391	0.0730043	-9.50506	1.99935e-21	4.00969e-20	ENSMUSG00000037824	Tspan14	protein_coding
660.435	-1.10543	0.116308	-9.50436	2.01278e-21	4.02925e-20	ENSMUSG00000024238	Zeb1	protein_coding
3596.66	0.647282	0.0681145	9.50285	2.04227e-21	4.08081e-20	ENSMUSG00000052456	Asna1	protein_coding
9945.69	0.675747	0.0712389	9.48563	2.40912e-21	4.80508e-20	ENSMUSG00000078812	Eif5a	protein_coding
485.562	-1.20608	0.127355	-9.47024	2.792e-21	5.55863e-20	ENSMUSG00000001864	Aif1l	protein_coding
141.926	-2.36517	0.250076	-9.4578	3.14485e-21	6.24975e-20	ENSMUSG00000040612	Ildr2	protein_coding
1289.22	-0.789355	0.0835326	-9.44967	3.39915e-21	6.74289e-20	ENSMUSG00000030986	Dhx32	protein_coding
777.272	-0.973486	0.103272	-9.42643	4.24296e-21	8.40153e-20	ENSMUSG00000034832	Tet3	protein_coding
1009.19	0.979022	0.103866	9.42578	4.26923e-21	8.43828e-20	ENSMUSG00000024067	Dpy30	protein_coding
758.395	-0.913423	0.0969184	-9.42465	4.31529e-21	8.51395e-20	ENSMUSG00000027035	Cers6	protein_coding
740.682	-0.821057	0.0871794	-9.41802	4.59694e-21	9.05332e-20	ENSMUSG00000047881	Rell1	protein_coding
120.09	-2.00111	0.21264	-9.41076	4.92572e-21	9.68341e-20	ENSMUSG00000020846	Fam101b	protein_coding
135.839	-2.3159	0.246659	-9.38908	6.05269e-21	1.18776e-19	ENSMUSG00000036862	Dchs1	protein_coding
191.672	1.54171	0.164275	9.38496	6.29405e-21	1.23291e-19	ENSMUSG00000038776	Ephx1	protein_coding
1132.78	0.831382	0.0888027	9.36213	7.81457e-21	1.52803e-19	ENSMUSG00000000948	Gm38393	protein_coding
240.132	-1.21083	0.12939	-9.35799	8.12713e-21	1.58631e-19	ENSMUSG00000054509	Parp4	protein_coding
692.685	-0.759741	0.0812317	-9.35276	8.53907e-21	1.66375e-19	ENSMUSG00000035232	Pdk3	protein_coding
3204.93	0.576264	0.0616246	9.35119	8.66668e-21	1.68562e-19	ENSMUSG00000026192	Atic	protein_coding
767.741	0.802838	0.0858834	9.34801	8.93131e-21	1.734e-19	ENSMUSG00000073542	Cep76	protein_coding
229.931	-1.24609	0.133303	-9.34779	8.94988e-21	1.73453e-19	ENSMUSG00000026873	Phf19	protein_coding
2398.12	0.499885	0.0534826	9.34669	9.0436e-21	1.7496e-19	ENSMUSG00000071415	Rpl23	protein_coding
852.611	0.837468	0.0897241	9.33381	1.02137e-20	1.97248e-19	ENSMUSG00000025880	Smad7	protein_coding
455.024	-0.917713	0.0983477	-9.33131	1.04566e-20	2.01584e-19	ENSMUSG00000032515	Csrnp1	protein_coding
1383.07	1.08103	0.116052	9.31512	1.21816e-20	2.34427e-19	ENSMUSG00000052512	Nav2	protein_coding
305.91	-1.75823	0.188872	-9.30909	1.2893e-20	2.4768e-19	ENSMUSG00000020205	Phlda1	protein_coding
715.501	-1.0938	0.1176	-9.30097	1.39167e-20	2.66879e-19	ENSMUSG00000039286	Fndc3b	protein_coding
3378.35	0.562107	0.0604587	9.29737	1.43967e-20	2.75601e-19	ENSMUSG00000021149	Gtpbp4	protein_coding
5403.82	0.465449	0.0500956	9.29122	1.52529e-20	2.91482e-19	ENSMUSG00000018666	Cbx1	protein_coding
331.946	-1.06644	0.11488	-9.28305	1.64695e-20	3.14182e-19	ENSMUSG00000020919	Stat5b	protein_coding
4014.99	-0.820265	0.0883682	-9.28235	1.65774e-20	3.15691e-19	ENSMUSG00000005442	Cic	protein_coding
1140.94	0.801379	0.0863459	9.28104	1.67829e-20	3.19049e-19	ENSMUSG00000035834	Polr3g	protein_coding
671.797	0.938538	0.101146	9.27909	1.7094e-20	3.244e-19	ENSMUSG00000047986	Palm3	protein_coding
478.9	-1.41525	0.15279	-9.2627	1.9933e-20	3.77623e-19	ENSMUSG00000034714	Ttyh2	protein_coding
1537.63	-1.05153	0.113557	-9.25989	2.04643e-20	3.8702e-19	ENSMUSG00000004263	Atn1	protein_coding
105.981	-2.03609	0.220014	-9.25437	2.15498e-20	4.06845e-19	ENSMUSG00000029570	Lfng	protein_coding
743.692	-0.911456	0.0985991	-9.24406	2.37319e-20	4.4727e-19	ENSMUSG00000038143	Stox2	protein_coding
137.532	-2.45606	0.265943	-9.2353	2.57568e-20	4.84599e-19	ENSMUSG00000033191	Tie1	protein_coding
766.414	-0.8188	0.0886899	-9.23217	2.65212e-20	4.98126e-19	ENSMUSG00000059182	Skap2	protein_coding
96.5011	-2.04369	0.221381	-9.23155	2.66741e-20	5.0014e-19	ENSMUSG00000051236	Msrb3	protein_coding
58.9728	-3.3857	0.366843	-9.22929	2.7243e-20	5.09932e-19	ENSMUSG00000064215	Ifi27	protein_coding
240.122	-1.25884	0.136544	-9.21927	2.99127e-20	5.58948e-19	ENSMUSG00000027220	Syt13	protein_coding
207.523	1.53321	0.166423	9.21273	3.17923e-20	5.9306e-19	ENSMUSG00000037960	1110007C09Rik	protein_coding
1144.06	-0.763825	0.0829238	-9.21116	3.22617e-20	6.00792e-19	ENSMUSG00000037210	Fam193a	protein_coding
124.503	-2.48029	0.26929	-9.2105	3.24601e-20	6.0346e-19	ENSMUSG00000020689	Itgb3	protein_coding
1688.77	-1.97832	0.214796	-9.2102	3.2551e-20	6.04125e-19	ENSMUSG00000031503	Col4a2	protein_coding
159.976	1.54685	0.168006	9.20709	3.35085e-20	6.20843e-19	ENSMUSG00000043155	Hpdl	protein_coding
87.7222	-2.54693	0.276843	-9.19992	3.58221e-20	6.62587e-19	ENSMUSG00000035451	Foxa1	protein_coding
4938.34	-0.628181	0.0682883	-9.19896	3.61424e-20	6.67384e-19	ENSMUSG00000022463	Srebf2	protein_coding
47.482	-4.71032	0.51221	-9.19606	3.713e-20	6.84467e-19	ENSMUSG00000028015	Ctso	protein_coding
363.491	-1.27028	0.138166	-9.19392	3.78794e-20	6.97109e-19	ENSMUSG00000026121	Sema4c	protein_coding
3841.89	0.504449	0.0549237	9.18455	4.13261e-20	7.59264e-19	ENSMUSG00000010095	Slc3a2	protein_coding
239.021	-1.61589	0.175986	-9.18195	4.23346e-20	7.76488e-19	ENSMUSG00000028469	Npr2	protein_coding
119.565	-2.01441	0.219473	-9.1784	4.37558e-20	8.01215e-19	ENSMUSG00000034205	Loxl2	protein_coding
2379.31	-1.16171	0.126655	-9.17225	4.63245e-20	8.46833e-19	ENSMUSG00000031383	Dusp9	protein_coding
341.317	-1.50033	0.163686	-9.16592	4.91278e-20	8.96582e-19	ENSMUSG00000037852	Cpe	protein_coding
1129.2	-0.752282	0.0821093	-9.16196	5.09651e-20	9.28565e-19	ENSMUSG00000038816	Ctnnal1	protein_coding
151.596	-1.47119	0.160688	-9.15561	5.40501e-20	9.83137e-19	ENSMUSG00000087150	BC064078	transcribed_unprocessed_pseudogene
72.1086	-2.56999	0.28122	-9.13874	6.31866e-20	1.14742e-18	ENSMUSG00000074622	Mafb	protein_coding
1736.95	-0.640593	0.0702217	-9.12244	7.34528e-20	1.33164e-18	ENSMUSG00000024413	Npc1	protein_coding
768.075	1.19508	0.131028	9.12084	7.45433e-20	1.34917e-18	ENSMUSG00000022099	Dmtn	protein_coding
2582.51	0.620534	0.0681442	9.10619	8.53235e-20	1.54174e-18	ENSMUSG00000020180	Snrpd3	protein_coding
533.292	0.960875	0.105602	9.09906	9.11163e-20	1.6437e-18	ENSMUSG00000056209	Npm3	protein_coding
2229.4	0.73253	0.0806644	9.0812	1.0738e-19	1.93389e-18	ENSMUSG00000081603	Gm14681	processed_pseudogene
4785.42	0.738934	0.0813712	9.08102	1.07561e-19	1.93399e-18	ENSMUSG00000005481	Ddx39	protein_coding
80.9826	-2.58282	0.284514	-9.07801	1.10581e-19	1.98502e-18	ENSMUSG00000025020	Slit1	protein_coding
2014.11	0.667079	0.0735073	9.075	1.13679e-19	2.03729e-18	ENSMUSG00000031578	Mak16	protein_coding
1250.98	-0.631151	0.06955	-9.07479	1.139e-19	2.03792e-18	ENSMUSG00000032324	Tspan3	protein_coding
293.675	-1.08111	0.119214	-9.06863	1.2052e-19	2.15285e-18	ENSMUSG00000026447	Pik3c2b	protein_coding
1902.42	0.502606	0.0554385	9.06601	1.23455e-19	2.20168e-18	ENSMUSG00000020092	Pald1	protein_coding
625.877	-0.957139	0.105682	-9.05678	1.34361e-19	2.39228e-18	ENSMUSG00000028194	Ddah1	protein_coding
3973.02	0.564507	0.0623364	9.05581	1.35561e-19	2.40973e-18	ENSMUSG00000023110	Prmt5	protein_coding
223.445	-2.0668	0.228274	-9.05404	1.37776e-19	2.44513e-18	ENSMUSG00000031486	Adgra2	protein_coding
322.167	-1.13077	0.125005	-9.04577	1.48615e-19	2.63323e-18	ENSMUSG00000062866	Phactr2	protein_coding
53.2204	2.31516	0.256015	9.04308	1.52317e-19	2.69446e-18	ENSMUSG00000024479	Mal2	protein_coding
3683.58	0.68457	0.0757313	9.03945	1.57458e-19	2.78091e-18	ENSMUSG00000028367	Txn1	protein_coding
128.971	1.7168	0.18995	9.03817	1.59319e-19	2.80925e-18	ENSMUSG00000021950	Anxa8	protein_coding
386.119	1.26949	0.140477	9.03702	1.61008e-19	2.83447e-18	ENSMUSG00000030825	Hsd17b14	protein_coding
864.742	1.2952	0.143528	9.02402	1.81314e-19	3.18682e-18	ENSMUSG00000078182	Gm6083	processed_pseudogene
1422.98	-0.905882	0.100439	-9.01921	1.89447e-19	3.32443e-18	ENSMUSG00000038369	Ncoa6	protein_coding
219.831	-1.77784	0.197307	-9.01049	2.05134e-19	3.59395e-18	ENSMUSG00000057286	St6galnac2	protein_coding
4530.35	0.584014	0.0648261	9.00894	2.08055e-19	3.6393e-18	ENSMUSG00000003235	Eif2b5	protein_coding
2163.06	-0.773868	0.0859159	-9.00726	2.1126e-19	3.68946e-18	ENSMUSG00000058881	Zfp516	protein_coding
3117.69	0.975467	0.10832	9.00542	2.1484e-19	3.74602e-18	ENSMUSG00000050953	Gja1	protein_coding
705.054	1.30382	0.144792	9.00478	2.16103e-19	3.76204e-18	ENSMUSG00000020593	Lpin1	protein_coding
3477.42	0.579099	0.0643238	9.00288	2.19871e-19	3.82158e-18	ENSMUSG00000021913	Ogdhl	protein_coding
1702.22	0.592029	0.065764	9.00233	2.20981e-19	3.83477e-18	ENSMUSG00000041769	Ppp2r2d	protein_coding
3470.66	0.490614	0.0545005	9.00202	2.2161e-19	3.83961e-18	ENSMUSG00000022241	Tars	protein_coding
76.5324	-1.84388	0.204923	-8.99794	2.29997e-19	3.97863e-18	ENSMUSG00000056427	Slit3	protein_coding
523.926	-0.922849	0.102594	-8.99517	2.35871e-19	4.07381e-18	ENSMUSG00000026797	Stxbp1	protein_coding
876.911	-0.765256	0.0850872	-8.99379	2.38856e-19	4.11239e-18	ENSMUSG00000033557	Fam20b	protein_coding
144	1.51264	0.168186	8.9939	2.38618e-19	4.11239e-18	ENSMUSG00000022602	Arc	protein_coding
2657.81	0.522173	0.0581012	8.98731	2.53367e-19	4.35536e-18	ENSMUSG00000028729	Ebna1bp2	protein_coding
1519.04	-0.773414	0.0861196	-8.98069	2.69066e-19	4.61799e-18	ENSMUSG00000040717	Il17rd	protein_coding
36.9661	-5.14606	0.573261	-8.97681	2.78731e-19	4.77637e-18	ENSMUSG00000024747	Aldh1a7	protein_coding
5042.71	0.648152	0.072205	8.97655	2.79402e-19	4.7804e-18	ENSMUSG00000063457	Rps15	protein_coding
3439.36	0.67012	0.0747146	8.96906	2.99061e-19	5.10876e-18	ENSMUSG00000040354	Mars	protein_coding
119.082	-1.7431	0.194434	-8.96499	3.10299e-19	5.29249e-18	ENSMUSG00000036867	Smad6	protein_coding
208.751	1.8712	0.208957	8.95498	3.39801e-19	5.78665e-18	ENSMUSG00000022012	Enox1	protein_coding
1434.94	0.923138	0.103107	8.95318	3.45385e-19	5.87263e-18	ENSMUSG00000031995	St14	protein_coding
1734.02	0.651028	0.0729355	8.92609	4.41341e-19	7.49254e-18	ENSMUSG00000009535	Rnmt	protein_coding
1304.15	-0.74843	0.0838797	-8.92266	4.55223e-19	7.71624e-18	ENSMUSG00000000325	Arvcf	protein_coding
878.461	-0.776367	0.0871771	-8.90562	5.30878e-19	8.98473e-18	ENSMUSG00000050567	Maml1	protein_coding
2069.61	-0.614333	0.068988	-8.90492	5.34232e-19	9.02753e-18	ENSMUSG00000010663	Fads1	protein_coding
678.602	-0.836181	0.0939054	-8.9045	5.36294e-19	9.03658e-18	ENSMUSG00000067889	Sptbn2	protein_coding
95.5635	-2.73264	0.306884	-8.90447	5.36418e-19	9.03658e-18	ENSMUSG00000039476	Prrx2	protein_coding
530.211	1.21291	0.13622	8.90411	5.38172e-19	9.05221e-18	ENSMUSG00000032802	Srxn1	protein_coding
2993.22	0.497989	0.0559545	8.89988	5.59057e-19	9.38907e-18	ENSMUSG00000055762	Eef1d	protein_coding
174.826	-1.19903	0.134781	-8.89612	5.78338e-19	9.698e-18	ENSMUSG00000006567	Atp7b	protein_coding
354.019	-1.20062	0.135024	-8.8919	6.00735e-19	1.00582e-17	ENSMUSG00000028698	Pik3r3	protein_coding
173.776	-2.42426	0.272867	-8.88439	6.42701e-19	1.07444e-17	ENSMUSG00000014773	Dll1	protein_coding
2524.6	0.568766	0.0640325	8.88246	6.5399e-19	1.08998e-17	ENSMUSG00000026558	Uck2	protein_coding
1071.02	-0.733054	0.0825272	-8.88258	6.53278e-19	1.08998e-17	ENSMUSG00000031751	Amfr	protein_coding
583.957	1.10971	0.125122	8.86901	7.37983e-19	1.2281e-17	ENSMUSG00000029718	Pcolce	protein_coding
2849.91	1.64159	0.185185	8.86459	7.67839e-19	1.27585e-17	ENSMUSG00000032494	Tdgf1	protein_coding
797.534	0.957053	0.108015	8.86039	7.97331e-19	1.32284e-17	ENSMUSG00000027133	Nop10	protein_coding
746.111	1.03313	0.116638	8.85755	8.17911e-19	1.35494e-17	ENSMUSG00000040728	Esrp1	protein_coding
366.4	-0.977509	0.110418	-8.85281	8.53418e-19	1.41162e-17	ENSMUSG00000050530	Fam171a1	protein_coding
189.43	-1.61418	0.18268	-8.83614	9.90813e-19	1.63641e-17	ENSMUSG00000024331	Dsc2	protein_coding
1778.3	0.66148	0.074911	8.83021	1.04484e-18	1.72304e-17	ENSMUSG00000026827	Gpd2	protein_coding
2312.06	-0.653371	0.0740446	-8.82403	1.10416e-18	1.81812e-17	ENSMUSG00000040479	Dgkz	protein_coding
531.001	-0.721461	0.081763	-8.82381	1.10634e-18	1.81898e-17	ENSMUSG00000032846	Zswim6	protein_coding
11557.2	0.622205	0.0705366	8.82102	1.13427e-18	1.8621e-17	ENSMUSG00000057113	Npm1	protein_coding
852.817	0.721035	0.0817538	8.8196	1.14871e-18	1.88298e-17	ENSMUSG00000040888	Gfer	protein_coding
11123	0.435242	0.0493629	8.81719	1.17365e-18	1.92099e-17	ENSMUSG00000025613	Cct8	protein_coding
1355.88	0.587435	0.0666394	8.81512	1.19553e-18	1.95388e-17	ENSMUSG00000042729	Wdr74	protein_coding
3827.7	-0.667165	0.0757134	-8.81171	1.23254e-18	2.01137e-17	ENSMUSG00000040785	Ttc3	protein_coding
54.5113	-3.15415	0.358161	-8.80653	1.29084e-18	2.10338e-17	ENSMUSG00000038132	Rbm24	protein_coding
2044.41	-0.572086	0.0650067	-8.80042	1.36302e-18	2.2177e-17	ENSMUSG00000023036	Pcdhga8	protein_coding
1267.47	-0.792343	0.0900753	-8.79645	1.41212e-18	2.29417e-17	ENSMUSG00000029174	Tbc1d1	protein_coding
1390.14	-0.787132	0.0894886	-8.79589	1.41919e-18	2.30224e-17	ENSMUSG00000030319	Cand2	protein_coding
3550.2	0.470534	0.0535041	8.79436	1.4387e-18	2.33044e-17	ENSMUSG00000031299	Pdha1	protein_coding
1585.34	0.755198	0.0859022	8.79137	1.47745e-18	2.38967e-17	ENSMUSG00000042462	Dctpp1	protein_coding
1100.86	0.560076	0.0637205	8.78956	1.50147e-18	2.42494e-17	ENSMUSG00000030505	Prmt3	protein_coding
1245.4	0.704073	0.0801335	8.78625	1.54641e-18	2.49384e-17	ENSMUSG00000040918	Slc19a2	protein_coding
554.73	1.08329	0.123325	8.78406	1.57672e-18	2.53899e-17	ENSMUSG00000028042	Zbtb7b	protein_coding
38.9298	-4.50142	0.512639	-8.78089	1.62189e-18	2.60614e-17	ENSMUSG00000048904	Neurog1	protein_coding
2440.87	-0.517465	0.0589314	-8.7808	1.62319e-18	2.60614e-17	ENSMUSG00000031930	Wwp2	protein_coding
967.298	-0.805716	0.0917612	-8.78058	1.62634e-18	2.60738e-17	ENSMUSG00000021318	Gli3	protein_coding
923.249	0.746119	0.0849905	8.77886	1.65147e-18	2.6438e-17	ENSMUSG00000024725	Ostf1	protein_coding
799.887	-0.80499	0.0917734	-8.7715	1.763e-18	2.81822e-17	ENSMUSG00000003233	Dvl3	protein_coding
194.275	1.25776	0.143437	8.76874	1.80677e-18	2.88398e-17	ENSMUSG00000028982	Slc25a33	protein_coding
2053.52	-0.714985	0.0815924	-8.76289	1.90312e-18	3.03335e-17	ENSMUSG00000030605	Mfge8	protein_coding
871.773	-0.835013	0.0953276	-8.75941	1.96272e-18	3.12381e-17	ENSMUSG00000038886	Man2a2	protein_coding
2137.05	-0.60573	0.0692158	-8.75132	2.10866e-18	3.35122e-17	ENSMUSG00000022957	Itsn1	protein_coding
609.607	-0.876555	0.100225	-8.74587	2.2131e-18	3.5121e-17	ENSMUSG00000032376	Usp3	protein_coding
317.825	-1.20094	0.137335	-8.74462	2.23771e-18	3.546e-17	ENSMUSG00000032290	Ptpn9	protein_coding
418.536	-1.48189	0.169467	-8.74438	2.2425e-18	3.54847e-17	ENSMUSG00000024837	Dmrt1	protein_coding
1548.26	-0.7917	0.0905399	-8.74421	2.24583e-18	3.54861e-17	ENSMUSG00000027878	Notch2	protein_coding
2514.93	0.504924	0.0577746	8.73956	2.34029e-18	3.69254e-17	ENSMUSG00000062762	Ei24	protein_coding
3748.95	0.530202	0.0607005	8.73472	2.44255e-18	3.84833e-17	ENSMUSG00000022789	Dnm1l	protein_coding
1065.09	0.70031	0.0801785	8.73439	2.44985e-18	3.85428e-17	ENSMUSG00000039183	Nubp2	protein_coding
55.5564	-2.9226	0.334617	-8.73417	2.45451e-18	3.85609e-17	ENSMUSG00000001510	Dlx3	protein_coding
475.659	-0.92169	0.105531	-8.73386	2.46123e-18	3.86111e-17	ENSMUSG00000052539	Magi3	protein_coding
250.716	-1.00766	0.115384	-8.73315	2.47672e-18	3.87984e-17	ENSMUSG00000030055	Rab43	protein_coding
4727.79	0.556451	0.0637283	8.73162	2.5106e-18	3.9273e-17	ENSMUSG00000026917	Wdr5	protein_coding
1794.34	0.707189	0.0810733	8.72283	2.71343e-18	4.23852e-17	ENSMUSG00000005667	Mthfd2	protein_coding
900.163	0.794221	0.0910761	8.72041	2.77186e-18	4.32362e-17	ENSMUSG00000025894	Aasdhppt	protein_coding
1449.53	-0.732	0.0839603	-8.7184	2.8216e-18	4.39496e-17	ENSMUSG00000039202	Abhd2	protein_coding
864.266	0.657037	0.0754844	8.70427	3.19611e-18	4.97123e-17	ENSMUSG00000037316	Bag4	protein_coding
37.7549	-4.9964	0.574414	-8.69827	3.36989e-18	5.23409e-17	ENSMUSG00000056468	5730596B20Rik	protein_coding
3123.3	-0.694635	0.0800551	-8.67696	4.06476e-18	6.30442e-17	ENSMUSG00000063972	Nr6a1	protein_coding
732.957	-1.00069	0.115368	-8.67397	4.17324e-18	6.46351e-17	ENSMUSG00000019564	Arid3a	protein_coding
1424.22	0.9624	0.11101	8.66951	4.3398e-18	6.71198e-17	ENSMUSG00000000486	2001-09-01	protein_coding
1452.04	0.526351	0.0607308	8.66694	4.4388e-18	6.85542e-17	ENSMUSG00000001785	Pwp1	protein_coding
278.388	1.14562	0.132284	8.66027	4.70643e-18	7.25852e-17	ENSMUSG00000041774	Ydjc	protein_coding
534.993	-0.895008	0.103678	-8.63259	5.99787e-18	9.23722e-17	ENSMUSG00000063531	Sema3e	protein_coding
2226.19	0.620259	0.0718651	8.63089	6.08777e-18	9.36251e-17	ENSMUSG00000067194	Eif1ax	protein_coding
561.151	-0.91586	0.106263	-8.61878	6.76721e-18	1.03928e-16	ENSMUSG00000010592	Dazl	protein_coding
5453.24	0.622156	0.0722141	8.61544	6.96743e-18	1.06853e-16	ENSMUSG00000005846	Rsl1d1	protein_coding
761.866	0.787947	0.0914724	8.61404	7.05322e-18	1.08018e-16	ENSMUSG00000022751	Nit2	protein_coding
354.149	1.10003	0.127737	8.61165	7.20156e-18	1.10136e-16	ENSMUSG00000031451	Gas6	protein_coding
128.575	1.82288	0.211825	8.60557	7.59417e-18	1.15978e-16	ENSMUSG00000022101	Fgf17	protein_coding
603.5	-0.82349	0.0957101	-8.60401	7.69809e-18	1.17401e-16	ENSMUSG00000001098	Kctd10	protein_coding
357.304	1.03359	0.120166	8.60141	7.87393e-18	1.19916e-16	ENSMUSG00000027227	Sord	protein_coding
42.2526	-3.76336	0.438189	-8.58844	8.81582e-18	1.34074e-16	ENSMUSG00000086266	Igf2os	antisense
72.1127	2.1128	0.246092	8.58539	9.05327e-18	1.37494e-16	ENSMUSG00000022683	Pla2g10	protein_coding
2058.97	0.939334	0.109447	8.58256	9.27817e-18	1.40715e-16	ENSMUSG00000022034	Esco2	protein_coding
1161.76	0.867119	0.101039	8.58201	9.3229e-18	1.41197e-16	ENSMUSG00000041359	Tcl1	protein_coding
216.837	-1.58734	0.185033	-8.57868	9.59643e-18	1.45139e-16	ENSMUSG00000075254	Heg1	protein_coding
348.285	-1.11397	0.130057	-8.56527	1.07821e-17	1.62846e-16	ENSMUSG00000033149	Phldb2	protein_coding
1804.97	-0.58814	0.0686704	-8.56467	1.08383e-17	1.6347e-16	ENSMUSG00000002812	Flii	protein_coding
504.958	0.915729	0.106962	8.56122	1.11683e-17	1.68202e-16	ENSMUSG00000026003	Acadl	protein_coding
41.4365	-2.61899	0.305919	-8.56107	1.11827e-17	1.68202e-16	ENSMUSG00000030996	Art1	protein_coding
136.335	-2.81684	0.329088	-8.55952	1.1334e-17	1.70244e-16	ENSMUSG00000021365	Nedd9	protein_coding
1836.68	-0.516537	0.0603865	-8.55385	1.19045e-17	1.78568e-16	ENSMUSG00000002981	Clptm1	protein_coding
104.196	1.86861	0.218608	8.54779	1.25465e-17	1.87939e-16	ENSMUSG00000026994	Galnt3	protein_coding
518.977	-0.800511	0.0936704	-8.54604	1.27387e-17	1.90559e-16	ENSMUSG00000000085	Scmh1	protein_coding
8726.99	0.574341	0.0672281	8.54317	1.3059e-17	1.95083e-16	ENSMUSG00000020075	Ddx21	protein_coding
149.659	-1.5003	0.175784	-8.53489	1.40289e-17	2.09287e-16	ENSMUSG00000045519	Zfp560	protein_coding
61.7546	-3.29995	0.38668	-8.53408	1.41277e-17	2.10473e-16	ENSMUSG00000025810	Nrp1	protein_coding
156.586	-1.2711	0.148954	-8.53346	1.42038e-17	2.1132e-16	ENSMUSG00000041757	Plekha6	protein_coding
1696.43	-0.651695	0.076381	-8.53216	1.43646e-17	2.13422e-16	ENSMUSG00000059495	Arhgef12	protein_coding
3840.85	0.702468	0.0823399	8.53132	1.4469e-17	2.14683e-16	ENSMUSG00000031490	Eif4ebp1	protein_coding
200.995	-1.91346	0.224457	-8.52483	1.53033e-17	2.26753e-16	ENSMUSG00000025255	Zfhx4	protein_coding
582.078	0.897118	0.105331	8.51714	1.63536e-17	2.4199e-16	ENSMUSG00000002147	Stat6	protein_coding
2115.98	0.551095	0.0647318	8.51351	1.68748e-17	2.49365e-16	ENSMUSG00000022394	L3mbtl2	protein_coding
219.312	-1.22704	0.144174	-8.51082	1.72705e-17	2.54868e-16	ENSMUSG00000061143	Maml3	protein_coding
466.819	0.857819	0.10081	8.50927	1.75026e-17	2.57946e-16	ENSMUSG00000038932	Tcfl5	protein_coding
1379.09	0.683524	0.0803475	8.5071	1.78341e-17	2.62478e-16	ENSMUSG00000025439	Clns1a	protein_coding
225.239	-3.72456	0.437853	-8.50641	1.79405e-17	2.63689e-16	ENSMUSG00000028270	Gbp2	protein_coding
426.245	0.961051	0.113059	8.50041	1.88926e-17	2.77312e-16	ENSMUSG00000061288	Taok3	protein_coding
252.135	-1.03655	0.12209	-8.48999	2.06658e-17	3.02933e-16	ENSMUSG00000037997	Parp11	protein_coding
1317.84	0.847978	0.0999718	8.48217	2.2104e-17	3.23581e-16	ENSMUSG00000036781	Rps27l	protein_coding
1319.72	0.647636	0.0763689	8.48036	2.24493e-17	3.28198e-16	ENSMUSG00000028998	Tomm7	protein_coding
510.388	-0.757225	0.0893007	-8.4795	2.26164e-17	3.30199e-16	ENSMUSG00000036402	Gng12	protein_coding
739.336	-0.834354	0.0984197	-8.47751	2.30073e-17	3.35014e-16	ENSMUSG00000061186	Sfmbt2	protein_coding
370.319	-1.33937	0.157991	-8.47752	2.30045e-17	3.35014e-16	ENSMUSG00000037664	Cdkn1c	protein_coding
386.809	-1.12524	0.132766	-8.4754	2.34267e-17	3.40667e-16	ENSMUSG00000037188	Grhl3	protein_coding
30.1214	-4.96038	0.585752	-8.46839	2.48797e-17	3.61317e-16	ENSMUSG00000038530	Rgs4	protein_coding
1873.92	0.492485	0.0581954	8.46261	2.61467e-17	3.79213e-16	ENSMUSG00000036678	Aaas	protein_coding
45.0178	-2.8576	0.337699	-8.46198	2.62886e-17	3.80768e-16	ENSMUSG00000035775	Krt20	protein_coding
413.655	-1.02765	0.121519	-8.45669	2.75069e-17	3.97887e-16	ENSMUSG00000039168	Dap	protein_coding
2562.31	0.801338	0.0948376	8.44958	2.92355e-17	4.22333e-16	ENSMUSG00000074994	Qser1	protein_coding
815.458	-0.612373	0.072548	-8.44093	3.14819e-17	4.54185e-16	ENSMUSG00000035781	R3hdm4	protein_coding
823.789	-0.767465	0.090933	-8.43989	3.17638e-17	4.5765e-16	ENSMUSG00000020777	Acox1	protein_coding
135.816	-1.65306	0.1959	-8.43829	3.22017e-17	4.63349e-16	ENSMUSG00000034684	Sema3f	protein_coding
1816.96	0.625558	0.0741797	8.43301	3.36877e-17	4.84095e-16	ENSMUSG00000041506	Rrp9	protein_coding
954.874	0.662038	0.0785378	8.42954	3.47037e-17	4.98042e-16	ENSMUSG00000029642	Polr1d	protein_coding
25288.2	0.525866	0.0624129	8.42561	3.58885e-17	5.14371e-16	ENSMUSG00000003970	Rpl8	protein_coding
423.082	-0.942344	0.111871	-8.42345	3.65547e-17	5.23234e-16	ENSMUSG00000028830	AU040320	protein_coding
63.3421	-3.21188	0.381395	-8.42138	3.72071e-17	5.31877e-16	ENSMUSG00000027559	Car3	protein_coding
984.651	0.842618	0.10023	8.40683	4.21237e-17	6.01375e-16	ENSMUSG00000020629	Adi1	protein_coding
494.907	-1.06904	0.127169	-8.40644	4.2263e-17	6.02578e-16	ENSMUSG00000026509	Capn2	protein_coding
110.093	-1.77167	0.210834	-8.40317	4.34592e-17	6.18827e-16	ENSMUSG00000016458	Wt1	protein_coding
539.756	-1.10817	0.131957	-8.39795	4.54351e-17	6.46122e-16	ENSMUSG00000028962	Slc4a2	protein_coding
614.009	1.46476	0.174483	8.39487	4.6642e-17	6.62425e-16	ENSMUSG00000022346	Myc	protein_coding
283.42	-1.25004	0.148913	-8.39444	4.68113e-17	6.63968e-16	ENSMUSG00000037235	Mxd4	protein_coding
797.449	-0.747791	0.0891242	-8.39044	4.84332e-17	6.86084e-16	ENSMUSG00000021277	Traf3	protein_coding
233.789	-1.27334	0.151826	-8.38685	4.99338e-17	7.06428e-16	ENSMUSG00000057751	Megf6	protein_coding
898.693	-0.751446	0.0896104	-8.3857	5.04232e-17	7.12431e-16	ENSMUSG00000060012	Kif13b	protein_coding
244.426	1.03104	0.123007	8.38201	5.20334e-17	7.34234e-16	ENSMUSG00000043639	Rbm20	protein_coding
3197.28	-0.447962	0.0535303	-8.36837	5.84206e-17	8.23302e-16	ENSMUSG00000044147	Arf6	protein_coding
87.8299	1.93103	0.230814	8.36619	5.95091e-17	8.37564e-16	ENSMUSG00000041134	Cyyr1	protein_coding
1083.92	0.828032	0.0989989	8.36406	6.05971e-17	8.51782e-16	ENSMUSG00000063785	Utp14a	protein_coding
361.547	-1.21432	0.145443	-8.34916	6.87516e-17	9.65166e-16	ENSMUSG00000006576	Slc4a3	protein_coding
363.823	1.05549	0.126484	8.34491	7.12684e-17	9.99218e-16	ENSMUSG00000081669	Npm3-ps1	processed_pseudogene
242.224	-1.12849	0.13536	-8.33692	7.62485e-17	1.06767e-15	ENSMUSG00000020230	Prmt2	protein_coding
1544.42	0.53715	0.0644336	8.33649	7.6528e-17	1.07001e-15	ENSMUSG00000022945	Chaf1b	protein_coding
253.804	1.61153	0.193314	8.33636	7.66106e-17	1.07001e-15	ENSMUSG00000000308	Ckmt1	protein_coding
1476.17	-0.60963	0.0731484	-8.33415	7.80555e-17	1.0888e-15	ENSMUSG00000028347	Tmeff1	protein_coding
341.001	0.96034	0.115238	8.33351	7.84803e-17	1.09333e-15	ENSMUSG00000027030	Stk39	protein_coding
145.668	2.21319	0.265674	8.33048	8.05179e-17	1.12029e-15	ENSMUSG00000001349	Cnn1	protein_coding
437.958	-1.0095	0.12122	-8.32781	8.23484e-17	1.14286e-15	ENSMUSG00000028917	Plekhm2	protein_coding
105.849	-1.8351	0.220355	-8.32792	8.22761e-17	1.14286e-15	ENSMUSG00000051243	Islr2	protein_coding
243.923	-1.10241	0.132437	-8.32406	8.50013e-17	1.17818e-15	ENSMUSG00000052852	Reep1	protein_coding
351.289	-1.29626	0.15583	-8.31844	8.91283e-17	1.23382e-15	ENSMUSG00000020183	Cpm	protein_coding
3899.16	0.496566	0.0597705	8.30788	9.74276e-17	1.34701e-15	ENSMUSG00000039067	Psmd7	protein_coding
41.5386	-3.71775	0.44754	-8.30709	9.80773e-17	1.35428e-15	ENSMUSG00000037621	Atoh8	protein_coding
908.066	0.720263	0.0867067	8.30689	9.82396e-17	1.35481e-15	ENSMUSG00000039197	Adk	protein_coding
905.009	-0.640024	0.0770869	-8.30263	1.01828e-16	1.40254e-15	ENSMUSG00000024563	Smad2	protein_coding
131.26	1.85689	0.223681	8.30151	1.028e-16	1.41365e-15	ENSMUSG00000090071	Cdk5r2	protein_coding
1743.9	0.661461	0.0796807	8.3014	1.02893e-16	1.41365e-15	ENSMUSG00000015994	Fnta	protein_coding
1600.68	-0.740544	0.0892554	-8.2969	1.06861e-16	1.46632e-15	ENSMUSG00000034254	Agpat1	protein_coding
96815.8	0.377486	0.0454998	8.29644	1.07278e-16	1.4702e-15	ENSMUSG00000023944	Hsp90ab1	protein_coding
2382.43	0.647819	0.0781506	8.28936	1.13859e-16	1.55845e-15	ENSMUSG00000022247	Brix1	protein_coding
221.599	1.57062	0.189549	8.28607	1.17049e-16	1.60011e-15	ENSMUSG00000029337	Fgf5	protein_coding
94.0445	-2.64298	0.319041	-8.28416	1.18944e-16	1.62399e-15	ENSMUSG00000054272	Zscan4c	protein_coding
395.768	0.974808	0.117745	8.27897	1.24242e-16	1.69421e-15	ENSMUSG00000042210	Abhd14a	protein_coding
437.127	-0.758141	0.0916844	-8.26903	1.35058e-16	1.8394e-15	ENSMUSG00000027669	Gnb4	protein_coding
168.432	-1.55949	0.188616	-8.26807	1.36146e-16	1.85192e-15	ENSMUSG00000000753	Serpinf1	protein_coding
1824.06	0.53968	0.0653216	8.26189	1.43383e-16	1.94794e-15	ENSMUSG00000033285	Wdr3	protein_coding
3912.88	0.463657	0.0561263	8.26096	1.44509e-16	1.96081e-15	ENSMUSG00000005981	Trap1	protein_coding
708.887	-0.89576	0.108468	-8.25828	1.47788e-16	2.00282e-15	ENSMUSG00000029510	Gpc2	protein_coding
482.152	0.844045	0.102228	8.25651	1.49998e-16	2.03026e-15	ENSMUSG00000053198	Prx	protein_coding
616.675	0.699608	0.0847359	8.25633	1.50219e-16	2.03073e-15	ENSMUSG00000028807	Zbtb8a	protein_coding
4560.39	0.495157	0.059975	8.25606	1.50566e-16	2.03292e-15	ENSMUSG00000029730	Mcm7	protein_coding
830.386	-0.764135	0.0925587	-8.25568	1.5104e-16	2.03681e-15	ENSMUSG00000049106	Dcaf5	protein_coding
2962.54	0.595633	0.0721496	8.25553	1.51231e-16	2.03688e-15	ENSMUSG00000030751	Psma1	protein_coding
1706.82	-0.865982	0.104946	-8.25169	1.56164e-16	2.10073e-15	ENSMUSG00000054256	Msi1	protein_coding
324.493	1.03898	0.125949	8.24922	1.59438e-16	2.14214e-15	ENSMUSG00000084289	Gm6977	processed_pseudogene
2447.9	0.539788	0.065443	8.24822	1.60776e-16	2.15747e-15	ENSMUSG00000037275	Gemin5	protein_coding
1173.53	-0.618086	0.0749538	-8.24623	1.63472e-16	2.19097e-15	ENSMUSG00000038495	Otud7b	protein_coding
887.302	-0.891781	0.108257	-8.23765	1.75622e-16	2.35093e-15	ENSMUSG00000007827	Ankrd26	protein_coding
989.218	-0.646835	0.0785694	-8.23266	1.83108e-16	2.44815e-15	ENSMUSG00000028413	B4galt1	protein_coding
347.297	-1.23223	0.149707	-8.23098	1.85683e-16	2.47955e-15	ENSMUSG00000046323	Dppa3	protein_coding
885.23	-0.670158	0.0815688	-8.21586	2.10643e-16	2.80943e-15	ENSMUSG00000005621	Zfp592	protein_coding
67.5559	-2.11308	0.25721	-8.21538	2.11499e-16	2.81741e-15	ENSMUSG00000069227	Gprin1	protein_coding
451.157	-0.941539	0.114641	-8.21293	2.15856e-16	2.87196e-15	ENSMUSG00000024220	Zfp523	protein_coding
626.834	0.84585	0.10307	8.20653	2.2767e-16	3.02547e-15	ENSMUSG00000030284	Creld1	protein_coding
1008.86	-0.621407	0.0757445	-8.20398	2.32549e-16	3.08656e-15	ENSMUSG00000040811	Eml2	protein_coding
289.661	-1.54131	0.1879	-8.20281	2.34835e-16	3.11312e-15	ENSMUSG00000029561	Oasl2	protein_coding
2287.54	-0.614071	0.0749077	-8.1977	2.45033e-16	3.24048e-15	ENSMUSG00000020536	Llgl1	protein_coding
3890.45	0.528541	0.0644741	8.19773	2.44971e-16	3.24048e-15	ENSMUSG00000040383	Aqr	protein_coding
795.877	-0.8147	0.0994962	-8.18825	2.65042e-16	3.50085e-15	ENSMUSG00000034522	Zfp395	protein_coding
433.15	-0.888784	0.108582	-8.18534	2.71541e-16	3.58238e-15	ENSMUSG00000061536	Sec22c	protein_coding
6175.76	0.628587	0.0768064	8.18404	2.74478e-16	3.61676e-15	ENSMUSG00000015176	Nolc1	protein_coding
1167.42	0.99448	0.121538	8.18248	2.78062e-16	3.65959e-15	ENSMUSG00000031838	Ifi30	protein_coding
3201.72	0.479131	0.0585709	8.18037	2.82974e-16	3.71977e-15	ENSMUSG00000041355	Ssr2	protein_coding
39.7423	2.87951	0.352034	8.17963	2.84719e-16	3.73822e-15	ENSMUSG00000059325	Hopx	protein_coding
2675.42	0.788623	0.0964184	8.17917	2.85799e-16	3.7479e-15	ENSMUSG00000023067	Cdkn1a	protein_coding
1960.58	0.716867	0.0876939	8.17465	2.96718e-16	3.88643e-15	ENSMUSG00000051316	Taf7	protein_coding
814.449	-0.728472	0.0892538	-8.1618	3.30056e-16	4.31794e-15	ENSMUSG00000027177	Hipk3	protein_coding
1401.37	-0.66452	0.0814855	-8.15508	3.48951e-16	4.55968e-15	ENSMUSG00000003033	Ap1m1	protein_coding
29.1548	-4.36696	0.535544	-8.15425	3.51367e-16	4.58578e-15	ENSMUSG00000033355	Rtp4	protein_coding
1624.76	-0.636386	0.0780487	-8.1537	3.52958e-16	4.60106e-15	ENSMUSG00000031511	Arhgef7	protein_coding
2410.91	0.560855	0.0687936	8.15272	3.55816e-16	4.6328e-15	ENSMUSG00000038299	Wdr36	protein_coding
4213.96	0.916302	0.112426	8.15029	3.63048e-16	4.72135e-15	ENSMUSG00000015932	Dstn	protein_coding
2819.34	0.980114	0.120338	8.14469	3.80263e-16	4.93936e-15	ENSMUSG00000020661	Dnmt3a	protein_coding
288.668	-1.07614	0.13223	-8.13839	4.00582e-16	5.19713e-15	ENSMUSG00000042066	Tmcc2	protein_coding
546.163	-0.799084	0.0981932	-8.13787	4.02291e-16	5.21313e-15	ENSMUSG00000034801	Sos2	protein_coding
344.43	-0.805331	0.0989789	-8.13638	4.07257e-16	5.27123e-15	ENSMUSG00000021747	4930452B06Rik	protein_coding
1515.18	0.556692	0.0684465	8.13324	4.17954e-16	5.4033e-15	ENSMUSG00000053801	Grwd1	protein_coding
231.222	-1.58724	0.195175	-8.13239	4.20912e-16	5.43513e-15	ENSMUSG00000017466	Timp2	protein_coding
275.225	1.1459	0.14092	8.13155	4.23825e-16	5.4663e-15	ENSMUSG00000054196	Cthrc1	protein_coding
4764.93	0.579876	0.0713222	8.13037	4.27981e-16	5.5134e-15	ENSMUSG00000021037	Ahsa1	protein_coding
482.75	-0.842046	0.103579	-8.12948	4.31123e-16	5.54735e-15	ENSMUSG00000003161	Sri	protein_coding
2301.24	0.642868	0.0791226	8.12496	4.47498e-16	5.75129e-15	ENSMUSG00000020534	Shmt1	protein_coding
679.191	-0.806226	0.0992851	-8.12032	4.64964e-16	5.96876e-15	ENSMUSG00000024501	Dpysl3	protein_coding
223.72	1.21683	0.14998	8.1133	4.92614e-16	6.3163e-15	ENSMUSG00000002228	Ppm1j	protein_coding
1081.72	-0.763268	0.0941659	-8.10557	5.24984e-16	6.72349e-15	ENSMUSG00000055629	B4galnt4	protein_coding
4888.62	0.493712	0.0609393	8.1017	5.41976e-16	6.93298e-15	ENSMUSG00000020706	Ftsj3	protein_coding
641.692	0.701943	0.086712	8.09511	5.72139e-16	7.31029e-15	ENSMUSG00000039191	Rbpj	protein_coding
3378.76	0.535015	0.0661193	8.09166	5.88558e-16	7.51131e-15	ENSMUSG00000016554	Eif3d	protein_coding
7431.73	0.462031	0.0571138	8.08966	5.98298e-16	7.62674e-15	ENSMUSG00000020402	Vdac1	protein_coding
1114.12	-0.766934	0.0948353	-8.08701	6.11452e-16	7.78534e-15	ENSMUSG00000039087	Rreb1	protein_coding
1144.35	0.551571	0.0682292	8.0841	6.26248e-16	7.96448e-15	ENSMUSG00000026974	Zmynd19	protein_coding
1493.47	-0.764982	0.094686	-8.07914	6.52239e-16	8.2854e-15	ENSMUSG00000020674	Pxdn	protein_coding
50.0666	-2.90035	0.359083	-8.07711	6.63204e-16	8.41493e-15	ENSMUSG00000010461	Eya4	protein_coding
275.131	-1.2454	0.154314	-8.07056	6.9978e-16	8.86874e-15	ENSMUSG00000026389	Steap3	protein_coding
2371.72	0.606675	0.0751913	8.06842	7.12144e-16	9.01501e-15	ENSMUSG00000020089	Ppa1	protein_coding
489.926	-0.81878	0.10153	-8.06443	7.35768e-16	9.30331e-15	ENSMUSG00000003573	Homer3	protein_coding
427.246	1.038	0.128749	8.06225	7.49027e-16	9.46003e-15	ENSMUSG00000024421	Lama3	protein_coding
1550.21	0.507474	0.0629522	8.06125	7.55201e-16	9.52702e-15	ENSMUSG00000032435	Dync1li1	protein_coding
1005.65	0.68236	0.0846529	8.06069	7.58667e-16	9.55973e-15	ENSMUSG00000038736	Nudcd1	protein_coding
1428.91	0.730053	0.0905758	8.06013	7.62114e-16	9.59212e-15	ENSMUSG00000036167	Pphln1	protein_coding
798.605	0.799397	0.0992906	8.05108	8.20678e-16	1.03174e-14	ENSMUSG00000021678	F2rl1	protein_coding
2928.79	-0.431908	0.05366	-8.04897	8.34938e-16	1.04846e-14	ENSMUSG00000033565	Rbfox2	protein_coding
2390.12	0.517374	0.0643006	8.04618	8.54166e-16	1.07138e-14	ENSMUSG00000026245	Farsb	protein_coding
238.948	-1.19396	0.148443	-8.04326	8.74764e-16	1.09596e-14	ENSMUSG00000048232	Fbxo10	protein_coding
221.853	1.41269	0.175642	8.04302	8.76539e-16	1.09693e-14	ENSMUSG00000031239	Itm2a	protein_coding
1686.31	-0.596716	0.0742001	-8.04198	8.83985e-16	1.10498e-14	ENSMUSG00000060671	Atp8b2	protein_coding
269.143	-0.875288	0.108899	-8.03763	9.1591e-16	1.14358e-14	ENSMUSG00000039308	Ndst2	protein_coding
458.018	-1.03591	0.128901	-8.03647	9.24636e-16	1.15316e-14	ENSMUSG00000028799	Zfp362	protein_coding
2333.63	0.454014	0.056508	8.03451	9.395e-16	1.17037e-14	ENSMUSG00000035575	Utp6	protein_coding
705.992	0.761333	0.0948887	8.02343	1.02832e-15	1.27956e-14	ENSMUSG00000091474	2610021A01Rik	protein_coding
209.217	-2.0733	0.258431	-8.02266	1.03476e-15	1.28611e-14	ENSMUSG00000023039	Krt7	protein_coding
1513.88	-0.702128	0.0876102	-8.01423	1.10829e-15	1.37594e-14	ENSMUSG00000038235	F11r	protein_coding
1490.33	0.87525	0.109279	8.00929	1.15372e-15	1.43072e-14	ENSMUSG00000051811	Cox6b2	protein_coding
147.297	1.50036	0.187421	8.00526	1.19214e-15	1.47669e-14	ENSMUSG00000025875	Tspan17	protein_coding
5575.3	0.417599	0.0521814	8.00284	1.21584e-15	1.50434e-14	ENSMUSG00000005683	Cs	protein_coding
284.786	-1.23811	0.154744	-8.00097	1.23441e-15	1.5256e-14	ENSMUSG00000035000	Dpp4	protein_coding
1495.41	-0.609392	0.0761806	-7.99931	1.25123e-15	1.54464e-14	ENSMUSG00000039176	Polg	protein_coding
2311.51	0.547068	0.0684493	7.99232	1.32426e-15	1.63296e-14	ENSMUSG00000015839	Nfe2l2	protein_coding
2316.88	0.532241	0.0666063	7.99085	1.34015e-15	1.65069e-14	ENSMUSG00000030619	Eed	protein_coding
1168.31	0.856219	0.107163	7.9899	1.35052e-15	1.6616e-14	ENSMUSG00000040618	Pck2	protein_coding
252.545	-1.77087	0.221659	-7.98914	1.35879e-15	1.6699e-14	ENSMUSG00000035403	Crb2	protein_coding
1119.99	0.627927	0.0786305	7.98579	1.3962e-15	1.71394e-14	ENSMUSG00000027777	Schip1	protein_coding
2905.6	0.474631	0.0594395	7.98511	1.40399e-15	1.72044e-14	ENSMUSG00000022437	Samm50	protein_coding
447.743	-0.754552	0.0944956	-7.98505	1.40464e-15	1.72044e-14	ENSMUSG00000004864	Mapk13	protein_coding
4905.56	0.5246	0.0657289	7.98126	1.44848e-15	1.77217e-14	ENSMUSG00000025980	Hspd1	protein_coding
26.1818	-3.7542	0.47045	-7.98	1.4633e-15	1.7883e-14	ENSMUSG00000023886	Smoc2	protein_coding
751.81	-0.766444	0.096072	-7.97781	1.48949e-15	1.81625e-14	ENSMUSG00000041977	Arhgef11	protein_coding
2119.46	0.574061	0.0719561	7.97793	1.48812e-15	1.81625e-14	ENSMUSG00000054405	Dnajc8	protein_coding
1743.55	0.568937	0.0713259	7.97658	1.5044e-15	1.83239e-14	ENSMUSG00000000134	Tfe3	protein_coding
2508.6	0.552123	0.069263	7.9714	1.56884e-15	1.90876e-14	ENSMUSG00000058809	Hspd1-ps3	processed_pseudogene
582.109	0.903394	0.113334	7.9711	1.57266e-15	1.91127e-14	ENSMUSG00000057897	Camk2b	protein_coding
2361.85	-0.635746	0.0798158	-7.96516	1.65005e-15	2.00311e-14	ENSMUSG00000024960	Plcb3	protein_coding
391.909	-0.905246	0.113663	-7.96427	1.66207e-15	2.01547e-14	ENSMUSG00000021792	Fam213a	protein_coding
9032.07	0.442307	0.055547	7.96274	1.68267e-15	2.03819e-14	ENSMUSG00000022710	Usp7	protein_coding
1974.22	0.588633	0.0739508	7.9598	1.72323e-15	2.08501e-14	ENSMUSG00000040675	Mthfd1l	protein_coding
1135.32	0.680602	0.0855105	7.95928	1.73038e-15	2.09136e-14	ENSMUSG00000001627	Ifrd1	protein_coding
9469.61	0.702666	0.0883096	7.95684	1.76486e-15	2.13067e-14	ENSMUSG00000001416	Cct3	protein_coding
223.043	1.21452	0.152661	7.95568	1.78153e-15	2.14843e-14	ENSMUSG00000032118	Fez1	protein_coding
343.462	-1.86557	0.234544	-7.95402	1.8056e-15	2.17506e-14	ENSMUSG00000069171	Nr2f1	protein_coding
161.986	-1.51799	0.19095	-7.94968	1.87001e-15	2.25018e-14	ENSMUSG00000021583	Erap1	protein_coding
1618.98	0.576699	0.0725729	7.94648	1.91885e-15	2.30641e-14	ENSMUSG00000020248	Nfyb	protein_coding
4459.91	0.488915	0.0615464	7.94384	1.96009e-15	2.3534e-14	ENSMUSG00000024151	Msh2	protein_coding
3112.85	-1.00424	0.126528	-7.93694	2.07234e-15	2.48544e-14	ENSMUSG00000070436	Serpinh1	protein_coding
4214.4	0.597999	0.075372	7.93397	2.12244e-15	2.54275e-14	ENSMUSG00000041028	Ghitm	protein_coding
141.908	-2.0567	0.259248	-7.93334	2.13332e-15	2.55299e-14	ENSMUSG00000035699	Slc51a	protein_coding
1003.27	0.930624	0.117318	7.93249	2.14796e-15	2.5677e-14	ENSMUSG00000020099	Unc5b	protein_coding
2792.29	0.503788	0.0635171	7.93153	2.16459e-15	2.58476e-14	ENSMUSG00000015961	Adss	protein_coding
2208.15	0.53563	0.0675992	7.92361	2.30707e-15	2.7489e-14	ENSMUSG00000020415	Pttg1	protein_coding
590.267	0.851419	0.107453	7.92364	2.30657e-15	2.7489e-14	ENSMUSG00000028318	Polr1e	protein_coding
1425.17	-0.51692	0.065249	-7.92228	2.33201e-15	2.7756e-14	ENSMUSG00000028530	Jak1	protein_coding
3212.99	0.569485	0.0719163	7.91872	2.39962e-15	2.85296e-14	ENSMUSG00000020184	Mdm2	protein_coding
153.751	-1.35912	0.171722	-7.91467	2.479e-15	2.94415e-14	ENSMUSG00000004631	Sgce	protein_coding
90.5422	-1.62303	0.205076	-7.91429	2.48674e-15	2.95014e-14	ENSMUSG00000039154	Shd	protein_coding
8209.14	0.541861	0.0684912	7.9114	2.54515e-15	3.01617e-14	ENSMUSG00000024966	Stip1	protein_coding
68.7016	-1.98915	0.251434	-7.91124	2.54846e-15	3.01682e-14	ENSMUSG00000081007	Gm11543	unprocessed_pseudogene
93.8929	-2.78551	0.352228	-7.90824	2.61057e-15	3.08701e-14	ENSMUSG00000029661	Col1a2	protein_coding
6512.36	0.494753	0.0626009	7.9033	2.71622e-15	3.20848e-14	ENSMUSG00000058355	Abce1	protein_coding
735.041	-0.695177	0.087978	-7.90172	2.75084e-15	3.24237e-14	ENSMUSG00000027883	Gpsm2	protein_coding
488.643	-0.767979	0.0971905	-7.90179	2.74927e-15	3.24237e-14	ENSMUSG00000025104	Hdgfrp3	protein_coding
339.308	-1.00794	0.127585	-7.90014	2.7858e-15	3.28006e-14	ENSMUSG00000025006	Sorbs1	protein_coding
2837.51	0.476096	0.0602793	7.89816	2.83044e-15	3.32903e-14	ENSMUSG00000028953	Abcf2	protein_coding
347.106	-0.922776	0.116865	-7.89611	2.87739e-15	3.38063e-14	ENSMUSG00000025821	Zfp282	protein_coding
76.9106	1.76276	0.22335	7.89238	2.96475e-15	3.47953e-14	ENSMUSG00000062284	Gm6030	processed_pseudogene
247.965	0.973249	0.123362	7.88939	3.03665e-15	3.5601e-14	ENSMUSG00000056043	Rgs9bp	protein_coding
97.5118	2.06424	0.261929	7.88091	3.25005e-15	3.80621e-14	ENSMUSG00000022206	Npr3	protein_coding
471.557	0.916713	0.116424	7.87395	3.43616e-15	4.01986e-14	ENSMUSG00000037337	Map4k1	protein_coding
1278.64	-0.529603	0.0673041	-7.86881	3.5803e-15	4.18402e-14	ENSMUSG00000024817	Uhrf2	protein_coding
2458.03	0.553576	0.0703647	7.86724	3.62552e-15	4.23235e-14	ENSMUSG00000022024	Sugt1	protein_coding
921.527	-0.69331	0.0881374	-7.86623	3.65478e-15	4.26196e-14	ENSMUSG00000036580	Spg20	protein_coding
2539.42	0.450978	0.0574152	7.85468	4.00782e-15	4.66278e-14	ENSMUSG00000041781	Cpsf2	protein_coding
10782.7	0.531611	0.0676817	7.85458	4.01127e-15	4.66278e-14	ENSMUSG00000021270	Hsp90aa1	protein_coding
1183.17	0.675836	0.0860416	7.85476	4.00554e-15	4.66278e-14	ENSMUSG00000040606	Kazn	protein_coding
1443.59	0.593132	0.0755182	7.85416	4.02457e-15	4.67328e-14	ENSMUSG00000049091	Sephs2	protein_coding
54.3715	-2.08663	0.265829	-7.84951	4.17658e-15	4.84466e-14	ENSMUSG00000008136	Fhl2	protein_coding
464.253	1.07012	0.136477	7.84102	4.46896e-15	5.17832e-14	ENSMUSG00000008035	Mid1ip1	protein_coding
164.067	1.12703	0.143784	7.83833	4.56564e-15	5.28475e-14	ENSMUSG00000039963	Ccdc40	protein_coding
213.538	-1.59391	0.203358	-7.83794	4.58009e-15	5.2903e-14	ENSMUSG00000025557	Slc15a1	protein_coding
1968.2	0.588917	0.0751355	7.83806	4.57562e-15	5.2903e-14	ENSMUSG00000022557	Bop1	protein_coding
2123.75	0.565934	0.0722172	7.83656	4.63064e-15	5.34304e-14	ENSMUSG00000059070	Rpl18	protein_coding
2125.71	0.756273	0.096665	7.82365	5.13151e-15	5.91473e-14	ENSMUSG00000031197	Vbp1	protein_coding
63.8608	-3.08065	0.393879	-7.8213	5.22822e-15	6.01987e-14	ENSMUSG00000027514	Zbp1	protein_coding
18934.9	0.948709	0.121379	7.81607	5.44994e-15	6.26857e-14	ENSMUSG00000030744	Rps3	protein_coding
3880.71	0.665433	0.0851612	7.81381	5.54862e-15	6.37538e-14	ENSMUSG00000041057	Wdr43	protein_coding
300.166	-0.825479	0.105646	-7.81363	5.55621e-15	6.37741e-14	ENSMUSG00000040374	Pex2	protein_coding
564.061	0.967161	0.123889	7.80668	5.87143e-15	6.73217e-14	ENSMUSG00000046808	Atp10d	polymorphic_pseudogene
1058.54	-0.685814	0.0878539	-7.8063	5.88902e-15	6.74527e-14	ENSMUSG00000042121	Ssh1	protein_coding
2586.38	0.57316	0.0734935	7.79878	6.25069e-15	7.15204e-14	ENSMUSG00000059474	Mbtd1	protein_coding
1043.06	-0.75404	0.0968317	-7.78712	6.85529e-15	7.83564e-14	ENSMUSG00000047777	Phf13	protein_coding
802.359	-0.782041	0.100459	-7.78468	6.98879e-15	7.9799e-14	ENSMUSG00000055485	Soga1	protein_coding
1104.76	0.604514	0.0776625	7.78386	7.03446e-15	8.02368e-14	ENSMUSG00000071653	1810009A15Rik	protein_coding
1390.02	0.497457	0.0639678	7.77668	7.44531e-15	8.48347e-14	ENSMUSG00000019814	Ltv1	protein_coding
747.796	0.606029	0.0779696	7.77263	7.68743e-15	8.75024e-14	ENSMUSG00000025140	Pycr1	protein_coding
48.6943	2.4988	0.321598	7.76997	7.85038e-15	8.92644e-14	ENSMUSG00000055874	Foxi3	protein_coding
62.444	1.80781	0.232685	7.76936	7.8882e-15	8.96014e-14	ENSMUSG00000074923	Pak6	protein_coding
408.641	-0.840554	0.108206	-7.76809	7.9678e-15	9.04118e-14	ENSMUSG00000032599	Ip6k2	protein_coding
293.135	0.829066	0.106932	7.75319	8.96103e-15	1.01577e-13	ENSMUSG00000047221	Fam185a	protein_coding
91.4061	-1.86383	0.240422	-7.75232	9.02307e-15	1.02174e-13	ENSMUSG00000030281	Il17rc	protein_coding
19.09	4.20332	0.542319	7.75065	9.14206e-15	1.03415e-13	ENSMUSG00000016529	Il10	protein_coding
438.391	0.834948	0.107778	7.74693	9.41415e-15	1.06383e-13	ENSMUSG00000044005	Gls2	protein_coding
435.267	-0.733432	0.0946814	-7.74632	9.45966e-15	1.06787e-13	ENSMUSG00000030126	Tmcc1	protein_coding
463.368	-0.921622	0.118987	-7.74555	9.51715e-15	1.07325e-13	ENSMUSG00000028521	Slc35d1	protein_coding
1687.14	0.449448	0.0580416	7.74354	9.66872e-15	1.08922e-13	ENSMUSG00000027774	Gfm1	protein_coding
1364.34	-0.894769	0.11557	-7.74225	9.767e-15	1.09916e-13	ENSMUSG00000025409	Mbd6	protein_coding
831.036	-0.719733	0.0930595	-7.73411	1.04128e-14	1.17064e-13	ENSMUSG00000024807	Syvn1	protein_coding
2719.83	-0.565732	0.0731531	-7.73354	1.04594e-14	1.17467e-13	ENSMUSG00000028382	Ptbp3	protein_coding
195.923	-1.15783	0.149841	-7.72708	1.10041e-14	1.23458e-13	ENSMUSG00000031539	Ap3m2	protein_coding
2070.3	0.560166	0.0725301	7.72321	1.13433e-14	1.27133e-13	ENSMUSG00000027108	Ola1	protein_coding
855.775	0.613877	0.0795003	7.72169	1.14793e-14	1.28526e-13	ENSMUSG00000057522	Spop	protein_coding
1453.1	0.576366	0.0746529	7.72062	1.15766e-14	1.2937e-13	ENSMUSG00000054079	Utp18	protein_coding
193.738	1.34555	0.174281	7.7206	1.15783e-14	1.2937e-13	ENSMUSG00000015354	Pcolce2	protein_coding
2012.14	-1.6016	0.207579	-7.71562	1.20393e-14	1.34384e-13	ENSMUSG00000006056	Calcoco2	protein_coding
322.122	-0.93598	0.121379	-7.71124	1.24597e-14	1.38935e-13	ENSMUSG00000024743	Syt7	protein_coding
516.218	-0.901699	0.117148	-7.69708	1.39205e-14	1.55066e-13	ENSMUSG00000042834	Nrep	protein_coding
2129.62	0.956406	0.124291	7.69492	1.41587e-14	1.57558e-13	ENSMUSG00000049422	Chchd10	protein_coding
3996.27	0.555467	0.0721928	7.69421	1.42371e-14	1.5827e-13	ENSMUSG00000023022	Lima1	protein_coding
387.246	-1.11584	0.145125	-7.68883	1.48489e-14	1.64905e-13	ENSMUSG00000039542	Ncam1	protein_coding
4410.37	0.541915	0.0705356	7.68287	1.55567e-14	1.7259e-13	ENSMUSG00000021794	Glud1	protein_coding
337.261	0.84986	0.110629	7.6821	1.56501e-14	1.7345e-13	ENSMUSG00000044626	Liph	protein_coding
2353.62	-0.466273	0.0607161	-7.67956	1.59637e-14	1.76747e-13	ENSMUSG00000022387	Brd1	protein_coding
4371.26	0.493057	0.0642515	7.67386	1.6689e-14	1.84591e-13	ENSMUSG00000039678	Tbc1d13	protein_coding
3429.52	0.512395	0.0667844	7.67238	1.6884e-14	1.86559e-13	ENSMUSG00000001150	Mcm3ap	protein_coding
2207.64	0.422009	0.0550202	7.67009	1.71879e-14	1.89725e-13	ENSMUSG00000026618	Iars2	protein_coding
266.313	-1.05984	0.138345	-7.66082	1.84755e-14	2.03732e-13	ENSMUSG00000040322	Slc25a24	protein_coding
1383.45	0.64568	0.0842888	7.66032	1.85463e-14	2.04308e-13	ENSMUSG00000029198	Grpel1	protein_coding
7939.14	0.526475	0.0687322	7.65981	1.86208e-14	2.04922e-13	ENSMUSG00000029752	Asns	protein_coding
2913.83	-0.56062	0.0732566	-7.65282	1.96622e-14	2.16165e-13	ENSMUSG00000066357	Wdr6	protein_coding
428.999	-0.943485	0.123312	-7.65118	1.99141e-14	2.18715e-13	ENSMUSG00000029428	Stx2	protein_coding
317.993	-0.815128	0.106548	-7.65036	2.00422e-14	2.19902e-13	ENSMUSG00000075284	Wipf1	protein_coding
416.669	0.805608	0.105365	7.64589	2.07513e-14	2.27454e-13	ENSMUSG00000019864	Rtn4ip1	protein_coding
27.7651	2.84495	0.372143	7.64476	2.09338e-14	2.29225e-13	ENSMUSG00000091043	Glyatl3	protein_coding
1415.58	-0.872026	0.114151	-7.63921	2.18561e-14	2.39085e-13	ENSMUSG00000036565	Ttyh3	protein_coding
2329.77	-0.56914	0.0745486	-7.63448	2.26735e-14	2.47779e-13	ENSMUSG00000030811	Fbxl19	protein_coding
86.3162	-1.80861	0.23694	-7.63321	2.28982e-14	2.49985e-13	ENSMUSG00000040289	Hey1	protein_coding
320.225	-1.02163	0.133901	-7.62977	2.35167e-14	2.56482e-13	ENSMUSG00000027931	Npr1	protein_coding
420.628	-0.701963	0.0920352	-7.62712	2.40061e-14	2.6156e-13	ENSMUSG00000020111	Micu1	protein_coding
21891.1	0.48985	0.0642303	7.62646	2.41283e-14	2.62629e-13	ENSMUSG00000025428	Atp5a1	protein_coding
1174.39	0.739945	0.0971738	7.61466	2.64397e-14	2.87502e-13	ENSMUSG00000001707	Eef1e1	protein_coding
1042.33	-0.569039	0.0747544	-7.61212	2.69634e-14	2.92906e-13	ENSMUSG00000031309	Rps6ka3	protein_coding
880.01	-0.661851	0.086967	-7.61037	2.73322e-14	2.96618e-13	ENSMUSG00000038456	Dennd2a	protein_coding
1533.24	0.571561	0.0751299	7.60763	2.79173e-14	3.02668e-13	ENSMUSG00000067608	Pcna-ps2	protein_coding
66.2987	-2.64563	0.347988	-7.60265	2.90134e-14	3.1424e-13	ENSMUSG00000026475	Rgs16	protein_coding
1620.1	0.855528	0.112544	7.6017	2.9227e-14	3.16241e-13	ENSMUSG00000037169	Mycn	protein_coding
12803.7	-0.871668	0.114683	-7.60067	2.94596e-14	3.18442e-13	ENSMUSG00000025203	Scd2	protein_coding
6652.17	0.636745	0.0837797	7.60024	2.95591e-14	3.19203e-13	ENSMUSG00000052997	Uba2	protein_coding
931.184	1.02503	0.134895	7.59874	2.99033e-14	3.22602e-13	ENSMUSG00000022652	Morc1	protein_coding
208.64	-1.14171	0.150407	-7.59077	3.17999e-14	3.42725e-13	ENSMUSG00000003070	Efna2	protein_coding
295.679	0.981593	0.129334	7.58962	3.20857e-14	3.45465e-13	ENSMUSG00000032936	Camkv	protein_coding
293.281	-0.952966	0.125596	-7.58756	3.25988e-14	3.50646e-13	ENSMUSG00000030768	Disp1	protein_coding
812.665	-0.780262	0.102909	-7.58203	3.4018e-14	3.65552e-13	ENSMUSG00000021275	Tecpr2	protein_coding
746.539	-1.21761	0.160599	-7.58166	3.41174e-14	3.66261e-13	ENSMUSG00000020902	Ntn1	protein_coding
2054.1	0.676598	0.0893084	7.57597	3.56453e-14	3.82288e-13	ENSMUSG00000026526	Fh1	protein_coding
1200.52	-0.456797	0.0603179	-7.57315	3.64274e-14	3.90293e-13	ENSMUSG00000042628	Zfyve1	protein_coding
528.271	0.881971	0.116553	7.56712	3.81582e-14	4.08438e-13	ENSMUSG00000034875	Nudt19	protein_coding
96.1805	-2.59122	0.342538	-7.56478	3.88533e-14	4.15472e-13	ENSMUSG00000024338	Psmb8	protein_coding
5567.83	0.549119	0.0725956	7.56408	3.90624e-14	4.17301e-13	ENSMUSG00000046721	Rpl14-ps1	pseudogene
707.999	0.571564	0.0756012	7.56026	4.02279e-14	4.29333e-13	ENSMUSG00000025374	Nabp2	protein_coding
299.952	0.838679	0.110936	7.56	4.03067e-14	4.29755e-13	ENSMUSG00000028597	Gpx7	protein_coding
791.88	-0.654742	0.0866224	-7.55858	4.07507e-14	4.33645e-13	ENSMUSG00000024240	Epc1	protein_coding
809.854	-0.810979	0.107292	-7.55864	4.073e-14	4.33645e-13	ENSMUSG00000032382	Snx1	protein_coding
3855.14	0.47824	0.0633261	7.55202	4.28551e-14	4.55595e-13	ENSMUSG00000020152	Actr2	protein_coding
222.934	-0.97612	0.129283	-7.55026	4.34375e-14	4.61339e-13	ENSMUSG00000014329	Bicc1	protein_coding
535.112	0.958084	0.126957	7.5465	4.47102e-14	4.74396e-13	ENSMUSG00000029120	Ppp2r2c	protein_coding
655.786	-0.656652	0.0870392	-7.54433	4.54619e-14	4.81905e-13	ENSMUSG00000051413	Plagl2	protein_coding
218.89	-1.42322	0.188651	-7.5442	4.55085e-14	4.81932e-13	ENSMUSG00000045027	Prss22	protein_coding
429.016	0.806105	0.106913	7.53981	4.7064e-14	4.97923e-13	ENSMUSG00000032816	Igdcc4	protein_coding
339.349	1.02718	0.136276	7.53746	4.79203e-14	5.06493e-13	ENSMUSG00000025511	Tspan4	protein_coding
3104.19	-0.702409	0.0932719	-7.53077	5.0443e-14	5.32643e-13	ENSMUSG00000032198	Dock6	protein_coding
6371.6	-0.35307	0.0469051	-7.52732	5.17927e-14	5.46369e-13	ENSMUSG00000004207	Psap	protein_coding
314.272	-0.773547	0.102782	-7.52607	5.22905e-14	5.51089e-13	ENSMUSG00000073725	Lmbrd1	protein_coding
1699.65	0.558532	0.0742205	7.5253	5.25982e-14	5.53798e-13	ENSMUSG00000022353	Mtss1	protein_coding
802.014	0.654206	0.0869446	7.5244	5.29637e-14	5.57111e-13	ENSMUSG00000031821	Gins2	protein_coding
3442.43	0.491623	0.0653386	7.52423	5.30301e-14	5.57274e-13	ENSMUSG00000028964	Park7	protein_coding
99.8524	-1.52124	0.202217	-7.5228	5.36151e-14	5.62881e-13	ENSMUSG00000025602	Zfp202	protein_coding
1258.7	0.867221	0.1153	7.52142	5.41843e-14	5.68313e-13	ENSMUSG00000094530	Gm21399	processed_pseudogene
967.253	-0.567742	0.0755128	-7.51848	5.54155e-14	5.8067e-13	ENSMUSG00000000532	Acvr1b	protein_coding
25.0293	-4.51815	0.601165	-7.51566	5.66263e-14	5.92789e-13	ENSMUSG00000087626	Gm15050	antisense
511.38	-0.995204	0.132524	-7.50961	5.93032e-14	6.2022e-13	ENSMUSG00000022048	Dpysl2	protein_coding
5125.85	0.540748	0.0720189	7.50842	5.98451e-14	6.2529e-13	ENSMUSG00000040010	Slc7a5	protein_coding
1822.62	-0.53368	0.0710862	-7.50751	6.02606e-14	6.29031e-13	ENSMUSG00000061410	Zcchc14	protein_coding
1043.74	0.686096	0.091447	7.50266	6.25359e-14	6.5216e-13	ENSMUSG00000022325	Pop1	protein_coding
45.5601	-2.03223	0.270894	-7.50193	6.28838e-14	6.55164e-13	ENSMUSG00000034463	Scara3	protein_coding
3940.91	-0.499513	0.0666448	-7.49515	6.62215e-14	6.89283e-13	ENSMUSG00000030091	Nup210	protein_coding
909.742	0.694614	0.0927197	7.49155	6.80668e-14	7.07818e-13	ENSMUSG00000040699	Limd2	protein_coding
553.341	0.87088	0.116353	7.48481	7.1651e-14	7.44382e-13	ENSMUSG00000022940	Pigp	protein_coding
1571.24	-0.586914	0.0784466	-7.4817	7.33647e-14	7.61463e-13	ENSMUSG00000026566	Mpzl1	protein_coding
39.1249	2.45849	0.328856	7.47589	7.66807e-14	7.94678e-13	ENSMUSG00000056498	Tmem154	protein_coding
689.245	0.758274	0.10143	7.47584	7.671e-14	7.94678e-13	ENSMUSG00000032346	Ooep	protein_coding
39.283	-2.51936	0.337043	-7.47489	7.72702e-14	7.99724e-13	ENSMUSG00000071042	Rasgrp3	protein_coding
12954.5	0.427363	0.0571906	7.4726	7.86283e-14	8.13012e-13	ENSMUSG00000034024	Cct2	protein_coding
2180.39	-0.518589	0.0694165	-7.47068	7.97817e-14	8.2416e-13	ENSMUSG00000022812	Gsk3b	protein_coding
91.919	2.1733	0.291156	7.46439	8.36857e-14	8.63674e-13	ENSMUSG00000021765	Fst	protein_coding
93.2914	-1.87833	0.251732	-7.4616	8.54785e-14	8.81346e-13	ENSMUSG00000001911	Nfix	protein_coding
3392.65	-0.484914	0.0649894	-7.46144	8.55815e-14	8.81578e-13	ENSMUSG00000037503	Fam168b	protein_coding
99.5358	-1.74684	0.234239	-7.45751	8.81712e-14	9.07401e-13	ENSMUSG00000037762	Slc16a9	protein_coding
9799.53	0.373382	0.0500689	7.45737	8.82685e-14	9.07549e-13	ENSMUSG00000021957	Tkt	protein_coding
64.2125	-4.28422	0.574749	-7.45407	9.0504e-14	9.29661e-13	ENSMUSG00000004366	Sst	protein_coding
1769.91	0.607604	0.0815218	7.45327	9.10569e-14	9.34464e-13	ENSMUSG00000026037	Orc2	protein_coding
1019.31	-0.585064	0.0785599	-7.44737	9.52199e-14	9.76271e-13	ENSMUSG00000036275	9530068E07Rik	protein_coding
110.463	1.72982	0.232367	7.44434	9.74281e-14	9.97978e-13	ENSMUSG00000037579	Kcnh3	protein_coding
117.407	1.84987	0.248706	7.43797	1.02244e-13	1.04633e-12	ENSMUSG00000038508	Gdf15	protein_coding
608.658	0.649142	0.0873452	7.43191	1.07038e-13	1.09335e-12	ENSMUSG00000078970	Wdr92	protein_coding
738.938	0.792179	0.106592	7.43191	1.07038e-13	1.09335e-12	ENSMUSG00000026814	Eng	protein_coding
1062.79	0.76708	0.103231	7.43071	1.08016e-13	1.1023e-12	ENSMUSG00000031628	Casp3	protein_coding
258.659	0.940932	0.126938	7.41253	1.23909e-13	1.26332e-12	ENSMUSG00000048261	Gm4879	processed_pseudogene
3073.26	-0.59413	0.0802622	-7.40237	1.33776e-13	1.36265e-12	ENSMUSG00000023830	Igf2r	protein_coding
140.199	-1.1884	0.160554	-7.4019	1.34251e-13	1.36622e-12	ENSMUSG00000047658	Gal3st3	protein_coding
3059.1	0.513848	0.0694347	7.40045	1.35729e-13	1.37997e-12	ENSMUSG00000031976	Urb2	protein_coding
4152.73	0.883698	0.119422	7.39977	1.36419e-13	1.3857e-12	ENSMUSG00000024661	Fth1	protein_coding
679.401	-1.16504	0.157484	-7.39782	1.38436e-13	1.40489e-12	ENSMUSG00000018339	Gpx3	protein_coding
673.912	0.567887	0.076784	7.39589	1.40461e-13	1.42411e-12	ENSMUSG00000031711	Zfp330	protein_coding
15398.7	0.4549	0.0615118	7.39534	1.4105e-13	1.42877e-12	ENSMUSG00000030357	Fkbp4	protein_coding
480.657	1.08065	0.146156	7.39384	1.42646e-13	1.4436e-12	ENSMUSG00000032715	Trib3	protein_coding
2815.84	0.462737	0.0626037	7.39152	1.45161e-13	1.4677e-12	ENSMUSG00000051329	Nup160	protein_coding
1177.93	-0.578219	0.0782758	-7.38694	1.50251e-13	1.51776e-12	ENSMUSG00000016256	Ctsz	protein_coding
1600.99	0.549549	0.0744087	7.38555	1.51823e-13	1.53222e-12	ENSMUSG00000031672	Got2	protein_coding
229.425	0.96748	0.131015	7.38451	1.53013e-13	1.54282e-12	ENSMUSG00000037366	Pafah2	protein_coding
766.811	1.0086	0.136672	7.37973	1.58608e-13	1.59775e-12	ENSMUSG00000033826	Dnah8	protein_coding
3092.37	-0.53818	0.0729607	-7.3763	1.62749e-13	1.63796e-12	ENSMUSG00000020198	Ap3d1	protein_coding
20.3441	3.66819	0.497315	7.376	1.63119e-13	1.64018e-12	ENSMUSG00000067578	Cbln4	protein_coding
1191.28	-0.518617	0.0703146	-7.37568	1.63512e-13	1.64262e-12	ENSMUSG00000021140	Pcnx	protein_coding
685.983	0.596108	0.0808492	7.37308	1.66732e-13	1.67343e-12	ENSMUSG00000053553	3110082I17Rik	protein_coding
272.301	0.919502	0.124752	7.37065	1.69802e-13	1.70269e-12	ENSMUSG00000032038	St3gal4	protein_coding
1484.75	-0.462935	0.0628355	-7.36741	1.73973e-13	1.74291e-12	ENSMUSG00000021608	Lpcat1	protein_coding
96.2572	-3.7453	0.508376	-7.36719	1.74265e-13	1.74425e-12	ENSMUSG00000052516	Robo2	protein_coding
1390.55	0.571464	0.0776195	7.36238	1.80663e-13	1.80663e-12	ENSMUSG00000032113	Chek1	protein_coding
429.108	-0.706685	0.0960459	-7.35778	1.86991e-13	1.8682e-12	ENSMUSG00000020312	Shc2	protein_coding
2947.66	0.403923	0.0549904	7.34533	2.0525e-13	2.04876e-12	ENSMUSG00000003644	Rps6ka1	protein_coding
3123.47	0.413089	0.056266	7.34172	2.10871e-13	2.10295e-12	ENSMUSG00000003873	Bax	protein_coding
1229.91	-0.66125	0.0901116	-7.33812	2.16621e-13	2.15832e-12	ENSMUSG00000021288	Klc1	protein_coding
148.603	-1.57843	0.215284	-7.33183	2.27032e-13	2.26e-12	ENSMUSG00000025867	Cplx2	protein_coding
246.702	-0.879779	0.120024	-7.33004	2.30077e-13	2.28823e-12	ENSMUSG00000041930	Fam222a	protein_coding
2241.57	0.589745	0.0804784	7.328	2.33619e-13	2.32135e-12	ENSMUSG00000022407	Adsl	protein_coding
1154.54	0.50942	0.0695206	7.32761	2.34294e-13	2.32595e-12	ENSMUSG00000061360	Phf5a	protein_coding
708.916	-0.800755	0.109283	-7.32735	2.34755e-13	2.32741e-12	ENSMUSG00000022106	Rcbtb2	protein_coding
1569.07	-0.571549	0.0780029	-7.32728	2.34866e-13	2.32741e-12	ENSMUSG00000035770	Dync1li2	protein_coding
692.904	-0.637992	0.0870731	-7.32709	2.35202e-13	2.32863e-12	ENSMUSG00000022023	Wbp4	protein_coding
12667	0.46716	0.0637615	7.32667	2.35935e-13	2.33377e-12	ENSMUSG00000030007	Cct7	protein_coding
1700.72	-0.615245	0.0840098	-7.32349	2.41606e-13	2.38771e-12	ENSMUSG00000021027	Ralgapa1	protein_coding
774.509	0.629858	0.0860507	7.31962	2.48683e-13	2.45543e-12	ENSMUSG00000025037	Maoa	protein_coding
424.199	-0.803124	0.109756	-7.31735	2.52911e-13	2.49493e-12	ENSMUSG00000045639	Zfp629	protein_coding
243.212	1.58449	0.216575	7.31614	2.55198e-13	2.51523e-12	ENSMUSG00000044279	Crb3	protein_coding
66.3562	-1.8775	0.256702	-7.31392	2.59457e-13	2.5549e-12	ENSMUSG00000031906	Smpd3	protein_coding
1669.4	-0.455032	0.0622201	-7.31327	2.60724e-13	2.56507e-12	ENSMUSG00000033444	Specc1l	protein_coding
4054.68	-0.559433	0.0765201	-7.31093	2.653e-13	2.60721e-12	ENSMUSG00000020167	Tcf3	protein_coding
1084.7	-0.76269	0.104323	-7.31084	2.65483e-13	2.60721e-12	ENSMUSG00000025369	Smarcc2	protein_coding
79.2128	1.56498	0.21421	7.30581	2.75607e-13	2.70421e-12	ENSMUSG00000052301	Doc2a	protein_coding
1493.55	0.599025	0.0820089	7.30439	2.78519e-13	2.73034e-12	ENSMUSG00000061315	Naca	protein_coding
396.387	-0.875519	0.119896	-7.30234	2.82798e-13	2.7698e-12	ENSMUSG00000056917	Sipa1	protein_coding
1760.22	0.499735	0.068438	7.30201	2.83502e-13	2.77422e-12	ENSMUSG00000022538	Lsg1	protein_coding
3444.2	0.553158	0.0757749	7.30002	2.87733e-13	2.81311e-12	ENSMUSG00000022551	Cyc1	protein_coding
862.392	0.675279	0.0925779	7.29418	3.00495e-13	2.93525e-12	ENSMUSG00000031400	G6pdx	protein_coding
156.967	1.71453	0.235092	7.29302	3.03082e-13	2.95788e-12	ENSMUSG00000038526	Car14	protein_coding
1564.53	0.611594	0.0839109	7.28861	3.13164e-13	3.05356e-12	ENSMUSG00000031320	Rps4x	protein_coding
1477.41	0.569158	0.078092	7.28831	3.13875e-13	3.05777e-12	ENSMUSG00000034285	Nipsnap1	protein_coding
195.727	-0.900026	0.123546	-7.28493	3.21834e-13	3.13252e-12	ENSMUSG00000042050	Wdr60	protein_coding
2537.4	0.484808	0.0665891	7.28058	3.32376e-13	3.23226e-12	ENSMUSG00000027111	Itga6	protein_coding
67.1781	-2.13156	0.29287	-7.27819	3.38336e-13	3.2873e-12	ENSMUSG00000015452	Ager	protein_coding
137.173	-1.48916	0.204648	-7.27669	3.42122e-13	3.32114e-12	ENSMUSG00000046658	Zfp316	protein_coding
1257.28	-0.695607	0.0956331	-7.27371	3.4974e-13	3.39207e-12	ENSMUSG00000096210	H1f0	protein_coding
140.879	-1.38228	0.190081	-7.27204	3.54095e-13	3.43128e-12	ENSMUSG00000040841	Six5	protein_coding
596.125	0.757314	0.10424	7.26513	3.72674e-13	3.60812e-12	ENSMUSG00000040624	Plekhg1	protein_coding
328.523	-0.984493	0.135601	-7.26025	3.86383e-13	3.73754e-12	ENSMUSG00000046774	8030474K03Rik	protein_coding
29.7973	-3.03121	0.417594	-7.25873	3.90733e-13	3.77629e-12	ENSMUSG00000017897	Eya2	protein_coding
123.861	1.19807	0.165079	7.25758	3.94069e-13	3.80517e-12	ENSMUSG00000086040	Wipf3	protein_coding
5762.15	0.593176	0.0817355	7.25727	3.9499e-13	3.81069e-12	ENSMUSG00000029249	Rest	protein_coding
137.511	1.4381	0.198185	7.25636	3.97643e-13	3.83292e-12	ENSMUSG00000035486	Plk5	protein_coding
255.453	1.01394	0.139765	7.25464	4.02738e-13	3.87861e-12	ENSMUSG00000090659	Zfp493	protein_coding
2977.19	0.502641	0.0692989	7.25323	4.06963e-13	3.91586e-12	ENSMUSG00000024844	Banf1	protein_coding
175.774	1.23648	0.170477	7.25309	4.07362e-13	3.91625e-12	ENSMUSG00000027488	Snta1	protein_coding
528.033	0.697589	0.0961959	7.25176	4.11398e-13	3.95159e-12	ENSMUSG00000058550	Dppa4	protein_coding
57.9189	-1.82744	0.252156	-7.24725	4.25329e-13	4.08182e-12	ENSMUSG00000031595	Pdgfrl	protein_coding
39.2104	-3.20516	0.442268	-7.24709	4.25826e-13	4.083e-12	ENSMUSG00000009900	Wnt3a	protein_coding
3225.16	0.464885	0.0642139	7.23962	4.49928e-13	4.31033e-12	ENSMUSG00000021771	Vdac2	protein_coding
70.1569	-2.35789	0.325984	-7.23315	4.71932e-13	4.51718e-12	ENSMUSG00000090637	Gm6189	processed_pseudogene
1009.39	-0.747378	0.10336	-7.23084	4.80013e-13	4.59052e-12	ENSMUSG00000051790	Nlgn2	protein_coding
3521.88	-0.419436	0.0580521	-7.22518	5.0045e-13	4.78179e-12	ENSMUSG00000030058	Copg1	protein_coding
214.493	0.960243	0.132973	7.22134	5.14778e-13	4.9144e-12	ENSMUSG00000039745	Htatip2	protein_coding
254.005	-0.844177	0.116951	-7.21823	5.267e-13	5.02384e-12	ENSMUSG00000038145	Snrk	protein_coding
1120.48	-0.748951	0.103877	-7.21001	5.59474e-13	5.3318e-12	ENSMUSG00000031987	Egln1	protein_coding
177.222	1.01183	0.140343	7.20973	5.60609e-13	5.33797e-12	ENSMUSG00000004748	Mtfp1	protein_coding
319.247	-0.913118	0.126676	-7.20827	5.66653e-13	5.39083e-12	ENSMUSG00000024426	Atat1	protein_coding
1140.38	-0.651244	0.0903712	-7.20633	5.74814e-13	5.46373e-12	ENSMUSG00000021156	Zmynd11	protein_coding
2333.69	0.423943	0.0588392	7.20511	5.79984e-13	5.50809e-12	ENSMUSG00000025266	Gnl3l	protein_coding
2017.9	0.506911	0.0703966	7.20079	5.98648e-13	5.68041e-12	ENSMUSG00000020430	Pes1	protein_coding
515.841	-0.727535	0.101133	-7.19384	6.29918e-13	5.97195e-12	ENSMUSG00000044201	Cdc25c	protein_coding
895.017	0.60055	0.0835125	7.19114	6.42518e-13	6.08614e-12	ENSMUSG00000074479	Gm10704	processed_pseudogene
127.162	1.49249	0.207646	7.18764	6.59206e-13	6.23881e-12	ENSMUSG00000021209	Ppp4r4	protein_coding
1664.02	0.530277	0.0737805	7.18723	6.61188e-13	6.25217e-12	ENSMUSG00000029363	Rfc5	protein_coding
1193.77	0.527153	0.0733783	7.18404	6.76817e-13	6.39443e-12	ENSMUSG00000022300	Dcaf13	protein_coding
813.199	0.602604	0.0838881	7.18343	6.79854e-13	6.41758e-12	ENSMUSG00000021276	Cinp	protein_coding
2263.45	-0.535627	0.0745684	-7.18303	6.81838e-13	6.43077e-12	ENSMUSG00000063077	Kif1b	protein_coding
28.0759	-2.65504	0.369756	-7.1805	6.94552e-13	6.54504e-12	ENSMUSG00000072623	Zfp9	protein_coding
153.221	1.29717	0.18069	7.17895	7.02482e-13	6.61409e-12	ENSMUSG00000050592	Fam78a	protein_coding
1377.5	0.473828	0.0660279	7.17618	7.16848e-13	6.74355e-12	ENSMUSG00000032309	Fbxo22	protein_coding
61.1458	2.12612	0.296488	7.17101	7.44441e-13	6.99711e-12	ENSMUSG00000042808	Gpx2	protein_coding
24.0278	-3.18372	0.443981	-7.17085	7.45348e-13	6.99962e-12	ENSMUSG00000039546	Ajap1	protein_coding
362.943	-0.892946	0.124549	-7.16946	7.52923e-13	7.0647e-12	ENSMUSG00000042331	Specc1	protein_coding
264.445	0.807734	0.112692	7.1676	7.63243e-13	7.1554e-12	ENSMUSG00000035954	Dock4	protein_coding
125.227	1.13639	0.158562	7.16681	7.67653e-13	7.19059e-12	ENSMUSG00000024268	Celf4	protein_coding
3146.86	0.446463	0.0623022	7.16608	7.71731e-13	7.22261e-12	ENSMUSG00000041438	Cirh1a	protein_coding
1904.09	-0.553931	0.0773116	-7.16492	7.783e-13	7.27787e-12	ENSMUSG00000020097	Sgpl1	protein_coding
330.184	-0.76967	0.107438	-7.16382	7.84616e-13	7.33067e-12	ENSMUSG00000052906	Ubxn8	protein_coding
2267.29	0.544672	0.076067	7.16042	8.04284e-13	7.50803e-12	ENSMUSG00000039001	Rps21	protein_coding
546.008	-0.738594	0.10322	-7.15553	8.335e-13	7.77412e-12	ENSMUSG00000019188	H13	protein_coding
362.185	-0.812224	0.113521	-7.15485	8.37662e-13	7.80629e-12	ENSMUSG00000036103	Colec12	protein_coding
4864.4	-0.482379	0.0674247	-7.15433	8.40833e-13	7.82919e-12	ENSMUSG00000066306	Numa1	protein_coding
1051.62	0.578908	0.080949	7.15151	8.58273e-13	7.98478e-12	ENSMUSG00000021807	2700060E02Rik	protein_coding
163.64	-1.32874	0.185816	-7.15084	8.62464e-13	8.01696e-12	ENSMUSG00000006205	Htra1	protein_coding
1534.2	0.686962	0.0960865	7.14941	8.71506e-13	8.09414e-12	ENSMUSG00000024769	Cdc42bpg	protein_coding
3377.61	0.429242	0.0600474	7.14839	8.77989e-13	8.14744e-12	ENSMUSG00000040667	Nup88	protein_coding
205.888	-1.05165	0.147196	-7.14457	9.02807e-13	8.37065e-12	ENSMUSG00000037568	Vash2	protein_coding
3087.07	0.575349	0.0805522	7.14256	9.16102e-13	8.48673e-12	ENSMUSG00000029405	G3bp2	protein_coding
601.154	0.583428	0.0816951	7.14153	9.22946e-13	8.54291e-12	ENSMUSG00000032288	Imp3	protein_coding
2060.19	-0.585677	0.0820325	-7.13958	9.36198e-13	8.65825e-12	ENSMUSG00000006219	Fblim1	protein_coding
904.206	-0.766826	0.10747	-7.13529	9.65839e-13	8.92484e-12	ENSMUSG00000062115	Rai1	protein_coding
759.934	-0.598233	0.083874	-7.13252	9.85512e-13	9.09896e-12	ENSMUSG00000003352	Cacnb3	protein_coding
317.011	-1.68227	0.235876	-7.13203	9.88995e-13	9.12341e-12	ENSMUSG00000028776	Tinagl1	protein_coding
681.09	-0.595677	0.0835304	-7.13125	9.94581e-13	9.16723e-12	ENSMUSG00000028032	Papss1	protein_coding
6268.04	0.359736	0.0504493	7.13065	9.98942e-13	9.19968e-12	ENSMUSG00000028936	Rpl22	protein_coding
593.354	-0.613709	0.0860678	-7.13053	9.9983e-13	9.20012e-12	ENSMUSG00000018395	Kif3a	protein_coding
1813.17	0.648109	0.0908953	7.13028	1.00162e-12	9.20884e-12	ENSMUSG00000052825	Gm9892	processed_pseudogene
439.796	-0.726322	0.101878	-7.1293	1.00879e-12	9.26698e-12	ENSMUSG00000042046	Dstyk	protein_coding
1277.49	0.678797	0.0952147	7.12912	1.01011e-12	9.27131e-12	ENSMUSG00000029012	Orc5	protein_coding
2131.82	0.859295	0.120551	7.12808	1.01779e-12	9.33401e-12	ENSMUSG00000026576	Atp1b1	protein_coding
1454.51	0.586942	0.08236	7.12654	1.0292e-12	9.43073e-12	ENSMUSG00000020116	Pno1	protein_coding
96.5089	-1.92784	0.270563	-7.12527	1.03875e-12	9.51026e-12	ENSMUSG00000025402	Nab2	protein_coding
9252.17	0.548836	0.0770856	7.11982	1.08064e-12	9.88559e-12	ENSMUSG00000067274	Rplp0	protein_coding
2517.81	-0.4441	0.062505	-7.10504	1.20289e-12	1.09947e-11	ENSMUSG00000036097	Fam178a	protein_coding
949.559	0.577949	0.0813574	7.10383	1.21346e-12	1.1082e-11	ENSMUSG00000059895	Ptp4a3	protein_coding
136.9	-1.33756	0.188323	-7.10247	1.22548e-12	1.11825e-11	ENSMUSG00000018800	Abca5	protein_coding
564.896	0.604597	0.0851281	7.10221	1.22779e-12	1.11942e-11	ENSMUSG00000037531	Mrpl47	protein_coding
176.317	1.07472	0.151438	7.0968	1.27682e-12	1.16316e-11	ENSMUSG00000081578	Gm12611	processed_pseudogene
5272.51	0.411542	0.0580274	7.0922	1.31999e-12	1.20148e-11	ENSMUSG00000028639	Ybx1	protein_coding
1866.96	-0.619529	0.0874194	-7.08686	1.37193e-12	1.24772e-11	ENSMUSG00000037016	Frem2	protein_coding
496.742	0.595617	0.0840959	7.0826	1.41479e-12	1.28564e-11	ENSMUSG00000037938	Chchd5	protein_coding
32.1118	-3.13944	0.443335	-7.08141	1.42697e-12	1.29563e-11	ENSMUSG00000037025	Foxa2	protein_coding
159.595	1.11101	0.156937	7.07935	1.44834e-12	1.31395e-11	ENSMUSG00000042258	Isl1	protein_coding
72.258	-2.068	0.292166	-7.07816	1.46085e-12	1.3242e-11	ENSMUSG00000022575	Gsdmd	protein_coding
1248.71	-0.524017	0.0741641	-7.06564	1.59873e-12	1.44798e-11	ENSMUSG00000021540	Smad5	protein_coding
105.958	-1.34372	0.190286	-7.06159	1.64613e-12	1.48968e-11	ENSMUSG00000022840	Adcy5	protein_coding
71.4287	-1.77194	0.250948	-7.06097	1.65347e-12	1.49509e-11	ENSMUSG00000067276	Capn6	protein_coding
708.949	-0.707272	0.100208	-7.05804	1.68863e-12	1.52562e-11	ENSMUSG00000036620	Mgat4b	protein_coding
763.53	-0.917818	0.130127	-7.05324	1.74804e-12	1.57799e-11	ENSMUSG00000033306	Lpp	protein_coding
554.736	-0.654334	0.0928729	-7.04548	1.84826e-12	1.66708e-11	ENSMUSG00000051154	Commd3	protein_coding
486.122	-0.949471	0.134793	-7.04394	1.86877e-12	1.6842e-11	ENSMUSG00000039159	Ube2h	protein_coding
73.9564	-1.53816	0.218419	-7.04224	1.8918e-12	1.70355e-11	ENSMUSG00000029669	Tspan12	protein_coding
118.036	-1.20315	0.170858	-7.0418	1.89769e-12	1.70745e-11	ENSMUSG00000040836	Gpr161	protein_coding
2232.54	0.45908	0.0651996	7.04114	1.90669e-12	1.71414e-11	ENSMUSG00000027395	Polr1b	protein_coding
287.433	-0.942669	0.133979	-7.03592	1.97948e-12	1.77812e-11	ENSMUSG00000030519	Apba2	protein_coding
2545.01	0.582107	0.082747	7.03478	1.99573e-12	1.79125e-11	ENSMUSG00000030265	Kras	protein_coding
6793.12	0.63712	0.0905811	7.0337	2.01125e-12	1.8037e-11	ENSMUSG00000074129	Rpl13a	protein_coding
203.58	-0.958173	0.136262	-7.03185	2.03812e-12	1.8263e-11	ENSMUSG00000030306	Tmtc1	protein_coding
110.11	-1.65808	0.235914	-7.02833	2.09027e-12	1.8715e-11	ENSMUSG00000030350	Prmt8	protein_coding
181.174	-1.18789	0.169083	-7.0255	2.13294e-12	1.90814e-11	ENSMUSG00000041189	Chrnb1	protein_coding
1766.97	0.6028	0.0858605	7.0207	2.20765e-12	1.97337e-11	ENSMUSG00000060938	Rpl26	protein_coding
396.099	1.01938	0.145311	7.01513	2.29727e-12	2.05013e-11	ENSMUSG00000078713	Tomm5	protein_coding
476.103	-0.860398	0.122648	-7.01517	2.29669e-12	2.05013e-11	ENSMUSG00000044303	Cdkn2a	protein_coding
206.341	-1.13017	0.161152	-7.01303	2.33213e-12	2.07954e-11	ENSMUSG00000031875	Cmtm3	protein_coding
1397.58	-0.637194	0.0908874	-7.0108	2.36961e-12	2.11125e-11	ENSMUSG00000005886	Ncoa2	protein_coding
56.0623	2.04679	0.292011	7.00928	2.39544e-12	2.13252e-11	ENSMUSG00000039616	Mocos	protein_coding
991.434	-0.495691	0.0707406	-7.00717	2.43193e-12	2.16325e-11	ENSMUSG00000027465	Tbc1d20	protein_coding
1652.4	0.518287	0.0740078	7.00314	2.50291e-12	2.22458e-11	ENSMUSG00000042032	Mat2b	protein_coding
608.264	-0.75628	0.108014	-7.00171	2.52855e-12	2.24555e-11	ENSMUSG00000019843	Fyn	protein_coding
2597.73	0.474427	0.0677628	7.0013	2.53598e-12	2.25032e-11	ENSMUSG00000027185	Nat10	protein_coding
2741.91	0.460678	0.0658041	7.00075	2.54601e-12	2.25739e-11	ENSMUSG00000027671	Actl6a	protein_coding
474.83	0.868599	0.124075	7.00058	2.54904e-12	2.25825e-11	ENSMUSG00000002257	Def6	protein_coding
55.0479	-1.63163	0.233078	-7.00035	2.55327e-12	2.26017e-11	ENSMUSG00000027102	Hoxd8	protein_coding
95.8182	-1.40995	0.201697	-6.99044	2.74017e-12	2.42365e-11	ENSMUSG00000027966	Col11a1	protein_coding
1738.52	-0.42202	0.0603742	-6.99007	2.74756e-12	2.42823e-11	ENSMUSG00000022897	Dyrk1a	protein_coding
1281.92	-0.539802	0.0772501	-6.98772	2.79385e-12	2.46715e-11	ENSMUSG00000012296	Tjap1	protein_coding
687.434	0.744983	0.106654	6.98502	2.84806e-12	2.513e-11	ENSMUSG00000040321	Zfp770	protein_coding
44.3477	1.99436	0.285681	6.98106	2.92971e-12	2.58296e-11	ENSMUSG00000067144	Slc22a7	protein_coding
958.262	-0.717763	0.102845	-6.97909	2.97091e-12	2.61717e-11	ENSMUSG00000054008	Ndst1	protein_coding
6590.35	0.389904	0.0558721	6.97851	2.98321e-12	2.6259e-11	ENSMUSG00000031948	Kars	protein_coding
49.3747	1.84438	0.264335	6.97741	3.00672e-12	2.64446e-11	ENSMUSG00000009633	G0s2	protein_coding
2783.56	-0.484112	0.0693958	-6.9761	3.03487e-12	2.66708e-11	ENSMUSG00000031865	Dctn1	protein_coding
25.9669	-4.27973	0.613918	-6.97117	3.14316e-12	2.76003e-11	ENSMUSG00000056445	Hoxaas2	processed_transcript
46.5188	-3.39803	0.487606	-6.9688	3.19661e-12	2.80472e-11	ENSMUSG00000028268	Gbp3	protein_coding
61.5056	-1.83862	0.263986	-6.96482	3.28827e-12	2.88283e-11	ENSMUSG00000000247	Lhx2	protein_coding
848.357	0.764545	0.109787	6.96392	3.30933e-12	2.89898e-11	ENSMUSG00000060803	Gstp1	protein_coding
117.593	-1.20457	0.17298	-6.96363	3.31615e-12	2.90262e-11	ENSMUSG00000046947	Adck2	protein_coding
2001.33	0.474719	0.068185	6.96221	3.34967e-12	2.92962e-11	ENSMUSG00000021938	Pspc1	protein_coding
1025.98	0.521555	0.0749175	6.96171	3.36158e-12	2.93769e-11	ENSMUSG00000021748	Pdhb	protein_coding
3416.83	0.434276	0.0623953	6.96008	3.40089e-12	2.96967e-11	ENSMUSG00000014859	E2f4	protein_coding
46.0768	-3.19653	0.459362	-6.95863	3.43596e-12	2.99791e-11	ENSMUSG00000000567	Sox9	protein_coding
1269.53	-0.78218	0.112431	-6.95699	3.47608e-12	3.0305e-11	ENSMUSG00000029004	Kmt2e	protein_coding
584.608	0.748237	0.107575	6.95549	3.51337e-12	3.06057e-11	ENSMUSG00000040219	Ttc12	protein_coding
98.722	-1.82857	0.262944	-6.95421	3.54551e-12	3.08397e-11	ENSMUSG00000055675	Kbtbd11	protein_coding
2855.03	0.435003	0.0625526	6.95419	3.54586e-12	3.08397e-11	ENSMUSG00000031207	Msn	protein_coding
538.933	0.797656	0.114783	6.94923	3.67289e-12	3.19192e-11	ENSMUSG00000020424	Gatsl3	protein_coding
1864.16	0.503932	0.0725332	6.94761	3.71538e-12	3.22628e-11	ENSMUSG00000026260	Ndufa10	protein_coding
479.214	0.615415	0.0886055	6.94555	3.76979e-12	3.27093e-11	ENSMUSG00000027430	Dtd1	protein_coding
1914.6	-0.519307	0.0748166	-6.94107	3.89139e-12	3.37377e-11	ENSMUSG00000020451	Limk2	protein_coding
216.969	1.13995	0.164274	6.93933	3.93976e-12	3.413e-11	ENSMUSG00000005045	Chd5	protein_coding
2261.92	-0.481257	0.0693693	-6.9376	3.98809e-12	3.45214e-11	ENSMUSG00000015291	Gdi1	protein_coding
63.0725	-2.14251	0.309214	-6.92888	4.24196e-12	3.66899e-11	ENSMUSG00000043924	Ncmap	protein_coding
120.642	-1.73646	0.250738	-6.92539	4.34764e-12	3.75743e-11	ENSMUSG00000012017	Scarf2	protein_coding
85.4525	1.84845	0.266969	6.92385	4.39545e-12	3.79575e-11	ENSMUSG00000001672	Marveld3	protein_coding
8337.96	-0.506691	0.0732047	-6.92156	4.46689e-12	3.85441e-11	ENSMUSG00000021910	Nisch	protein_coding
5027.39	-0.451975	0.0653054	-6.92094	4.48644e-12	3.86823e-11	ENSMUSG00000003316	Glg1	protein_coding
30120.3	0.541451	0.0782411	6.92029	4.50709e-12	3.88188e-11	ENSMUSG00000020372	Gnb2l1	protein_coding
1622.07	0.595123	0.0859987	6.92014	4.51189e-12	3.88188e-11	ENSMUSG00000011179	Odc1	protein_coding
1287.97	0.599877	0.086686	6.92011	4.51291e-12	3.88188e-11	ENSMUSG00000029223	Uchl1	protein_coding
3554.71	0.728217	0.105284	6.91667	4.62391e-12	3.97424e-11	ENSMUSG00000036752	Tubb4b	protein_coding
493.319	-0.692476	0.10013	-6.91577	4.65325e-12	3.99632e-11	ENSMUSG00000032754	Slc8b1	protein_coding
693.887	-0.668428	0.0966577	-6.91541	4.66511e-12	4.00337e-11	ENSMUSG00000022867	Usp25	protein_coding
4857.75	0.505948	0.0731917	6.91264	4.75706e-12	4.07907e-11	ENSMUSG00000025651	Uqcrc1	protein_coding
3807.2	0.468173	0.067736	6.91173	4.78781e-12	4.10223e-11	ENSMUSG00000050244	Heatr1	protein_coding
1877.42	0.424143	0.0613887	6.90914	4.87615e-12	4.17465e-11	ENSMUSG00000093904	Tomm20	protein_coding
2531.45	0.421048	0.0609497	6.90811	4.91145e-12	4.20159e-11	ENSMUSG00000028948	Nol9	protein_coding
1976.91	0.523053	0.0757351	6.90635	4.97288e-12	4.25083e-11	ENSMUSG00000040688	Tbl3	protein_coding
805.635	0.709277	0.10275	6.90292	5.09446e-12	4.35135e-11	ENSMUSG00000024078	Ttc27	protein_coding
1116.53	-0.490165	0.0710168	-6.90209	5.12429e-12	4.37342e-11	ENSMUSG00000066043	Phactr4	protein_coding
92.9947	2.4211	0.350813	6.90141	5.14888e-12	4.39098e-11	ENSMUSG00000035186	Ubd	protein_coding
470.174	-0.765658	0.110948	-6.90104	5.16248e-12	4.39916e-11	ENSMUSG00000015709	Arnt2	protein_coding
527.05	-0.803223	0.116408	-6.90008	5.19741e-12	4.42548e-11	ENSMUSG00000038025	Phf2	protein_coding
780.11	-0.666482	0.0965973	-6.89959	5.21544e-12	4.43738e-11	ENSMUSG00000037972	Snn	protein_coding
43.6885	-2.22362	0.322308	-6.89903	5.23574e-12	4.45119e-11	ENSMUSG00000010476	Ebf3	protein_coding
650.426	-0.794477	0.115165	-6.89861	5.25145e-12	4.46109e-11	ENSMUSG00000039205	Ciz1	protein_coding
56.8202	-2.30183	0.333689	-6.89811	5.26999e-12	4.47336e-11	ENSMUSG00000081586	Gm11544	unprocessed_pseudogene
501.637	0.708318	0.102693	6.89744	5.29497e-12	4.49109e-11	ENSMUSG00000022519	Srl	protein_coding
740.283	0.717613	0.104067	6.89569	5.36037e-12	4.54304e-11	ENSMUSG00000049751	Rpl36al	protein_coding
190.913	-1.29817	0.188277	-6.89501	5.38602e-12	4.56125e-11	ENSMUSG00000042357	Gjb5	protein_coding
841.818	0.737632	0.107005	6.89342	5.44656e-12	4.60895e-11	ENSMUSG00000039640	Mrpl12	protein_coding
288.867	1.06404	0.154493	6.88731	5.68568e-12	4.80758e-11	ENSMUSG00000074796	Slc4a11	protein_coding
4395.45	0.709627	0.103136	6.88049	5.9645e-12	5.03945e-11	ENSMUSG00000042354	Gnl3	protein_coding
5410.15	0.530526	0.077108	6.8803	5.97279e-12	5.04256e-11	ENSMUSG00000041718	Alg13	protein_coding
1818.06	-0.457871	0.0665618	-6.87889	6.03228e-12	5.08886e-11	ENSMUSG00000041870	Ankrd13a	protein_coding
1261.86	-0.461754	0.0671505	-6.87641	6.13806e-12	5.17411e-11	ENSMUSG00000003458	Ncstn	protein_coding
3801.46	0.387354	0.0563738	6.87117	6.36779e-12	5.36364e-11	ENSMUSG00000038762	Abcf1	protein_coding
171.835	1.2919	0.188139	6.86674	6.56876e-12	5.52866e-11	ENSMUSG00000064179	Tnnt1	protein_coding
1054.21	-0.693267	0.100994	-6.86443	6.67561e-12	5.61428e-11	ENSMUSG00000018398	2008-09-01	protein_coding
698.213	0.623443	0.0908861	6.8596	6.90526e-12	5.80296e-11	ENSMUSG00000017764	Zswim1	protein_coding
250.236	-0.880678	0.128459	-6.85571	7.09568e-12	5.95841e-11	ENSMUSG00000043154	Ppp2r3a	protein_coding
2607.53	0.576481	0.084132	6.8521	7.27735e-12	6.10628e-11	ENSMUSG00000025995	Wdr75	protein_coding
289.903	-0.90725	0.132438	-6.85039	7.36501e-12	6.1751e-11	ENSMUSG00000070056	Mfhas1	protein_coding
290.405	-0.711105	0.10382	-6.84943	7.41456e-12	6.21189e-11	ENSMUSG00000032041	Tirap	protein_coding
447.375	-0.639523	0.0933752	-6.84897	7.4386e-12	6.22727e-11	ENSMUSG00000017288	Vps53	protein_coding
351.062	0.990891	0.14471	6.84743	7.51871e-12	6.28952e-11	ENSMUSG00000040564	Apoc1	protein_coding
108.293	-1.40535	0.205287	-6.84579	7.60531e-12	6.35711e-11	ENSMUSG00000024339	Tap2	protein_coding
2381.41	0.622301	0.0909126	6.84504	7.64532e-12	6.38568e-11	ENSMUSG00000060098	Prmt7	protein_coding
197.11	1.80495	0.263867	6.84037	7.89894e-12	6.59249e-11	ENSMUSG00000028019	Pdgfc	protein_coding
508.81	0.837842	0.122521	6.83835	8.01094e-12	6.68087e-11	ENSMUSG00000030491	Tdrd12	protein_coding
209.902	-1.05026	0.153633	-6.83616	8.13448e-12	6.77874e-11	ENSMUSG00000058571	Gpc6	protein_coding
1080.7	0.630591	0.0923377	6.82918	8.53996e-12	7.11123e-11	ENSMUSG00000044018	Mrpl50	protein_coding
17.9021	-4.28745	0.627826	-6.82904	8.54866e-12	7.11306e-11	ENSMUSG00000048015	Neurod4	protein_coding
5346.18	0.455281	0.0666776	6.82809	8.60515e-12	7.15462e-11	ENSMUSG00000022462	Slc38a2	protein_coding
169.704	-1.29779	0.190175	-6.82418	8.84306e-12	7.34685e-11	ENSMUSG00000025969	Nrp2	protein_coding
310.235	0.943632	0.138309	6.82263	8.93916e-12	7.42106e-11	ENSMUSG00000070708	Gtsf1l	protein_coding
266.625	0.98709	0.144693	6.82199	8.97896e-12	7.44846e-11	ENSMUSG00000058254	Tspan7	protein_coding
179.246	-1.69192	0.248103	-6.81943	9.14042e-12	7.57665e-11	ENSMUSG00000003934	Efnb3	protein_coding
131.711	1.6101	0.236111	6.81928	9.14995e-12	7.57882e-11	ENSMUSG00000034792	Gna15	protein_coding
18049.5	0.449643	0.0659705	6.81582	9.37266e-12	7.75742e-11	ENSMUSG00000012848	Rps5	protein_coding
315.276	-0.80577	0.118297	-6.8114	9.66557e-12	7.99381e-11	ENSMUSG00000020021	Fgd6	protein_coding
1757.86	0.541887	0.0795747	6.8098	9.77359e-12	8.07704e-11	ENSMUSG00000074227	Spint2	protein_coding
1094.42	0.632786	0.0929878	6.80505	1.01016e-11	8.34184e-11	ENSMUSG00000027170	Eif3m	protein_coding
3819.93	0.383057	0.0563587	6.79676	1.06998e-11	8.82914e-11	ENSMUSG00000038279	Nop2	protein_coding
54.4264	-2.35321	0.346238	-6.79653	1.07173e-11	8.83689e-11	ENSMUSG00000072214	2005-09-01	protein_coding
408.829	-0.640766	0.0943193	-6.79358	1.09383e-11	9.01233e-11	ENSMUSG00000037410	Tbc1d2b	protein_coding
938.615	0.594303	0.0874876	6.793	1.09827e-11	9.04213e-11	ENSMUSG00000084159	Gm12696	processed_pseudogene
653.755	0.755954	0.111306	6.79166	1.10848e-11	9.11316e-11	ENSMUSG00000038510	Rpf2	protein_coding
220.267	1.06211	0.156384	6.79165	1.10856e-11	9.11316e-11	ENSMUSG00000026831	1700007K13Rik	protein_coding
1980.48	0.476962	0.0702507	6.78943	1.1258e-11	9.24795e-11	ENSMUSG00000046711	Hmga1	protein_coding
404.062	-1.0488	0.154487	-6.78892	1.12976e-11	9.27353e-11	ENSMUSG00000033170	Card10	protein_coding
571.753	-0.856964	0.126312	-6.7845	1.16492e-11	9.55499e-11	ENSMUSG00000025555	Farp1	protein_coding
2719.4	-0.392408	0.057878	-6.77993	1.20235e-11	9.85461e-11	ENSMUSG00000038502	Ptov1	protein_coding
2199.57	-0.631987	0.0932234	-6.77928	1.20778e-11	9.89165e-11	ENSMUSG00000030246	Ldhb	protein_coding
209.629	-0.945087	0.139439	-6.77777	1.22043e-11	9.98786e-11	ENSMUSG00000002409	Dyrk1b	protein_coding
1682.57	-0.53115	0.0783737	-6.77715	1.22569e-11	1.00234e-10	ENSMUSG00000046841	Ckap4	protein_coding
61.1076	-2.32858	0.343657	-6.77589	1.23639e-11	1.00958e-10	ENSMUSG00000075611	Gm11545	unprocessed_pseudogene
295.311	-0.890389	0.131404	-6.77595	1.23596e-11	1.00958e-10	ENSMUSG00000080708	Ccnd3-ps	processed_pseudogene
9383.82	0.541463	0.079956	6.77201	1.27004e-11	1.03628e-10	ENSMUSG00000007739	Cct4	protein_coding
3678.55	-0.39402	0.0581889	-6.7714	1.27539e-11	1.03987e-10	ENSMUSG00000051853	Arf3	protein_coding
2035.82	0.456191	0.0673753	6.7709	1.27986e-11	1.04274e-10	ENSMUSG00000028902	Sf3a3	protein_coding
2665.41	0.445574	0.0658134	6.77027	1.28543e-11	1.0465e-10	ENSMUSG00000002984	Tomm40	protein_coding
1163.82	0.756403	0.111821	6.76444	1.33824e-11	1.08869e-10	ENSMUSG00000073676	Hspe1	protein_coding
69.1291	1.54434	0.228325	6.76378	1.34436e-11	1.09286e-10	ENSMUSG00000045730	Adrb2	protein_coding
59.4862	-1.84973	0.273648	-6.75952	1.38453e-11	1.12468e-10	ENSMUSG00000070867	Trabd2b	protein_coding
117.936	-1.34766	0.199492	-6.75544	1.42398e-11	1.15586e-10	ENSMUSG00000036225	Kctd1	protein_coding
510.36	-0.99601	0.147477	-6.75366	1.44165e-11	1.16934e-10	ENSMUSG00000046546	Fam43a	protein_coding
435.729	0.78989	0.117015	6.75032	1.47518e-11	1.19565e-10	ENSMUSG00000022428	Cby1	protein_coding
217.826	-0.88666	0.131367	-6.74948	1.48375e-11	1.2017e-10	ENSMUSG00000015745	Plekho1	protein_coding
712.344	-0.753684	0.11168	-6.74861	1.49269e-11	1.20805e-10	ENSMUSG00000032741	Tpcn1	protein_coding
45.892	2.43967	0.361541	6.74797	1.49927e-11	1.21248e-10	ENSMUSG00000025219	Fgf8	protein_coding
5080.23	0.56841	0.0842652	6.74549	1.52513e-11	1.23158e-10	ENSMUSG00000020326	Ccng1	protein_coding
1809.26	-0.706275	0.104702	-6.74555	1.52444e-11	1.23158e-10	ENSMUSG00000023991	Foxp4	protein_coding
2230.26	0.400401	0.0593657	6.74466	1.53383e-11	1.23769e-10	ENSMUSG00000003099	Ppp5c	protein_coding
630.949	0.58678	0.0870195	6.74309	1.55055e-11	1.25026e-10	ENSMUSG00000028741	Mrto4	protein_coding
734.657	-0.555299	0.0823607	-6.74228	1.55919e-11	1.2563e-10	ENSMUSG00000018661	Cog1	protein_coding
1505.28	-0.573621	0.0851169	-6.73921	1.59247e-11	1.28217e-10	ENSMUSG00000028759	Hp1bp3	protein_coding
150.271	-1.1317	0.167992	-6.73666	1.62071e-11	1.30395e-10	ENSMUSG00000034981	Parm1	protein_coding
576.715	-0.800289	0.118824	-6.73505	1.63868e-11	1.31744e-10	ENSMUSG00000029482	Aacs	protein_coding
515.074	0.771661	0.114607	6.73309	1.66095e-11	1.33339e-10	ENSMUSG00000020521	Rnft1	protein_coding
698.117	-0.484735	0.0719919	-6.73319	1.65988e-11	1.33339e-10	ENSMUSG00000025702	2008-03-01	protein_coding
398.223	0.828955	0.123124	6.73266	1.66587e-11	1.33636e-10	ENSMUSG00000035443	Thyn1	protein_coding
203.196	0.945768	0.140478	6.73251	1.66758e-11	1.33675e-10	ENSMUSG00000050323	Ndufaf6	protein_coding
413.484	0.794479	0.118014	6.73209	1.67239e-11	1.33963e-10	ENSMUSG00000027555	Car13	protein_coding
119.155	-1.33265	0.19796	-6.73194	1.67418e-11	1.34008e-10	ENSMUSG00000034910	Pygo1	protein_coding
102.416	-1.23332	0.183282	-6.7291	1.70712e-11	1.36544e-10	ENSMUSG00000024873	Cnih2	protein_coding
307.998	-0.795445	0.118386	-6.71909	1.82857e-11	1.46152e-10	ENSMUSG00000037463	Fbxo27	protein_coding
7823.05	0.788347	0.117352	6.71781	1.84476e-11	1.47339e-10	ENSMUSG00000047146	Tet1	protein_coding
92.0093	1.28377	0.191141	6.71634	1.86351e-11	1.48727e-10	ENSMUSG00000019368	Sec14l4	protein_coding
847.198	0.759016	0.113065	6.71312	1.90506e-11	1.51933e-10	ENSMUSG00000029521	Chek2	protein_coding
691.946	-0.597574	0.0890602	-6.70977	1.94931e-11	1.55349e-10	ENSMUSG00000031393	Mecp2	protein_coding
2318.97	0.430949	0.0642414	6.70827	1.96941e-11	1.56836e-10	ENSMUSG00000028633	Ctps	protein_coding
1549.85	-0.518817	0.0773613	-6.70642	1.99463e-11	1.5873e-10	ENSMUSG00000030172	Erc1	protein_coding
4264.28	0.477154	0.0711522	6.70611	1.99886e-11	1.58951e-10	ENSMUSG00000027405	Nop56	protein_coding
1501.04	0.523448	0.0780862	6.70346	2.03545e-11	1.61743e-10	ENSMUSG00000053289	Ddx10	protein_coding
943.088	0.487616	0.0727728	6.70052	2.07677e-11	1.64907e-10	ENSMUSG00000020079	Supv3l1	protein_coding
2410.22	0.437026	0.0652585	6.69684	2.12969e-11	1.68986e-10	ENSMUSG00000050017	Pitpnb	protein_coding
809.808	-0.882012	0.131823	-6.69089	2.21817e-11	1.75879e-10	ENSMUSG00000031537	Ikbkb	protein_coding
88.4508	-1.33139	0.198992	-6.69064	2.2219e-11	1.76048e-10	ENSMUSG00000021373	Cap2	protein_coding
886.842	-0.560779	0.0838211	-6.69018	2.2289e-11	1.76474e-10	ENSMUSG00000021188	Trip11	protein_coding
191.71	-2.29035	0.342406	-6.68899	2.24716e-11	1.77792e-10	ENSMUSG00000021892	Sh3bp5	protein_coding
694.811	-0.823622	0.123144	-6.68826	2.25833e-11	1.78546e-10	ENSMUSG00000021127	Zfp36l1	protein_coding
179.262	1.62269	0.242702	6.68592	2.29477e-11	1.81296e-10	ENSMUSG00000059900	Tmem40	protein_coding
94.4611	1.09828	0.164279	6.68545	2.30218e-11	1.81751e-10	ENSMUSG00000041119	Pde9a	protein_coding
1301.48	0.458087	0.0685355	6.68395	2.32592e-11	1.83493e-10	ENSMUSG00000022253	Nadk2	protein_coding
70.3274	-1.71917	0.25729	-6.68185	2.35939e-11	1.85999e-10	ENSMUSG00000024330	Col11a2	protein_coding
101.696	-1.67446	0.250766	-6.67736	2.43277e-11	1.91647e-10	ENSMUSG00000062369	Usp17lb	protein_coding
856.757	0.598199	0.0896993	6.66894	2.57661e-11	2.02832e-10	ENSMUSG00000022257	Laptm4b	protein_coding
3182.42	0.418664	0.0628101	6.66554	2.63685e-11	2.07425e-10	ENSMUSG00000024754	Tmem2	protein_coding
1369.81	0.528013	0.0792511	6.66254	2.69136e-11	2.11561e-10	ENSMUSG00000030264	Thumpd3	protein_coding
1074.82	-0.512715	0.0770205	-6.65687	2.79718e-11	2.19721e-10	ENSMUSG00000032336	Nptn	protein_coding
757.145	0.666559	0.100158	6.65505	2.83205e-11	2.223e-10	ENSMUSG00000036568	Gltscr1l	protein_coding
191.146	1.42384	0.213988	6.65381	2.8561e-11	2.24028e-10	ENSMUSG00000022102	Dok2	protein_coding
5111.19	0.729596	0.109671	6.65257	2.88024e-11	2.25759e-10	ENSMUSG00000043535	Setx	protein_coding
892.708	0.652706	0.098115	6.65245	2.88244e-11	2.25771e-10	ENSMUSG00000036098	Myrf	protein_coding
273.382	-0.879237	0.132209	-6.65034	2.92408e-11	2.28868e-10	ENSMUSG00000022120	Rnf219	protein_coding
224.948	-0.933448	0.140364	-6.65018	2.92735e-11	2.28961e-10	ENSMUSG00000051351	Zfp46	protein_coding
456.799	-0.621931	0.0935337	-6.64928	2.94538e-11	2.30206e-10	ENSMUSG00000031823	Zdhhc7	protein_coding
2415.84	0.514771	0.0774404	6.64733	2.98463e-11	2.33108e-10	ENSMUSG00000039456	Morc3	protein_coding
381.195	-0.989935	0.148952	-6.64602	3.01132e-11	2.35025e-10	ENSMUSG00000034765	Dusp5	protein_coding
327.588	-0.664838	0.100098	-6.64188	3.09703e-11	2.41542e-10	ENSMUSG00000060681	Slc9a6	protein_coding
230.03	-0.984183	0.148255	-6.63844	3.17021e-11	2.47073e-10	ENSMUSG00000037788	Vopp1	protein_coding
1299.34	-0.641849	0.0967274	-6.63564	3.23089e-11	2.51623e-10	ENSMUSG00000026987	Baz2b	protein_coding
193.678	-1.16601	0.175738	-6.63491	3.24707e-11	2.52703e-10	ENSMUSG00000036902	Neto2	protein_coding
564.088	-0.70105	0.105674	-6.63408	3.26523e-11	2.53936e-10	ENSMUSG00000015488	Cacfd1	protein_coding
293.51	1.02547	0.154604	6.63288	3.29207e-11	2.55842e-10	ENSMUSG00000023484	Prph	protein_coding
1129.67	0.72837	0.109827	6.632	3.31178e-11	2.57192e-10	ENSMUSG00000024181	Mrpl28	protein_coding
1591.32	0.579847	0.0874346	6.63178	3.31668e-11	2.5739e-10	ENSMUSG00000026456	Cyb5r1	protein_coding
3694.58	0.493869	0.0745005	6.62907	3.37818e-11	2.61976e-10	ENSMUSG00000026701	Prdx6	protein_coding
1663.93	-0.445966	0.0673078	-6.62578	3.4542e-11	2.67682e-10	ENSMUSG00000004661	Arid3b	protein_coding
1535.44	0.740885	0.111848	6.62403	3.49547e-11	2.70689e-10	ENSMUSG00000028480	Glipr2	protein_coding
347.838	0.840862	0.126958	6.62314	3.51637e-11	2.72115e-10	ENSMUSG00000061353	Cxcl12	protein_coding
397.169	-0.752645	0.113697	-6.61976	3.5978e-11	2.7822e-10	ENSMUSG00000041779	Tram2	protein_coding
5710.09	0.581935	0.0879684	6.61528	3.70853e-11	2.8658e-10	ENSMUSG00000032244	Fem1b	protein_coding
42.5497	-1.79808	0.271919	-6.61255	3.77751e-11	2.91705e-10	ENSMUSG00000043342	Hoxd9	protein_coding
218.04	-1.19166	0.180305	-6.60916	3.86503e-11	2.98253e-10	ENSMUSG00000059674	Cdh24	protein_coding
114.522	-1.07784	0.163092	-6.60879	3.87481e-11	2.98797e-10	ENSMUSG00000055493	Epm2a	protein_coding
3996.22	0.536138	0.0811509	6.60667	3.93057e-11	3.02883e-10	ENSMUSG00000084349	Rpl3-ps1	processed_pseudogene
916.812	-1.44362	0.218522	-6.6063	3.94047e-11	3.03433e-10	ENSMUSG00000023764	Sfi1	protein_coding
781.083	-0.571611	0.0865381	-6.60531	3.96685e-11	3.0525e-10	ENSMUSG00000034940	Synrg	protein_coding
270.32	-0.947108	0.143437	-6.60297	4.03014e-11	3.09902e-10	ENSMUSG00000033446	Lpar6	protein_coding
662.939	-0.692807	0.104979	-6.5995	4.12559e-11	3.17019e-10	ENSMUSG00000042423	Fbrs	protein_coding
920.098	0.556642	0.0843657	6.59797	4.16835e-11	3.2008e-10	ENSMUSG00000029186	Pi4k2b	protein_coding
162.022	-0.996075	0.151015	-6.59588	4.22734e-11	3.24383e-10	ENSMUSG00000030272	Camk1	protein_coding
264.185	0.850572	0.12902	6.59254	4.32367e-11	3.31542e-10	ENSMUSG00000066894	Vsig10	protein_coding
337.739	-0.923577	0.140117	-6.59149	4.35447e-11	3.3367e-10	ENSMUSG00000038271	Iffo1	protein_coding
848.695	0.71568	0.108633	6.58804	4.45667e-11	3.41263e-10	ENSMUSG00000049881	2810025M15Rik	transcribed_processed_pseudogene
675.841	-0.633644	0.0961916	-6.58731	4.47856e-11	3.42699e-10	ENSMUSG00000038072	Galnt11	protein_coding
42.7733	2.18286	0.331522	6.58435	4.5687e-11	3.49352e-10	ENSMUSG00000028786	Tmem54	protein_coding
497.333	-0.758658	0.115262	-6.58201	4.64137e-11	3.54662e-10	ENSMUSG00000027932	Slc27a3	protein_coding
637.437	-0.762334	0.115873	-6.57905	4.73474e-11	3.61544e-10	ENSMUSG00000041729	Coro2b	protein_coding
330.269	0.737811	0.11217	6.57764	4.77976e-11	3.64727e-10	ENSMUSG00000028247	Coq3	protein_coding
1284.37	0.480463	0.0730479	6.57737	4.78838e-11	3.6513e-10	ENSMUSG00000026608	Kctd3	protein_coding
1595.21	0.42592	0.0647652	6.57637	4.82067e-11	3.67337e-10	ENSMUSG00000039929	Urb1	protein_coding
2885.23	-0.325395	0.0494967	-6.57407	4.89566e-11	3.72792e-10	ENSMUSG00000005417	Mprip	protein_coding
461.359	0.79241	0.120562	6.57261	4.9441e-11	3.76219e-10	ENSMUSG00000035235	Trim13	protein_coding
7094.15	0.388415	0.0591064	6.57145	4.98272e-11	3.78894e-10	ENSMUSG00000005370	Msh6	protein_coding
986.863	-0.689619	0.105022	-6.56641	5.15435e-11	3.91674e-10	ENSMUSG00000034312	Iqsec1	protein_coding
45.5875	-3.63583	0.553794	-6.5653	5.19282e-11	3.94323e-10	ENSMUSG00000021071	Trim9	protein_coding
2282.59	0.496258	0.0756061	6.56373	5.2478e-11	3.98222e-10	ENSMUSG00000004393	Ddx56	protein_coding
9136.22	0.618466	0.0942413	6.56258	5.28861e-11	4.01041e-10	ENSMUSG00000029447	Cct6a	processed_transcript
335.484	-0.741741	0.113039	-6.5618	5.31614e-11	4.02849e-10	ENSMUSG00000048503	Tmem136	protein_coding
15.3073	-3.26534	0.498047	-6.55629	5.51621e-11	4.17722e-10	ENSMUSG00000062432	Cyp26c1	protein_coding
461.484	-0.842911	0.128606	-6.55423	5.59293e-11	4.23239e-10	ENSMUSG00000032245	Cln6	protein_coding
2776.41	0.435336	0.0664312	6.55319	5.63198e-11	4.25899e-10	ENSMUSG00000026281	Dtymk	protein_coding
374.36	-1.02884	0.157038	-6.55155	5.69413e-11	4.30302e-10	ENSMUSG00000022994	Adcy6	protein_coding
135.288	-1.17999	0.180113	-6.55138	5.70088e-11	4.30515e-10	ENSMUSG00000061666	Gdpd1	protein_coding
354.527	-0.651987	0.0995887	-6.54679	5.87852e-11	4.43623e-10	ENSMUSG00000028476	Reck	protein_coding
216.779	-0.985685	0.150572	-6.54628	5.89887e-11	4.44853e-10	ENSMUSG00000035776	Cd99l2	protein_coding
3437.95	0.469082	0.0717287	6.53967	6.16527e-11	4.64623e-10	ENSMUSG00000053565	Eif3k	protein_coding
621.357	0.626486	0.0957996	6.53954	6.1707e-11	4.64713e-10	ENSMUSG00000043618	Eif5al3-ps	processed_pseudogene
315.78	-1.00782	0.154217	-6.53507	6.35806e-11	4.78493e-10	ENSMUSG00000026879	Gsn	protein_coding
632.067	-1.07343	0.164333	-6.53207	6.48677e-11	4.87844e-10	ENSMUSG00000022037	Clu	protein_coding
2464.65	0.451134	0.0691089	6.52788	6.67086e-11	5.01345e-10	ENSMUSG00000036737	Oxsr1	protein_coding
2582.76	0.382644	0.0586304	6.52638	6.73784e-11	5.06031e-10	ENSMUSG00000021193	Pitrm1	protein_coding
1792.2	-0.490019	0.0751294	-6.52233	6.92238e-11	5.19534e-10	ENSMUSG00000037795	N4bp2	protein_coding
149.601	-1.35693	0.20812	-6.51994	7.03354e-11	5.27351e-10	ENSMUSG00000033597	Caskin1	protein_coding
7345.7	0.453028	0.0694841	6.51988	7.03616e-11	5.27351e-10	ENSMUSG00000024360	Etf1	protein_coding
115.016	-1.28715	0.197423	-6.51977	7.04154e-11	5.27393e-10	ENSMUSG00000029185	Fam114a1	protein_coding
463.069	-0.963408	0.147808	-6.51795	7.12734e-11	5.33454e-10	ENSMUSG00000074405	Zfp865	protein_coding
940.642	-0.517567	0.0794139	-6.51734	7.15663e-11	5.35281e-10	ENSMUSG00000030822	Prr14	protein_coding
2196.92	0.406923	0.0624387	6.51716	7.16517e-11	5.35554e-10	ENSMUSG00000041483	Zfp281	protein_coding
911.517	0.671531	0.103068	6.51542	7.24862e-11	5.41422e-10	ENSMUSG00000082935	Gm7658	processed_pseudogene
4088.76	-0.567613	0.0871235	-6.51504	7.26708e-11	5.42431e-10	ENSMUSG00000093930	Hmgcs1	protein_coding
5740.57	0.50209	0.0771309	6.50959	7.53576e-11	5.62102e-10	ENSMUSG00000026020	Nop58	protein_coding
164.311	-1.16476	0.178972	-6.50806	7.61263e-11	5.6745e-10	ENSMUSG00000030527	Crtc3	protein_coding
428.175	-0.776414	0.119316	-6.50719	7.65716e-11	5.7038e-10	ENSMUSG00000018865	Sult4a1	protein_coding
138.367	1.06436	0.163571	6.50705	7.66392e-11	5.70495e-10	ENSMUSG00000042686	Jph1	protein_coding
2600.24	-0.448874	0.0690073	-6.50474	7.78275e-11	5.78948e-10	ENSMUSG00000034708	Grn	protein_coding
80.2696	-1.77333	0.272698	-6.5029	7.87864e-11	5.85683e-10	ENSMUSG00000044835	Ankrd45	protein_coding
3897.08	0.425427	0.0654224	6.50278	7.88513e-11	5.85768e-10	ENSMUSG00000079139	Gm4204	processed_pseudogene
1297.92	0.534494	0.0822005	6.50232	7.90914e-11	5.87153e-10	ENSMUSG00000080921	Rpl38-ps2	processed_pseudogene
151.386	-1.09615	0.168731	-6.49645	8.22368e-11	6.1009e-10	ENSMUSG00000020473	Aebp1	protein_coding
954.177	-0.630987	0.0971734	-6.49341	8.39144e-11	6.22114e-10	ENSMUSG00000046785	Epm2aip1	protein_coding
193.567	-0.96856	0.149393	-6.4833	8.97394e-11	6.64849e-10	ENSMUSG00000049288	Lix1l	protein_coding
450.031	-0.729333	0.112504	-6.48274	9.00713e-11	6.66856e-10	ENSMUSG00000022223	Sdr39u1	protein_coding
1601.76	0.373264	0.0575824	6.48226	9.03578e-11	6.68526e-10	ENSMUSG00000001100	Poldip2	protein_coding
689.631	-0.543923	0.0839156	-6.48179	9.06405e-11	6.69712e-10	ENSMUSG00000025195	Dnmbp	protein_coding
266.199	0.855705	0.132016	6.48182	9.062e-11	6.69712e-10	ENSMUSG00000039720	Got1l1	protein_coding
320.22	-0.708622	0.109383	-6.47836	9.27242e-11	6.84646e-10	ENSMUSG00000060301	2610008E11Rik	protein_coding
734.449	-0.533308	0.0823309	-6.47762	9.318e-11	6.87177e-10	ENSMUSG00000022637	Cblb	protein_coding
635.012	0.615838	0.095072	6.4776	9.31925e-11	6.87177e-10	ENSMUSG00000038368	Focad	protein_coding
285.755	-0.769954	0.118875	-6.477	9.35648e-11	6.89458e-10	ENSMUSG00000022361	Zhx1	protein_coding
249.133	1.344	0.207537	6.47597	9.42061e-11	6.93717e-10	ENSMUSG00000030088	Aldh1l1	protein_coding
1009.12	0.527786	0.0815599	6.47115	9.72624e-11	7.15742e-10	ENSMUSG00000025869	Nop16	protein_coding
18158.6	0.406555	0.0628614	6.46748	9.96509e-11	7.32826e-10	ENSMUSG00000038587	Akap12	protein_coding
717.429	-0.712958	0.11024	-6.46733	9.97496e-11	7.33059e-10	ENSMUSG00000034462	Pkd2	protein_coding
523.46	-0.769149	0.118987	-6.46412	1.01887e-10	7.48265e-10	ENSMUSG00000031166	Wdr13	protein_coding
1817.27	0.494625	0.0765738	6.45946	1.05076e-10	7.71105e-10	ENSMUSG00000032400	Zwilch	protein_coding
436.828	0.700872	0.108505	6.45937	1.05138e-10	7.71105e-10	ENSMUSG00000025742	Prps2	protein_coding
68.894	1.84318	0.285511	6.45574	1.07689e-10	7.89285e-10	ENSMUSG00000033949	Trim36	protein_coding
812.443	0.573591	0.0888726	6.45408	1.08876e-10	7.97454e-10	ENSMUSG00000059734	Ndufs8	protein_coding
81.7944	1.37028	0.212395	6.45157	1.10697e-10	8.10252e-10	ENSMUSG00000058966	Fam57b	protein_coding
853.018	0.626273	0.0971243	6.44816	1.13213e-10	8.28077e-10	ENSMUSG00000020444	Guk1	protein_coding
615.413	-0.692742	0.107434	-6.44807	1.13284e-10	8.28077e-10	ENSMUSG00000033902	Mapkbp1	protein_coding
1124.47	-0.447632	0.0694619	-6.44427	1.16157e-10	8.48509e-10	ENSMUSG00000025793	Hgs	protein_coding
1340.42	0.433224	0.0672758	6.43953	1.19846e-10	8.74874e-10	ENSMUSG00000039356	Exosc2	protein_coding
845.169	-0.64121	0.0995902	-6.43849	1.20671e-10	8.8031e-10	ENSMUSG00000022801	Lrch3	protein_coding
646.192	-0.544337	0.0845628	-6.43708	1.21796e-10	8.87928e-10	ENSMUSG00000034557	Zfyve9	protein_coding
591.517	0.541662	0.0841741	6.43503	1.2345e-10	8.99384e-10	ENSMUSG00000021607	Mrpl36	protein_coding
4217.39	0.430534	0.0669098	6.43454	1.23851e-10	9.01706e-10	ENSMUSG00000024097	Srsf7	protein_coding
902.049	-0.62308	0.0968403	-6.4341	1.24211e-10	9.03725e-10	ENSMUSG00000023092	Fhl1	protein_coding
1705.32	-0.666176	0.103599	-6.43033	1.2733e-10	9.25804e-10	ENSMUSG00000029381	Shroom3	protein_coding
1018.27	-0.566948	0.0882014	-6.42788	1.29399e-10	9.40223e-10	ENSMUSG00000036644	Tbc1d9b	protein_coding
10212.3	0.469474	0.073044	6.42728	1.2991e-10	9.43309e-10	ENSMUSG00000030057	Cnbp	protein_coding
68.6241	-2.26514	0.35247	-6.42648	1.30589e-10	9.47615e-10	ENSMUSG00000037578	Pkd2l1	protein_coding
752.609	0.538827	0.0838579	6.42548	1.31452e-10	9.53245e-10	ENSMUSG00000028889	Yrdc	protein_coding
290.269	0.845792	0.131638	6.42516	1.31732e-10	9.54644e-10	ENSMUSG00000053398	Phgdh	protein_coding
1731	0.742203	0.115541	6.42369	1.33007e-10	9.63244e-10	ENSMUSG00000031917	Nip7	protein_coding
1286.97	-0.427393	0.0665941	-6.41788	1.38188e-10	1.0001e-09	ENSMUSG00000019889	Ptprk	protein_coding
214.794	-2.44204	0.380538	-6.41733	1.38688e-10	1.00306e-09	ENSMUSG00000090714	Zscan4d	protein_coding
7409.02	0.386539	0.0602434	6.41628	1.39648e-10	1.00934e-09	ENSMUSG00000027423	Snx5	protein_coding
450.278	1.04507	0.162881	6.41616	1.39758e-10	1.00946e-09	ENSMUSG00000058135	Gstm1	protein_coding
859.185	0.747795	0.116571	6.41494	1.40877e-10	1.01688e-09	ENSMUSG00000025290	Rps24	protein_coding
846.739	-0.622152	0.0969871	-6.41479	1.41019e-10	1.01723e-09	ENSMUSG00000051403	Ppp1r37	protein_coding
2527.69	0.484986	0.0756434	6.41147	1.44123e-10	1.03826e-09	ENSMUSG00000005204	Senp3	protein_coding
1072.71	-0.512956	0.080005	-6.41155	1.44047e-10	1.03826e-09	ENSMUSG00000024098	Twsg1	protein_coding
3322.74	-0.480039	0.0748797	-6.41081	1.44748e-10	1.04207e-09	ENSMUSG00000038545	Cul7	protein_coding
320.901	-0.849183	0.13256	-6.40603	1.49354e-10	1.07452e-09	ENSMUSG00000034863	Ano8	protein_coding
2610.94	-0.641447	0.100135	-6.40583	1.49557e-10	1.07528e-09	ENSMUSG00000002900	Lamb1	protein_coding
5910.52	0.355985	0.0555887	6.4039	1.51462e-10	1.08826e-09	ENSMUSG00000066232	Ipo7	protein_coding
907.274	0.611193	0.095447	6.40349	1.51869e-10	1.09047e-09	ENSMUSG00000043004	Gng2	protein_coding
2278.37	-0.331864	0.0518547	-6.39987	1.55505e-10	1.11585e-09	ENSMUSG00000049354	Dcaf7	protein_coding
657.941	0.667827	0.104363	6.39909	1.56306e-10	1.12086e-09	ENSMUSG00000041372	B4galnt3	protein_coding
5261.86	0.339819	0.053131	6.39587	1.59632e-10	1.14396e-09	ENSMUSG00000001228	Uhrf1	protein_coding
298.94	-0.694066	0.108542	-6.39444	1.61135e-10	1.15397e-09	ENSMUSG00000021916	Glt8d1	protein_coding
2234.7	0.361805	0.056594	6.39298	1.6268e-10	1.16428e-09	ENSMUSG00000055612	Cdca7	protein_coding
341.095	0.713366	0.111602	6.39207	1.63652e-10	1.17047e-09	ENSMUSG00000002804	Nudt14	protein_coding
9.94527	-3.62169	0.566706	-6.39077	1.65053e-10	1.17972e-09	ENSMUSG00000043219	Hoxa6	protein_coding
530.375	-0.636796	0.0997776	-6.38215	1.74621e-10	1.24729e-09	ENSMUSG00000031816	Mthfsd	protein_coding
1179.62	-0.463214	0.0725854	-6.38164	1.75199e-10	1.25061e-09	ENSMUSG00000021709	Erbb2ip	protein_coding
15.3007	-3.9739	0.622811	-6.38059	1.76405e-10	1.25839e-09	ENSMUSG00000097834	Gm26911	antisense
9.80381	3.77344	0.591597	6.37838	1.78967e-10	1.27584e-09	ENSMUSG00000097683	Gm26644	lincRNA
1520.34	0.640854	0.100479	6.37799	1.79422e-10	1.27825e-09	ENSMUSG00000030521	Mphosph10	protein_coding
1001.62	-0.457079	0.0716673	-6.37779	1.79664e-10	1.27914e-09	ENSMUSG00000025354	Dnajc14	protein_coding
308.517	-0.849792	0.133265	-6.3767	1.80947e-10	1.28744e-09	ENSMUSG00000007036	Abhd16a	protein_coding
2875.58	0.435192	0.0682616	6.37535	1.82544e-10	1.29796e-09	ENSMUSG00000021178	Psmc1	protein_coding
579.287	0.506961	0.0795321	6.3743	1.83801e-10	1.30605e-09	ENSMUSG00000044475	Ascc1	protein_coding
640.01	-0.597499	0.0937466	-6.37356	1.84696e-10	1.31156e-09	ENSMUSG00000009569	Mkl2	protein_coding
349.704	-0.730031	0.114547	-6.3732	1.85124e-10	1.31375e-09	ENSMUSG00000018334	Ksr1	protein_coding
351.231	-0.691356	0.108503	-6.37178	1.86841e-10	1.32507e-09	ENSMUSG00000001065	Zfp276	protein_coding
2604.21	0.660082	0.103608	6.37098	1.87829e-10	1.33112e-09	ENSMUSG00000043716	Rpl7	protein_coding
344.739	0.761956	0.1196	6.37089	1.87937e-10	1.33112e-09	ENSMUSG00000022221	Ripk3	protein_coding
17.9433	2.96268	0.465242	6.36805	1.91444e-10	1.35508e-09	ENSMUSG00000078235	Fam43b	protein_coding
2671.45	-0.473593	0.0743846	-6.36681	1.92999e-10	1.3652e-09	ENSMUSG00000021279	Cdc42bpb	protein_coding
4796.56	0.42371	0.0666164	6.36044	2.01173e-10	1.42211e-09	ENSMUSG00000022391	Rangap1	protein_coding
2615.71	0.624713	0.0982392	6.3591	2.02935e-10	1.43364e-09	ENSMUSG00000039756	Dnttip2	protein_coding
51.6273	-1.97491	0.310788	-6.35453	2.09062e-10	1.47597e-09	ENSMUSG00000022836	Mylk	protein_coding
2007.28	0.643481	0.10128	6.35348	2.10497e-10	1.48514e-09	ENSMUSG00000058076	Sdhc	protein_coding
1506.54	-0.48583	0.0764683	-6.35335	2.10672e-10	1.48542e-09	ENSMUSG00000025417	Pip4k2c	protein_coding
24.2275	2.52588	0.397729	6.35075	2.14264e-10	1.50977e-09	ENSMUSG00000006311	Etv2	protein_coding
4048.39	0.377288	0.0594156	6.34998	2.15338e-10	1.51636e-09	ENSMUSG00000062203	Gspt1	protein_coding
264.136	1.2022	0.18935	6.3491	2.16573e-10	1.52408e-09	ENSMUSG00000023393	Slc17a9	protein_coding
1487.11	0.501598	0.0790064	6.34883	2.1696e-10	1.52583e-09	ENSMUSG00000029649	Pomp	protein_coding
1148.88	0.530756	0.0836013	6.34866	2.17201e-10	1.52654e-09	ENSMUSG00000004446	Bid	protein_coding
425.498	-0.799961	0.126051	-6.34635	2.20482e-10	1.54861e-09	ENSMUSG00000031150	Ccdc120	protein_coding
4360.62	-0.512427	0.0807486	-6.34595	2.21052e-10	1.55162e-09	ENSMUSG00000020483	Dynll2	protein_coding
76.0425	1.74035	0.274284	6.34506	2.22339e-10	1.55965e-09	ENSMUSG00000086096	Gm12688	lincRNA
653.189	-0.6063	0.0955959	-6.34233	2.26318e-10	1.58589e-09	ENSMUSG00000053414	Hunk	protein_coding
101.137	-1.32453	0.208841	-6.34229	2.2637e-10	1.58589e-09	ENSMUSG00000027217	Tspan18	protein_coding
1015.22	-0.443028	0.0698812	-6.33973	2.30172e-10	1.6115e-09	ENSMUSG00000018931	Natd1	protein_coding
4216.63	0.434679	0.0685807	6.33821	2.32445e-10	1.62637e-09	ENSMUSG00000007891	Ctsd	protein_coding
63.3035	1.53772	0.242797	6.33337	2.39857e-10	1.67716e-09	ENSMUSG00000091002	Tcerg1l	protein_coding
2815.52	0.548513	0.086648	6.33036	2.44583e-10	1.70911e-09	ENSMUSG00000001918	Slc1a5	protein_coding
1109.73	-0.619893	0.0979671	-6.32757	2.49058e-10	1.73928e-09	ENSMUSG00000037553	Zdhhc18	protein_coding
1289.34	0.491646	0.0777041	6.32715	2.4973e-10	1.74286e-09	ENSMUSG00000059751	Rps3a3	processed_pseudogene
316.888	-0.725434	0.114666	-6.32648	2.5081e-10	1.74928e-09	ENSMUSG00000022305	Lrp12	protein_coding
117.077	-1.46941	0.23228	-6.32605	2.51524e-10	1.75314e-09	ENSMUSG00000047810	Ccdc88b	protein_coding
4848.52	-0.278533	0.0440471	-6.32352	2.55671e-10	1.78091e-09	ENSMUSG00000031835	Mbtps1	protein_coding
187.836	-1.38147	0.218487	-6.3229	2.56708e-10	1.787e-09	ENSMUSG00000068522	Aard	protein_coding
1742.16	0.479386	0.0758432	6.32076	2.60285e-10	1.81075e-09	ENSMUSG00000020471	Pold2	protein_coding
492.495	-0.636022	0.100627	-6.32056	2.6061e-10	1.81186e-09	ENSMUSG00000045374	Wdr81	protein_coding
262.384	-1.00025	0.158271	-6.31986	2.61803e-10	1.819e-09	ENSMUSG00000034813	Grip1	protein_coding
84.5459	-1.5328	0.242569	-6.31901	2.63249e-10	1.82789e-09	ENSMUSG00000056155	Nanos3	protein_coding
11990.2	-0.344951	0.0546086	-6.31679	2.67055e-10	1.85314e-09	ENSMUSG00000013415	Igf2bp1	protein_coding
21.1485	-3.50746	0.55543	-6.31485	2.70431e-10	1.87493e-09	ENSMUSG00000027350	Chgb	protein_coding
518.74	1.14358	0.181096	6.31478	2.70538e-10	1.87493e-09	ENSMUSG00000006649	Nphs1	protein_coding
142.661	-1.0893	0.172533	-6.31362	2.72587e-10	1.88794e-09	ENSMUSG00000041000	Trim62	protein_coding
2889.97	-0.751481	0.119076	-6.31092	2.77379e-10	1.91991e-09	ENSMUSG00000032531	Amotl2	protein_coding
1797.39	0.450068	0.0713194	6.3106	2.77965e-10	1.92275e-09	ENSMUSG00000018433	Nol11	protein_coding
673.862	0.583302	0.0924376	6.31023	2.78627e-10	1.92612e-09	ENSMUSG00000027424	Mgme1	protein_coding
1202.64	-0.479675	0.0760535	-6.30707	2.84363e-10	1.96453e-09	ENSMUSG00000033128	Gga1	protein_coding
1766.57	0.512005	0.0811825	6.30684	2.84791e-10	1.96624e-09	ENSMUSG00000029632	Ndufa4	protein_coding
1985.61	-0.446918	0.0708649	-6.30661	2.85206e-10	1.96787e-09	ENSMUSG00000019189	Rnf145	protein_coding
607.891	-0.765207	0.121372	-6.30466	2.88825e-10	1.99158e-09	ENSMUSG00000030499	Kctd15	protein_coding
65.2941	-3.8069	0.603846	-6.30443	2.89265e-10	1.99336e-09	ENSMUSG00000024076	Vit	protein_coding
669.177	-0.483672	0.0767304	-6.30352	2.90955e-10	2.00375e-09	ENSMUSG00000062127	Cttnbp2nl	protein_coding
1208.62	0.398478	0.063229	6.30213	2.93583e-10	2.02057e-09	ENSMUSG00000031485	Prosc	protein_coding
2988.01	0.462051	0.0733186	6.30196	2.93896e-10	2.02146e-09	ENSMUSG00000029246	Ppat	protein_coding
5824.5	0.46948	0.0745546	6.29712	3.03218e-10	2.08427e-09	ENSMUSG00000025001	Hells	protein_coding
408.819	0.729919	0.115926	6.29645	3.04539e-10	2.09204e-09	ENSMUSG00000036894	Rap2b	protein_coding
844.421	-0.907118	0.144097	-6.29517	3.07064e-10	2.10673e-09	ENSMUSG00000076431	Sox4	protein_coding
63.281	-1.683	0.267347	-6.29518	3.07043e-10	2.10673e-09	ENSMUSG00000033278	Ptprm	protein_coding
963.802	0.536023	0.085162	6.29416	3.09064e-10	2.11913e-09	ENSMUSG00000033669	Zfp7	protein_coding
1887.25	0.386217	0.061364	6.29387	3.09648e-10	2.12181e-09	ENSMUSG00000006373	Pgrmc1	protein_coding
1207.92	0.466364	0.0741196	6.29204	3.13311e-10	2.14556e-09	ENSMUSG00000025050	Pcgf6	protein_coding
867.896	0.848592	0.134877	6.29162	3.14178e-10	2.15016e-09	ENSMUSG00000080877	Rpl22-ps1	processed_pseudogene
1505.02	-0.421654	0.0670622	-6.2875	3.22621e-10	2.20656e-09	ENSMUSG00000046562	Unc119b	protein_coding
886.143	-0.737477	0.117318	-6.28614	3.2546e-10	2.22291e-09	ENSMUSG00000016528	Mapkapk2	protein_coding
504.312	0.710274	0.112992	6.28606	3.25621e-10	2.22291e-09	ENSMUSG00000031068	Glrx3	protein_coding
1187.17	0.68036	0.108231	6.28618	3.25371e-10	2.22291e-09	ENSMUSG00000032092	Mpzl2	protein_coding
892.749	0.559659	0.0890347	6.28585	3.26066e-10	2.22456e-09	ENSMUSG00000047675	Rps8	protein_coding
799.925	0.485875	0.0773284	6.28327	3.31532e-10	2.26019e-09	ENSMUSG00000013736	Trnt1	protein_coding
121.694	-1.41989	0.225986	-6.28309	3.31907e-10	2.26019e-09	ENSMUSG00000066607	6030419C18Rik	protein_coding
433.333	1.69842	0.270315	6.2831	3.31888e-10	2.26019e-09	ENSMUSG00000032495	Lrrc2	protein_coding
1307.42	0.629133	0.100147	6.28209	3.34055e-10	2.2734e-09	ENSMUSG00000040952	Rps19	protein_coding
195.022	-0.945393	0.150549	-6.27963	3.39383e-10	2.30823e-09	ENSMUSG00000024486	Hbegf	protein_coding
33.921	-2.45424	0.390925	-6.27804	3.42871e-10	2.32905e-09	ENSMUSG00000047143	Dmrta2	protein_coding
180.468	1.45516	0.231783	6.27811	3.42712e-10	2.32905e-09	ENSMUSG00000029859	Epha1	protein_coding
3120.02	-0.376689	0.0600515	-6.27276	3.54697e-10	2.40789e-09	ENSMUSG00000025027	Xpnpep1	protein_coding
1226.55	0.427076	0.0681169	6.26975	3.61634e-10	2.45346e-09	ENSMUSG00000018849	Wwc1	protein_coding
2838.59	-0.44428	0.0708794	-6.26811	3.65451e-10	2.47752e-09	ENSMUSG00000022390	Zc3h7b	protein_coding
2224.4	-0.527149	0.0841011	-6.26804	3.65632e-10	2.47752e-09	ENSMUSG00000001517	Foxm1	protein_coding
1217.71	0.382027	0.0609709	6.26574	3.71065e-10	2.51278e-09	ENSMUSG00000038417	Fig4	protein_coding
2569	-0.579739	0.0925466	-6.26429	3.74517e-10	2.53459e-09	ENSMUSG00000041235	Chd7	protein_coding
437.834	-0.836696	0.133569	-6.26414	3.7488e-10	2.53548e-09	ENSMUSG00000058297	Spock2	protein_coding
722.194	0.631353	0.100805	6.26312	3.77361e-10	2.55068e-09	ENSMUSG00000092416	Zfp141	protein_coding
259.988	0.991087	0.158328	6.2597	3.85725e-10	2.60561e-09	ENSMUSG00000010760	Phlda2	protein_coding
480.889	0.64782	0.103535	6.25702	3.92396e-10	2.64904e-09	ENSMUSG00000021018	Polr2h	protein_coding
2199.03	0.640126	0.102313	6.25657	3.93535e-10	2.65509e-09	ENSMUSG00000000171	Sdhd	protein_coding
1390.5	0.39317	0.0628469	6.256	3.94968e-10	2.66312e-09	ENSMUSG00000021177	Tdp1	protein_coding
1695.64	0.43912	0.0701939	6.25582	3.95437e-10	2.66464e-09	ENSMUSG00000013662	Atad1	protein_coding
1176.59	-0.527803	0.0843811	-6.25499	3.97531e-10	2.6771e-09	ENSMUSG00000047731	Wbp1l	protein_coding
104.024	1.44356	0.230903	6.2518	4.05761e-10	2.73085e-09	ENSMUSG00000035561	Aldh1b1	protein_coding
832.304	-0.763204	0.122147	-6.24827	4.15037e-10	2.79156e-09	ENSMUSG00000028494	Plin2	protein_coding
1431.02	-0.481937	0.0771807	-6.24427	4.25784e-10	2.86208e-09	ENSMUSG00000027189	Trim44	protein_coding
680.887	-0.505854	0.0810341	-6.24248	4.30677e-10	2.8932e-09	ENSMUSG00000002365	Snx9	protein_coding
1563.19	0.594165	0.0951968	6.24144	4.33568e-10	2.91083e-09	ENSMUSG00000026914	Psmd14	protein_coding
2179.39	-0.373712	0.0598775	-6.24128	4.34015e-10	2.91205e-09	ENSMUSG00000053436	Mapk14	protein_coding
160.611	1.35957	0.217879	6.24001	4.37537e-10	2.93388e-09	ENSMUSG00000020889	Nr1d1	protein_coding
419.786	0.869167	0.13931	6.23909	4.40118e-10	2.94938e-09	ENSMUSG00000035504	Reep6	protein_coding
2747.19	0.334839	0.0536797	6.23772	4.44005e-10	2.97361e-09	ENSMUSG00000089764	Gm16580	processed_pseudogene
1528.73	0.626306	0.10044	6.23562	4.49993e-10	3.01089e-09	ENSMUSG00000026377	Nifk	protein_coding
11907.9	0.424536	0.0680829	6.23558	4.50121e-10	3.01089e-09	ENSMUSG00000022234	Cct5	protein_coding
1534.52	-0.422783	0.0678521	-6.23094	4.63632e-10	3.09937e-09	ENSMUSG00000025873	Faf2	protein_coding
255.389	0.788912	0.126654	6.2289	4.6973e-10	3.13822e-09	ENSMUSG00000028391	Wdr31	protein_coding
5335.35	0.373193	0.0599175	6.22845	4.71078e-10	3.14508e-09	ENSMUSG00000056851	Pcbp2	protein_coding
103.034	-1.9644	0.315396	-6.22836	4.71331e-10	3.14508e-09	ENSMUSG00000043073	Usp17le	protein_coding
244.623	-0.820527	0.131762	-6.22734	4.74414e-10	3.16372e-09	ENSMUSG00000006464	Bbs1	protein_coding
1977.82	0.599204	0.0962441	6.22588	4.78862e-10	3.19144e-09	ENSMUSG00000020267	Hint1	protein_coding
2803.43	0.331072	0.053178	6.22572	4.79338e-10	3.19267e-09	ENSMUSG00000031586	Rbpms	protein_coding
1550.59	0.461974	0.0742449	6.2223	4.8993e-10	3.26124e-09	ENSMUSG00000019297	Nop9	protein_coding
431.311	0.687664	0.110536	6.22119	4.93383e-10	3.28223e-09	ENSMUSG00000037211	Spry1	protein_coding
809.634	0.579231	0.0931906	6.21555	5.11443e-10	3.4003e-09	ENSMUSG00000031533	Mrps31	protein_coding
627.679	-0.574413	0.0924265	-6.2148	5.1389e-10	3.4145e-09	ENSMUSG00000000915	Hip1r	protein_coding
5756.16	0.361773	0.0582297	6.21286	5.20294e-10	3.45495e-09	ENSMUSG00000021218	Gdi2	protein_coding
148.784	1.36089	0.21911	6.211	5.26487e-10	3.49184e-09	ENSMUSG00000002847	Pla1a	protein_coding
641.501	-0.661656	0.106528	-6.21107	5.26236e-10	3.49184e-09	ENSMUSG00000061436	Hipk2	protein_coding
79.0407	-1.32456	0.213324	-6.20917	5.32655e-10	3.53062e-09	ENSMUSG00000004633	Chn2	protein_coding
1597.67	0.441458	0.071152	6.20443	5.48939e-10	3.63635e-09	ENSMUSG00000040997	Abhd4	protein_coding
509.1	-0.619057	0.0997984	-6.20308	5.53702e-10	3.66568e-09	ENSMUSG00000030323	Ift122	protein_coding
1208.84	-0.563192	0.0908196	-6.20121	5.60304e-10	3.70715e-09	ENSMUSG00000040297	Suco	protein_coding
2255.06	1.06398	0.171582	6.20101	5.6101e-10	3.70958e-09	ENSMUSG00000047751	Utf1	protein_coding
752.759	-0.568163	0.0916885	-6.19667	5.76706e-10	3.80877e-09	ENSMUSG00000059316	Slc27a4	protein_coding
4964.84	0.677175	0.10928	6.19672	5.7653e-10	3.80877e-09	ENSMUSG00000003429	Rps11	protein_coding
1804.17	-0.48191	0.0777784	-6.19593	5.79405e-10	3.82428e-09	ENSMUSG00000039298	Cdk5rap2	protein_coding
407.595	0.724149	0.116917	6.19371	5.87657e-10	3.87641e-09	ENSMUSG00000080747	Gm14016	processed_pseudogene
368.14	-0.668874	0.108071	-6.18921	6.04681e-10	3.98631e-09	ENSMUSG00000055745	Ldoc1l	protein_coding
901.814	0.483183	0.0781142	6.1856	6.18666e-10	4.07605e-09	ENSMUSG00000024537	Psmg2	protein_coding
644.751	0.656727	0.106172	6.1855	6.19067e-10	4.07624e-09	ENSMUSG00000057130	Txnl4a	protein_coding
2640.49	0.409361	0.0661886	6.18477	6.2193e-10	4.09263e-09	ENSMUSG00000024120	Lrpprc	protein_coding
350.583	0.839789	0.135807	6.18371	6.26128e-10	4.11778e-09	ENSMUSG00000041445	Mmrn2	protein_coding
2553.65	0.560923	0.0907454	6.18128	6.35842e-10	4.17916e-09	ENSMUSG00000021116	Eif2s1	protein_coding
51.4328	-1.80774	0.292673	-6.17666	6.54721e-10	4.30066e-09	ENSMUSG00000038213	Tapbpl	protein_coding
806.471	0.701898	0.113679	6.17437	6.64273e-10	4.36079e-09	ENSMUSG00000022370	Mrpl13	protein_coding
859.839	0.550096	0.0891551	6.1701	6.82453e-10	4.47745e-09	ENSMUSG00000031609	Sap30	protein_coding
2238.9	0.38773	0.0628726	6.16692	6.96344e-10	4.56585e-09	ENSMUSG00000071041	Gm15210	processed_pseudogene
104.696	1.27748	0.207189	6.16579	7.01316e-10	4.5957e-09	ENSMUSG00000097448	Platr22	lincRNA
319.247	0.696806	0.113027	6.16498	7.04934e-10	4.61664e-09	ENSMUSG00000032418	Me1	protein_coding
197.315	-0.907462	0.147273	-6.16176	7.19388e-10	4.70849e-09	ENSMUSG00000048027	Rgmb	protein_coding
3720.5	-0.311257	0.050521	-6.16094	7.23159e-10	4.73034e-09	ENSMUSG00000041879	Ipo9	protein_coding
8551.82	0.312127	0.0506633	6.1608	7.23761e-10	4.73145e-09	ENSMUSG00000041859	Mcm3	protein_coding
1900.29	0.399835	0.0649106	6.15977	7.28493e-10	4.75954e-09	ENSMUSG00000035049	Rrp12	protein_coding
20.7129	2.82294	0.458354	6.15887	7.32666e-10	4.78396e-09	ENSMUSG00000098037	Gm7765	processed_pseudogene
703.283	0.619194	0.100543	6.15847	7.34521e-10	4.79321e-09	ENSMUSG00000023262	Acy1	protein_coding
197.374	-1.03594	0.16831	-6.15497	7.50903e-10	4.89719e-09	ENSMUSG00000050605	Zfp61	protein_coding
1585.87	0.551799	0.0896711	6.15359	7.57505e-10	4.93731e-09	ENSMUSG00000032330	Cox7a2	protein_coding
815.295	-0.57111	0.0928708	-6.14951	7.77206e-10	5.0627e-09	ENSMUSG00000028854	Slc9a1	protein_coding
87.2346	-2.4283	0.394915	-6.14892	7.80137e-10	5.07877e-09	ENSMUSG00000039405	Prss23	protein_coding
657.072	-0.70448	0.114589	-6.14787	7.85308e-10	5.1094e-09	ENSMUSG00000078153	Psme2b	protein_coding
2578.96	0.416471	0.0677538	6.14683	7.90473e-10	5.13995e-09	ENSMUSG00000036078	Sigmar1	protein_coding
3952.35	0.422368	0.0687213	6.14611	7.94086e-10	5.16038e-09	ENSMUSG00000080775	Gm6368	processed_pseudogene
84.6114	1.19152	0.193891	6.14529	7.98155e-10	5.18375e-09	ENSMUSG00000034701	Neurod1	protein_coding
757.213	0.575811	0.0937185	6.14405	8.04451e-10	5.22154e-09	ENSMUSG00000028081	Rps3a1	protein_coding
416.619	-0.620059	0.100956	-6.14185	8.1566e-10	5.29116e-09	ENSMUSG00000019461	Plscr3	protein_coding
829.854	-0.533694	0.0869135	-6.14051	8.2256e-10	5.33276e-09	ENSMUSG00000045252	Zfp574	protein_coding
19.7204	-3.10402	0.505681	-6.1383	8.34104e-10	5.4044e-09	ENSMUSG00000086328	2700033N17Rik	lincRNA
458.583	-1.47377	0.240128	-6.13742	8.3874e-10	5.43123e-09	ENSMUSG00000046447	Camk2n1	protein_coding
29.6912	-2.67809	0.436433	-6.13631	8.44622e-10	5.45963e-09	ENSMUSG00000074607	Tox2	protein_coding
473.233	0.708253	0.115418	6.13642	8.44015e-10	5.45963e-09	ENSMUSG00000059991	Nptx2	protein_coding
734.975	0.67487	0.109978	6.1364	8.44133e-10	5.45963e-09	ENSMUSG00000017765	Slc12a4	protein_coding
859.957	0.475916	0.0775799	6.13452	8.54168e-10	5.51808e-09	ENSMUSG00000060038	Dhps	protein_coding
4252.19	0.329503	0.0537184	6.1339	8.57514e-10	5.53643e-09	ENSMUSG00000022477	Aco2	protein_coding
2595.49	0.389948	0.0635923	6.132	8.67816e-10	5.59964e-09	ENSMUSG00000028330	Ncbp1	protein_coding
3580.05	0.327633	0.0534322	6.13175	8.69168e-10	5.60506e-09	ENSMUSG00000025403	Shmt2	protein_coding
862.68	0.519065	0.0846576	6.13135	8.71369e-10	5.61595e-09	ENSMUSG00000026641	Usf1	protein_coding
535.9	0.537718	0.0877337	6.12897	8.84483e-10	5.69711e-09	ENSMUSG00000041658	Rragb	protein_coding
905.858	0.591277	0.0964758	6.12876	8.85643e-10	5.70123e-09	ENSMUSG00000037361	Sf3b6	protein_coding
28.3008	2.16176	0.352787	6.12765	8.91864e-10	5.73791e-09	ENSMUSG00000029864	Gstk1	protein_coding
1688.71	0.560291	0.0914406	6.12737	8.9341e-10	5.74447e-09	ENSMUSG00000009863	Sdhb	protein_coding
911.067	0.707407	0.115575	6.12075	9.31339e-10	5.98484e-09	ENSMUSG00000002799	Jag2	protein_coding
248.992	0.94705	0.154758	6.11956	9.38337e-10	6.02627e-09	ENSMUSG00000035697	Hmha1	protein_coding
210.85	0.845614	0.138241	6.11696	9.5379e-10	6.12192e-09	ENSMUSG00000053559	Smagp	protein_coding
26.9018	-3.55299	0.581082	-6.11444	9.68988e-10	6.21583e-09	ENSMUSG00000035692	Isg15	protein_coding
2660.05	0.364795	0.0596664	6.11391	9.7221e-10	6.23279e-09	ENSMUSG00000054766	Set	protein_coding
230.638	1.93308	0.316183	6.11381	9.72771e-10	6.23279e-09	ENSMUSG00000067878	Mtap7d3	protein_coding
1034.43	0.508323	0.0831479	6.11348	9.74834e-10	6.24236e-09	ENSMUSG00000020228	Helb	protein_coding
1015.24	-0.71194	0.116491	-6.11155	9.86688e-10	6.31457e-09	ENSMUSG00000073434	Wdr90	protein_coding
1642.6	-0.518224	0.0848315	-6.10887	1.0034e-09	6.41775e-09	ENSMUSG00000021823	Vcl	protein_coding
629.399	-0.619695	0.101446	-6.1086	1.00511e-09	6.42498e-09	ENSMUSG00000033819	Ppp1r16a	protein_coding
702.928	-0.540939	0.0885746	-6.10716	1.01421e-09	6.47934e-09	ENSMUSG00000028914	Casp9	protein_coding
68.5154	-1.77848	0.291381	-6.10365	1.03673e-09	6.61938e-09	ENSMUSG00000094973	Gm8994	protein_coding
3072.08	0.357751	0.0586137	6.10355	1.03738e-09	6.61966e-09	ENSMUSG00000059796	Eif4a1	protein_coding
2199.48	-0.362902	0.0594778	-6.10148	1.05093e-09	6.70219e-09	ENSMUSG00000005656	Snx6	protein_coding
497.942	-0.561327	0.0920108	-6.10067	1.05627e-09	6.73234e-09	ENSMUSG00000059878	Zfp422	protein_coding
425.63	-0.571925	0.0937938	-6.09769	1.07613e-09	6.8549e-09	ENSMUSG00000039765	Cc2d2a	protein_coding
100.687	1.12639	0.184752	6.09676	1.08237e-09	6.89067e-09	ENSMUSG00000019718	L3hypdh	protein_coding
581.37	-0.694672	0.113956	-6.09597	1.08778e-09	6.92111e-09	ENSMUSG00000042613	Pbxip1	protein_coding
2275.13	-0.547263	0.0898023	-6.09409	1.10064e-09	6.99885e-09	ENSMUSG00000069769	Msi2	protein_coding
604.629	0.603635	0.0990934	6.09158	1.11802e-09	7.10524e-09	ENSMUSG00000001674	Ddx18	protein_coding
309.365	0.665203	0.109262	6.08815	1.14222e-09	7.25481e-09	ENSMUSG00000028681	Ptch2	protein_coding
1257.25	-0.841398	0.138211	-6.08778	1.14487e-09	7.26745e-09	ENSMUSG00000031310	Zmym3	protein_coding
1608.91	-0.362684	0.05961	-6.08429	1.17011e-09	7.42334e-09	ENSMUSG00000036875	Dna2	protein_coding
1166.18	-0.644343	0.10591	-6.08388	1.17307e-09	7.4378e-09	ENSMUSG00000021614	Vcan	protein_coding
3221.21	0.346414	0.0569665	6.08101	1.19425e-09	7.56773e-09	ENSMUSG00000022385	Gtse1	protein_coding
762.297	0.551886	0.0908187	6.07678	1.22619e-09	7.76561e-09	ENSMUSG00000030031	Kbtbd8	protein_coding
342.881	-0.722702	0.118943	-6.07601	1.23207e-09	7.79835e-09	ENSMUSG00000032657	Fam189b	protein_coding
24.6063	-2.47287	0.40753	-6.06796	1.29547e-09	8.19492e-09	ENSMUSG00000024366	Gfra3	protein_coding
1111.33	0.600651	0.0990923	6.06153	1.34836e-09	8.52453e-09	ENSMUSG00000037171	Nodal	protein_coding
1038	0.573002	0.0945343	6.06131	1.3502e-09	8.53128e-09	ENSMUSG00000054428	Atpif1	protein_coding
1154.67	-0.441776	0.0728914	-6.06074	1.35496e-09	8.55638e-09	ENSMUSG00000040043	Rbms2	protein_coding
1105.18	0.529102	0.0873412	6.05787	1.37932e-09	8.70522e-09	ENSMUSG00000045594	Glb1	protein_coding
872.829	0.526372	0.0869166	6.05606	1.39499e-09	8.79907e-09	ENSMUSG00000027573	Gid8	protein_coding
218.444	-1.02907	0.169952	-6.05509	1.40338e-09	8.84686e-09	ENSMUSG00000032714	Syde1	protein_coding
111.914	-1.18769	0.19615	-6.055	1.40419e-09	8.84686e-09	ENSMUSG00000064080	Fbln2	protein_coding
175.506	1.41474	0.233657	6.05476	1.40629e-09	8.85504e-09	ENSMUSG00000022871	Fetub	protein_coding
2095.5	-0.384693	0.0635395	-6.05438	1.4096e-09	8.87077e-09	ENSMUSG00000035027	Map2k2	protein_coding
3022	0.346834	0.0573186	6.05099	1.43958e-09	9.0542e-09	ENSMUSG00000031985	Gnpat	protein_coding
1325.4	-0.42759	0.0706722	-6.05033	1.44548e-09	9.08613e-09	ENSMUSG00000029992	Gfpt1	protein_coding
2101.67	0.465331	0.07693	6.04876	1.45961e-09	9.16967e-09	ENSMUSG00000027804	Ppid	protein_coding
259.022	0.688117	0.113774	6.04812	1.46549e-09	9.20135e-09	ENSMUSG00000050822	Slc29a4	protein_coding
407.984	-0.682044	0.112789	-6.0471	1.47475e-09	9.25414e-09	ENSMUSG00000022912	Pros1	protein_coding
59.0534	2.22539	0.368055	6.04634	1.48171e-09	9.29254e-09	ENSMUSG00000062077	Trim54	protein_coding
1127.77	-0.62253	0.102986	-6.04478	1.49615e-09	9.37767e-09	ENSMUSG00000034761	Map4k5	protein_coding
582.1	0.835675	0.13852	6.0329	1.61043e-09	1.00882e-08	ENSMUSG00000024538	Ppic	protein_coding
320.475	-1.04788	0.173747	-6.03107	1.62878e-09	1.01973e-08	ENSMUSG00000024451	Arap3	protein_coding
289.456	-0.877823	0.145611	-6.02857	1.65422e-09	1.03507e-08	ENSMUSG00000038453	Srcin1	protein_coding
374.576	1.14482	0.189925	6.02775	1.66254e-09	1.03968e-08	ENSMUSG00000056366	Fabp3-ps1	protein_coding
1538.41	0.508799	0.0844274	6.02646	1.67586e-09	1.04741e-08	ENSMUSG00000030117	Gdf3	protein_coding
187.884	-0.903349	0.149905	-6.02613	1.67934e-09	1.04899e-08	ENSMUSG00000022793	B4galt4	protein_coding
1015.61	0.573156	0.0951365	6.02457	1.69563e-09	1.05815e-08	ENSMUSG00000028601	Echdc2	protein_coding
2009.55	0.444931	0.0738532	6.02454	1.69595e-09	1.05815e-08	ENSMUSG00000037725	Ckap2	protein_coding
2926.78	0.50252	0.0834264	6.02352	1.70669e-09	1.06425e-08	ENSMUSG00000028932	Psmc2	protein_coding
843.011	0.549197	0.0911909	6.0225	1.71744e-09	1.07035e-08	ENSMUSG00000026005	Rpe	protein_coding
314.337	-0.689168	0.11455	-6.0163	1.78453e-09	1.11152e-08	ENSMUSG00000035206	Sppl2b	protein_coding
2961.03	0.574681	0.0955872	6.01211	1.83126e-09	1.13998e-08	ENSMUSG00000025781	Atp5c1	protein_coding
1859.28	0.499803	0.0831554	6.01048	1.84979e-09	1.15087e-08	ENSMUSG00000043483	Gm6863	processed_pseudogene
887.61	0.494481	0.0822952	6.00862	1.87105e-09	1.16343e-08	ENSMUSG00000021569	Trip13	protein_coding
540.379	0.50171	0.0835005	6.00846	1.87293e-09	1.16394e-08	ENSMUSG00000028152	Tspan5	protein_coding
567.345	-0.724539	0.12064	-6.0058	1.90386e-09	1.18249e-08	ENSMUSG00000035722	Abca7	protein_coding
2222.43	-0.489254	0.0814815	-6.00448	1.91946e-09	1.19082e-08	ENSMUSG00000020190	Mknk2	protein_coding
254.649	-0.737982	0.122904	-6.00455	1.9186e-09	1.19082e-08	ENSMUSG00000038497	Tmco3	protein_coding
958.659	0.52964	0.0882327	6.00276	1.93986e-09	1.2028e-08	ENSMUSG00000051255	Gm6563	protein_coding
1040.48	-0.436032	0.0726402	-6.00263	1.9415e-09	1.20313e-08	ENSMUSG00000028437	Ubap1	protein_coding
341.326	-0.646946	0.107925	-5.99438	2.0426e-09	1.26489e-08	ENSMUSG00000044636	Csrnp2	protein_coding
47.5343	-1.6418	0.273894	-5.99431	2.04346e-09	1.26489e-08	ENSMUSG00000030220	Arhgdib	protein_coding
1692.27	-0.503128	0.0839365	-5.99416	2.04543e-09	1.26539e-08	ENSMUSG00000028906	Epb4.1	protein_coding
2119	0.573029	0.0956179	5.9929	2.06134e-09	1.27452e-08	ENSMUSG00000020328	Nudcd2	protein_coding
1650.2	0.424911	0.0709213	5.9913	2.08167e-09	1.28636e-08	ENSMUSG00000031479	Vps36	protein_coding
131.434	1.0552	0.176131	5.99102	2.08532e-09	1.28789e-08	ENSMUSG00000060985	Tdrd5	protein_coding
908.875	-0.638576	0.106599	-5.99044	2.09276e-09	1.29175e-08	ENSMUSG00000036622	Atp13a2	protein_coding
417.257	-0.814113	0.135915	-5.98986	2.10016e-09	1.29559e-08	ENSMUSG00000004798	Ulk2	protein_coding
1151.24	0.726683	0.121328	5.98941	2.10605e-09	1.29849e-08	ENSMUSG00000081049	Rps24-ps3	processed_pseudogene
2276.47	-0.57579	0.0961532	-5.98826	2.12095e-09	1.30695e-08	ENSMUSG00000036057	Ptpn23	protein_coding
1133.61	-0.488889	0.081664	-5.98659	2.1428e-09	1.31966e-08	ENSMUSG00000039662	Icmt	protein_coding
864.803	0.386938	0.0646519	5.98493	2.16476e-09	1.33244e-08	ENSMUSG00000021868	Ppif	protein_coding
298.379	0.776852	0.129825	5.98383	2.17955e-09	1.34079e-08	ENSMUSG00000071470	Ccnb1ip1	protein_coding
158.885	1.04447	0.174554	5.98367	2.18169e-09	1.34135e-08	ENSMUSG00000035413	Tmem98	protein_coding
1241.46	0.500741	0.0837106	5.98181	2.20678e-09	1.35602e-08	ENSMUSG00000021103	Mnat1	protein_coding
389.075	-0.603198	0.10089	-5.97876	2.24847e-09	1.38086e-08	ENSMUSG00000027346	Gpcpd1	protein_coding
575.061	-0.497002	0.0831444	-5.97757	2.26486e-09	1.39015e-08	ENSMUSG00000027778	Ift80	protein_coding
1452.02	0.489953	0.0819889	5.97584	2.28902e-09	1.40419e-08	ENSMUSG00000028609	Magoh	protein_coding
2105.45	0.355704	0.0595419	5.97402	2.31473e-09	1.41916e-08	ENSMUSG00000026915	Strbp	protein_coding
68.2733	-1.65624	0.277296	-5.97283	2.3317e-09	1.42877e-08	ENSMUSG00000004508	Gab2	protein_coding
290.821	-0.680595	0.113971	-5.97166	2.34849e-09	1.43825e-08	ENSMUSG00000048285	Frmd6	protein_coding
47.1377	-1.80318	0.302055	-5.96969	2.37705e-09	1.45493e-08	ENSMUSG00000047875	Gpr157	protein_coding
1409.69	0.518805	0.0870035	5.96303	2.47602e-09	1.51466e-08	ENSMUSG00000041444	Arhgap32	protein_coding
168.953	1.08279	0.181624	5.96172	2.4959e-09	1.52597e-08	ENSMUSG00000020059	Sycp3	protein_coding
389.19	-0.823104	0.1381	-5.96019	2.5195e-09	1.53954e-08	ENSMUSG00000001802	Lrp3	protein_coding
670.114	-0.567053	0.0951652	-5.95862	2.54384e-09	1.55355e-08	ENSMUSG00000060166	Zdhhc8	protein_coding
345.742	-1.93096	0.324273	-5.95473	2.60508e-09	1.59006e-08	ENSMUSG00000097767	Miat	lincRNA
205.414	0.947833	0.159197	5.95385	2.61913e-09	1.59774e-08	ENSMUSG00000055760	Gemin6	protein_coding
1177.61	0.46427	0.0780066	5.95167	2.65417e-09	1.61822e-08	ENSMUSG00000065990	Aurkaip1	protein_coding
249.206	-0.910777	0.153054	-5.95069	2.6702e-09	1.62709e-08	ENSMUSG00000038859	Baiap2l1	protein_coding
1689.98	0.360606	0.0606089	5.94971	2.68611e-09	1.63587e-08	ENSMUSG00000055302	Mrfap1	protein_coding
62.7435	-1.56549	0.26326	-5.94655	2.7385e-09	1.66685e-08	ENSMUSG00000049307	Fut4	protein_coding
400.99	-0.676175	0.113736	-5.94515	2.76209e-09	1.68027e-08	ENSMUSG00000020231	Dip2a	protein_coding
2651.52	-0.377783	0.0635763	-5.94219	2.81234e-09	1.70989e-08	ENSMUSG00000020611	Gna13	protein_coding
2075.93	-0.41411	0.0697042	-5.94096	2.83353e-09	1.72182e-08	ENSMUSG00000029577	Ube3b	protein_coding
3824.13	0.265814	0.0447527	5.93962	2.8569e-09	1.73506e-08	ENSMUSG00000030835	Nomo1	protein_coding
191.85	1.04547	0.176022	5.93942	2.8603e-09	1.73616e-08	ENSMUSG00000045237	1110012L19Rik	protein_coding
825.918	0.685442	0.115471	5.93606	2.91944e-09	1.77107e-08	ENSMUSG00000024902	Mrpl11	protein_coding
1276.22	-0.466261	0.0785579	-5.93525	2.93404e-09	1.77895e-08	ENSMUSG00000002778	Kdelr1	protein_coding
161.485	-2.16981	0.365879	-5.93041	3.02173e-09	1.8311e-08	ENSMUSG00000075610	Tmem92	protein_coding
1642.27	0.439095	0.074047	5.92994	3.03037e-09	1.83532e-08	ENSMUSG00000023988	Bysl	protein_coding
216.093	-0.862624	0.145515	-5.92806	3.0654e-09	1.85551e-08	ENSMUSG00000031570	Ppapdc1b	protein_coding
158.947	-1.9155	0.323225	-5.92621	3.10008e-09	1.87546e-08	ENSMUSG00000043391	2510009E07Rik	protein_coding
905.121	0.518035	0.0874175	5.92598	3.10434e-09	1.877e-08	ENSMUSG00000023243	Kcnk5	protein_coding
2954.14	0.317592	0.0536032	5.92487	3.12546e-09	1.88873e-08	ENSMUSG00000025362	Rps26	protein_coding
36.0999	-2.45963	0.415385	-5.92132	3.19358e-09	1.92883e-08	ENSMUSG00000046846	Spesp1	protein_coding
1129.32	-0.451254	0.0762105	-5.92115	3.19693e-09	1.92979e-08	ENSMUSG00000035696	Rnf38	protein_coding
2308.7	0.525753	0.0887999	5.92065	3.20671e-09	1.93463e-08	ENSMUSG00000063888	Rpl7l1	protein_coding
455.334	-0.846247	0.142953	-5.91977	3.22386e-09	1.94283e-08	ENSMUSG00000048960	Prex2	protein_coding
673.748	-0.609154	0.1029	-5.91984	3.22248e-09	1.94283e-08	ENSMUSG00000048537	Phldb1	protein_coding
93.637	-1.48073	0.250223	-5.91763	3.26615e-09	1.96724e-08	ENSMUSG00000055403	4933427D06Rik	protein_coding
1110.63	0.753463	0.127334	5.91724	3.27393e-09	1.97084e-08	ENSMUSG00000005054	Cstb	protein_coding
447.661	-0.63904	0.108003	-5.91689	3.28088e-09	1.97393e-08	ENSMUSG00000033948	Zswim5	protein_coding
781.845	0.546847	0.092426	5.91659	3.28683e-09	1.97643e-08	ENSMUSG00000060376	Bckdha	protein_coding
76.3082	-1.53112	0.258788	-5.91648	3.28903e-09	1.97667e-08	ENSMUSG00000028631	Kcnq4	protein_coding
3075.21	0.59558	0.100676	5.91579	3.30282e-09	1.98386e-08	ENSMUSG00000027566	Psma7	protein_coding
661.675	0.559414	0.0945774	5.91488	3.32117e-09	1.99379e-08	ENSMUSG00000017144	Rnd3	protein_coding
60.1251	-1.50494	0.254444	-5.91463	3.32613e-09	1.99568e-08	ENSMUSG00000026029	Casp8	protein_coding
666.571	-0.605807	0.102444	-5.91355	3.34821e-09	2.00783e-08	ENSMUSG00000029860	Zyx	protein_coding
2881.98	0.409036	0.0691794	5.91269	3.36565e-09	2.01718e-08	ENSMUSG00000020741	Cluh	protein_coding
173.567	0.866164	0.146503	5.91225	3.37461e-09	2.02144e-08	ENSMUSG00000038302	Lace1	protein_coding
7859.88	-0.416227	0.0704394	-5.90901	3.44175e-09	2.06053e-08	ENSMUSG00000026478	Lamc1	protein_coding
53.1709	-2.04431	0.345979	-5.90877	3.44674e-09	2.0624e-08	ENSMUSG00000025578	Cbx8	protein_coding
1051.47	0.622055	0.105307	5.90709	3.48206e-09	2.08239e-08	ENSMUSG00000034424	Gcsh	protein_coding
2152.26	0.505566	0.0856169	5.90499	3.52678e-09	2.10798e-08	ENSMUSG00000022336	Eif3e	protein_coding
98.2233	-1.40487	0.238005	-5.90267	3.57669e-09	2.13665e-08	ENSMUSG00000015217	Hmgb3	protein_coding
4602.61	0.538894	0.0913197	5.90118	3.6091e-09	2.15483e-08	ENSMUSG00000042406	Atf4	protein_coding
21.7998	-3.63573	0.616151	-5.90072	3.61925e-09	2.15971e-08	ENSMUSG00000097003	D930007P13Rik	lincRNA
951.289	-0.685887	0.116245	-5.90036	3.62718e-09	2.16327e-08	ENSMUSG00000037965	Zc3h7a	protein_coding
1159.17	0.552832	0.0936997	5.90004	3.6341e-09	2.16621e-08	ENSMUSG00000093674	Rpl41	protein_coding
2427.3	0.398371	0.0675249	5.89961	3.64351e-09	2.17064e-08	ENSMUSG00000004568	Arhgef18	protein_coding
299.182	-0.8428	0.142866	-5.89922	3.65226e-09	2.17467e-08	ENSMUSG00000024561	Mbd1	protein_coding
246.793	-0.961629	0.163039	-5.89816	3.67579e-09	2.1875e-08	ENSMUSG00000007989	Fzd3	protein_coding
4139.08	0.39448	0.0669185	5.89493	3.74834e-09	2.22946e-08	ENSMUSG00000028138	Adh5	protein_coding
9100	-0.386529	0.0655797	-5.89403	3.76892e-09	2.24048e-08	ENSMUSG00000001435	Col18a1	protein_coding
1593.32	-0.407287	0.0691065	-5.89361	3.77846e-09	2.24494e-08	ENSMUSG00000021756	Il6st	protein_coding
61.1154	1.68806	0.286503	5.89195	3.81669e-09	2.26642e-08	ENSMUSG00000028834	Trim63	protein_coding
855.312	-0.450053	0.0764094	-5.89002	3.86143e-09	2.29174e-08	ENSMUSG00000026499	Acbd3	protein_coding
1124.67	-0.488333	0.082924	-5.88892	3.88718e-09	2.30578e-08	ENSMUSG00000069895	Atxn1l	protein_coding
86.0056	-1.83859	0.312231	-5.88855	3.89608e-09	2.3098e-08	ENSMUSG00000015053	Gata2	protein_coding
1675.11	0.409889	0.0696162	5.88785	3.91263e-09	2.31836e-08	ENSMUSG00000027506	Tpd52	protein_coding
565.762	0.614265	0.104335	5.8874	3.92316e-09	2.32334e-08	ENSMUSG00000023087	Ccrn4l	protein_coding
356.577	0.878927	0.149355	5.88482	3.98489e-09	2.35862e-08	ENSMUSG00000086810	Gm13110	processed_transcript
1174.99	0.428151	0.0727704	5.88359	4.01452e-09	2.37488e-08	ENSMUSG00000034457	Eda2r	protein_coding
5159.69	0.375849	0.0638821	5.88348	4.01718e-09	2.37517e-08	ENSMUSG00000020649	Rrm2	protein_coding
949.86	0.51464	0.0874907	5.88222	4.04789e-09	2.39203e-08	ENSMUSG00000028587	Orc1	protein_coding
412.329	-0.670422	0.113985	-5.88166	4.06169e-09	2.3989e-08	ENSMUSG00000024143	Rhoq	protein_coding
895.263	-0.558613	0.0949831	-5.88118	4.07346e-09	2.40455e-08	ENSMUSG00000031749	St3gal2	protein_coding
181.45	-0.79304	0.134901	-5.87867	4.13581e-09	2.44004e-08	ENSMUSG00000020246	Hcfc2	protein_coding
207.494	0.79061	0.134538	5.87647	4.19116e-09	2.47136e-08	ENSMUSG00000022299	Slc25a32	protein_coding
265.577	-0.712885	0.121314	-5.87637	4.19348e-09	2.4714e-08	ENSMUSG00000037007	Zfp113	protein_coding
2303.94	0.470366	0.0800671	5.87465	4.23744e-09	2.49596e-08	ENSMUSG00000020307	Cdc34	protein_coding
791.767	-0.505208	0.0860009	-5.87445	4.24254e-09	2.49763e-08	ENSMUSG00000027303	Ptpra	protein_coding
336.564	-0.881436	0.150117	-5.87164	4.31496e-09	2.53889e-08	ENSMUSG00000006476	Nsmf	protein_coding
2369.79	-0.456158	0.0776995	-5.87079	4.33714e-09	2.55057e-08	ENSMUSG00000045039	Megf8	protein_coding
101.445	1.24872	0.212767	5.86895	4.38557e-09	2.57767e-08	ENSMUSG00000048070	Pirt	protein_coding
1599.83	-0.506283	0.0862747	-5.86827	4.40367e-09	2.58692e-08	ENSMUSG00000055653	Gpc3	protein_coding
804.327	0.522004	0.0889842	5.86626	4.45747e-09	2.61712e-08	ENSMUSG00000040078	Gm9769	processed_pseudogene
200.181	-0.787345	0.134228	-5.86574	4.47138e-09	2.62388e-08	ENSMUSG00000015027	Galns	protein_coding
811.977	-0.752776	0.128351	-5.86497	4.49203e-09	2.63459e-08	ENSMUSG00000040511	Pvr	protein_coding
62.742	-1.62719	0.277492	-5.8639	4.52133e-09	2.65035e-08	ENSMUSG00000033152	Podxl2	protein_coding
159.157	-0.993989	0.169523	-5.86346	4.53319e-09	2.65588e-08	ENSMUSG00000030806	Stx1b	protein_coding
1057.6	0.591669	0.10093	5.86216	4.56877e-09	2.67529e-08	ENSMUSG00000017286	Glod4	protein_coding
1884.12	0.535137	0.0913006	5.86127	4.59347e-09	2.68832e-08	ENSMUSG00000031955	Bcar1	protein_coding
309.703	-0.649289	0.110791	-5.86049	4.61501e-09	2.69949e-08	ENSMUSG00000014763	Fam120b	protein_coding
1293.48	-0.681668	0.116357	-5.85841	4.67323e-09	2.73208e-08	ENSMUSG00000014498	Ankrd52	protein_coding
1217.11	0.528746	0.0902674	5.85755	4.69737e-09	2.74473e-08	ENSMUSG00000022828	Gtf2e1	protein_coding
42.9269	1.94377	0.331875	5.85692	4.71535e-09	2.75376e-08	ENSMUSG00000054951	9130008F23Rik	protein_coding
1701.48	0.346802	0.0592146	5.85669	4.7217e-09	2.756e-08	ENSMUSG00000068922	Msto1	protein_coding
250.552	-0.919683	0.15706	-5.85562	4.7522e-09	2.77183e-08	ENSMUSG00000036523	Greb1	protein_coding
1277.69	-0.588761	0.100547	-5.85557	4.75389e-09	2.77183e-08	ENSMUSG00000028849	Map7d1	protein_coding
464.634	0.708089	0.120935	5.85513	4.76632e-09	2.7776e-08	ENSMUSG00000024180	Tmem8	protein_coding
4234.63	-0.404427	0.0690737	-5.85501	4.76995e-09	2.77824e-08	ENSMUSG00000023150	Ivns1abp	protein_coding
1137.51	-0.456739	0.0780406	-5.85258	4.84012e-09	2.81761e-08	ENSMUSG00000049401	Ogfr	protein_coding
519.824	0.520421	0.0889343	5.85174	4.86451e-09	2.83031e-08	ENSMUSG00000035378	Shq1	protein_coding
190.542	-0.968806	0.165565	-5.85151	4.87132e-09	2.83277e-08	ENSMUSG00000037239	Spred3	protein_coding
2708.43	0.337889	0.0577501	5.85087	4.88997e-09	2.8421e-08	ENSMUSG00000022031	Elp3	protein_coding
1240.95	0.581313	0.0993633	5.85038	4.90462e-09	2.84911e-08	ENSMUSG00000027601	Mtfr1	protein_coding
1668.62	0.429187	0.0733818	5.84868	4.95475e-09	2.87606e-08	ENSMUSG00000015671	Psma2	protein_coding
745.652	0.643056	0.10995	5.84863	4.95629e-09	2.87606e-08	ENSMUSG00000021457	Syk	protein_coding
1066.46	-0.417863	0.0714685	-5.84681	5.01089e-09	2.90621e-08	ENSMUSG00000038485	Socs7	protein_coding
48.9894	-2.10038	0.359341	-5.84509	5.06298e-09	2.93487e-08	ENSMUSG00000002266	Zim1	protein_coding
2174.85	0.421554	0.0721882	5.83965	5.231e-09	3.03066e-08	ENSMUSG00000037916	Ndufv1	protein_coding
4634.2	-0.481379	0.082437	-5.83935	5.24036e-09	3.03287e-08	ENSMUSG00000020900	Myh10	protein_coding
1996.03	-0.585215	0.100218	-5.83943	5.23795e-09	3.03287e-08	ENSMUSG00000006930	Hap1	protein_coding
73.8799	1.47133	0.251991	5.83882	5.25718e-09	3.041e-08	ENSMUSG00000021185	9030617O03Rik	protein_coding
1067.6	-0.445053	0.0762295	-5.83832	5.27295e-09	3.04851e-08	ENSMUSG00000019969	Psen1	protein_coding
3297.07	0.347093	0.0594646	5.83696	5.31621e-09	3.0719e-08	ENSMUSG00000070319	Eif3g	protein_coding
2387.94	-0.419711	0.0719184	-5.83593	5.3491e-09	3.08927e-08	ENSMUSG00000000826	Dnajc5	protein_coding
190.813	0.857981	0.147057	5.83434	5.40049e-09	3.11731e-08	ENSMUSG00000048164	Gm7204	processed_pseudogene
138.02	-0.961794	0.16488	-5.83329	5.43439e-09	3.13522e-08	ENSMUSG00000003123	Lipe	protein_coding
20.8878	-3.39114	0.581422	-5.83249	5.4605e-09	3.14863e-08	ENSMUSG00000036586	Grifin	protein_coding
1424.11	-0.527392	0.0904596	-5.83015	5.5379e-09	3.19158e-08	ENSMUSG00000034707	Gns	protein_coding
437.191	-0.687034	0.117845	-5.82995	5.54431e-09	3.19359e-08	ENSMUSG00000030313	Dennd5b	protein_coding
2326.67	0.467279	0.080202	5.82628	5.66781e-09	3.26301e-08	ENSMUSG00000034667	Xpot	protein_coding
577.178	-0.562959	0.0966364	-5.82554	5.69298e-09	3.27578e-08	ENSMUSG00000024270	Slc39a6	protein_coding
711.75	-0.618595	0.106225	-5.82345	5.7645e-09	3.31519e-08	ENSMUSG00000031833	Mast3	protein_coding
699.431	-0.545018	0.0936193	-5.82163	5.82752e-09	3.34968e-08	ENSMUSG00000022865	Cxadr	protein_coding
982.165	0.659019	0.113267	5.8183	5.94487e-09	3.41534e-08	ENSMUSG00000060019	Gm10073	protein_coding
1433.5	0.461216	0.0792814	5.81746	5.97492e-09	3.429e-08	ENSMUSG00000002845	Tmem39a	protein_coding
357.325	0.895591	0.153948	5.81751	5.97312e-09	3.429e-08	ENSMUSG00000030793	Pycard	protein_coding
149.692	0.821548	0.141239	5.81674	6.00075e-09	3.44091e-08	ENSMUSG00000033752	Mnd1	protein_coding
4181.56	0.363673	0.0625221	5.8167	6.00196e-09	3.44091e-08	ENSMUSG00000030224	Strap	protein_coding
1541.13	-0.450921	0.077555	-5.81421	6.09206e-09	3.49074e-08	ENSMUSG00000028959	Fastk	protein_coding
150.83	-0.915301	0.157465	-5.81272	6.14645e-09	3.52006e-08	ENSMUSG00000079022	Col22a1	protein_coding
4328.91	0.431179	0.0742061	5.81056	6.2266e-09	3.5641e-08	ENSMUSG00000022995	Enah	protein_coding
1831.75	0.507327	0.0873227	5.8098	6.2549e-09	3.57843e-08	ENSMUSG00000036751	Cox6b1	protein_coding
2146.03	-0.348157	0.059934	-5.80901	6.28424e-09	3.59334e-08	ENSMUSG00000042700	Sipa1l1	protein_coding
1078.93	0.511671	0.0881514	5.80446	6.45753e-09	3.6905e-08	ENSMUSG00000045128	Rpl18a	protein_coding
604.945	0.541898	0.0933646	5.80411	6.4709e-09	3.69621e-08	ENSMUSG00000067870	Rpl31-ps8	processed_pseudogene
672.476	-0.509738	0.0878646	-5.80141	6.57601e-09	3.75429e-08	ENSMUSG00000046020	Pofut1	protein_coding
454.163	0.653238	0.112614	5.8007	6.60374e-09	3.76816e-08	ENSMUSG00000043629	1700019D03Rik	protein_coding
35.5484	-2.00052	0.345026	-5.79818	6.7039e-09	3.82332e-08	ENSMUSG00000026946	Nmi	protein_coding
1322.23	0.637662	0.110032	5.79522	6.82303e-09	3.88924e-08	ENSMUSG00000031231	Cox7b	protein_coding
272.084	0.713113	0.123091	5.7934	6.8974e-09	3.92958e-08	ENSMUSG00000044562	Rasip1	protein_coding
2597.68	0.411982	0.0711229	5.79254	6.93286e-09	3.94773e-08	ENSMUSG00000027496	Aurka	protein_coding
2404.05	0.502276	0.0867266	5.79149	6.97665e-09	3.9706e-08	ENSMUSG00000024583	Txnl1	protein_coding
1909.07	0.347699	0.0600569	5.7895	7.05981e-09	4.01584e-08	ENSMUSG00000027509	Rae1	protein_coding
620.526	0.482975	0.083425	5.78933	7.06671e-09	4.01768e-08	ENSMUSG00000052962	Mrpl35	protein_coding
1037.41	0.436916	0.0754714	5.78916	7.07398e-09	4.01973e-08	ENSMUSG00000001305	Rrp15	protein_coding
1402.11	-0.431659	0.07458	-5.78786	7.12879e-09	4.04877e-08	ENSMUSG00000031530	Dusp4	protein_coding
2956.74	0.354116	0.0611855	5.78757	7.14106e-09	4.05364e-08	ENSMUSG00000030603	Psmc4	protein_coding
275.827	-0.74419	0.128642	-5.78498	7.2523e-09	4.11464e-08	ENSMUSG00000033282	Rpgrip1l	protein_coding
421.489	0.692186	0.119656	5.78479	7.26037e-09	4.11709e-08	ENSMUSG00000036613	Tssc1	protein_coding
316.734	0.821282	0.142068	5.78092	7.42929e-09	4.2107e-08	ENSMUSG00000027076	Timm10	protein_coding
94.7938	-1.68224	0.291013	-5.78063	7.44229e-09	4.21589e-08	ENSMUSG00000032517	Mobp	protein_coding
148.577	0.963429	0.166716	5.77888	7.51999e-09	4.2577e-08	ENSMUSG00000036995	Asap3	protein_coding
812.831	0.533879	0.0923867	5.77874	7.52609e-09	4.25895e-08	ENSMUSG00000032959	Pebp1	protein_coding
793.659	-0.646061	0.111835	-5.77689	7.60954e-09	4.30395e-08	ENSMUSG00000022436	Sh3bp1	protein_coding
1488.86	0.533018	0.0922724	5.77656	7.62411e-09	4.30997e-08	ENSMUSG00000035828	Pim3	protein_coding
1646.73	-0.416927	0.0721775	-5.77642	7.63068e-09	4.31145e-08	ENSMUSG00000038127	Ccdc50	protein_coding
388.17	0.652678	0.113014	5.77518	7.68724e-09	4.34117e-08	ENSMUSG00000041471	Fam35a	protein_coding
840.613	0.637607	0.110414	5.77468	7.71002e-09	4.34731e-08	ENSMUSG00000048087	Gm4737	protein_coding
579.291	0.546693	0.0946692	5.77477	7.70573e-09	4.34731e-08	ENSMUSG00000034336	Ina	protein_coding
2887.84	0.349511	0.0605242	5.77472	7.70811e-09	4.34731e-08	ENSMUSG00000027193	Api5	protein_coding
928.147	0.485121	0.0840599	5.77114	7.87393e-09	4.43744e-08	ENSMUSG00000020427	Igfbp3	protein_coding
4529.5	0.462165	0.0801154	5.76874	7.98671e-09	4.49869e-08	ENSMUSG00000057841	Rpl32	protein_coding
739.806	-0.462752	0.080219	-5.76861	7.99292e-09	4.49987e-08	ENSMUSG00000058997	Vwa8	protein_coding
146	1.47994	0.256685	5.7656	8.137e-09	4.57863e-08	ENSMUSG00000027077	Smtnl1	protein_coding
1394.98	-0.432451	0.075027	-5.76394	8.21731e-09	4.62144e-08	ENSMUSG00000024947	Men1	protein_coding
2562.68	0.298691	0.0518353	5.7623	8.29744e-09	4.66411e-08	ENSMUSG00000082575	Gm13050	processed_pseudogene
150.473	-0.95673	0.166035	-5.76221	8.30182e-09	4.66418e-08	ENSMUSG00000027792	Bche	protein_coding
157.423	-1.05389	0.182945	-5.76068	8.37739e-09	4.70423e-08	ENSMUSG00000060477	Irak2	protein_coding
24.6464	2.4983	0.433717	5.7602	8.40121e-09	4.71518e-08	ENSMUSG00000008461	Fut1	protein_coding
1373.84	0.522321	0.0907565	5.75519	8.65436e-09	4.85478e-08	ENSMUSG00000044224	Dnajc21	protein_coding
143.872	0.852586	0.148166	5.75426	8.70223e-09	4.87913e-08	ENSMUSG00000030263	Lrmp	protein_coding
1453.15	0.39673	0.0689571	5.75328	8.75284e-09	4.90499e-08	ENSMUSG00000026127	Imp4	protein_coding
156.573	-0.956832	0.166368	-5.7513	8.85607e-09	4.9603e-08	ENSMUSG00000042359	Osbpl6	protein_coding
834.737	-0.443102	0.0770496	-5.75086	8.87894e-09	4.97057e-08	ENSMUSG00000026510	Trp53bp2	protein_coding
1271.2	0.53938	0.0938149	5.74941	8.95575e-09	5.01101e-08	ENSMUSG00000081289	Gm14857	processed_pseudogene
4036.22	-0.358722	0.0623957	-5.74915	8.96953e-09	5.01616e-08	ENSMUSG00000038909	Kat7	protein_coding
3043.6	0.322275	0.0560576	5.749	8.9773e-09	5.01794e-08	ENSMUSG00000028896	Rcc1	protein_coding
831.794	0.490243	0.0852866	5.74819	9.02057e-09	5.03955e-08	ENSMUSG00000000740	Rpl13	protein_coding
1487.5	0.502749	0.0874821	5.74688	9.09077e-09	5.07618e-08	ENSMUSG00000020063	Sirt1	protein_coding
738.617	0.490268	0.085313	5.7467	9.10035e-09	5.07894e-08	ENSMUSG00000064326	Siva1	protein_coding
712.454	-0.54244	0.0944378	-5.74388	9.25299e-09	5.1615e-08	ENSMUSG00000039740	Alg2	protein_coding
726.517	-0.502829	0.087552	-5.74321	9.29011e-09	5.17957e-08	ENSMUSG00000027860	Vangl1	protein_coding
314.301	-0.749114	0.130465	-5.74187	9.36371e-09	5.21794e-08	ENSMUSG00000020182	Ddc	protein_coding
370.044	-0.623483	0.108589	-5.74169	9.37337e-09	5.22067e-08	ENSMUSG00000037989	Wnk2	protein_coding
1641.87	0.738657	0.128657	5.74131	9.39486e-09	5.22998e-08	ENSMUSG00000004891	Nes	protein_coding
75.4379	-1.24575	0.217057	-5.73927	9.50843e-09	5.29051e-08	ENSMUSG00000049939	Lrrc4	protein_coding
627.78	0.528143	0.0920334	5.73861	9.54592e-09	5.30867e-08	ENSMUSG00000024847	Aip	protein_coding
121.187	-1.34563	0.234626	-5.73523	9.73793e-09	5.41271e-08	ENSMUSG00000037161	Mgarp	protein_coding
2557.4	0.388191	0.0676872	5.73507	9.74701e-09	5.415e-08	ENSMUSG00000074656	Eif2s2	protein_coding
1004.43	-0.47739	0.0832432	-5.73488	9.758e-09	5.41836e-08	ENSMUSG00000013833	Med16	protein_coding
958.03	-0.782424	0.136438	-5.73463	9.77266e-09	5.42375e-08	ENSMUSG00000038241	Cep250	protein_coding
130.39	-1.26242	0.22016	-5.73409	9.8039e-09	5.43833e-08	ENSMUSG00000034947	Tmem106a	protein_coding
574.534	0.559905	0.0976771	5.7322	9.91341e-09	5.4963e-08	ENSMUSG00000039828	Wdr70	protein_coding
352.084	0.670982	0.117057	5.73208	9.92075e-09	5.49758e-08	ENSMUSG00000042814	Mcts2	protein_coding
35.5508	-1.89041	0.329909	-5.73011	1.00365e-08	5.55893e-08	ENSMUSG00000039954	Stk32a	protein_coding
902.559	0.467142	0.0815598	5.7276	1.0186e-08	5.63886e-08	ENSMUSG00000003500	Impdh1	protein_coding
739.811	-0.57772	0.100882	-5.72669	1.02412e-08	5.66655e-08	ENSMUSG00000020961	Ston2	protein_coding
221.418	1.05779	0.184729	5.72621	1.02702e-08	5.67972e-08	ENSMUSG00000097993	Ptprv	processed_transcript
59.7748	1.6263	0.284038	5.72566	1.03031e-08	5.69508e-08	ENSMUSG00000001227	Sema6b	protein_coding
110.534	-1.13557	0.198414	-5.72322	1.04523e-08	5.77463e-08	ENSMUSG00000019944	Rhobtb1	protein_coding
1076.76	-0.51431	0.0898893	-5.72159	1.05532e-08	5.8274e-08	ENSMUSG00000024665	Fads2	protein_coding
792.247	-0.562821	0.0983903	-5.72029	1.06342e-08	5.86919e-08	ENSMUSG00000036686	Cc2d1a	protein_coding
19.1668	-3.63137	0.634971	-5.71896	1.07178e-08	5.91235e-08	ENSMUSG00000002930	Ppp1r17	protein_coding
1475.65	-0.406783	0.0711356	-5.71841	1.07524e-08	5.92846e-08	ENSMUSG00000035901	Dennd5a	protein_coding
1452.58	-0.403245	0.0705435	-5.71626	1.08893e-08	6.00088e-08	ENSMUSG00000001052	Sec24b	protein_coding
1411.8	-0.538386	0.0942092	-5.7148	1.09835e-08	6.04979e-08	ENSMUSG00000079445	B3gnt7	protein_coding
5373.02	0.288934	0.0505666	5.71393	1.10393e-08	6.07746e-08	ENSMUSG00000052833	Sae1	protein_coding
1318.65	0.600915	0.105188	5.71275	1.11163e-08	6.11063e-08	ENSMUSG00000059534	Uqcr10	protein_coding
206.474	1.04926	0.183668	5.71279	1.11136e-08	6.11063e-08	ENSMUSG00000082389	Mkrn1-ps1	processed_pseudogene
1280	-0.560641	0.0981364	-5.71288	1.11081e-08	6.11063e-08	ENSMUSG00000053646	Plxnb1	protein_coding
98.9323	-1.8976	0.332361	-5.70945	1.13339e-08	6.22709e-08	ENSMUSG00000029135	Fosl2	protein_coding
2173.34	0.370689	0.0650034	5.70261	1.17986e-08	6.47915e-08	ENSMUSG00000042719	Naa25	protein_coding
153.313	0.939303	0.164724	5.70229	1.18206e-08	6.48802e-08	ENSMUSG00000021803	Cdhr1	protein_coding
684.526	-0.630979	0.110724	-5.69867	1.20746e-08	6.62409e-08	ENSMUSG00000032012	Pvrl1	protein_coding
1418.4	-0.440504	0.0773223	-5.69698	1.21951e-08	6.68684e-08	ENSMUSG00000040365	Trim41	protein_coding
[truncated: 8,968 more rows]

## Sheet: RNAseq_D6_CtrlvsKO
baseMean	log2FoldChange	lfcSE	stat	pvalue	padj	ensembl_gene_id	mgi_symbol	gene_biotype
[truncated: 10,965 more rows]
