# Supplementary material for: Zeb2 Regulates Cell Fate at the Exit from Epiblast State in Mouse Embryonic Stem Cells
Source: Stem Cells. 2016 Nov 8;35(3):611–25. doi: 10.1002/stem.2521 (PMC5396376; doi:10.1002/stem.2521)
Supplement: Supplementary file 13 — Supporting Information Table 6 [file STEM-35-611-s013.xlsx]

## Sheet: D0_CtrlvsKO
seqnames	start	end	width	strand	coverage1	numCs1	numTs1	coverage2	numCs2	numTs2	Var1	Freq	Ctrl_D0	KO_D0	qvalue	meth.diff
chr1	3020801	3021200	400	*	15	1	14	19	5	14	1	1	6.66667	26.3158	0.724275	19.6491
chr1	3121201	3121600	400	*	22	2	20	34	4	30	2	1	9.09091	11.7647	0.924956	2.6738
chr1	3121601	3122000	400	*	22	5	17	34	14	20	3	1	22.7273	41.1765	0.769469	18.4492
chr1	3336801	3337200	400	*	92	19	73	78	19	59	4	2	20.6522	24.359	0.924956	3.7068
chr1	3556401	3556800	400	*	16	3	13	18	3	15	5	1	18.75	16.6667	0.924956	-2.08333
chr1	3622001	3622400	400	*	148	57	91	167	82	85	6	5	38.5135	49.1018	0.495882	10.5883
chr1	3646801	3647200	400	*	13	7	6	17	8	9	7	1	53.8462	47.0588	0.924956	-6.78733
chr1	3650801	3651200	400	*	18	6	12	25	11	14	8	1	33.3333	44	0.924956	10.6667
chr1	3746401	3746800	400	*	24	1	23	19	3	16	9	1	4.16667	15.7895	0.826336	11.6228
chr1	3746801	3747200	400	*	24	8	16	19	9	10	10	1	33.3333	47.3684	0.924956	14.0351
chr1	3830801	3831200	400	*	96	37	59	78	34	44	11	2	38.5417	43.5897	0.924956	5.04808
chr1	3831201	3831600	400	*	48	24	24	39	25	14	12	1	50	64.1026	0.729503	14.1026
chr1	3934401	3934800	400	*	140	25	115	100	21	79	13	4	17.8571	21	0.924956	3.14286
chr1	3966001	3966400	400	*	28	4	24	29	5	24	14	1	14.2857	17.2414	0.924956	2.95567
chr1	3977201	3977600	400	*	50	25	25	46	20	26	15	2	50	43.4783	0.924956	-6.52174
chr1	3977601	3978000	400	*	25	2	23	23	0	23	16	1	8	0	0.918129	-8
chr1	4187601	4188000	400	*	40	10	30	60	23	37	17	4	25	38.3333	0.724783	13.3333
chr1	4193601	4194000	400	*	93	17	76	102	24	78	18	3	18.2796	23.5294	0.884649	5.24984
chr1	4247601	4248000	400	*	30	9	21	31	23	8	19	1	30	74.1935	0.0587812	44.1935
chr1	4248001	4248400	400	*	61	6	55	61	16	45	20	2	9.83607	26.2295	0.368437	16.3934
chr1	4260001	4260400	400	*	16	0	16	17	1	16	21	1	0	5.88235	0.924956	5.88235
chr1	4486401	4486800	400	*	66	10	56	64	10	54	22	2	15.1515	15.625	0.924956	0.473485
chr1	4491601	4492000	400	*	18	0	18	15	0	15	23	1	0	0	0.924956	0
chr1	4492001	4492400	400	*	208	11	197	213	9	204	24	8	5.28846	4.22535	0.924956	-1.06311
chr1	4492401	4492800	400	*	88	5	83	86	2	84	25	4	5.68182	2.32558	0.91553	-3.35624
chr1	4493201	4493600	400	*	48	1	47	49	0	49	26	2	2.08333	0	0.918129	-2.08333
chr1	4493601	4494000	400	*	47	2	45	38	1	37	27	2	4.25532	2.63158	0.924956	-1.62374
chr1	4496801	4497200	400	*	234	8	226	246	5	241	28	10	3.4188	2.03252	0.89942	-1.38628
chr1	4497201	4497600	400	*	77	2	75	77	5	72	29	4	2.5974	6.49351	0.915175	3.8961
chr1	4523201	4523600	400	*	61	21	40	70	22	48	30	2	34.4262	31.4286	0.924956	-2.99766
chr1	4553601	4554000	400	*	234	92	142	296	140	156	31	8	39.3162	47.2973	0.520777	7.98106
chr1	4571601	4572000	400	*	198	12	186	261	5	256	32	9	6.06061	1.91571	0.327116	-4.1449
chr1	4591601	4592000	400	*	35	9	26	22	7	15	33	1	25.7143	31.8182	0.924956	6.1039
chr1	4695201	4695600	400	*	170	16	154	133	33	100	34	2	9.41176	24.812	0.0419286	15.4003
chr1	4708801	4709200	400	*	24	0	24	34	1	33	35	1	0	2.94118	0.924956	2.94118
chr1	4709201	4709600	400	*	49	16	33	64	21	43	36	2	32.6531	32.8125	0.924956	0.159439
chr1	4760401	4760800	400	*	57	1	56	53	4	49	37	2	1.75439	7.54717	0.722329	5.79278
chr1	4760801	4761200	400	*	81	20	61	79	28	51	38	3	24.6914	35.443	0.688108	10.7517
chr1	4763201	4763600	400	*	255	48	207	219	32	187	39	4	18.8235	14.6119	0.788706	-4.21166
chr1	4763601	4764000	400	*	37	11	26	36	6	30	40	1	29.7297	16.6667	0.789155	-13.0631
chr1	4788401	4788800	400	*	150	21	129	207	46	161	41	6	14	22.2222	0.455664	8.22222
chr1	4788801	4789200	400	*	48	28	20	50	18	32	42	2	58.3333	36	0.411773	-22.3333
chr1	4800001	4800400	400	*	84	20	64	131	24	107	43	6	23.8095	18.3206	0.885578	-5.48891
chr1	4807601	4808000	400	*	99	3	96	74	1	73	44	4	3.0303	1.35135	0.924956	-1.67895
chr1	4808401	4808800	400	*	53	2	51	44	2	42	45	1	3.77358	4.54545	0.924956	0.77187
chr1	4808801	4809200	400	*	94	2	92	76	0	76	46	2	2.12766	0	0.918129	-2.12766
chr1	4838801	4839200	400	*	162	34	128	118	41	77	47	2	20.9877	34.7458	0.250485	13.7581
chr1	4839201	4839600	400	*	245	49	196	177	36	141	48	3	20	20.339	0.924956	0.338983
chr1	4857201	4857600	400	*	416	10	406	452	14	438	49	14	2.40385	3.09735	0.924956	0.693499
chr1	4857601	4858000	400	*	707	18	689	733	16	717	50	15	2.54597	2.18281	0.924956	-0.363159
chr1	4864801	4865200	400	*	65	11	54	69	8	61	51	2	16.9231	11.5942	0.918129	-5.32887
chr1	4866401	4866800	400	*	53	1	52	49	0	49	52	1	1.88679	0	0.924956	-1.88679
chr1	4866801	4867200	400	*	212	27	185	196	30	166	53	4	12.7358	15.3061	0.918129	2.57027
chr1	4906001	4906400	400	*	25	2	23	36	0	36	54	1	8	0	0.681584	-8
chr1	4906401	4906800	400	*	25	16	9	36	19	17	55	1	64	52.7778	0.913643	-11.2222
chr1	4912001	4912400	400	*	244	25	219	261	50	211	56	4	10.2459	19.1571	0.165332	8.91119
chr1	4912401	4912800	400	*	208	36	172	228	65	163	57	4	17.3077	28.5088	0.174668	11.2011
chr1	4924401	4924800	400	*	17	1	16	36	0	36	58	1	5.88235	0	0.839206	-5.88235
chr1	4924801	4925200	400	*	57	21	36	115	28	87	59	3	36.8421	24.3478	0.587346	-12.4943
chr1	4987601	4988000	400	*	81	51	30	95	66	29	60	3	62.963	69.4737	0.907355	6.51072
chr1	4988001	4988400	400	*	70	28	42	98	38	60	61	3	40	38.7755	0.924956	-1.22449
chr1	5018801	5019200	400	*	465	7	458	395	12	383	62	12	1.50538	3.03797	0.67973	1.5326
chr1	5019201	5019600	400	*	251	8	243	282	9	273	63	3	3.18725	3.19149	0.924956	0.00423837
chr1	5019601	5020000	400	*	262	6	256	222	3	219	64	5	2.29008	1.35135	0.922559	-0.938725
chr1	5020001	5020400	400	*	235	11	224	305	17	288	65	7	4.68085	5.57377	0.924956	0.892919
chr1	5020401	5020800	400	*	18	2	16	12	0	12	66	1	11.1111	0	0.918129	-11.1111
chr1	5023601	5024000	400	*	57	1	56	52	0	52	67	1	1.75439	0	0.924956	-1.75439
chr1	5024001	5024400	400	*	33	7	26	34	7	27	68	1	21.2121	20.5882	0.924956	-0.623886
chr1	5044001	5044400	400	*	32	13	19	23	6	17	69	1	40.625	26.087	0.887185	-14.538
chr1	5071601	5072000	400	*	42	12	30	25	3	22	70	1	28.5714	12	0.645531	-16.5714
chr1	5072001	5072400	400	*	40	1	39	23	2	21	71	1	2.5	8.69565	0.924956	6.19565
chr1	5082801	5083200	400	*	183	0	183	105	2	103	72	6	0	1.90476	0.631154	1.90476
chr1	5083201	5083600	400	*	122	6	116	66	0	66	73	4	4.91803	0	0.556404	-4.91803
chr1	5166001	5166400	400	*	76	4	72	66	3	63	74	1	5.26316	4.54545	0.924956	-0.717703
chr1	5166401	5166800	400	*	67	43	24	59	27	32	75	1	64.1791	45.7627	0.433432	-18.4164
chr1	5170001	5170400	400	*	17	7	10	16	2	14	76	1	41.1765	12.5	0.607038	-28.6765
chr1	5170401	5170800	400	*	22	4	18	20	3	17	77	1	18.1818	15	0.924956	-3.18182
chr1	5170801	5171200	400	*	20	14	6	17	8	9	78	1	70	47.0588	0.721113	-22.9412
chr1	5189201	5189600	400	*	60	2	58	48	3	45	79	3	3.33333	6.25	0.924956	2.91667
chr1	5189601	5190000	400	*	40	3	37	32	3	29	80	2	7.5	9.375	0.924956	1.875
chr1	5299201	5299600	400	*	19	3	16	22	6	16	81	1	15.7895	27.2727	0.918129	11.4833
chr1	5320001	5320400	400	*	23	4	19	24	10	14	82	1	17.3913	41.6667	0.595796	24.2754
chr1	5320401	5320800	400	*	57	2	55	61	3	58	83	2	3.50877	4.91803	0.924956	1.40926
chr1	5380401	5380800	400	*	171	21	150	180	24	156	84	2	12.2807	13.3333	0.924956	1.05263
chr1	5380801	5381200	400	*	29	7	22	25	15	10	85	1	24.1379	60	0.235931	35.8621
chr1	5526401	5526800	400	*	39	8	31	34	4	30	86	1	20.5128	11.7647	0.870946	-8.74811
chr1	5567201	5567600	400	*	100	53	47	240	145	95	87	5	53	60.4167	0.756525	7.41667
chr1	5584401	5584800	400	*	22	5	17	29	9	20	88	1	22.7273	31.0345	0.924956	8.30721
chr1	5589201	5589600	400	*	147	26	121	125	34	91	89	3	17.6871	27.2	0.520969	9.51293
chr1	5678401	5678800	400	*	296	64	232	237	48	189	90	6	21.6216	20.2532	0.924956	-1.36846
chr1	5746801	5747200	400	*	90	51	39	131	75	56	91	5	56.6667	57.2519	0.924956	0.585242
chr1	5796401	5796800	400	*	130	33	97	173	47	126	92	4	25.3846	27.1676	0.924956	1.78301
chr1	5828801	5829200	400	*	44	10	34	37	13	24	93	1	22.7273	35.1351	0.75819	12.4079
chr1	5850001	5850400	400	*	84	26	58	92	29	63	94	2	30.9524	31.5217	0.924956	0.569358
chr1	5862401	5862800	400	*	45	16	29	57	17	40	95	1	35.5556	29.8246	0.924956	-5.73099
chr1	5862801	5863200	400	*	59	4	55	72	5	67	96	1	6.77966	6.94444	0.924956	0.164783
chr1	5874801	5875200	400	*	51	5	46	42	12	30	97	2	9.80392	28.5714	0.354909	18.7675
chr1	5916001	5916400	400	*	229	27	202	192	15	177	98	5	11.7904	7.8125	0.722444	-3.97789
chr1	5982401	5982800	400	*	344	106	238	284	91	193	99	6	30.814	32.0423	0.924956	1.2283
chr1	6163201	6163600	400	*	16	0	16	14	0	14	100	1	0	0	0.924956	0
chr1	6163601	6164000	400	*	55	12	43	41	9	32	101	2	21.8182	21.9512	0.924956	0.133038
chr1	6164001	6164400	400	*	79	28	51	119	42	77	102	3	35.443	35.2941	0.924956	-0.14892
chr1	6213201	6213600	400	*	67	3	64	91	5	86	103	2	4.47761	5.49451	0.924956	1.01689
chr1	6214401	6214800	400	*	142	3	139	148	6	142	104	7	2.11268	4.05405	0.918129	1.94138
chr1	6214801	6215200	400	*	36	1	35	41	3	38	105	2	2.77778	7.31707	0.924956	4.5393
chr1	6216801	6217200	400	*	154	3	151	131	3	128	106	1	1.94805	2.29008	0.924956	0.342024
chr1	6217201	6217600	400	*	155	30	125	131	19	112	107	1	19.3548	14.5038	0.859668	-4.85102
chr1	6252401	6252800	400	*	63	29	34	58	28	30	108	1	46.0317	48.2759	0.924956	2.24412
chr1	6252801	6253200	400	*	41	3	38	41	5	36	109	1	7.31707	12.1951	0.924956	4.87805
chr1	6282801	6283200	400	*	134	3	131	105	1	104	110	2	2.23881	0.952381	0.924956	-1.28643
chr1	6358801	6359200	400	*	48	1	47	66	0	66	111	3	2.08333	0	0.905453	-2.08333
chr1	6359201	6359600	400	*	84	3	81	90	8	82	112	4	3.57143	8.88889	0.742503	5.31746
chr1	6377201	6377600	400	*	121	29	92	142	27	115	113	3	23.9669	19.0141	0.874128	-4.95286
chr1	6377601	6378000	400	*	28	0	28	30	1	29	114	1	0	3.33333	0.924956	3.33333
chr1	6511601	6512000	400	*	47	6	41	82	20	62	115	2	12.766	24.3902	0.691424	11.6243
chr1	6516401	6516800	400	*	149	35	114	159	43	116	116	2	23.4899	27.044	0.920994	3.55409
chr1	6517201	6517600	400	*	23	5	18	21	1	20	117	1	21.7391	4.7619	0.715739	-16.9772
chr1	6537601	6538000	400	*	83	32	51	82	35	47	118	2	38.5542	42.6829	0.924956	4.12871
chr1	6587601	6588000	400	*	88	16	72	74	19	55	119	2	18.1818	25.6757	0.778142	7.49386
chr1	6622001	6622400	400	*	47	12	35	36	15	21	120	1	25.5319	41.6667	0.671839	16.1348
chr1	6626401	6626800	400	*	58	4	54	70	16	54	121	2	6.89655	22.8571	0.26059	15.9606
chr1	6626801	6627200	400	*	28	10	18	35	15	20	122	1	35.7143	42.8571	0.924956	7.14286
chr1	6699601	6700000	400	*	36	15	21	35	16	19	123	2	41.6667	45.7143	0.924956	4.04762
chr1	6826001	6826400	400	*	32	10	22	31	11	20	124	1	31.25	35.4839	0.924956	4.23387
chr1	6826401	6826800	400	*	32	1	31	31	0	31	125	1	3.125	0	0.924956	-3.125
chr1	6836001	6836400	400	*	240	92	148	157	60	97	126	6	38.3333	38.2166	0.924956	-0.116773
chr1	6923201	6923600	400	*	32	0	32	22	1	21	127	1	0	4.54545	0.899365	4.54545
chr1	7057201	7057600	400	*	15	6	9	25	3	22	128	1	40	12	0.462803	-28
chr1	7092801	7093200	400	*	40	2	38	60	6	54	129	2	5	10	0.918129	5
chr1	7101601	7102000	400	*	65	27	38	73	17	56	130	1	41.5385	23.2877	0.346575	-18.2508
chr1	7102001	7102400	400	*	63	2	61	67	1	66	131	1	3.1746	1.49254	0.924956	-1.68207
chr1	7153601	7154000	400	*	80	10	70	98	21	77	132	2	12.5	21.4286	0.681458	8.92857
chr1	7230401	7230800	400	*	28	16	12	45	20	25	133	2	57.1429	44.4444	0.856351	-12.6984
chr1	7236801	7237200	400	*	37	9	28	20	0	20	134	1	24.3243	0	0.29869	-24.3243
chr1	7242001	7242400	400	*	70	19	51	72	17	55	135	2	27.1429	23.6111	0.924956	-3.53175
chr1	7242401	7242800	400	*	246	100	146	279	138	141	136	7	40.6504	49.4624	0.418243	8.81196
chr1	7271601	7272000	400	*	141	3	138	183	7	176	137	8	2.12766	3.82514	0.924943	1.69748
chr1	7291601	7292000	400	*	13	0	13	27	0	27	138	1	0	0	0.924956	0
chr1	7292001	7292400	400	*	28	16	12	54	28	26	139	2	57.1429	51.8519	0.924956	-5.29101
chr1	7301201	7301600	400	*	59	22	37	78	31	47	140	2	37.2881	39.7436	0.924956	2.45545
chr1	7306401	7306800	400	*	252	56	196	248	80	168	141	2	22.2222	32.2581	0.236609	10.0358
chr1	7307201	7307600	400	*	140	65	75	119	47	72	142	4	46.4286	39.4958	0.83309	-6.93277
chr1	7351601	7352000	400	*	44	17	27	42	15	27	143	2	38.6364	35.7143	0.924956	-2.92208
chr1	7370401	7370800	400	*	55	22	33	51	22	29	144	1	40	43.1373	0.924956	3.13725
chr1	7370801	7371200	400	*	54	1	53	51	1	50	145	1	1.85185	1.96078	0.924956	0.108932
chr1	7397201	7397600	400	*	49	0	49	60	0	60	146	3	0	0	0.924956	0
chr1	7397601	7398000	400	*	111	2	109	119	1	118	147	6	1.8018	0.840336	0.924956	-0.961466
chr1	7412001	7412400	400	*	35	14	21	27	11	16	148	1	40	40.7407	0.924956	0.740741
chr1	7412401	7412800	400	*	35	4	31	26	0	26	149	1	11.4286	0	0.624962	-11.4286
chr1	7482001	7482400	400	*	63	1	62	48	4	44	150	1	1.5873	8.33333	0.681495	6.74603
chr1	7482401	7482800	400	*	63	41	22	48	28	20	151	1	65.0794	58.3333	0.924956	-6.74603
chr1	7486801	7487200	400	*	167	69	98	145	51	94	152	2	41.3174	35.1724	0.815892	-6.14495
chr1	7502401	7502800	400	*	156	11	145	129	3	126	153	2	7.05128	2.32558	0.566423	-4.7257
chr1	7548401	7548800	400	*	296	62	234	290	57	233	154	4	20.9459	19.6552	0.924956	-1.29077
chr1	7563601	7564000	400	*	32	7	25	29	6	23	155	1	21.875	20.6897	0.924956	-1.18534
chr1	7756001	7756400	400	*	86	24	62	104	34	70	156	2	27.907	32.6923	0.924956	4.78533
chr1	7809601	7810000	400	*	24	13	11	29	9	20	157	1	54.1667	31.0345	0.57995	-23.1322
chr1	7810001	7810400	400	*	24	0	24	29	0	29	158	1	0	0	0.924956	0
chr1	7814801	7815200	400	*	73	19	54	59	18	41	159	3	26.0274	30.5085	0.924956	4.48108
chr1	7819601	7820000	400	*	105	61	44	114	77	37	160	3	58.0952	67.5439	0.67973	9.44862
chr1	8046801	8047200	400	*	22	10	12	21	8	13	161	1	45.4545	38.0952	0.924956	-7.35931
chr1	8047201	8047600	400	*	123	46	77	109	47	62	162	2	37.3984	43.1193	0.905786	5.72089
chr1	8068001	8068400	400	*	188	102	86	177	97	80	163	8	54.2553	54.8023	0.924956	0.546941
chr1	8108401	8108800	400	*	15	1	14	15	2	13	164	1	6.66667	13.3333	0.924956	6.66667
chr1	8372801	8373200	400	*	23	13	10	19	12	7	165	1	56.5217	63.1579	0.924956	6.63616
chr1	8373201	8373600	400	*	23	1	22	19	0	19	166	1	4.34783	0	0.924956	-4.34783
chr1	8615601	8616000	400	*	29	2	27	37	3	34	167	1	6.89655	8.10811	0.924956	1.21156
chr1	8616001	8616400	400	*	29	0	29	37	1	36	168	1	0	2.7027	0.924956	2.7027
chr1	8786801	8787200	400	*	445	267	178	459	313	146	169	10	60	68.1917	0.220313	8.19172
chr1	8873601	8874000	400	*	36	1	35	36	0	36	170	1	2.77778	0	0.924956	-2.77778
chr1	8874001	8874400	400	*	42	28	14	41	25	16	171	1	66.6667	60.9756	0.924956	-5.69106
chr1	8880401	8880800	400	*	59	28	31	63	41	22	172	1	47.4576	65.0794	0.491606	17.6217
chr1	8880801	8881200	400	*	58	1	57	62	3	59	173	1	1.72414	4.83871	0.924956	3.11457
chr1	8983201	8983600	400	*	99	19	80	120	23	97	174	3	19.1919	19.1667	0.924956	-0.0252525
chr1	9044801	9045200	400	*	21	5	16	23	9	14	175	1	23.8095	39.1304	0.857095	15.3209
chr1	9045201	9045600	400	*	21	0	21	24	1	23	176	1	0	4.16667	0.924956	4.16667
chr1	9099201	9099600	400	*	18	10	8	28	10	18	177	1	55.5556	35.7143	0.760265	-19.8413
chr1	9237201	9237600	400	*	198	5	193	195	2	193	178	3	2.52525	1.02564	0.917028	-1.49961
chr1	9298401	9298800	400	*	212	7	205	150	0	150	179	5	3.30189	0	0.419925	-3.30189
chr1	9299201	9299600	400	*	50	1	49	53	1	52	180	2	2	1.88679	0.924956	-0.113208
chr1	9299601	9300000	400	*	22	0	22	23	0	23	181	1	0	0	0.924956	0
chr1	9356801	9357200	400	*	42	6	36	72	20	52	182	3	14.2857	27.7778	0.596253	13.4921
chr1	9364801	9365200	400	*	23	11	12	38	25	13	183	1	47.8261	65.7895	0.717452	17.9634
chr1	9365201	9365600	400	*	26	4	22	39	2	37	184	1	15.3846	5.12821	0.736226	-10.2564
chr1	9397601	9398000	400	*	208	23	185	218	43	175	185	2	11.0577	19.7248	0.267537	8.66708
chr1	9436801	9437200	400	*	121	30	91	144	37	107	186	4	24.7934	25.6944	0.924956	0.901056
chr1	9488401	9488800	400	*	124	40	84	182	50	132	187	8	32.2581	27.4725	0.87817	-4.78554
chr1	9515201	9515600	400	*	421	89	332	391	89	302	188	3	21.1401	22.7621	0.924956	1.62201
chr1	9515601	9516000	400	*	28	0	28	17	0	17	189	1	0	0	0.924956	0
chr1	9544401	9544800	400	*	137	8	129	126	8	118	190	2	5.83942	6.34921	0.924956	0.50979
chr1	9545201	9545600	400	*	187	8	179	227	9	218	191	5	4.27807	3.96476	0.924956	-0.313317
chr1	9545601	9546000	400	*	14	0	14	22	0	22	192	1	0	0	0.924956	0
chr1	9546001	9546400	400	*	94	1	93	88	1	87	193	3	1.06383	1.13636	0.924956	0.0725338
chr1	9546401	9546800	400	*	50	2	48	42	2	40	194	1	4	4.7619	0.924956	0.761905
chr1	9601601	9602000	400	*	18	0	18	14	1	13	195	1	0	7.14286	0.913366	7.14286
chr1	9629601	9630000	400	*	53	0	53	61	3	58	196	1	0	4.91803	0.769276	4.91803
chr1	9630001	9630400	400	*	106	2	104	122	4	118	197	2	1.88679	3.27869	0.924956	1.3919
chr1	9638801	9639200	400	*	118	3	115	154	9	145	198	4	2.54237	5.84416	0.766742	3.30178
chr1	9639201	9639600	400	*	25	7	18	40	10	30	199	1	28	25	0.924956	-3
chr1	9640001	9640400	400	*	104	18	86	93	11	82	200	4	17.3077	11.828	0.836985	-5.47974
chr1	9700401	9700800	400	*	122	2	120	115	1	114	201	6	1.63934	0.869565	0.924956	-0.769779
chr1	9709201	9709600	400	*	58	15	43	58	12	46	202	2	25.8621	20.6897	0.924956	-5.17241
chr1	9747601	9748000	400	*	817	15	802	888	21	867	203	37	1.83599	2.36486	0.918129	0.52888
chr1	9748001	9748400	400	*	500	1	499	435	5	430	204	12	0.2	1.14943	0.579223	0.949425
chr1	9748401	9748800	400	*	174	5	169	140	0	140	205	3	2.87356	0	0.492606	-2.87356
chr1	9762401	9762800	400	*	72	30	42	85	17	68	206	2	41.6667	20	0.152047	-21.6667
chr1	9762801	9763200	400	*	49	2	47	52	5	47	207	1	4.08163	9.61538	0.913472	5.53375
chr1	9788801	9789200	400	*	45	8	37	56	13	43	208	2	17.7778	23.2143	0.924956	5.43651
chr1	9789201	9789600	400	*	22	1	21	28	0	28	209	1	4.54545	0	0.914337	-4.54545
chr1	9797601	9798000	400	*	29	1	28	24	0	24	210	1	3.44828	0	0.924956	-3.44828
chr1	9798001	9798400	400	*	60	4	56	85	1	84	211	5	6.66667	1.17647	0.675716	-5.4902
chr1	9798401	9798800	400	*	15	0	15	17	1	16	212	1	0	5.88235	0.924956	5.88235
chr1	9817601	9818000	400	*	61	5	56	60	10	50	213	1	8.19672	16.6667	0.702574	8.46995
chr1	9848001	9848400	400	*	285	18	267	315	12	303	214	9	6.31579	3.80952	0.718282	-2.50627
chr1	9848401	9848800	400	*	481	5	476	458	2	456	215	20	1.0395	0.436681	0.91745	-0.60282
chr1	9848801	9849200	400	*	48	0	48	46	0	46	216	2	0	0	0.924956	0
chr1	9865601	9866000	400	*	105	4	101	75	6	69	217	3	3.80952	8	0.841824	4.19048
chr1	9900801	9901200	400	*	123	36	87	195	44	151	218	3	29.2683	22.5641	0.71435	-6.70419
chr1	9924001	9924400	400	*	30	16	14	12	2	10	219	1	53.3333	16.6667	0.408674	-36.6667
chr1	9944001	9944400	400	*	165	2	163	118	3	115	220	5	1.21212	2.54237	0.924956	1.33025
chr1	9950801	9951200	400	*	81	9	72	78	12	66	221	2	11.1111	15.3846	0.918129	4.2735
chr1	9967201	9967600	400	*	46	1	45	53	1	52	222	2	2.17391	1.88679	0.924956	-0.287121
chr1	9968001	9968400	400	*	201	7	194	153	5	148	223	5	3.48259	3.26797	0.924956	-0.214613
chr1	9984801	9985200	400	*	29	8	21	23	7	16	224	1	27.5862	30.4348	0.924956	2.84858
chr1	9998801	9999200	400	*	192	35	157	148	38	110	225	4	18.2292	25.6757	0.59518	7.44651
chr1	10008801	10009200	400	*	127	2	125	148	6	142	226	4	1.5748	4.05405	0.814927	2.47925
chr1	10013201	10013600	400	*	47	2	45	62	1	61	227	1	4.25532	1.6129	0.924956	-2.64242
chr1	10013601	10014000	400	*	47	19	28	60	25	35	228	1	40.4255	41.6667	0.924956	1.24113
chr1	10018001	10018400	400	*	257	32	225	262	23	239	229	4	12.4514	8.77863	0.728487	-3.67274
chr1	10037601	10038000	400	*	62	4	58	50	1	49	230	2	6.45161	2	0.880572	-4.45161
chr1	10038001	10038400	400	*	874	12	862	930	16	914	231	16	1.373	1.72043	0.924956	0.347432
chr1	10038401	10038800	400	*	626	16	610	651	10	641	232	14	2.55591	1.5361	0.763323	-1.01981
chr1	10040001	10040400	400	*	46	0	46	53	6	47	233	2	0	11.3208	0.350109	11.3208
chr1	10055601	10056000	400	*	30	1	29	33	1	32	234	1	3.33333	3.0303	0.924956	-0.30303
chr1	10056001	10056400	400	*	60	11	49	64	9	55	235	2	18.3333	14.0625	0.924956	-4.27083
chr1	10156401	10156800	400	*	119	18	101	119	34	85	236	2	15.1261	28.5714	0.285393	13.4454
chr1	10156801	10157200	400	*	234	27	207	237	22	215	237	4	11.5385	9.2827	0.917669	-2.25576
chr1	10224001	10224400	400	*	117	29	88	107	18	89	238	3	24.7863	16.8224	0.716024	-7.96389
chr1	10232001	10232400	400	*	72	3	69	88	0	88	239	4	4.16667	0	0.548319	-4.16667
chr1	10232401	10232800	400	*	402	11	391	576	10	566	240	15	2.73632	1.73611	0.876101	-1.00021
chr1	10233601	10234000	400	*	378	7	371	378	13	365	241	8	1.85185	3.43915	0.777009	1.5873
chr1	10262401	10262800	400	*	50	3	47	80	5	75	242	2	6	6.25	0.924956	0.25
chr1	10284401	10284800	400	*	170	14	156	163	11	152	243	2	8.23529	6.74847	0.924956	-1.48683
chr1	10294801	10295200	400	*	44	2	42	31	2	29	244	1	4.54545	6.45161	0.924956	1.90616
chr1	10304401	10304800	400	*	70	19	51	72	23	49	245	2	27.1429	31.9444	0.924956	4.80159
chr1	10451201	10451600	400	*	120	25	95	98	18	80	246	2	20.8333	18.3673	0.924956	-2.46599
chr1	10466001	10466400	400	*	117	62	55	72	57	15	247	3	52.9915	79.1667	0.0353033	26.1752
chr1	10466401	10466800	400	*	80	25	55	58	24	34	248	2	31.25	41.3793	0.800047	10.1293
chr1	10470401	10470800	400	*	108	30	78	86	28	58	249	4	27.7778	32.5581	0.924956	4.78036
chr1	10534801	10535200	400	*	49	18	31	64	23	41	250	3	36.7347	35.9375	0.924956	-0.797194
chr1	10543201	10543600	400	*	80	60	20	104	78	26	251	4	75	75	0.924956	0
chr1	10608801	10609200	400	*	77	19	58	68	18	50	252	1	24.6753	26.4706	0.924956	1.79526
chr1	10609201	10609600	400	*	77	1	76	69	2	67	253	1	1.2987	2.89855	0.924956	1.59985
chr1	10715601	10716000	400	*	86	27	59	54	16	38	254	2	31.3953	29.6296	0.924956	-1.76572
chr1	10770801	10771200	400	*	236	42	194	167	29	138	255	3	17.7966	17.3653	0.924956	-0.431341
chr1	10821601	10822000	400	*	245	20	225	204	22	182	256	6	8.16327	10.7843	0.903465	2.62105
chr1	10822001	10822400	400	*	240	48	192	285	54	231	257	5	20	18.9474	0.924956	-1.05263
chr1	10888401	10888800	400	*	52	25	27	88	46	42	258	4	48.0769	52.2727	0.924956	4.1958
chr1	10993601	10994000	400	*	205	2	203	280	6	274	259	7	0.97561	2.14286	0.918129	1.16725
chr1	10994001	10994400	400	*	62	5	57	86	2	84	260	2	8.06452	2.32558	0.627214	-5.73893
chr1	11029201	11029600	400	*	22	14	8	31	12	19	261	1	63.6364	38.7097	0.568564	-24.9267
chr1	11068001	11068400	400	*	96	22	74	85	13	72	262	2	22.9167	15.2941	0.778193	-7.62255
chr1	11295601	11296000	400	*	52	7	45	18	1	17	263	1	13.4615	5.55556	0.924956	-7.90598
chr1	11304801	11305200	400	*	248	68	180	234	62	172	264	4	27.4194	26.4957	0.924956	-0.923628
chr1	11325201	11325600	400	*	159	49	110	170	47	123	265	4	30.8176	27.6471	0.924956	-3.17055
chr1	11329201	11329600	400	*	17	0	17	21	1	20	266	1	0	4.7619	0.924956	4.7619
chr1	11329601	11330000	400	*	21	1	20	31	1	30	267	1	4.7619	3.22581	0.924956	-1.5361
chr1	11378401	11378800	400	*	338	217	121	263	173	90	268	8	64.2012	65.7795	0.924956	1.57828
chr1	11413601	11414000	400	*	482	12	470	497	3	494	269	4	2.48963	0.603622	0.2897	-1.886
chr1	11414801	11415200	400	*	336	28	308	320	9	311	270	6	8.33333	2.8125	0.100137	-5.52083
chr1	11487601	11488000	400	*	86	46	40	61	28	33	271	4	53.4884	45.9016	0.897923	-7.58673
chr1	11730401	11730800	400	*	50	15	35	33	6	27	272	2	30	18.1818	0.824839	-11.8182
chr1	11839601	11840000	400	*	36	8	28	22	5	17	273	1	22.2222	22.7273	0.924956	0.505051
chr1	11840001	11840400	400	*	35	0	35	22	0	22	274	1	0	0	0.924956	0
chr1	11848801	11849200	400	*	47	1	46	44	0	44	275	1	2.12766	0	0.924956	-2.12766
chr1	11849201	11849600	400	*	47	21	26	44	28	16	276	1	44.6809	63.6364	0.557442	18.9555
chr1	11853601	11854000	400	*	133	73	60	215	124	91	277	5	54.8872	57.6744	0.924956	2.7872
chr1	11860401	11860800	400	*	99	1	98	103	3	100	278	1	1.0101	2.91262	0.924956	1.90252
chr1	11860801	11861200	400	*	99	70	29	102	72	30	279	1	70.7071	70.5882	0.924956	-0.118835
chr1	12138001	12138400	400	*	43	0	43	45	1	44	280	1	0	2.22222	0.924956	2.22222
chr1	12138401	12138800	400	*	43	11	32	45	16	29	281	1	25.5814	35.5556	0.870949	9.97416
chr1	12264001	12264400	400	*	46	9	37	54	23	31	282	2	19.5652	42.5926	0.285145	23.0274
chr1	12344401	12344800	400	*	99	45	54	75	44	31	283	3	45.4545	58.6667	0.559706	13.2121
chr1	12344801	12345200	400	*	447	151	296	400	138	262	284	8	33.7808	34.5	0.924956	0.719239
chr1	12457601	12458000	400	*	157	57	100	194	76	118	285	4	36.3057	39.1753	0.924956	2.86953
chr1	12498401	12498800	400	*	214	75	139	222	92	130	286	10	35.0467	41.4414	0.728647	6.39471
chr1	12515601	12516000	400	*	50	8	42	56	10	46	287	2	16	17.8571	0.924956	1.85714
chr1	12551601	12552000	400	*	186	35	151	146	31	115	288	2	18.8172	21.2329	0.924956	2.41567
chr1	12588401	12588800	400	*	109	78	31	109	86	23	289	6	71.5596	78.8991	0.792356	7.33945
chr1	12597601	12598000	400	*	40	14	26	47	19	28	290	2	35	40.4255	0.924956	5.42553
chr1	12671601	12672000	400	*	44	15	29	55	19	36	291	1	34.0909	34.5455	0.924956	0.454545
chr1	12672001	12672400	400	*	88	20	68	111	28	83	292	2	22.7273	25.2252	0.924956	2.49795
chr1	12692801	12693200	400	*	213	9	204	181	2	179	293	5	4.22535	1.10497	0.502479	-3.12038
chr1	12693201	12693600	400	*	691	5	686	646	13	633	294	12	0.723589	2.01238	0.457498	1.28879
chr1	12693601	12694000	400	*	42	0	42	38	1	37	295	1	0	2.63158	0.918129	2.63158
chr1	12704401	12704800	400	*	35	2	33	53	11	42	296	2	5.71429	20.7547	0.491767	15.0404
chr1	12716801	12717200	400	*	25	11	14	21	12	9	297	1	44	57.1429	0.924956	13.1429
chr1	12717201	12717600	400	*	27	4	23	21	0	21	298	1	14.8148	0	0.612403	-14.8148
chr1	12718001	12718400	400	*	22	0	22	27	0	27	299	1	0	0	0.924956	0
chr1	12718401	12718800	400	*	20	1	19	25	1	24	300	1	5	4	0.924956	-1
chr1	12718801	12719200	400	*	32	1	31	16	0	16	301	1	3.125	0	0.924956	-3.125
chr1	12746001	12746400	400	*	204	10	194	280	14	266	302	6	4.90196	5	0.924956	0.0980392
chr1	12788001	12788400	400	*	28	0	28	13	0	13	303	1	0	0	0.924956	0
chr1	12788401	12788800	400	*	56	28	28	26	9	17	304	2	50	34.6154	0.764205	-15.3846
chr1	12795201	12795600	400	*	163	16	147	171	8	163	305	4	9.81595	4.67836	0.549428	-5.13759
chr1	12807201	12807600	400	*	45	0	45	29	0	29	306	1	0	0	0.924956	0
chr1	12807601	12808000	400	*	91	3	88	59	1	58	307	2	3.2967	1.69492	0.924956	-1.60179
chr1	12808401	12808800	400	*	38	3	35	20	0	20	308	1	7.89474	0	0.924956	-7.89474
chr1	12814401	12814800	400	*	36	1	35	74	1	73	309	2	2.77778	1.35135	0.924956	-1.42643
chr1	12835201	12835600	400	*	68	8	60	54	0	54	310	3	11.7647	0	0.204573	-11.7647
chr1	12838001	12838400	400	*	177	28	149	212	33	179	311	4	15.8192	15.566	0.924956	-0.253171
chr1	12850801	12851200	400	*	35	3	32	33	3	30	312	1	8.57143	9.09091	0.924956	0.519481
chr1	12851201	12851600	400	*	35	0	35	33	0	33	313	1	0	0	0.924956	0
chr1	12851601	12852000	400	*	247	28	219	204	18	186	314	4	11.336	8.82353	0.91312	-2.5125
chr1	12858401	12858800	400	*	160	32	128	103	19	84	315	4	20	18.4466	0.924956	-1.5534
chr1	12858801	12859200	400	*	81	23	58	56	12	44	316	2	28.3951	21.4286	0.909481	-6.96649
chr1	12860001	12860400	400	*	216	79	137	301	103	198	317	5	36.5741	34.2193	0.924956	-2.3548
chr1	12871601	12872000	400	*	163	22	141	194	28	166	318	5	13.4969	14.433	0.924956	0.936057
chr1	12872001	12872400	400	*	58	6	52	55	6	49	319	2	10.3448	10.9091	0.924956	0.564263
chr1	12939601	12940000	400	*	54	6	48	84	10	74	320	2	11.1111	11.9048	0.924956	0.793651
chr1	12976001	12976400	400	*	1015	364	651	672	232	440	321	7	35.8621	34.5238	0.924956	-1.33826
chr1	12990001	12990400	400	*	27	0	27	32	2	30	322	1	0	6.25	0.918129	6.25
chr1	12990401	12990800	400	*	97	4	93	102	4	98	323	3	4.12371	3.92157	0.924956	-0.202143
chr1	12992001	12992400	400	*	118	4	114	118	4	114	324	6	3.38983	3.38983	0.924956	0
chr1	12995601	12996000	400	*	151	48	103	96	38	58	325	4	31.7881	39.5833	0.74875	7.79525
chr1	13010001	13010400	400	*	65	0	65	60	2	58	326	1	0	3.33333	0.756673	3.33333
chr1	13029201	13029600	400	*	160	24	136	135	14	121	327	5	15	10.3704	0.816824	-4.62963
chr1	13064001	13064400	400	*	135	19	116	101	32	69	328	2	14.0741	31.6832	0.0787961	17.6091
chr1	13064401	13064800	400	*	75	3	72	63	9	54	329	1	4	14.2857	0.396329	10.2857
chr1	13088801	13089200	400	*	56	8	48	25	4	21	330	2	14.2857	16	0.924956	1.71429
chr1	13089201	13089600	400	*	28	4	24	13	2	11	331	1	14.2857	15.3846	0.924956	1.0989
chr1	13104001	13104400	400	*	90	2	88	114	5	109	332	3	2.22222	4.38596	0.918129	2.16374
chr1	13104401	13104800	400	*	143	3	140	164	4	160	333	3	2.0979	2.43902	0.924956	0.341122
chr1	13104801	13105200	400	*	352	4	348	433	15	418	334	10	1.13636	3.4642	0.391225	2.32784
chr1	13118401	13118800	400	*	74	9	65	43	3	40	335	3	12.1622	6.97674	0.924956	-5.18542
chr1	13124801	13125200	400	*	28	0	28	30	0	30	336	1	0	0	0.924956	0
chr1	13125201	13125600	400	*	269	5	264	239	3	236	337	7	1.85874	1.25523	0.924956	-0.603506
chr1	13126001	13126400	400	*	568	13	555	571	10	561	338	5	2.28873	1.75131	0.924956	-0.537419
chr1	13126401	13126800	400	*	140	2	138	145	1	144	339	5	1.42857	0.689655	0.924956	-0.738916
chr1	13126801	13127200	400	*	101	0	101	95	1	94	340	3	0	1.05263	0.918129	1.05263
chr1	13127201	13127600	400	*	26	0	26	25	2	23	341	1	0	8	0.763037	8
chr1	13128401	13128800	400	*	119	7	112	143	4	139	342	4	5.88235	2.7972	0.762196	-3.08515
chr1	13147601	13148000	400	*	166	48	118	142	45	97	343	4	28.9157	31.6901	0.924956	2.77448
chr1	13158401	13158800	400	*	243	69	174	261	66	195	344	3	28.3951	25.2874	0.918129	-3.10771
chr1	13159601	13160000	400	*	258	44	214	184	38	146	345	5	17.0543	20.6522	0.884504	3.59791
chr1	13166801	13167200	400	*	46	8	38	49	3	46	346	3	17.3913	6.12245	0.600699	-11.2689
chr1	13174401	13174800	400	*	18	1	17	23	0	23	347	1	5.55556	0	0.913934	-5.55556
chr1	13174801	13175200	400	*	22	6	16	29	6	23	348	1	27.2727	20.6897	0.924956	-6.58307
chr1	13176801	13177200	400	*	15	6	9	14	6	8	349	1	40	42.8571	0.924956	2.85714
chr1	13196801	13197200	400	*	124	16	108	170	24	146	350	4	12.9032	14.1176	0.924956	1.21442
chr1	13217201	13217600	400	*	180	44	136	154	23	131	351	6	24.4444	14.9351	0.400008	-9.50938
chr1	13219201	13219600	400	*	93	1	92	113	5	108	352	3	1.07527	4.42478	0.753928	3.34951
chr1	13219601	13220000	400	*	33	2	31	19	1	18	353	1	6.06061	5.26316	0.924956	-0.797448
chr1	13227201	13227600	400	*	32	1	31	20	1	19	354	1	3.125	5	0.924956	1.875
chr1	13372001	13372400	400	*	277	9	268	276	4	272	355	10	3.2491	1.44928	0.781423	-1.79982
chr1	13372801	13373200	400	*	45	2	43	70	1	69	356	3	4.44444	1.42857	0.924956	-3.01587
chr1	13373201	13373600	400	*	86	5	81	110	3	107	357	5	5.81395	2.72727	0.822859	-3.08668
chr1	13374001	13374400	400	*	75	0	75	54	0	54	358	3	0	0	0.924956	0
chr1	13374401	13374800	400	*	181	3	178	217	4	213	359	10	1.65746	1.84332	0.924956	0.185859
chr1	13426401	13426800	400	*	137	2	135	131	3	128	360	4	1.45985	2.29008	0.924956	0.830222
chr1	13426801	13427200	400	*	78	0	78	78	0	78	361	2	0	0	0.924956	0
chr1	13434001	13434400	400	*	151	27	124	139	35	104	362	4	17.8808	25.1799	0.663932	7.29906
chr1	13460401	13460800	400	*	80	33	47	77	26	51	363	2	41.25	33.7662	0.900518	-7.48377
chr1	13472401	13472800	400	*	132	60	72	127	58	69	364	6	45.4545	45.6693	0.924956	0.214746
chr1	13494001	13494400	400	*	58	8	50	60	6	54	365	2	13.7931	10	0.924956	-3.7931
chr1	13510001	13510400	400	*	91	46	45	95	52	43	366	3	50.5495	54.7368	0.924956	4.18739
chr1	13513601	13514000	400	*	33	10	23	20	5	15	367	1	30.303	25	0.924956	-5.30303
chr1	13529201	13529600	400	*	271	34	237	226	23	203	368	5	12.5461	10.177	0.918129	-2.36913
chr1	13529601	13530000	400	*	126	18	108	123	11	112	369	3	14.2857	8.94309	0.763812	-5.34262
chr1	13534001	13534400	400	*	78	1	77	57	0	57	370	1	1.28205	0	0.924956	-1.28205
chr1	13534401	13534800	400	*	77	20	57	56	12	44	371	1	25.974	21.4286	0.924956	-4.54545
chr1	13542801	13543200	400	*	34	14	20	40	14	26	372	2	41.1765	35	0.924956	-6.17647
chr1	13550801	13551200	400	*	264	144	120	334	212	122	373	8	54.5455	63.4731	0.352164	8.9276
chr1	13559601	13560000	400	*	35	0	35	33	2	31	374	1	0	6.06061	0.760734	6.06061
chr1	13560001	13560400	400	*	35	28	7	33	19	14	375	1	80	57.5758	0.488077	-22.4242
chr1	13576001	13576400	400	*	41	13	28	33	11	22	376	1	31.7073	33.3333	0.924956	1.62602
chr1	13576401	13576800	400	*	123	40	83	97	35	62	377	3	32.5203	36.0825	0.924956	3.56215
chr1	13589201	13589600	400	*	41	0	41	57	5	52	378	2	0	8.77193	0.506418	8.77193
chr1	13590401	13590800	400	*	121	7	114	133	9	124	379	2	5.78512	6.76692	0.924956	0.981793
chr1	13616401	13616800	400	*	142	4	138	117	4	113	380	3	2.8169	3.4188	0.924956	0.601902
chr1	13621601	13622000	400	*	57	1	56	58	4	54	381	1	1.75439	6.89655	0.873025	5.14217
chr1	13622001	13622400	400	*	228	2	226	232	10	222	382	4	0.877193	4.31034	0.386653	3.43315
chr1	13628801	13629200	400	*	45	7	38	38	3	35	383	2	15.5556	7.89474	0.848565	-7.66082
chr1	13642801	13643200	400	*	56	3	53	61	5	56	384	2	5.35714	8.19672	0.924956	2.83958
chr1	13643201	13643600	400	*	27	0	27	30	1	29	385	1	0	3.33333	0.924956	3.33333
chr1	13644801	13645200	400	*	58	37	21	56	26	30	386	2	63.7931	46.4286	0.549749	-17.3645
chr1	13645201	13645600	400	*	29	0	29	28	1	27	387	1	0	3.57143	0.918129	3.57143
chr1	13659201	13659600	400	*	28	1	27	24	2	22	388	1	3.57143	8.33333	0.924956	4.7619
chr1	13659601	13660000	400	*	334	4	330	357	9	348	389	9	1.1976	2.52101	0.786103	1.3234
chr1	13660401	13660800	400	*	15	0	15	19	0	19	390	1	0	0	0.924956	0
chr1	13691201	13691600	400	*	129	17	112	141	26	115	391	2	13.1783	18.4397	0.770203	5.26142
chr1	13826801	13827200	400	*	197	22	175	196	13	183	392	2	11.1675	6.63265	0.669358	-4.53486
chr1	13843601	13844000	400	*	122	39	83	87	22	65	393	3	31.9672	25.2874	0.867619	-6.67986
chr1	13853601	13854000	400	*	36	19	17	40	14	26	394	1	52.7778	35	0.682863	-17.7778
chr1	13889201	13889600	400	*	80	26	54	50	12	38	395	5	32.5	24	0.846033	-8.5
chr1	13896801	13897200	400	*	128	7	121	100	3	97	396	4	5.46875	3	0.923275	-2.46875
chr1	13897201	13897600	400	*	64	13	51	50	8	42	397	2	20.3125	16	0.924956	-4.3125
chr1	13913601	13914000	400	*	66	9	57	48	16	32	398	2	13.6364	33.3333	0.302486	19.697
chr1	13960801	13961200	400	*	661	403	258	723	454	269	399	8	60.9682	62.7939	0.918423	1.82568
chr1	13961201	13961600	400	*	86	4	82	88	5	83	400	1	4.65116	5.68182	0.924956	1.03066
chr1	14027201	14027600	400	*	57	4	53	75	8	67	401	2	7.01754	10.6667	0.924956	3.64912
chr1	14105201	14105600	400	*	157	54	103	107	40	67	402	4	34.3949	37.3832	0.924956	2.98827
chr1	14222401	14222800	400	*	68	14	54	68	16	52	403	2	20.5882	23.5294	0.924956	2.94118
chr1	14309601	14310000	400	*	184	6	178	194	4	190	404	4	3.26087	2.06186	0.924956	-1.19901
chr1	14358001	14358400	400	*	247	75	172	303	95	208	405	4	30.3644	31.3531	0.924956	0.988763
chr1	14441201	14441600	400	*	82	46	36	75	42	33	406	4	56.0976	56	0.924956	-0.097561
chr1	14447201	14447600	400	*	32	16	16	18	9	9	407	1	50	50	0.924956	0
chr1	14447601	14448000	400	*	96	31	65	54	28	26	408	3	32.2917	51.8519	0.32155	19.5602
chr1	14468001	14468400	400	*	56	13	43	56	11	45	409	2	23.2143	19.6429	0.924956	-3.57143
chr1	14470001	14470400	400	*	26	1	25	20	0	20	410	1	3.84615	0	0.924956	-3.84615
chr1	14473601	14474000	400	*	13	1	12	11	0	11	411	1	7.69231	0	0.924956	-7.69231
chr1	14474001	14474400	400	*	52	13	39	44	17	27	412	4	25	38.6364	0.714264	13.6364
chr1	14475601	14476000	400	*	20	0	20	40	2	38	413	1	0	5	0.924956	5
chr1	14476001	14476400	400	*	86	22	64	104	25	79	414	2	25.5814	24.0385	0.924956	-1.54293
chr1	14476401	14476800	400	*	33	19	14	32	15	17	415	1	57.5758	46.875	0.918129	-10.7008
chr1	14482401	14482800	400	*	151	25	126	85	10	75	416	5	16.5563	11.7647	0.861762	-4.79159
chr1	14493601	14494000	400	*	30	22	8	32	20	12	417	1	73.3333	62.5	0.906518	-10.8333
chr1	14494001	14494400	400	*	60	20	40	64	20	44	418	2	33.3333	31.25	0.924956	-2.08333
chr1	14504001	14504400	400	*	428	58	370	244	20	224	419	4	13.5514	8.19672	0.420598	-5.35468
chr1	14504401	14504800	400	*	107	0	107	61	2	59	420	1	0	3.27869	0.627591	3.27869
chr1	14507201	14507600	400	*	24	0	24	39	5	34	421	1	0	12.8205	0.655876	12.8205
chr1	14577201	14577600	400	*	70	17	53	72	18	54	422	2	24.2857	25	0.924956	0.714286
chr1	14687201	14687600	400	*	33	25	8	49	40	9	423	1	75.7576	81.6327	0.924956	5.87508
chr1	14687601	14688000	400	*	113	23	90	126	30	96	424	3	20.354	23.8095	0.924956	3.45554
chr1	14689201	14689600	400	*	271	99	172	274	123	151	425	7	36.5314	44.8905	0.455711	8.35915
chr1	14689601	14690000	400	*	82	57	25	62	45	17	426	1	69.5122	72.5806	0.924956	3.06845
chr1	14700401	14700800	400	*	62	7	55	84	13	71	427	2	11.2903	15.4762	0.924956	4.18587
chr1	14700801	14701200	400	*	32	9	23	42	12	30	428	1	28.125	28.5714	0.924956	0.446429
chr1	14739601	14740000	400	*	174	11	163	164	9	155	429	4	6.32184	5.4878	0.924956	-0.834034
chr1	14748401	14748800	400	*	43	1	42	58	3	55	430	1	2.32558	5.17241	0.924956	2.84683
chr1	14748801	14749200	400	*	43	21	22	58	25	33	431	1	48.8372	43.1034	0.924956	-5.73376
chr1	14823601	14824000	400	*	57	7	50	43	5	38	432	3	12.2807	11.6279	0.924956	-0.652795
chr1	14862801	14863200	400	*	47	27	20	37	17	20	433	1	57.4468	45.9459	0.881216	-11.5009
chr1	14863201	14863600	400	*	47	1	46	36	0	36	434	1	2.12766	0	0.924956	-2.12766
chr1	14865601	14866000	400	*	62	47	15	46	28	18	435	1	75.8065	60.8696	0.642964	-14.9369
chr1	14866001	14866400	400	*	61	1	60	46	0	46	436	1	1.63934	0	0.924956	-1.63934
chr1	14918801	14919200	400	*	21	0	21	19	1	18	437	1	0	5.26316	0.918129	5.26316
chr1	14956401	14956800	400	*	96	2	94	115	4	111	438	1	2.08333	3.47826	0.924956	1.39493
chr1	14988801	14989200	400	*	50	13	37	50	13	37	439	2	26	26	0.924956	0
chr1	14995201	14995600	400	*	53	30	23	47	37	10	440	1	56.6038	78.7234	0.304801	22.1196
chr1	14995601	14996000	400	*	52	3	49	47	0	47	441	1	5.76923	0	0.76782	-5.76923
chr1	15072801	15073200	400	*	66	27	39	68	20	48	442	1	40.9091	29.4118	0.73409	-11.4973
chr1	15073201	15073600	400	*	116	12	104	178	31	147	443	4	10.3448	17.4157	0.623251	7.0709
chr1	15080401	15080800	400	*	82	30	52	75	35	40	444	1	36.5854	46.6667	0.776513	10.0813
chr1	15080801	15081200	400	*	83	3	80	75	2	73	445	1	3.61446	2.66667	0.924956	-0.947791
chr1	15084001	15084400	400	*	42	0	42	48	3	45	446	3	0	6.25	0.76807	6.25
chr1	15102001	15102400	400	*	24	1	23	32	6	26	447	1	4.16667	18.75	0.747442	14.5833
chr1	15266801	15267200	400	*	87	11	76	43	5	38	448	2	12.6437	11.6279	0.924956	-1.01577
chr1	15286401	15286800	400	*	20	1	19	27	0	27	449	1	5	0	0.908401	-5
chr1	15286801	15287200	400	*	37	1	36	61	0	61	450	2	2.7027	0	0.880063	-2.7027
chr1	15287201	15287600	400	*	92	3	89	124	8	116	451	2	3.26087	6.45161	0.871179	3.19074
chr1	15312401	15312800	400	*	272	77	195	335	84	251	452	11	28.3088	25.0746	0.898259	-3.2342
chr1	15312801	15313200	400	*	72	21	51	90	31	59	453	3	29.1667	34.4444	0.918129	5.27778
chr1	15321601	15322000	400	*	69	9	60	69	7	62	454	2	13.0435	10.1449	0.924956	-2.89855
chr1	15322001	15322400	400	*	69	13	56	69	12	57	455	2	18.8406	17.3913	0.924956	-1.44928
chr1	15324001	15324400	400	*	76	19	57	64	26	38	456	4	25	40.625	0.495379	15.625
chr1	15450401	15450800	400	*	112	31	81	126	37	89	457	3	27.6786	29.3651	0.924956	1.68651
chr1	15530001	15530400	400	*	80	26	54	106	37	69	458	2	32.5	34.9057	0.924956	2.40566
chr1	15670801	15671200	400	*	26	4	22	25	11	14	459	1	15.3846	44	0.37477	28.6154
chr1	15671201	15671600	400	*	105	53	52	100	42	58	460	4	50.4762	42	0.78329	-8.47619
chr1	15694801	15695200	400	*	125	19	106	119	10	109	461	2	15.2	8.40336	0.604752	-6.79664
chr1	15761201	15761600	400	*	116	13	103	130	13	117	462	4	11.2069	10	0.924956	-1.2069
chr1	15806001	15806400	400	*	344	6	338	304	12	292	463	13	1.74419	3.94737	0.570259	2.20318
chr1	15872801	15873200	400	*	47	34	13	57	33	24	464	1	72.3404	57.8947	0.663819	-14.4457
chr1	15873201	15873600	400	*	94	16	78	114	15	99	465	2	17.0213	13.1579	0.915175	-3.86338
chr1	15878801	15879200	400	*	50	17	33	92	20	72	466	3	34	21.7391	0.676458	-12.2609
chr1	15892401	15892800	400	*	21	1	20	37	0	37	467	1	4.7619	0	0.872233	-4.7619
chr1	15892801	15893200	400	*	99	2	97	107	5	102	468	4	2.0202	4.6729	0.91655	2.6527
chr1	15920401	15920800	400	*	194	67	127	232	57	175	469	6	34.5361	24.569	0.330469	-9.96712
chr1	16012001	16012400	400	*	125	10	115	124	5	119	470	2	8	4.03226	0.80767	-3.96774
chr1	16012401	16012800	400	*	266	75	191	263	85	178	471	4	28.1955	32.3194	0.858897	4.1239
chr1	16059201	16059600	400	*	56	11	45	43	5	38	472	1	19.6429	11.6279	0.900518	-8.01495
chr1	16059601	16060000	400	*	56	0	56	43	0	43	473	1	0	0	0.924956	0
chr1	16080801	16081200	400	*	56	11	45	77	13	64	474	2	19.6429	16.8831	0.924956	-2.75974
chr1	16081601	16082000	400	*	130	24	106	139	20	119	475	2	18.4615	14.3885	0.901042	-4.07305
chr1	16092801	16093200	400	*	64	2	62	55	4	51	476	3	3.125	7.27273	0.901709	4.14773
chr1	16093201	16093600	400	*	30	0	30	19	2	17	477	1	0	10.5263	0.653141	10.5263
chr1	16104001	16104400	400	*	477	3	474	464	7	457	478	17	0.628931	1.50862	0.7463	0.87969
chr1	16104401	16104800	400	*	440	3	437	489	5	484	479	7	0.681818	1.02249	0.924956	0.340677
chr1	16104801	16105200	400	*	301	11	290	303	3	300	480	9	3.65449	0.990099	0.369878	-2.66439
chr1	16105601	16106000	400	*	130	7	123	130	5	125	481	6	5.38462	3.84615	0.924956	-1.53846
chr1	16106001	16106400	400	*	156	6	150	150	6	144	482	7	3.84615	4	0.924956	0.153846
chr1	16172401	16172800	400	*	48	5	43	81	10	71	483	3	10.4167	12.3457	0.924956	1.92901
chr1	16203201	16203600	400	*	54	17	37	49	15	34	484	2	31.4815	30.6122	0.924956	-0.869237
chr1	16214801	16215200	400	*	110	4	106	116	23	93	485	4	3.63636	19.8276	0.0215441	16.1912
chr1	16215201	16215600	400	*	120	20	100	138	19	119	486	6	16.6667	13.7681	0.924956	-2.89855
chr1	16238401	16238800	400	*	126	14	112	114	11	103	487	3	11.1111	9.64912	0.924956	-1.46199
chr1	16238801	16239200	400	*	42	13	29	38	11	27	488	1	30.9524	28.9474	0.924956	-2.00501
chr1	16282801	16283200	400	*	376	116	260	367	153	214	489	10	30.8511	41.6894	0.103175	10.8383
chr1	16361201	16361600	400	*	80	13	67	90	10	80	490	2	16.25	11.1111	0.877848	-5.13889
chr1	16431201	16431600	400	*	212	89	123	189	70	119	491	8	41.9811	37.037	0.869545	-4.9441
chr1	16495201	16495600	400	*	34	2	32	38	1	37	492	1	5.88235	2.63158	0.924956	-3.25077
chr1	16495601	16496000	400	*	67	27	40	75	24	51	493	2	40.2985	32	0.882381	-8.29851
chr1	16518401	16518800	400	*	125	2	123	99	5	94	494	5	1.6	5.05051	0.768398	3.45051
chr1	16518801	16519200	400	*	26	1	25	29	2	27	495	1	3.84615	6.89655	0.924956	3.0504
chr1	16519601	16520000	400	*	121	3	118	114	0	114	496	6	2.47934	0	0.769398	-2.47934
chr1	16520001	16520400	400	*	20	0	20	19	0	19	497	1	0	0	0.924956	0
chr1	16616401	16616800	400	*	120	4	116	70	2	68	498	5	3.33333	2.85714	0.924956	-0.47619
chr1	16619201	16619600	400	*	11	0	11	25	1	24	499	1	0	4	0.924956	4
chr1	16620001	16620400	400	*	586	107	479	449	84	365	500	8	18.2594	18.7082	0.924956	0.448855
chr1	16656401	16656800	400	*	36	2	34	27	1	26	501	1	5.55556	3.7037	0.924956	-1.85185
chr1	16656801	16657200	400	*	325	5	320	309	7	302	502	11	1.53846	2.26537	0.924956	0.726911
chr1	16665201	16665600	400	*	70	0	70	77	2	75	503	3	0	2.5974	0.918129	2.5974
chr1	16665601	16666000	400	*	113	1	112	109	0	109	504	5	0.884956	0	0.924956	-0.884956
chr1	16687201	16687600	400	*	139	8	131	124	4	120	505	4	5.7554	3.22581	0.885149	-2.52959
chr1	16697601	16698000	400	*	47	2	45	47	0	47	506	1	4.25532	0	0.918129	-4.25532
chr1	16705201	16705600	400	*	70	31	39	52	14	38	507	2	44.2857	26.9231	0.467969	-17.3626
chr1	16736801	16737200	400	*	18	0	18	21	0	21	508	1	0	0	0.924956	0
chr1	16737201	16737600	400	*	18	2	16	19	4	15	509	1	11.1111	21.0526	0.924956	9.94152
chr1	16740801	16741200	400	*	60	26	34	42	16	26	510	2	43.3333	38.0952	0.924956	-5.2381
chr1	16758401	16758800	400	*	72	6	66	64	13	51	511	4	8.33333	20.3125	0.441778	11.9792
chr1	16780801	16781200	400	*	36	4	32	35	12	23	512	2	11.1111	34.2857	0.327932	23.1746
chr1	16792801	16793200	400	*	143	4	139	108	4	104	513	3	2.7972	3.7037	0.924956	0.906501
chr1	16881201	16881600	400	*	41	18	23	56	20	36	514	1	43.9024	35.7143	0.924956	-8.18815
chr1	16881601	16882000	400	*	79	22	57	84	22	62	515	2	27.8481	26.1905	0.924956	-1.65763
chr1	17015201	17015600	400	*	92	20	72	96	27	69	516	4	21.7391	28.125	0.894819	6.38587
chr1	17017601	17018000	400	*	38	20	18	45	30	15	517	1	52.6316	66.6667	0.780988	14.0351
chr1	17018001	17018400	400	*	116	50	66	136	72	64	518	3	43.1034	52.9412	0.627557	9.83773
chr1	17061601	17062000	400	*	18	6	12	21	7	14	519	1	33.3333	33.3333	0.924956	0
chr1	17062001	17062400	400	*	36	9	27	42	12	30	520	2	25	28.5714	0.924956	3.57143
chr1	17072801	17073200	400	*	123	41	82	154	62	92	521	4	33.3333	40.2597	0.781523	6.92641
chr1	17096801	17097200	400	*	221	1	220	148	2	146	522	8	0.452489	1.35135	0.924956	0.898863
chr1	17097201	17097600	400	*	34	1	33	34	4	30	523	2	2.94118	11.7647	0.868372	8.82353
chr1	17097601	17098000	400	*	370	3	367	426	6	420	524	19	0.810811	1.40845	0.921675	0.59764
chr1	17124401	17124800	400	*	50	6	44	43	6	37	525	1	12	13.9535	0.924956	1.95349
chr1	17124801	17125200	400	*	200	34	166	172	35	137	526	4	17	20.3488	0.907956	3.34884
chr1	17179601	17180000	400	*	28	3	25	28	5	23	527	1	10.7143	17.8571	0.924956	7.14286
chr1	17227201	17227600	400	*	288	83	205	332	111	221	528	4	28.8194	33.4337	0.75379	4.61429
chr1	17227601	17228000	400	*	72	36	36	83	29	54	529	1	50	34.9398	0.506994	-15.0602
chr1	17250801	17251200	400	*	138	3	135	187	5	182	530	3	2.17391	2.6738	0.924956	0.499884
chr1	17294401	17294800	400	*	183	51	132	203	51	152	531	3	27.8689	25.1232	0.924956	-2.7457
chr1	17294801	17295200	400	*	122	33	89	136	21	115	532	2	27.0492	15.4412	0.36218	-11.608
chr1	17303201	17303600	400	*	41	0	41	55	0	55	533	1	0	0	0.924956	0
chr1	17303601	17304000	400	*	47	3	44	60	9	51	534	1	6.38298	15	0.750443	8.61702
chr1	17374001	17374400	400	*	42	3	39	51	5	46	535	3	7.14286	9.80392	0.924956	2.66106
chr1	17394801	17395200	400	*	111	8	103	91	6	85	536	5	7.20721	6.59341	0.924956	-0.613801
chr1	17666401	17666800	400	*	29	0	29	40	1	39	537	1	0	2.5	0.924956	2.5
chr1	17666801	17667200	400	*	35	8	27	47	4	43	538	1	22.8571	8.51064	0.598873	-14.3465
chr1	17674001	17674400	400	*	43	2	41	45	1	44	539	1	4.65116	2.22222	0.924956	-2.42894
chr1	17674401	17674800	400	*	57	33	24	59	32	27	540	1	57.8947	54.2373	0.924956	-3.65745
chr1	17715601	17716000	400	*	16	6	10	27	7	20	541	1	37.5	25.9259	0.918129	-11.5741
chr1	17722001	17722400	400	*	47	11	36	55	23	32	542	2	23.4043	41.8182	0.469968	18.4139
chr1	17722401	17722800	400	*	21	1	20	21	0	21	543	1	4.7619	0	0.924956	-4.7619
chr1	17727201	17727600	400	*	64	5	59	73	4	69	544	2	7.8125	5.47945	0.924956	-2.33305
chr1	17728001	17728400	400	*	26	2	24	37	6	31	545	1	7.69231	16.2162	0.917454	8.52391
chr1	17728401	17728800	400	*	671	146	525	555	119	436	546	10	21.7586	21.4414	0.924956	-0.317128
chr1	17889601	17890000	400	*	30	5	25	22	5	17	547	1	16.6667	22.7273	0.924956	6.06061
chr1	17898001	17898400	400	*	23	11	12	31	17	14	548	1	47.8261	54.8387	0.924956	7.01262
chr1	17903601	17904000	400	*	258	25	233	308	28	280	549	9	9.68992	9.09091	0.924956	-0.599013
chr1	17904001	17904400	400	*	102	17	85	105	14	91	550	2	16.6667	13.3333	0.924956	-3.33333
chr1	17944401	17944800	400	*	264	190	74	407	316	91	551	8	71.9697	77.6413	0.572707	5.67158
chr1	17947201	17947600	400	*	124	29	95	98	30	68	552	4	23.3871	30.6122	0.804984	7.22515
chr1	18016401	18016800	400	*	290	8	282	281	32	249	553	13	2.75862	11.3879	0.0111745	8.62928
chr1	18054001	18054400	400	*	28	2	26	19	2	17	554	1	7.14286	10.5263	0.924956	3.38346
chr1	18058001	18058400	400	*	104	0	104	121	4	117	555	6	0	3.30579	0.619776	3.30579
chr1	18058401	18058800	400	*	35	4	31	38	1	37	556	2	11.4286	2.63158	0.714783	-8.79699
chr1	18097201	18097600	400	*	91	38	53	102	38	64	557	2	41.7582	37.2549	0.924956	-4.50334
chr1	18107601	18108000	400	*	92	42	50	104	52	52	558	4	45.6522	50	0.924956	4.34783
chr1	18178001	18178400	400	*	28	5	23	66	10	56	559	2	17.8571	15.1515	0.924956	-2.70563
chr1	18178401	18178800	400	*	14	6	8	32	5	27	560	1	42.8571	15.625	0.486222	-27.2321
chr1	18213601	18214000	400	*	70	10	60	76	24	52	561	3	14.2857	31.5789	0.286101	17.2932
chr1	18216001	18216400	400	*	41	6	35	66	21	45	562	2	14.6341	31.8182	0.488651	17.184
chr1	18232801	18233200	400	*	26	0	26	20	0	20	563	1	0	0	0.924956	0
chr1	18233201	18233600	400	*	26	9	17	20	11	9	564	1	34.6154	55	0.761414	20.3846
chr1	18323601	18324000	400	*	70	13	57	78	20	58	565	3	18.5714	25.641	0.846688	7.0696
chr1	18392001	18392400	400	*	34	0	34	24	0	24	566	1	0	0	0.924956	0
chr1	18392401	18392800	400	*	79	15	64	66	18	48	567	2	18.9873	27.2727	0.83877	8.28539
chr1	18472801	18473200	400	*	128	12	116	193	11	182	568	3	9.375	5.69948	0.78964	-3.67552
chr1	18658401	18658800	400	*	73	5	68	81	7	74	569	4	6.84932	8.64198	0.924956	1.79266
chr1	18658801	18659200	400	*	78	8	70	156	4	152	570	6	10.2564	2.5641	0.317462	-7.69231
chr1	18681601	18682000	400	*	76	33	43	57	26	31	571	4	43.4211	45.614	0.924956	2.19298
chr1	18782401	18782800	400	*	159	39	120	177	53	124	572	3	24.5283	29.9435	0.79377	5.4152
chr1	18820401	18820800	400	*	18	7	11	30	12	18	573	1	38.8889	40	0.924956	1.11111
chr1	18820801	18821200	400	*	18	0	18	30	3	27	574	1	0	10	0.802526	10
chr1	19009201	19009600	400	*	48	6	42	32	3	29	575	1	12.5	9.375	0.924956	-3.125
chr1	19009601	19010000	400	*	36	9	27	24	10	14	576	1	25	41.6667	0.777745	16.6667
chr1	19037201	19037600	400	*	209	57	152	198	83	115	577	4	27.2727	41.9192	0.1067	14.6465
chr1	19102801	19103200	400	*	242	33	209	190	20	170	578	4	13.6364	10.5263	0.879577	-3.11005
chr1	19103201	19103600	400	*	241	10	231	192	15	177	579	4	4.14938	7.8125	0.653141	3.66312
chr1	19104401	19104800	400	*	41	1	40	38	2	36	580	1	2.43902	5.26316	0.924956	2.82413
chr1	19105201	19105600	400	*	15	2	13	19	3	16	581	1	13.3333	15.7895	0.924956	2.45614
chr1	19109601	19110000	400	*	93	2	91	75	0	75	582	3	2.15054	0	0.918129	-2.15054
chr1	19110001	19110400	400	*	62	0	62	49	1	48	583	2	0	2.04082	0.914875	2.04082
chr1	19110801	19111200	400	*	126	5	121	132	9	123	584	3	3.96825	6.81818	0.901507	2.84993
chr1	19111201	19111600	400	*	211	28	183	220	33	187	585	5	13.2701	15	0.924956	1.72986
chr1	19122401	19122800	400	*	191	16	175	111	14	97	586	4	8.37696	12.6126	0.765323	4.23565
chr1	19209601	19210000	400	*	195	4	191	171	5	166	587	8	2.05128	2.92398	0.924956	0.872695
chr1	19210001	19210400	400	*	332	4	328	371	9	362	588	10	1.20482	2.42588	0.792371	1.22106
chr1	19210401	19210800	400	*	66	1	65	88	0	88	589	3	1.51515	0	0.909502	-1.51515
chr1	19210801	19211200	400	*	74	5	69	80	6	74	590	1	6.75676	7.5	0.924956	0.743243
chr1	19211201	19211600	400	*	205	10	195	219	5	214	591	3	4.87805	2.28311	0.71865	-2.59494
chr1	19212801	19213200	400	*	28	0	28	26	0	26	592	1	0	0	0.924956	0
chr1	19213201	19213600	400	*	33	1	32	30	0	30	593	1	3.0303	0	0.924956	-3.0303
chr1	19214001	19214400	400	*	51	3	48	46	1	45	594	2	5.88235	2.17391	0.924956	-3.70844
chr1	19214401	19214800	400	*	62	2	60	44	0	44	595	2	3.22581	0	0.919599	-3.22581
chr1	19227201	19227600	400	*	85	18	67	106	41	65	596	2	21.1765	38.6792	0.230761	17.5028
chr1	19233601	19234000	400	*	114	7	107	130	8	122	597	2	6.14035	6.15385	0.924956	0.0134953
chr1	19234001	19234400	400	*	250	14	236	307	13	294	598	8	5.6	4.23453	0.924956	-1.36547
chr1	19234401	19234800	400	*	232	9	223	255	8	247	599	6	3.87931	3.13725	0.924956	-0.742055
chr1	19234801	19235200	400	*	145	0	145	138	0	138	600	3	0	0	0.924956	0
chr1	19236801	19237200	400	*	331	30	301	356	22	334	601	4	9.06344	6.17978	0.721731	-2.88367
chr1	19237201	19237600	400	*	203	68	135	185	41	144	602	4	33.4975	22.1622	0.279824	-11.3354
chr1	19258801	19259200	400	*	153	37	116	172	41	131	603	3	24.183	23.8372	0.924956	-0.345797
chr1	19266001	19266400	400	*	186	73	113	182	95	87	604	7	39.2473	52.1978	0.26968	12.9505
chr1	19266401	19266800	400	*	27	0	27	26	0	26	605	1	0	0	0.924956	0
chr1	19283201	19283600	400	*	174	105	69	177	120	57	606	2	60.3448	67.7966	0.660838	7.45178
chr1	19283601	19284000	400	*	660	230	430	667	297	370	607	8	34.8485	44.5277	0.0351849	9.67925
chr1	19380401	19380800	400	*	21	5	16	21	5	16	608	1	23.8095	23.8095	0.924956	0
chr1	19380801	19381200	400	*	20	1	19	20	0	20	609	1	5	0	0.924956	-5
chr1	19460401	19460800	400	*	153	27	126	165	49	116	610	6	17.6471	29.697	0.241058	12.0499
chr1	19778801	19779200	400	*	55	10	45	84	17	67	611	2	18.1818	20.2381	0.924956	2.05628
chr1	19950801	19951200	400	*	32	5	27	40	18	22	612	1	15.625	45	0.223631	29.375
chr1	19951201	19951600	400	*	27	2	25	41	3	38	613	1	7.40741	7.31707	0.924956	-0.0903342
chr1	19952001	19952400	400	*	15	6	9	21	9	12	614	1	40	42.8571	0.924956	2.85714
chr1	19968801	19969200	400	*	19	0	19	37	3	34	615	1	0	8.10811	0.924956	8.10811
chr1	20042001	20042400	400	*	58	22	36	34	14	20	616	2	37.931	41.1765	0.924956	3.24544
chr1	20044801	20045200	400	*	54	9	45	65	26	39	617	2	16.6667	40	0.197355	23.3333
chr1	20045201	20045600	400	*	27	14	13	32	20	12	618	1	51.8519	62.5	0.914337	10.6481
chr1	20091201	20091600	400	*	28	7	21	22	9	13	619	2	25	40.9091	0.870946	15.9091
chr1	20091601	20092000	400	*	14	8	6	11	9	2	620	1	57.1429	81.8182	0.761929	24.6753
chr1	20138001	20138400	400	*	103	45	58	108	58	50	621	1	43.6893	53.7037	0.689176	10.0144
chr1	20138401	20138800	400	*	108	3	105	116	3	113	622	1	2.77778	2.58621	0.924956	-0.191571
chr1	20193201	20193600	400	*	41	11	30	38	16	22	623	1	26.8293	42.1053	0.682821	15.276
chr1	20193601	20194000	400	*	41	1	40	39	0	39	624	1	2.43902	0	0.924956	-2.43902
chr1	20260401	20260800	400	*	135	8	127	139	17	122	625	3	5.92593	12.2302	0.556869	6.30429
chr1	20346001	20346400	400	*	66	5	61	51	7	44	626	3	7.57576	13.7255	0.871179	6.14973
chr1	20379201	20379600	400	*	78	7	71	69	13	56	627	3	8.97436	18.8406	0.563126	9.86622
chr1	20470801	20471200	400	*	27	4	23	24	5	19	628	1	14.8148	20.8333	0.924956	6.01852
chr1	20478001	20478400	400	*	94	5	89	117	6	111	629	3	5.31915	5.12821	0.924956	-0.190944
chr1	20480401	20480800	400	*	60	10	50	86	17	69	630	4	16.6667	19.7674	0.924956	3.10078
chr1	20559601	20560000	400	*	96	18	78	126	35	91	631	3	18.75	27.7778	0.66455	9.02778
chr1	20594401	20594800	400	*	31	2	29	39	7	32	632	1	6.45161	17.9487	0.801608	11.4971
chr1	20670401	20670800	400	*	61	7	54	56	3	53	633	2	11.4754	5.35714	0.844853	-6.11827
chr1	20676801	20677200	400	*	43	8	35	39	12	27	634	2	18.6047	30.7692	0.82348	12.1646
chr1	20686401	20686800	400	*	125	35	90	110	29	81	635	2	28	26.3636	0.924956	-1.63636
chr1	20719601	20720000	400	*	32	3	29	34	9	25	636	2	9.375	26.4706	0.595087	17.0956
chr1	20753601	20754000	400	*	166	20	146	132	11	121	637	3	12.0482	8.33333	0.858099	-3.71486
chr1	20772401	20772800	400	*	33	2	31	19	1	18	638	1	6.06061	5.26316	0.924956	-0.797448
chr1	20772801	20773200	400	*	33	24	9	20	16	4	639	1	72.7273	80	0.924956	7.27273
chr1	20816801	20817200	400	*	152	40	112	112	13	99	640	2	26.3158	11.6071	0.12152	-14.7086
chr1	20817201	20817600	400	*	77	11	66	56	2	54	641	1	14.2857	3.57143	0.50561	-10.7143
chr1	20820401	20820800	400	*	11	1	10	15	0	15	642	1	9.09091	0	0.906776	-9.09091
chr1	20867601	20868000	400	*	102	5	97	75	2	73	643	4	4.90196	2.66667	0.924956	-2.23529
chr1	20890401	20890800	400	*	43	0	43	46	2	44	644	2	0	4.34783	0.918129	4.34783
chr1	20890801	20891200	400	*	625	10	615	518	10	508	645	14	1.6	1.9305	0.924956	0.330502
chr1	20891201	20891600	400	*	279	5	274	375	5	370	646	6	1.79211	1.33333	0.924956	-0.458781
chr1	20905201	20905600	400	*	14	1	13	15	1	14	647	1	7.14286	6.66667	0.924956	-0.47619
chr1	20907601	20908000	400	*	156	10	146	121	4	117	648	3	6.41026	3.30579	0.801608	-3.10447
chr1	20913201	20913600	400	*	189	7	182	164	9	155	649	2	3.7037	5.4878	0.91745	1.7841
chr1	20934001	20934400	400	*	23	0	23	14	3	11	650	1	0	21.4286	0.428461	21.4286
chr1	20935201	20935600	400	*	238	15	223	319	11	308	651	7	6.30252	3.44828	0.666717	-2.85425
chr1	20954401	20954800	400	*	57	8	49	60	3	57	652	1	14.0351	5	0.60995	-9.03509
chr1	20954801	20955200	400	*	61	2	59	65	1	64	653	1	3.27869	1.53846	0.924956	-1.74023
chr1	20958401	20958800	400	*	225	16	209	250	8	242	654	3	7.11111	3.2	0.471747	-3.91111
chr1	20958801	20959200	400	*	75	10	65	83	11	72	655	1	13.3333	13.253	0.924956	-0.0803213
chr1	20998001	20998400	400	*	54	1	53	41	1	40	656	2	1.85185	2.43902	0.924956	0.587173
chr1	20998401	20998800	400	*	56	3	53	42	1	41	657	2	5.35714	2.38095	0.924956	-2.97619
chr1	21021601	21022000	400	*	54	29	25	44	23	21	658	2	53.7037	52.2727	0.924956	-1.43098
chr1	21065201	21065600	400	*	193	35	158	181	47	134	659	4	18.1347	25.9669	0.526403	7.83214
chr1	21066801	21067200	400	*	82	9	73	98	14	84	660	2	10.9756	14.2857	0.924956	3.3101
chr1	21068001	21068400	400	*	13	0	13	22	1	21	661	1	0	4.54545	0.924956	4.54545
chr1	21070401	21070800	400	*	25	4	21	28	3	25	662	1	16	10.7143	0.924956	-5.28571
chr1	21070801	21071200	400	*	25	0	25	25	0	25	663	1	0	0	0.924956	0
chr1	21073601	21074000	400	*	21	5	16	19	7	12	664	1	23.8095	36.8421	0.918129	13.0326
chr1	21079201	21079600	400	*	58	3	55	55	3	52	665	2	5.17241	5.45455	0.924956	0.282132
chr1	21079601	21080000	400	*	89	5	84	102	5	97	666	4	5.61798	4.90196	0.924956	-0.716017
chr1	21080001	21080400	400	*	205	19	186	174	9	165	667	5	9.26829	5.17241	0.687273	-4.09588
chr1	21080401	21080800	400	*	156	21	135	120	16	104	668	6	13.4615	13.3333	0.924956	-0.128205
chr1	21096801	21097200	400	*	328	22	306	341	19	322	669	10	6.70732	5.57185	0.924956	-1.13547
chr1	21124401	21124800	400	*	108	23	85	110	8	102	670	3	21.2963	7.27273	0.126846	-14.0236
chr1	21141201	21141600	400	*	37	13	24	40	23	17	671	2	35.1351	57.5	0.492794	22.3649
chr1	21141601	21142000	400	*	44	8	36	41	16	25	672	2	18.1818	39.0244	0.44748	20.8426
chr1	21166001	21166400	400	*	56	0	56	50	0	50	673	2	0	0	0.924956	0
chr1	21166401	21166800	400	*	63	5	58	69	3	66	674	2	7.93651	4.34783	0.918129	-3.58868
chr1	21201201	21201600	400	*	116	3	113	102	3	99	675	2	2.58621	2.94118	0.924956	0.35497
chr1	21201601	21202000	400	*	252	3	249	194	12	182	676	6	1.19048	6.18557	0.170334	4.99509
chr1	21202001	21202400	400	*	96	3	93	116	7	109	677	4	3.125	6.03448	0.922559	2.90948
chr1	21218001	21218400	400	*	35	0	35	36	2	34	678	1	0	5.55556	0.918129	5.55556
chr1	21218401	21218800	400	*	35	0	35	36	0	36	679	1	0	0	0.924956	0
chr1	21268801	21269200	400	*	203	14	189	269	22	247	680	5	6.89655	8.17844	0.924956	1.28189
chr1	21281201	21281600	400	*	49	16	33	41	20	21	681	1	32.6531	48.7805	0.637905	16.1274
chr1	21333601	21334000	400	*	47	4	43	52	4	48	682	3	8.51064	7.69231	0.924956	-0.818331
chr1	21360401	21360800	400	*	27	9	18	28	11	17	683	1	33.3333	39.2857	0.924956	5.95238
chr1	21404801	21405200	400	*	94	25	69	105	47	58	684	5	26.5957	44.7619	0.198777	18.1662
chr1	21496401	21496800	400	*	44	3	41	84	10	74	685	2	6.81818	11.9048	0.924956	5.08658
chr1	21510401	21510800	400	*	143	13	130	103	17	86	686	3	9.09091	16.5049	0.600001	7.41395
chr1	21520001	21520400	400	*	27	1	26	30	9	21	687	2	3.7037	30	0.245313	26.2963
chr1	21520401	21520800	400	*	86	13	73	90	23	67	688	4	15.1163	25.5556	0.563442	10.4393
chr1	21520801	21521200	400	*	19	4	15	19	9	10	689	1	21.0526	47.3684	0.691581	26.3158
chr1	21617201	21617600	400	*	106	18	88	118	34	84	690	2	16.9811	28.8136	0.403615	11.8324
chr1	21617601	21618000	400	*	51	0	51	58	0	58	691	1	0	0	0.924956	0
chr1	21673601	21674000	400	*	35	1	34	36	0	36	692	1	2.85714	0	0.918129	-2.85714
chr1	21780401	21780800	400	*	53	17	36	65	21	44	693	2	32.0755	32.3077	0.924956	0.232221
chr1	21960401	21960800	400	*	70	3	67	79	5	74	694	2	4.28571	6.32911	0.924956	2.0434
chr1	21960801	21961200	400	*	61	2	59	69	3	66	695	2	3.27869	4.34783	0.924956	1.06914
chr1	21961201	21961600	400	*	27	0	27	16	1	15	696	1	0	6.25	0.876999	6.25
chr1	21961601	21962000	400	*	109	4	105	73	1	72	697	3	3.66972	1.36986	0.924956	-2.29986
chr1	21962001	21962400	400	*	87	3	84	81	0	81	698	4	3.44828	0	0.768823	-3.44828
chr1	21972801	21973200	400	*	72	28	44	64	33	31	699	2	38.8889	51.5625	0.687585	12.6736
chr1	21973201	21973600	400	*	102	22	80	96	19	77	700	3	21.5686	19.7917	0.924956	-1.77696
chr1	22012401	22012800	400	*	40	9	31	38	11	27	701	2	22.5	28.9474	0.924956	6.44737
chr1	22012801	22013200	400	*	19	9	10	18	8	10	702	1	47.3684	44.4444	0.924956	-2.92398
chr1	22061201	22061600	400	*	170	61	109	145	66	79	703	5	35.8824	45.5172	0.539499	9.63489
chr1	22061601	22062000	400	*	34	21	13	29	21	8	704	1	61.7647	72.4138	0.910246	10.6491
chr1	22129201	22129600	400	*	19	1	18	18	0	18	705	1	5.26316	0	0.924956	-5.26316
chr1	22129601	22130000	400	*	38	18	20	34	10	24	706	2	47.3684	29.4118	0.659959	-17.9567
chr1	22159601	22160000	400	*	169	112	57	150	106	44	707	5	66.2722	70.6667	0.918129	4.39448
chr1	22160001	22160400	400	*	33	15	18	30	9	21	708	1	45.4545	30	0.820064	-15.4545
chr1	22208401	22208800	400	*	45	6	39	49	10	39	709	2	13.3333	20.4082	0.904994	7.07483
chr1	22208801	22209200	400	*	34	10	24	40	8	32	710	2	29.4118	20	0.905277	-9.41176
chr1	22210801	22211200	400	*	211	23	188	189	32	157	711	6	10.9005	16.9312	0.534731	6.03074
chr1	22260801	22261200	400	*	94	19	75	98	22	76	712	4	20.2128	22.449	0.924956	2.23621
chr1	22261201	22261600	400	*	47	10	37	49	13	36	713	2	21.2766	26.5306	0.924956	5.25402
chr1	22268401	22268800	400	*	52	0	52	37	2	35	714	1	0	5.40541	0.690821	5.40541
chr1	22268801	22269200	400	*	156	10	146	111	3	108	715	3	6.41026	2.7027	0.770049	-3.70755
chr1	22288401	22288800	400	*	75	15	60	104	15	89	716	3	20	14.4231	0.904374	-5.57692
chr1	22296801	22297200	400	*	159	33	126	110	32	78	717	6	20.7547	29.0909	0.656399	8.33619
chr1	22382001	22382400	400	*	183	32	151	182	34	148	718	7	17.4863	18.6813	0.924956	1.19498
chr1	22390801	22391200	400	*	77	24	53	51	13	38	719	1	31.1688	25.4902	0.924956	-5.67864
chr1	22391201	22391600	400	*	231	74	157	151	46	105	720	3	32.0346	30.4636	0.924956	-1.57106
chr1	22398001	22398400	400	*	82	16	66	97	25	72	721	2	19.5122	25.7732	0.87794	6.261
chr1	22398401	22398800	400	*	253	37	216	254	46	208	722	5	14.6245	18.1102	0.853341	3.48573
chr1	22401601	22402000	400	*	66	1	65	80	3	77	723	1	1.51515	3.75	0.924956	2.23485
chr1	22402001	22402400	400	*	96	24	72	97	36	61	724	2	25	37.1134	0.543806	12.1134
chr1	22483601	22484000	400	*	28	7	21	48	9	39	725	1	25	18.75	0.924956	-6.25
chr1	22510401	22510800	400	*	46	5	41	38	6	32	726	1	10.8696	15.7895	0.924956	4.91991
chr1	22533201	22533600	400	*	396	17	379	230	9	221	727	13	4.29293	3.91304	0.924956	-0.379886
chr1	22534001	22534400	400	*	224	8	216	224	1	223	728	8	3.57143	0.446429	0.391327	-3.125
chr1	22600801	22601200	400	*	96	16	80	118	22	96	729	3	16.6667	18.6441	0.924956	1.9774
chr1	22604001	22604400	400	*	146	43	103	129	38	91	730	3	29.4521	29.4574	0.924956	0.00530955
chr1	22728001	22728400	400	*	132	19	113	139	43	96	731	6	14.3939	30.9353	0.0792023	16.5413
chr1	22805601	22806000	400	*	31	2	29	46	2	44	732	2	6.45161	4.34783	0.924956	-2.10379
chr1	22894801	22895200	400	*	292	40	252	281	71	210	733	8	13.6986	25.2669	0.0431245	11.5683
chr1	23012801	23013200	400	*	31	14	17	29	12	17	734	2	45.1613	41.3793	0.924956	-3.78198
chr1	23026801	23027200	400	*	300	127	173	407	197	210	735	12	42.3333	48.4029	0.621202	6.06962
chr1	23041601	23042000	400	*	35	5	30	62	14	48	736	3	14.2857	22.5806	0.909388	8.29493
chr1	23059201	23059600	400	*	72	14	58	94	25	69	737	3	19.4444	26.5957	0.868683	7.1513
chr1	23101601	23102000	400	*	260	130	130	334	148	186	738	8	50	44.3114	0.711538	-5.68862
chr1	23102001	23102400	400	*	69	44	25	80	53	27	739	2	63.7681	66.25	0.924956	2.48188
chr1	23107201	23107600	400	*	584	376	208	595	432	163	740	14	64.3836	72.605	0.110558	8.22148
chr1	23154401	23154800	400	*	66	12	54	50	15	35	741	1	18.1818	30	0.709057	11.8182
chr1	23154801	23155200	400	*	66	1	65	49	1	48	742	1	1.51515	2.04082	0.924956	0.525665
chr1	23184401	23184800	400	*	38	8	30	56	13	43	743	2	21.0526	23.2143	0.924956	2.16165
chr1	23214801	23215200	400	*	96	4	92	103	7	96	744	3	4.16667	6.79612	0.924956	2.62945
chr1	23246801	23247200	400	*	54	1	53	47	5	42	745	2	1.85185	10.6383	0.560471	8.78645
chr1	23248001	23248400	400	*	169	24	145	169	41	128	746	4	14.2012	24.2604	0.339018	10.0592
chr1	23254001	23254400	400	*	542	110	432	550	124	426	747	5	20.2952	22.5455	0.879655	2.25025
chr1	23256401	23256800	400	*	51	0	51	60	0	60	748	3	0	0	0.924956	0
chr1	23256801	23257200	400	*	193	1	192	261	3	258	749	8	0.518135	1.14943	0.924956	0.631291
chr1	23343201	23343600	400	*	20	2	18	16	3	13	750	1	10	18.75	0.924956	8.75
chr1	23344401	23344800	400	*	10	9	1	18	18	0	751	1	90	100	0.869358	10
chr1	23352401	23352800	400	*	99	21	78	105	30	75	752	3	21.2121	28.5714	0.779205	7.35931
chr1	23352801	23353200	400	*	34	9	25	35	5	30	753	1	26.4706	14.2857	0.767456	-12.1849
chr1	23354401	23354800	400	*	66	23	43	88	34	54	754	2	34.8485	38.6364	0.924956	3.78788
chr1	23372801	23373200	400	*	15	0	15	31	0	31	755	1	0	0	0.924956	0
chr1	23378401	23378800	400	*	169	31	138	147	32	115	756	5	18.3432	21.7687	0.918129	3.42551
chr1	23378801	23379200	400	*	20	10	10	17	3	14	757	1	50	17.6471	0.531907	-32.3529
chr1	23382401	23382800	400	*	108	0	108	64	2	62	758	4	0	3.125	0.64029	3.125
chr1	23383201	23383600	400	*	23	2	21	33	1	32	759	1	8.69565	3.0303	0.924956	-5.66535
chr1	23392001	23392400	400	*	195	64	131	127	34	93	760	6	32.8205	26.7717	0.786983	-6.04886
chr1	23402801	23403200	400	*	33	2	31	28	2	26	761	1	6.06061	7.14286	0.924956	1.08225
chr1	23489601	23490000	400	*	45	15	30	75	23	52	762	3	33.3333	30.6667	0.924956	-2.66667
chr1	23499201	23499600	400	*	37	3	34	41	8	33	763	1	8.10811	19.5122	0.727407	11.4041
chr1	23524401	23524800	400	*	47	0	47	38	5	33	764	1	0	13.1579	0.263978	13.1579
chr1	23538401	23538800	400	*	138	9	129	169	3	166	765	3	6.52174	1.77515	0.402733	-4.74659
chr1	23584401	23584800	400	*	37	17	20	25	7	18	766	1	45.9459	28	0.71821	-17.9459
chr1	23612801	23613200	400	*	36	12	24	28	5	23	767	2	33.3333	17.8571	0.774794	-15.4762
chr1	23613201	23613600	400	*	72	44	28	56	29	27	768	4	61.1111	51.7857	0.87518	-9.3254
chr1	23656401	23656800	400	*	194	24	170	155	20	135	769	4	12.3711	12.9032	0.924956	0.532092
chr1	23670401	23670800	400	*	112	15	97	113	16	97	770	6	13.3929	14.1593	0.924956	0.766435
chr1	23682001	23682400	400	*	16	0	16	18	0	18	771	1	0	0	0.924956	0
chr1	23722001	23722400	400	*	56	9	47	47	7	40	772	2	16.0714	14.8936	0.924956	-1.17781
chr1	23723201	23723600	400	*	11	1	10	25	1	24	773	1	9.09091	4	0.924956	-5.09091
chr1	23746401	23746800	400	*	212	33	179	115	26	89	774	4	15.566	22.6087	0.631469	7.04266
chr1	23761201	23761600	400	*	96	6	90	102	7	95	775	3	6.25	6.86275	0.924956	0.612745
chr1	23761601	23762000	400	*	166	1	165	299	3	296	776	5	0.60241	1.00334	0.924956	0.400935
chr1	23762001	23762400	400	*	78	4	74	111	2	109	777	3	5.12821	1.8018	0.761175	-3.3264
chr1	23762401	23762800	400	*	109	2	107	212	4	208	778	7	1.83486	1.88679	0.924956	0.0519301
chr1	23762801	23763200	400	*	65	7	58	95	8	87	779	4	10.7692	8.42105	0.924956	-2.34818
chr1	23790401	23790800	400	*	107	14	93	83	11	72	780	4	13.0841	13.253	0.924956	0.1689
chr1	23826801	23827200	400	*	92	5	87	89	7	82	781	4	5.43478	7.86517	0.924956	2.43039
chr1	23848401	23848800	400	*	211	57	154	201	60	141	782	3	27.0142	29.8507	0.924956	2.83653
chr1	23869201	23869600	400	*	88	1	87	70	3	67	783	2	1.13636	4.28571	0.840864	3.14935
chr1	23869601	23870000	400	*	88	7	81	70	7	63	784	2	7.95455	10	0.924956	2.04545
chr1	23904801	23905200	400	*	58	15	43	50	13	37	785	2	25.8621	26	0.924956	0.137931
chr1	23905201	23905600	400	*	55	28	27	50	20	30	786	2	50.9091	40	0.845513	-10.9091
chr1	23910001	23910400	400	*	80	1	79	68	3	65	787	2	1.25	4.41176	0.850548	3.16176
chr1	23910401	23910800	400	*	80	0	80	69	4	65	788	2	0	5.7971	0.417744	5.7971
chr1	23919201	23919600	400	*	171	15	156	205	11	194	789	5	8.77193	5.36585	0.752248	-3.40608
chr1	23922001	23922400	400	*	41	1	40	54	2	52	790	2	2.43902	3.7037	0.924956	1.26468
chr1	23922401	23922800	400	*	410	7	403	535	12	523	791	13	1.70732	2.24299	0.924956	0.535674
chr1	23943601	23944000	400	*	64	11	53	84	10	74	792	2	17.1875	11.9048	0.918129	-5.28274
chr1	23948801	23949200	400	*	111	8	103	125	20	105	793	5	7.20721	16	0.418453	8.79279
chr1	23986801	23987200	400	*	37	0	37	53	2	51	794	1	0	3.77358	0.919766	3.77358
chr1	23987201	23987600	400	*	37	8	29	53	8	45	795	1	21.6216	15.0943	0.924956	-6.52728
chr1	24005201	24005600	400	*	299	4	295	343	3	340	796	12	1.33779	0.874636	0.924956	-0.463157
chr1	24005601	24006000	400	*	40	0	40	50	0	50	797	2	0	0	0.924956	0
chr1	24036401	24036800	400	*	90	50	40	83	40	43	798	1	55.5556	48.1928	0.872759	-7.36278
chr1	24036801	24037200	400	*	90	3	87	83	5	78	799	1	3.33333	6.0241	0.918129	2.69076
chr1	24086801	24087200	400	*	92	23	69	88	22	66	800	2	25	25	0.924956	0
chr1	24087201	24087600	400	*	46	16	30	44	19	25	801	1	34.7826	43.1818	0.92255	8.39921
chr1	24099601	24100000	400	*	360	10	350	547	9	538	802	14	2.77778	1.64534	0.769322	-1.13244
chr1	24100001	24100400	400	*	82	7	75	91	6	85	803	4	8.53659	6.59341	0.924956	-1.94318
chr1	24108001	24108400	400	*	100	6	94	125	6	119	804	5	6	4.8	0.924956	-1.2
chr1	24109201	24109600	400	*	95	15	80	68	6	62	805	2	15.7895	8.82353	0.765416	-6.96594
chr1	24121601	24122000	400	*	145	18	127	189	45	144	806	5	12.4138	23.8095	0.222847	11.3957
chr1	24176001	24176400	400	*	97	15	82	96	13	83	807	3	15.4639	13.5417	0.924956	-1.92225
chr1	24176401	24176800	400	*	81	18	63	66	17	49	808	3	22.2222	25.7576	0.924956	3.53535
chr1	24184801	24185200	400	*	35	5	30	21	11	10	809	1	14.2857	52.381	0.15237	38.0952
chr1	24185201	24185600	400	*	105	12	93	63	9	54	810	3	11.4286	14.2857	0.924956	2.85714
chr1	24196801	24197200	400	*	18	9	9	14	2	12	811	1	50	14.2857	0.472971	-35.7143
chr1	24231601	24232000	400	*	59	1	58	71	5	66	812	2	1.69492	7.04225	0.748195	5.34734
chr1	24237201	24237600	400	*	23	5	18	30	8	22	813	1	21.7391	26.6667	0.924956	4.92754
chr1	24239201	24239600	400	*	125	21	104	127	35	92	814	4	16.8	27.5591	0.434726	10.7591
chr1	24246401	24246800	400	*	139	39	100	219	78	141	815	7	28.0576	35.6164	0.683558	7.55888
chr1	24246801	24247200	400	*	71	12	59	87	19	68	816	3	16.9014	21.8391	0.924956	4.93767
chr1	24247601	24248000	400	*	116	15	101	106	10	96	817	3	12.931	9.43396	0.924956	-3.49707
chr1	24264801	24265200	400	*	83	7	76	56	4	52	818	2	8.43373	7.14286	0.924956	-1.29088
chr1	24272801	24273200	400	*	23	12	11	25	14	11	819	1	52.1739	56	0.924956	3.82609
chr1	24273201	24273600	400	*	24	0	24	25	0	25	820	1	0	0	0.924956	0
chr1	24285601	24286000	400	*	173	47	126	198	46	152	821	5	27.1676	23.2323	0.896675	-3.93531
chr1	24286001	24286400	400	*	44	21	23	51	19	32	822	1	47.7273	37.2549	0.897714	-10.4724
chr1	24292401	24292800	400	*	34	4	30	30	3	27	823	1	11.7647	10	0.924956	-1.76471
chr1	24312001	24312400	400	*	148	27	121	146	23	123	824	5	18.2432	15.7534	0.924956	-2.48982
chr1	24322801	24323200	400	*	159	32	127	190	30	160	825	3	20.1258	15.7895	0.844258	-4.33631
chr1	24329601	24330000	400	*	252	61	191	348	114	234	826	10	24.2063	32.7586	0.319263	8.55227
chr1	24372401	24372800	400	*	64	27	37	78	47	31	827	2	42.1875	60.2564	0.413109	18.0689
chr1	24385601	24386000	400	*	255	37	218	249	64	185	828	3	14.5098	25.7028	0.0916986	11.193
chr1	24388801	24389200	400	*	190	23	167	161	35	126	829	3	12.1053	21.7391	0.301631	9.63387
chr1	24496801	24497200	400	*	147	55	92	81	31	50	830	3	37.415	38.2716	0.924956	0.856639
chr1	24584401	24584800	400	*	248	40	208	238	45	193	831	4	16.129	18.9076	0.918129	2.77853
chr1	24586401	24586800	400	*	46	2	44	52	2	50	832	2	4.34783	3.84615	0.924956	-0.501672
chr1	24587201	24587600	400	*	140	3	137	172	4	168	833	6	2.14286	2.32558	0.924956	0.182724
chr1	24648401	24648800	400	*	121	24	97	153	22	131	834	3	19.8347	14.3791	0.776839	-5.45563
chr1	24678401	24678800	400	*	379	15	364	484	7	477	835	11	3.95778	1.44628	0.345508	-2.5115
chr1	24685201	24685600	400	*	49	1	48	50	2	48	836	1	2.04082	4	0.924956	1.95918
chr1	24685601	24686000	400	*	137	11	126	126	7	119	837	3	8.0292	5.55556	0.918129	-2.47364
chr1	24689201	24689600	400	*	49	1	48	40	3	37	838	1	2.04082	7.5	0.840534	5.45918
chr1	24689601	24690000	400	*	98	74	24	76	35	41	839	2	75.5102	46.0526	0.014363	-29.4576
chr1	24694401	24694800	400	*	89	19	70	72	6	66	840	2	21.3483	8.33333	0.348416	-13.015
chr1	24694801	24695200	400	*	88	3	85	72	1	71	841	2	3.40909	1.38889	0.924956	-2.0202
chr1	24707601	24708000	400	*	70	8	62	93	17	76	842	3	11.4286	18.2796	0.79658	6.851
chr1	24711201	24711600	400	*	13	0	13	22	0	22	843	1	0	0	0.924956	0
chr1	24721201	24721600	400	*	68	8	60	68	4	64	844	2	11.7647	5.88235	0.87381	-5.88235
chr1	24747601	24748000	400	*	76	22	54	111	23	88	845	3	28.9474	20.7207	0.75287	-8.22665
chr1	24760801	24761200	400	*	90	11	79	126	7	119	846	3	12.2222	5.55556	0.545164	-6.66667
chr1	24766401	24766800	400	*	23	3	20	28	4	24	847	1	13.0435	14.2857	0.924956	1.24224
chr1	24793201	24793600	400	*	26	6	20	21	4	17	848	1	23.0769	19.0476	0.924956	-4.0293
chr1	24811601	24812000	400	*	28	9	19	31	17	14	849	1	32.1429	54.8387	0.604588	22.6959
chr1	24812001	24812400	400	*	162	25	137	196	37	159	850	3	15.4321	18.8776	0.89751	3.44545
chr1	24837201	24837600	400	*	26	0	26	26	2	24	851	1	0	7.69231	0.918129	7.69231
chr1	24844401	24844800	400	*	194	45	149	230	78	152	852	4	23.1959	33.913	0.285145	10.7172
chr1	24939201	24939600	400	*	26	3	23	60	6	54	853	2	11.5385	10	0.924956	-1.53846
chr1	24940401	24940800	400	*	123	6	117	107	3	104	854	3	4.87805	2.80374	0.919329	-2.07431
chr1	24942801	24943200	400	*	20	1	19	31	3	28	855	1	5	9.67742	0.924956	4.67742
chr1	24964001	24964400	400	*	101	23	78	135	30	105	856	4	22.7723	22.2222	0.924956	-0.550055
chr1	24992401	24992800	400	*	134	9	125	148	17	131	857	2	6.71642	11.4865	0.744499	4.77007
chr1	25010401	25010800	400	*	53	2	51	52	2	50	858	1	3.77358	3.84615	0.924956	0.0725689
chr1	25010801	25011200	400	*	53	29	24	51	21	30	859	1	54.717	41.1765	0.700469	-13.5405
chr1	25117601	25118000	400	*	205	19	186	231	12	219	860	4	9.26829	5.19481	0.635174	-4.07349
chr1	25177201	25177600	400	*	20	1	19	17	0	17	861	1	5	0	0.924956	-5
chr1	25177601	25178000	400	*	145	11	134	161	4	157	862	3	7.58621	2.48447	0.47242	-5.10173
chr1	25178001	25178400	400	*	42	0	42	35	1	34	863	1	0	2.85714	0.917804	2.85714
chr1	25207201	25207600	400	*	56	17	39	68	26	42	864	2	30.3571	38.2353	0.917028	7.87815
chr1	25236001	25236400	400	*	18	13	5	29	17	12	865	1	72.2222	58.6207	0.924956	-13.6015
chr1	25236401	25236800	400	*	36	8	28	57	10	47	866	2	22.2222	17.5439	0.924956	-4.67836
chr1	25275601	25276000	400	*	48	18	30	56	20	36	867	2	37.5	35.7143	0.924956	-1.78571
chr1	25303601	25304000	400	*	131	32	99	114	16	98	868	3	24.4275	14.0351	0.446441	-10.3924
chr1	25320801	25321200	400	*	44	8	36	79	11	68	869	2	18.1818	13.9241	0.924956	-4.25777
chr1	25326001	25326400	400	*	84	13	71	204	63	141	870	3	15.4762	30.8824	0.193662	15.4062
chr1	25394001	25394400	400	*	76	3	73	72	8	64	871	2	3.94737	11.1111	0.614597	7.16374
chr1	25423201	25423600	400	*	64	18	46	81	23	58	872	2	28.125	28.3951	0.924956	0.270062
chr1	25423601	25424000	400	*	127	29	98	162	39	123	873	4	22.8346	24.0741	0.924956	1.23943
chr1	25472001	25472400	400	*	70	18	52	44	11	33	874	2	25.7143	25	0.924956	-0.714286
chr1	25679601	25680000	400	*	89	10	79	117	20	97	875	3	11.236	17.094	0.837989	5.85806
chr1	25717201	25717600	400	*	70	4	66	70	13	57	876	2	5.71429	18.5714	0.385231	12.8571
chr1	25750801	25751200	400	*	65	15	50	50	17	33	877	2	23.0769	34	0.742075	10.9231
chr1	25757601	25758000	400	*	174	17	157	236	34	202	878	4	9.77011	14.4068	0.698776	4.63666
chr1	25829201	25829600	400	*	184	5	179	201	7	194	879	6	2.71739	3.48259	0.924956	0.765196
chr1	25829601	25830000	400	*	105	0	105	89	1	88	880	3	0	1.1236	0.918129	1.1236
chr1	25830001	25830400	400	*	17	0	17	13	1	12	881	1	0	7.69231	0.912224	7.69231
chr1	25910001	25910400	400	*	37	11	26	59	18	41	882	3	29.7297	30.5085	0.924956	0.778745
chr1	25932801	25933200	400	*	26	19	7	37	30	7	883	1	73.0769	81.0811	0.924956	8.00416
chr1	25933201	25933600	400	*	26	1	25	37	1	36	884	1	3.84615	2.7027	0.924956	-1.14345
chr1	26201601	26202000	400	*	17	5	12	15	0	15	885	1	29.4118	0	0.424468	-29.4118
chr1	26202001	26202400	400	*	46	9	37	50	11	39	886	2	19.5652	22	0.924956	2.43478
chr1	26242001	26242400	400	*	239	55	184	228	43	185	887	4	23.0126	18.8596	0.82696	-4.1529
chr1	26327601	26328000	400	*	65	7	58	57	14	43	888	2	10.7692	24.5614	0.456986	13.7922
chr1	26328001	26328400	400	*	66	18	48	60	27	33	889	3	27.2727	45	0.413024	17.7273
chr1	26333201	26333600	400	*	15	5	10	19	2	17	890	1	33.3333	10.5263	0.727595	-22.807
chr1	26339601	26340000	400	*	22	1	21	32	0	32	891	1	4.54545	0	0.899365	-4.54545
chr1	26340001	26340400	400	*	28	1	27	33	1	32	892	1	3.57143	3.0303	0.924956	-0.541126
chr1	26709601	26710000	400	*	58	23	35	62	20	42	893	2	39.6552	32.2581	0.917028	-7.39711
chr1	26710001	26710400	400	*	84	29	55	71	31	40	894	2	34.5238	43.662	0.773434	9.13816
chr1	26846801	26847200	400	*	27	4	23	11	2	9	895	1	14.8148	18.1818	0.924956	3.367
chr1	26847201	26847600	400	*	120	26	94	86	25	61	896	3	21.6667	29.0698	0.774212	7.4031
chr1	26949201	26949600	400	*	44	14	30	37	18	19	897	1	31.8182	48.6486	0.692724	16.8305
chr1	26985601	26986000	400	*	23	0	23	27	0	27	898	1	0	0	0.924956	0
chr1	26995601	26996000	400	*	159	39	120	152	39	113	899	3	24.5283	25.6579	0.924956	1.12959
chr1	27056401	27056800	400	*	86	5	81	104	9	95	900	2	5.81395	8.65385	0.924956	2.83989
chr1	27126401	27126800	400	*	218	78	140	245	114	131	901	8	35.7798	46.5306	0.319156	10.7508
chr1	27181201	27181600	400	*	95	40	55	137	87	50	902	7	42.1053	63.5036	0.095507	21.3984
chr1	27207601	27208000	400	*	105	38	67	80	44	36	903	5	36.1905	55	0.231583	18.8095
chr1	27505601	27506000	400	*	66	4	62	41	3	38	904	2	6.06061	7.31707	0.924956	1.25647
chr1	27506001	27506400	400	*	66	10	56	42	10	32	905	2	15.1515	23.8095	0.831769	8.65801
chr1	27608801	27609200	400	*	89	4	85	67	10	57	906	2	4.49438	14.9254	0.418775	10.431
chr1	27614001	27614400	400	*	78	17	61	66	16	50	907	3	21.7949	24.2424	0.924956	2.44755
chr1	27729601	27730000	400	*	24	1	23	24	4	20	908	1	4.16667	16.6667	0.861762	12.5
chr1	27736001	27736400	400	*	40	9	31	26	6	20	909	2	22.5	23.0769	0.924956	0.576923
chr1	27844801	27845200	400	*	54	8	46	53	15	38	910	2	14.8148	28.3019	0.581954	13.4871
chr1	28024001	28024400	400	*	60	7	53	66	8	58	911	2	11.6667	12.1212	0.924956	0.454545
chr1	28032801	28033200	400	*	49	16	33	67	23	44	912	2	32.6531	34.3284	0.924956	1.6753
chr1	28250801	28251200	400	*	99	17	82	105	27	78	913	5	17.1717	25.7143	0.695739	8.54257
chr1	28251201	28251600	400	*	84	29	55	140	67	73	914	3	34.5238	47.8571	0.447882	13.3333
chr1	28441201	28441600	400	*	76	17	59	76	16	60	915	2	22.3684	21.0526	0.924956	-1.31579
chr1	28458401	28458800	400	*	278	161	117	392	256	136	916	9	57.9137	65.3061	0.448137	7.39245
chr1	28615601	28616000	400	*	267	70	197	238	79	159	917	3	26.2172	33.1933	0.566368	6.97605
chr1	28618401	28618800	400	*	13	0	13	22	0	22	918	1	0	0	0.924956	0
chr1	28787201	28787600	400	*	86	11	75	88	22	66	919	2	12.7907	25	0.44748	12.2093
chr1	29009201	29009600	400	*	131	23	108	105	18	87	920	3	17.5573	17.1429	0.924956	-0.414395
chr1	29164801	29165200	400	*	40	4	36	56	10	46	921	2	10	17.8571	0.883312	7.85714
chr1	29218001	29218400	400	*	17	8	9	22	11	11	922	1	47.0588	50	0.924956	2.94118
chr1	29218401	29218800	400	*	76	12	64	61	20	41	923	3	15.7895	32.7869	0.331693	16.9974
chr1	29218801	29219200	400	*	46	12	34	20	4	16	924	1	26.087	20	0.924956	-6.08696
chr1	29253201	29253600	400	*	56	8	48	82	22	60	925	3	14.2857	26.8293	0.561615	12.5436
chr1	29277201	29277600	400	*	35	10	25	33	22	11	926	1	28.5714	66.6667	0.122817	38.0952
chr1	29437601	29438000	400	*	26	0	26	34	0	34	927	1	0	0	0.924956	0
chr1	29559601	29560000	400	*	17	2	15	18	3	15	928	1	11.7647	16.6667	0.924956	4.90196
chr1	29560001	29560400	400	*	17	0	17	18	0	18	929	1	0	0	0.924956	0
chr1	29589201	29589600	400	*	14	10	4	32	11	21	930	1	71.4286	34.375	0.343309	-37.0536
chr1	29604801	29605200	400	*	138	38	100	144	52	92	931	4	27.5362	36.1111	0.623001	8.57488
chr1	29918401	29918800	400	*	32	13	19	42	9	33	932	2	40.625	21.4286	0.614417	-19.1964
chr1	29929601	29930000	400	*	33	6	27	46	15	31	933	2	18.1818	32.6087	0.728115	14.4269
chr1	29930001	29930400	400	*	19	0	19	28	6	22	934	1	0	21.4286	0.492794	21.4286
chr1	29996801	29997200	400	*	19	2	17	23	1	22	935	1	10.5263	4.34783	0.924956	-6.17849
chr1	30019201	30019600	400	*	93	36	57	120	28	92	936	2	38.7097	23.3333	0.274737	-15.3763
chr1	30086801	30087200	400	*	97	43	54	63	28	35	937	2	44.3299	44.4444	0.924956	0.114548
chr1	30087201	30087600	400	*	73	44	29	56	28	28	938	2	60.274	50	0.805821	-10.274
chr1	30087601	30088000	400	*	56	26	30	104	56	48	939	4	46.4286	53.8462	0.900372	7.41758
chr1	30090001	30090400	400	*	100	59	41	121	80	41	940	4	59	66.1157	0.84554	7.1157
chr1	30090801	30091200	400	*	14	2	12	21	7	14	941	1	14.2857	33.3333	0.782336	19.0476
chr1	30248001	30248400	400	*	48	1	47	38	1	37	942	1	2.08333	2.63158	0.924956	0.548246
chr1	30248401	30248800	400	*	49	5	44	38	12	26	943	1	10.2041	31.5789	0.26732	21.3749
chr1	30258801	30259200	400	*	51	6	45	57	18	39	944	3	11.7647	31.5789	0.294933	19.8142
chr1	30328801	30329200	400	*	50	8	42	37	11	26	945	2	16	29.7297	0.716332	13.7297
chr1	30371601	30372000	400	*	78	30	48	75	19	56	946	3	38.4615	25.3333	0.543218	-13.1282
chr1	30488001	30488400	400	*	126	3	123	93	8	85	947	3	2.38095	8.60215	0.462843	6.2212
chr1	30515601	30516000	400	*	39	2	37	35	0	35	948	1	5.12821	0	0.918129	-5.12821
chr1	30516001	30516400	400	*	31	4	27	29	4	25	949	1	12.9032	13.7931	0.924956	0.889878
chr1	30524001	30524400	400	*	121	42	79	84	35	49	950	3	34.7107	41.6667	0.880923	6.95592
chr1	30540401	30540800	400	*	94	28	66	106	43	63	951	3	29.7872	40.566	0.643286	10.7788
chr1	30540801	30541200	400	*	110	23	87	90	13	77	952	2	20.9091	14.4444	0.790522	-6.46465
chr1	30542001	30542400	400	*	32	7	25	20	2	18	953	2	21.875	10	0.917804	-11.875
chr1	30574001	30574400	400	*	335	171	164	294	134	160	954	5	51.0448	45.5782	0.698593	-5.46654
chr1	30588001	30588400	400	*	171	32	139	168	25	143	955	3	18.7135	14.881	0.88437	-3.8325
chr1	30628001	30628400	400	*	84	10	74	93	12	81	956	3	11.9048	12.9032	0.924956	0.998464
chr1	30638401	30638800	400	*	565	196	369	430	139	291	957	8	34.6903	32.3256	0.918129	-2.36468
chr1	30687201	30687600	400	*	64	35	29	63	32	31	958	1	54.6875	50.7937	0.924956	-3.89385
chr1	30687601	30688000	400	*	295	208	87	300	202	98	959	5	70.5085	67.3333	0.908573	-3.17514
chr1	30692801	30693200	400	*	60	14	46	97	33	64	960	2	23.3333	34.0206	0.737627	10.6873
chr1	30728401	30728800	400	*	144	44	100	131	45	86	961	6	30.5556	34.3511	0.923974	3.79559
chr1	30743201	30743600	400	*	66	12	54	56	16	40	962	3	18.1818	28.5714	0.72757	10.3896
chr1	30755201	30755600	400	*	46	2	44	60	1	59	963	1	4.34783	1.66667	0.924956	-2.68116
chr1	30755601	30756000	400	*	46	12	34	61	12	49	964	1	26.087	19.6721	0.918129	-6.41483
chr1	30778401	30778800	400	*	74	1	73	81	0	81	965	3	1.35135	0	0.918129	-1.35135
chr1	30803601	30804000	400	*	117	15	102	181	16	165	966	2	12.8205	8.83978	0.848677	-3.98073
chr1	30830401	30830800	400	*	162	53	109	109	35	74	967	3	32.716	32.1101	0.924956	-0.605958
chr1	30834001	30834400	400	*	118	24	94	113	19	94	968	3	20.339	16.8142	0.918281	-3.52482
chr1	30872801	30873200	400	*	185	3	182	170	4	166	969	5	1.62162	2.35294	0.924956	0.73132
chr1	30873201	30873600	400	*	345	15	330	307	9	298	970	10	4.34783	2.9316	0.899365	-1.41623
chr1	30873601	30874000	400	*	194	4	190	189	4	185	971	9	2.06186	2.1164	0.924956	0.0545464
chr1	30874001	30874400	400	*	63	3	60	68	0	68	972	2	4.7619	0	0.590744	-4.7619
chr1	30874401	30874800	400	*	25	1	24	29	0	29	973	1	4	0	0.918129	-4
chr1	30882401	30882800	400	*	90	4	86	106	21	85	974	2	4.44444	19.8113	0.0715799	15.3669
chr1	30882801	30883200	400	*	111	6	105	127	14	113	975	2	5.40541	11.0236	0.676035	5.61822
chr1	30948801	30949200	400	*	385	13	372	392	3	389	976	5	3.37662	0.765306	0.227313	-2.61132
chr1	30949201	30949600	400	*	25	4	21	38	1	37	977	1	16	2.63158	0.514898	-13.3684
chr1	30949601	30950000	400	*	300	4	296	344	7	337	978	12	1.33333	2.03488	0.924956	0.70155
chr1	30950001	30950400	400	*	363	8	355	324	14	310	979	14	2.20386	4.32099	0.630612	2.11713
chr1	30962401	30962800	400	*	92	41	51	80	50	30	980	4	44.5652	62.5	0.31128	17.9348
chr1	31088401	31088800	400	*	108	31	77	124	44	80	981	1	28.7037	35.4839	0.843273	6.78017
chr1	31088801	31089200	400	*	108	4	104	124	9	115	982	1	3.7037	7.25806	0.788865	3.55436
chr1	31165601	31166000	400	*	26	7	19	33	7	26	983	1	26.9231	21.2121	0.924956	-5.71096
chr1	31166001	31166400	400	*	72	28	44	93	24	69	984	3	38.8889	25.8065	0.553867	-13.0824
chr1	31276401	31276800	400	*	54	16	38	69	30	39	985	3	29.6296	43.4783	0.636945	13.8486
chr1	31282001	31282400	400	*	69	14	55	67	18	49	986	2	20.2899	26.8657	0.905888	6.57582
chr1	31294801	31295200	400	*	17	0	17	16	0	16	987	1	0	0	0.924956	0
chr1	31472401	31472800	400	*	110	47	63	116	53	63	988	4	42.7273	45.6897	0.924956	2.96238
chr1	31486401	31486800	400	*	104	22	82	82	28	54	989	2	21.1538	34.1463	0.488651	12.9925
chr1	31492001	31492400	400	*	26	6	20	25	7	18	990	1	23.0769	28	0.924956	4.92308
chr1	31492401	31492800	400	*	15	2	13	19	5	14	991	1	13.3333	26.3158	0.908733	12.9825
chr1	31500801	31501200	400	*	87	26	61	94	37	57	992	3	29.8851	39.3617	0.74075	9.47664
chr1	31506401	31506800	400	*	24	7	17	15	1	14	993	1	29.1667	6.66667	0.612942	-22.5
chr1	31506801	31507200	400	*	75	11	64	80	22	58	994	3	14.6667	27.5	0.515972	12.8333
chr1	31521201	31521600	400	*	56	8	48	62	12	50	995	2	14.2857	19.3548	0.924956	5.06912
chr1	31546401	31546800	400	*	24	4	20	19	1	18	996	1	16.6667	5.26316	0.872492	-11.4035
chr1	31551601	31552000	400	*	26	10	16	14	12	2	997	1	38.4615	85.7143	0.183166	47.2527
chr1	31552001	31552400	400	*	136	53	83	132	58	74	998	7	38.9706	43.9394	0.918129	4.96881
chr1	31557201	31557600	400	*	127	10	117	115	14	101	999	2	7.87402	12.1739	0.809288	4.2999
chr1	31557601	31558000	400	*	62	15	47	63	25	38	1000	1	24.1935	39.6825	0.536814	15.489
chr1	31688801	31689200	400	*	131	36	95	172	53	119	1001	3	27.4809	30.814	0.924956	3.33304
chr1	31739601	31740000	400	*	105	9	96	138	23	115	1002	3	8.57143	16.6667	0.536635	8.09524
chr1	31745601	31746000	400	*	114	14	100	148	51	97	1003	2	12.2807	34.4595	0.00983922	22.1788
chr1	31840401	31840800	400	*	15	2	13	14	6	8	1004	1	13.3333	42.8571	0.591224	29.5238
chr1	31840801	31841200	400	*	33	1	32	34	4	30	1005	1	3.0303	11.7647	0.868372	8.7344
chr1	31903201	31903600	400	*	64	4	60	88	15	73	1006	2	6.25	17.0455	0.442323	10.7955
chr1	31922401	31922800	400	*	26	7	19	28	8	20	1007	2	26.9231	28.5714	0.924956	1.64835
chr1	31936001	31936400	400	*	55	8	47	34	11	23	1008	1	14.5455	32.3529	0.47898	17.8075
chr1	31937601	31938000	400	*	52	5	47	88	19	69	1009	4	9.61538	21.5909	0.579983	11.9755
chr1	31938001	31938400	400	*	13	0	13	22	0	22	1010	1	0	0	0.924956	0
chr1	31966401	31966800	400	*	71	0	71	87	0	87	1011	1	0	0	0.924956	0
chr1	31966801	31967200	400	*	72	14	58	87	32	55	1012	1	19.4444	36.7816	0.311436	17.3372
chr1	32161601	32162000	400	*	44	9	35	37	9	28	1013	1	20.4545	24.3243	0.924956	3.86978
chr1	32162001	32162400	400	*	87	4	83	65	8	57	1014	2	4.5977	12.3077	0.620698	7.70999
chr1	32172401	32172800	400	*	17	0	17	29	1	28	1015	1	0	3.44828	0.924956	3.44828
chr1	32172801	32173200	400	*	227	6	221	145	4	141	1016	10	2.64317	2.75862	0.924956	0.115449
chr1	32306401	32306800	400	*	23	4	19	30	8	22	1017	1	17.3913	26.6667	0.92317	9.27536
chr1	32306801	32307200	400	*	23	0	23	30	0	30	1018	1	0	0	0.924956	0
chr1	32318001	32318400	400	*	69	15	54	93	21	72	1019	3	21.7391	22.5806	0.924956	0.841515
chr1	32318401	32318800	400	*	291	70	221	332	104	228	1020	4	24.055	31.3253	0.435499	7.27032
chr1	32407201	32407600	400	*	137	20	117	98	33	65	1021	2	14.5985	33.6735	0.0587735	19.0749
chr1	32520801	32521200	400	*	222	73	149	285	105	180	1022	3	32.8829	36.8421	0.894516	3.95922
chr1	32674801	32675200	400	*	25	0	25	26	2	24	1023	1	0	7.69231	0.918129	7.69231
chr1	32675201	32675600	400	*	50	28	22	52	37	15	1024	2	56	71.1538	0.660126	15.1538
chr1	32704801	32705200	400	*	156	13	143	145	22	123	1025	2	8.33333	15.1724	0.507959	6.83908
chr1	32706801	32707200	400	*	99	6	93	141	19	122	1026	3	6.06061	13.4752	0.538923	7.41457
chr1	32731201	32731600	400	*	61	7	54	55	13	42	1027	2	11.4754	23.6364	0.555784	12.161
chr1	32832001	32832400	400	*	70	0	70	70	1	69	1028	2	0	1.42857	0.924956	1.42857
chr1	32832401	32832800	400	*	70	3	67	70	10	60	1029	2	4.28571	14.2857	0.518993	10
chr1	32983601	32984000	400	*	58	15	43	76	23	53	1030	2	25.8621	30.2632	0.924956	4.40109
chr1	33136801	33137200	400	*	39	4	35	61	2	59	1031	3	10.2564	3.27869	0.733725	-6.97772
chr1	33137201	33137600	400	*	26	6	20	38	3	35	1032	2	23.0769	7.89474	0.64697	-15.1822
chr1	33233601	33234000	400	*	45	9	36	45	13	32	1033	1	20	28.8889	0.918129	8.88889
chr1	33234001	33234400	400	*	40	24	16	34	25	9	1034	1	60	73.5294	0.842398	13.5294
chr1	33273201	33273600	400	*	63	11	52	96	20	76	1035	2	17.4603	20.8333	0.924956	3.37302
chr1	33286001	33286400	400	*	54	2	52	57	2	55	1036	1	3.7037	3.50877	0.924956	-0.194932
chr1	33286401	33286800	400	*	108	66	42	114	71	43	1037	2	61.1111	62.2807	0.924956	1.16959
chr1	33406801	33407200	400	*	251	88	163	277	124	153	1038	6	35.0598	44.7653	0.336127	9.70558
chr1	33424801	33425200	400	*	26	11	15	25	10	15	1039	1	42.3077	40	0.924956	-2.30769
chr1	33425201	33425600	400	*	27	2	25	25	0	25	1040	1	7.40741	0	0.918129	-7.40741
chr1	33453201	33453600	400	*	15	1	14	14	7	7	1041	1	6.66667	50	0.255421	43.3333
chr1	33464801	33465200	400	*	84	22	62	58	26	32	1042	4	26.1905	44.8276	0.355311	18.6371
chr1	33529601	33530000	400	*	224	41	183	205	39	166	1043	4	18.3036	19.0244	0.924956	0.720819
chr1	33583201	33583600	400	*	109	10	99	110	8	102	1044	2	9.17431	7.27273	0.924956	-1.90158
chr1	33639601	33640000	400	*	216	79	137	300	114	186	1045	3	36.5741	38	0.924956	1.42593
chr1	33640001	33640400	400	*	144	32	112	200	57	143	1046	2	22.2222	28.5	0.741433	6.27778
chr1	33652001	33652400	400	*	75	55	20	96	62	34	1047	3	73.3333	64.5833	0.769916	-8.75
chr1	33652401	33652800	400	*	23	3	20	40	11	29	1048	1	13.0435	27.5	0.751859	14.4565
chr1	33667601	33668000	400	*	119	19	100	101	24	77	1049	5	15.9664	23.7624	0.695739	7.79599
chr1	33670001	33670400	400	*	280	6	274	253	0	253	1050	9	2.14286	0	0.36361	-2.14286
chr1	33670401	33670800	400	*	261	7	254	244	3	241	1051	7	2.68199	1.22951	0.856911	-1.45248
chr1	33672801	33673200	400	*	153	18	135	123	13	110	1052	3	11.7647	10.5691	0.924956	-1.1956
chr1	33688001	33688400	400	*	22	0	22	17	0	17	1053	1	0	0	0.924956	0
chr1	33688401	33688800	400	*	26	0	26	15	0	15	1054	1	0	0	0.924956	0
chr1	33719601	33720000	400	*	224	8	216	218	6	212	1055	6	3.57143	2.75229	0.924956	-0.819135
chr1	33720001	33720400	400	*	415	6	409	431	8	423	1056	10	1.44578	1.85615	0.924956	0.410365
chr1	33720801	33721200	400	*	168	1	167	144	3	141	1057	2	0.595238	2.08333	0.854455	1.4881
chr1	33726401	33726800	400	*	42	14	28	63	22	41	1058	3	33.3333	34.9206	0.924956	1.5873
chr1	33732401	33732800	400	*	86	15	71	78	12	66	1059	2	17.4419	15.3846	0.924956	-2.05725
chr1	33736401	33736800	400	*	20	1	19	25	4	21	1060	1	5	16	0.872412	11
chr1	33736801	33737200	400	*	44	4	40	50	4	46	1061	2	9.09091	8	0.924956	-1.09091
chr1	33740001	33740400	400	*	103	12	91	121	12	109	1062	3	11.6505	9.91736	0.924956	-1.73313
chr1	33745201	33745600	400	*	117	29	88	110	18	92	1063	5	24.7863	16.3636	0.646019	-8.42269
chr1	33746401	33746800	400	*	190	58	132	155	53	102	1064	6	30.5263	34.1935	0.918129	3.66723
chr1	33749201	33749600	400	*	17	1	16	16	2	14	1065	1	5.88235	12.5	0.924956	6.61765
chr1	33755201	33755600	400	*	242	37	205	270	29	241	1066	8	15.2893	10.7407	0.654882	-4.54852
chr1	33755601	33756000	400	*	95	6	89	161	2	159	1067	4	6.31579	1.24224	0.455004	-5.07355
chr1	33756401	33756800	400	*	52	1	51	53	0	53	1068	1	1.92308	0	0.918129	-1.92308
chr1	33756801	33757200	400	*	98	13	85	104	13	91	1069	2	13.2653	12.5	0.924956	-0.765306
chr1	33776801	33777200	400	*	48	8	40	38	5	33	1070	1	16.6667	13.1579	0.924956	-3.50877
chr1	33777201	33777600	400	*	114	44	70	80	41	39	1071	3	38.5965	51.25	0.585307	12.6535
chr1	33793201	33793600	400	*	51	0	51	38	1	37	1072	1	0	2.63158	0.909072	2.63158
chr1	33793601	33794000	400	*	105	21	84	83	12	71	1073	2	20	14.4578	0.857125	-5.54217
chr1	33802401	33802800	400	*	166	64	102	136	55	81	1074	5	38.5542	40.4412	0.924956	1.88696
chr1	33807201	33807600	400	*	59	8	51	84	9	75	1075	2	13.5593	10.7143	0.924956	-2.84504
chr1	33814001	33814400	400	*	267	5	262	264	9	255	1076	15	1.87266	3.40909	0.814549	1.53643
chr1	33814401	33814800	400	*	377	10	367	333	7	326	1077	16	2.65252	2.1021	0.924956	-0.550418
chr1	33815201	33815600	400	*	177	8	169	199	1	198	1078	3	4.51977	0.502513	0.259704	-4.01726
chr1	33824801	33825200	400	*	30	12	18	52	26	26	1079	2	40	50	0.918129	10
chr1	33838401	33838800	400	*	217	16	201	211	18	193	1080	6	7.37327	8.53081	0.924956	1.15753
chr1	33838801	33839200	400	*	57	1	56	77	2	75	1081	3	1.75439	2.5974	0.924956	0.843017
chr1	33860401	33860800	400	*	120	12	108	142	25	117	1082	6	10	17.6056	0.59043	7.60563
chr1	33866401	33866800	400	*	38	1	37	39	1	38	1083	1	2.63158	2.5641	0.924956	-0.0674764
chr1	33866801	33867200	400	*	76	21	55	78	13	65	1084	2	27.6316	16.6667	0.613074	-10.9649
chr1	33870801	33871200	400	*	57	1	56	58	0	58	1085	1	1.75439	0	0.918129	-1.75439
chr1	33871201	33871600	400	*	114	30	84	118	29	89	1086	2	26.3158	24.5763	0.924956	-1.73952
chr1	33878001	33878400	400	*	213	32	181	209	25	184	1087	3	15.0235	11.9617	0.891149	-3.06175
chr1	33883201	33883600	400	*	86	0	86	123	3	120	1088	3	0	2.43902	0.790428	2.43902
chr1	33883601	33884000	400	*	116	2	114	166	0	166	1089	4	1.72414	0	0.688452	-1.72414
chr1	33897201	33897600	400	*	153	73	80	117	56	61	1090	3	47.7124	47.8632	0.924956	0.15083
chr1	33897601	33898000	400	*	107	32	75	81	12	69	1091	2	29.9065	14.8148	0.318381	-15.0917
chr1	33907601	33908000	400	*	367	3	364	286	10	276	1092	16	0.817439	3.4965	0.307148	2.67906
chr1	33923601	33924000	400	*	71	23	48	93	23	70	1093	1	32.3944	24.7312	0.818173	-7.66318
chr1	33924001	33924400	400	*	71	0	71	95	2	93	1094	1	0	2.10526	0.918765	2.10526
chr1	33928001	33928400	400	*	32	18	14	30	15	15	1095	1	56.25	50	0.924956	-6.25
chr1	33929601	33930000	400	*	171	40	131	149	30	119	1096	3	23.3918	20.1342	0.918129	-3.25758
chr1	33930001	33930400	400	*	187	35	152	170	44	126	1097	3	18.7166	25.8824	0.619251	7.16578
chr1	33931201	33931600	400	*	175	34	141	204	43	161	1098	4	19.4286	21.0784	0.924956	1.64986
chr1	33945601	33946000	400	*	397	24	373	363	9	354	1099	8	6.04534	2.47934	0.295634	-3.566
chr1	33963201	33963600	400	*	24	1	23	22	1	21	1100	1	4.16667	4.54545	0.924956	0.378788
chr1	33965201	33965600	400	*	53	28	25	41	19	22	1101	1	52.8302	46.3415	0.924956	-6.48873
chr1	33965601	33966000	400	*	48	1	47	34	0	34	1102	1	2.08333	0	0.924956	-2.08333
chr1	33968401	33968800	400	*	113	68	45	111	55	56	1103	1	60.177	49.5495	0.644152	-10.6274
chr1	33968801	33969200	400	*	339	92	247	338	87	251	1104	3	27.1386	25.7396	0.924956	-1.399
chr1	33970401	33970800	400	*	17	0	17	20	2	18	1105	1	0	10	0.918129	10
chr1	33974001	33974400	400	*	27	7	20	25	4	21	1106	1	25.9259	16	0.918129	-9.92593
chr1	33974401	33974800	400	*	29	0	29	28	0	28	1107	1	0	0	0.924956	0
chr1	34006001	34006400	400	*	321	3	318	315	4	311	1108	7	0.934579	1.26984	0.924956	0.335262
chr1	34011201	34011600	400	*	44	6	38	47	4	43	1109	1	13.6364	8.51064	0.921275	-5.12573
chr1	34011601	34012000	400	*	23	2	21	23	2	21	1110	1	8.69565	8.69565	0.924956	0
chr1	34024801	34025200	400	*	32	13	19	28	11	17	1111	1	40.625	39.2857	0.924956	-1.33929
chr1	34025201	34025600	400	*	33	0	33	28	1	27	1112	1	0	3.57143	0.918129	3.57143
chr1	34032401	34032800	400	*	102	15	87	119	12	107	1113	5	14.7059	10.084	0.830358	-4.62185
chr1	34032801	34033200	400	*	242	35	207	234	37	197	1114	8	14.4628	15.812	0.924956	1.34916
chr1	34043201	34043600	400	*	56	4	52	56	10	46	1115	2	7.14286	17.8571	0.662689	10.7143
chr1	34068401	34068800	400	*	150	4	146	168	8	160	1116	4	2.66667	4.7619	0.886211	2.09524
chr1	34068801	34069200	400	*	91	5	86	93	4	89	1117	2	5.49451	4.30108	0.924956	-1.19343
chr1	34076001	34076400	400	*	316	14	302	279	10	269	1118	6	4.43038	3.58423	0.924956	-0.84615
chr1	34077601	34078000	400	*	500	12	488	475	9	466	1119	10	2.4	1.89474	0.924956	-0.505263
chr1	34088401	34088800	400	*	117	39	78	108	29	79	1120	3	33.3333	26.8519	0.831035	-6.48148
chr1	34089201	34089600	400	*	220	62	158	327	60	267	1121	4	28.1818	18.3486	0.203882	-9.83319
chr1	34103601	34104000	400	*	15	2	13	22	0	22	1122	1	13.3333	0	0.672219	-13.3333
chr1	34109601	34110000	400	*	64	1	63	31	1	30	1123	1	1.5625	3.22581	0.924956	1.66331
chr1	34110001	34110400	400	*	128	4	124	62	3	59	1124	2	3.125	4.83871	0.924956	1.71371
chr1	34113201	34113600	400	*	40	3	37	38	1	37	1125	2	7.5	2.63158	0.924956	-4.86842
chr1	34116401	34116800	400	*	85	2	83	101	8	93	1126	3	2.35294	7.92079	0.599971	5.56785
chr1	34119201	34119600	400	*	112	28	84	83	11	72	1127	4	25	13.253	0.431025	-11.747
chr1	34121201	34121600	400	*	141	14	127	166	3	163	1128	6	9.92908	1.80723	0.100795	-8.12185
chr1	34121601	34122000	400	*	360	42	318	339	20	319	1129	7	11.6667	5.89971	0.192138	-5.76696
chr1	34139601	34140000	400	*	48	1	47	54	1	53	1130	3	2.08333	1.85185	0.924956	-0.231481
chr1	34152001	34152400	400	*	142	22	120	170	36	134	1131	5	15.493	21.1765	0.767172	5.68351
chr1	34152401	34152800	400	*	94	40	54	89	30	59	1132	3	42.5532	33.7079	0.756051	-8.84533
chr1	34177601	34178000	400	*	274	23	251	274	8	266	1133	6	8.39416	2.91971	0.203315	-5.47445
chr1	34178001	34178400	400	*	121	1	120	157	1	156	1134	7	0.826446	0.636943	0.924956	-0.189504
chr1	34179601	34180000	400	*	162	15	147	203	13	190	1135	8	9.25926	6.40394	0.846014	-2.85532
chr1	34188801	34189200	400	*	83	51	32	54	25	29	1136	2	61.4458	46.2963	0.600207	-15.1495
chr1	34189201	34189600	400	*	82	19	63	40	10	30	1137	2	23.1707	25	0.924956	1.82927
chr1	34192001	34192400	400	*	102	3	99	115	5	110	1138	3	2.94118	4.34783	0.924956	1.40665
chr1	34198801	34199200	400	*	357	145	212	408	152	256	1139	8	40.6162	37.2549	0.877105	-3.36134
chr1	34202401	34202800	400	*	84	16	68	63	14	49	1140	3	19.0476	22.2222	0.924956	3.1746
chr1	34202801	34203200	400	*	146	10	136	115	14	101	1141	4	6.84932	12.1739	0.723004	5.3246
chr1	34225201	34225600	400	*	285	122	163	276	59	217	1142	4	42.807	21.3768	8.09319e-05	-21.4302
chr1	34236401	34236800	400	*	270	8	262	263	6	257	1143	4	2.96296	2.28137	0.924956	-0.681594
chr1	34236801	34237200	400	*	130	9	121	123	15	108	1144	2	6.92308	12.1951	0.726463	5.27205
chr1	34237601	34238000	400	*	18	6	12	14	3	11	1145	1	33.3333	21.4286	0.924956	-11.9048
chr1	34239601	34240000	400	*	131	55	76	168	79	89	1146	4	41.9847	47.0238	0.901811	5.03908
chr1	34240001	34240400	400	*	179	46	133	229	54	175	1147	5	25.6983	23.5808	0.924956	-2.11754
chr1	34251201	34251600	400	*	192	24	168	301	49	252	1148	8	12.5	16.2791	0.819355	3.77907
chr1	34252801	34253200	400	*	168	41	127	152	22	130	1149	8	24.4048	14.4737	0.377304	-9.93108
chr1	34255601	34256000	400	*	363	80	283	301	70	231	1150	6	22.0386	23.2558	0.924956	1.21725
chr1	34257601	34258000	400	*	28	15	13	33	13	20	1151	1	53.5714	39.3939	0.829995	-14.1775
chr1	34258001	34258400	400	*	28	0	28	33	4	29	1152	1	0	12.1212	0.607086	12.1212
chr1	34263201	34263600	400	*	135	54	81	135	22	113	1153	5	40	16.2963	0.00657967	-23.7037
chr1	34276001	34276400	400	*	249	106	143	238	94	144	1154	5	42.5703	39.4958	0.923379	-3.07448
chr1	34289201	34289600	400	*	43	3	40	32	3	29	1155	1	6.97674	9.375	0.924956	2.39826
chr1	34291601	34292000	400	*	875	374	501	861	335	526	1156	18	42.7429	38.9082	0.588717	-3.83461
chr1	34297201	34297600	400	*	107	24	83	109	22	87	1157	5	22.4299	20.1835	0.924956	-2.24642
chr1	34301601	34302000	400	*	194	38	156	228	60	168	1158	4	19.5876	26.3158	0.587979	6.72816
chr1	34302001	34302400	400	*	70	3	67	66	4	62	1159	1	4.28571	6.06061	0.924956	1.77489
chr1	34302401	34302800	400	*	94	28	66	100	19	81	1160	2	29.7872	19	0.560885	-10.7872
chr1	34302801	34303200	400	*	92	8	84	52	0	52	1161	2	8.69565	0	0.441722	-8.69565
chr1	34303201	34303600	400	*	47	15	32	26	12	14	1162	1	31.9149	46.1538	0.830984	14.239
chr1	34377601	34378000	400	*	81	22	59	130	44	86	1163	4	27.1605	33.8462	0.871179	6.68566
chr1	34379201	34379600	400	*	19	2	17	30	2	28	1164	1	10.5263	6.66667	0.924956	-3.85965
chr1	34388001	34388400	400	*	85	14	71	73	22	51	1165	2	16.4706	30.137	0.460672	13.6664
chr1	34388401	34388800	400	*	28	18	10	29	20	9	1166	1	64.2857	68.9655	0.924956	4.6798
chr1	34411201	34411600	400	*	142	27	115	147	27	120	1167	2	19.0141	18.3673	0.924956	-0.646738
chr1	34418001	34418400	400	*	16	2	14	26	3	23	1168	1	12.5	11.5385	0.924956	-0.961538
chr1	34432801	34433200	400	*	171	8	163	228	8	220	1169	8	4.67836	3.50877	0.924956	-1.16959
chr1	34433201	34433600	400	*	137	0	137	70	0	70	1170	4	0	0	0.924956	0
chr1	34434001	34434400	400	*	510	7	503	426	13	413	1171	7	1.37255	3.05164	0.594746	1.67909
chr1	34434401	34434800	400	*	59	4	55	60	3	57	1172	1	6.77966	5	0.924956	-1.77966
chr1	34434801	34435200	400	*	273	5	268	292	7	285	1173	8	1.8315	2.39726	0.924956	0.565758
chr1	34435201	34435600	400	*	108	10	98	116	10	106	1174	2	9.25926	8.62069	0.924956	-0.63857
chr1	34435601	34436000	400	*	105	2	103	116	6	110	1175	2	1.90476	5.17241	0.805859	3.26765
chr1	34439201	34439600	400	*	66	0	66	130	2	128	1176	5	0	1.53846	0.924956	1.53846
chr1	34439601	34440000	400	*	318	5	313	520	11	509	1177	15	1.57233	2.11538	0.924956	0.543058
chr1	34460001	34460400	400	*	316	9	307	232	4	228	1178	9	2.8481	1.72414	0.924956	-1.12396
chr1	34460401	34460800	400	*	79	1	78	72	0	72	1179	2	1.26582	0	0.924956	-1.26582
chr1	34473601	34474000	400	*	17	4	13	19	0	19	1180	1	23.5294	0	0.404229	-23.5294
chr1	34496401	34496800	400	*	104	26	78	110	23	87	1181	3	25	20.9091	0.922559	-4.09091
chr1	34496801	34497200	400	*	60	17	43	58	10	48	1182	2	28.3333	17.2414	0.718208	-11.092
chr1	34498401	34498800	400	*	130	7	123	175	11	164	1183	5	5.38462	6.28571	0.924956	0.901099
chr1	34520001	34520400	400	*	21	10	11	18	5	13	1184	1	47.619	27.7778	0.841195	-19.8413
chr1	34520401	34520800	400	*	21	0	21	18	0	18	1185	1	0	0	0.924956	0
chr1	34536401	34536800	400	*	75	3	72	52	0	52	1186	3	4	0	0.789155	-4
chr1	34554401	34554800	400	*	68	16	52	76	7	69	1187	4	23.5294	9.21053	0.31912	-14.3189
chr1	34579201	34579600	400	*	196	1	195	202	5	197	1188	7	0.510204	2.47525	0.743595	1.96504
chr1	34584401	34584800	400	*	82	6	76	135	30	105	1189	4	7.31707	22.2222	0.144082	14.9051
chr1	34604801	34605200	400	*	31	0	31	35	1	34	1190	1	0	2.85714	0.924956	2.85714
chr1	34605201	34605600	400	*	93	43	50	105	71	34	1191	3	46.2366	67.619	0.110649	21.3825
chr1	34666401	34666800	400	*	177	15	162	146	4	142	1192	4	8.47458	2.73973	0.371512	-5.73485
chr1	34666801	34667200	400	*	146	13	133	124	15	109	1193	4	8.90411	12.0968	0.909422	3.19266
chr1	34678001	34678400	400	*	96	1	95	74	3	71	1194	3	1.04167	4.05405	0.837378	3.01239
chr1	34678401	34678800	400	*	216	9	207	245	5	240	1195	7	4.16667	2.04082	0.797023	-2.12585
chr1	34678801	34679200	400	*	160	8	152	159	5	154	1196	4	5	3.14465	0.924956	-1.85535
chr1	34686401	34686800	400	*	31	4	27	25	3	22	1197	1	12.9032	12	0.924956	-0.903226
chr1	34718801	34719200	400	*	144	45	99	121	28	93	1198	3	31.25	23.1405	0.68742	-8.1095
chr1	34721601	34722000	400	*	129	23	106	193	8	185	1199	6	17.8295	4.14508	0.0133124	-13.6844
chr1	34722001	34722400	400	*	44	8	36	52	2	50	1200	2	18.1818	3.84615	0.403045	-14.3357
chr1	34722801	34723200	400	*	110	2	108	103	1	102	1201	4	1.81818	0.970874	0.924956	-0.847308
chr1	34749201	34749600	400	*	31	0	31	38	1	37	1202	1	0	2.63158	0.924956	2.63158
chr1	34750801	34751200	400	*	14	2	12	24	3	21	1203	1	14.2857	12.5	0.924956	-1.78571
chr1	34764801	34765200	400	*	25	0	25	27	8	19	1204	1	0	29.6296	0.143791	29.6296
chr1	34765201	34765600	400	*	46	5	41	54	8	46	1205	2	10.8696	14.8148	0.924956	3.94525
chr1	34766001	34766400	400	*	82	4	78	90	8	82	1206	4	4.87805	8.88889	0.879686	4.01084
chr1	34766401	34766800	400	*	82	17	65	89	20	69	1207	4	20.7317	22.4719	0.924956	1.7402
chr1	34777601	34778000	400	*	76	21	55	124	33	91	1208	3	27.6316	26.6129	0.924956	-1.01868
chr1	34778001	34778400	400	*	54	7	47	64	11	53	1209	2	12.963	17.1875	0.924956	4.22454
chr1	34806801	34807200	400	*	91	13	78	106	10	96	1210	4	14.2857	9.43396	0.878299	-4.85175
chr1	34807201	34807600	400	*	16	1	15	17	3	14	1211	1	6.25	17.6471	0.924956	11.3971
chr1	34842401	34842800	400	*	105	5	100	175	4	171	1212	7	4.7619	2.28571	0.823281	-2.47619
chr1	34849601	34850000	400	*	14	0	14	27	0	27	1213	1	0	0	0.924956	0
chr1	34850001	34850400	400	*	55	2	53	54	3	51	1214	2	3.63636	5.55556	0.924956	1.91919
chr1	34850801	34851200	400	*	22	0	22	21	0	21	1215	1	0	0	0.924956	0
chr1	34862001	34862400	400	*	152	13	139	140	23	117	1216	4	8.55263	16.4286	0.43852	7.87594
chr1	34864801	34865200	400	*	110	18	92	135	9	126	1217	2	16.3636	6.66667	0.317201	-9.69697
chr1	34865201	34865600	400	*	219	34	185	270	33	237	1218	4	15.5251	12.2222	0.815436	-3.30289
chr1	34866001	34866400	400	*	14	1	13	18	1	17	1219	1	7.14286	5.55556	0.924956	-1.5873
chr1	34868401	34868800	400	*	90	27	63	126	23	103	1220	3	30	18.254	0.440186	-11.746
chr1	34877201	34877600	400	*	30	1	29	21	1	20	1221	1	3.33333	4.7619	0.924956	1.42857
chr1	34928801	34929200	400	*	323	96	227	283	96	187	1222	11	29.7214	33.9223	0.815345	4.2009
chr1	34929601	34930000	400	*	15	4	11	13	2	11	1223	1	26.6667	15.3846	0.924956	-11.2821
chr1	34930001	34930400	400	*	17	0	17	18	1	17	1224	1	0	5.55556	0.924956	5.55556
chr1	34942801	34943200	400	*	17	4	13	20	3	17	1225	1	23.5294	15	0.924956	-8.52941
chr1	34982801	34983200	400	*	34	0	34	33	0	33	1226	1	0	0	0.924956	0
chr1	34983201	34983600	400	*	34	7	27	35	12	23	1227	1	20.5882	34.2857	0.802903	13.6975
chr1	34988001	34988400	400	*	498	172	326	416	180	236	1228	8	34.5382	43.2692	0.192752	8.73108
chr1	35068401	35068800	400	*	66	17	49	53	8	45	1229	2	25.7576	15.0943	0.704361	-10.6632
chr1	35120401	35120800	400	*	68	18	50	74	27	47	1230	2	26.4706	36.4865	0.740552	10.0159
chr1	35120801	35121200	400	*	34	7	27	37	21	16	1231	1	20.5882	56.7568	0.122591	36.1685
chr1	35134801	35135200	400	*	25	0	25	25	0	25	1232	1	0	0	0.924956	0
chr1	35135201	35135600	400	*	25	13	12	27	14	13	1233	1	52	51.8519	0.924956	-0.148148
chr1	35206801	35207200	400	*	54	14	40	39	11	28	1234	2	25.9259	28.2051	0.924956	2.2792
chr1	35207201	35207600	400	*	27	0	27	20	0	20	1235	1	0	0	0.924956	0
chr1	35208001	35208400	400	*	110	27	83	96	31	65	1236	2	24.5455	32.2917	0.797572	7.74621
chr1	35210801	35211200	400	*	156	52	104	136	61	75	1237	4	33.3333	44.8529	0.451486	11.5196
chr1	35239601	35240000	400	*	150	35	115	155	14	141	1238	5	23.3333	9.03226	0.0625528	-14.3011
chr1	35260801	35261200	400	*	71	15	56	61	15	46	1239	3	21.1268	24.5902	0.924956	3.4634
chr1	35271601	35272000	400	*	204	29	175	189	27	162	1240	3	14.2157	14.2857	0.924956	0.070028
chr1	35352801	35353200	400	*	50	19	31	46	21	25	1241	1	38	45.6522	0.924956	7.65217
chr1	35353201	35353600	400	*	97	13	84	64	9	55	1242	2	13.4021	14.0625	0.924956	0.660438
chr1	35393601	35394000	400	*	53	5	48	50	11	39	1243	2	9.43396	22	0.581954	12.566
chr1	35424801	35425200	400	*	152	24	128	179	42	137	1244	3	15.7895	23.4637	0.56829	7.67421
chr1	35425201	35425600	400	*	61	8	53	78	5	73	1245	1	13.1148	6.41026	0.767172	-6.7045
chr1	35428801	35429200	400	*	52	11	41	48	20	28	1246	2	21.1538	41.6667	0.365639	20.5128
chr1	35429201	35429600	400	*	26	1	25	24	1	23	1247	1	3.84615	4.16667	0.924956	0.320513
chr1	35430401	35430800	400	*	40	12	28	23	11	12	1248	1	30	47.8261	0.708209	17.8261
chr1	35473201	35473600	400	*	227	81	146	294	126	168	1249	6	35.6828	42.8571	0.583422	7.17432
chr1	35500001	35500400	400	*	81	10	71	92	16	76	1250	2	12.3457	17.3913	0.894819	5.04563
chr1	35604401	35604800	400	*	156	19	137	193	33	160	1251	3	12.1795	17.0984	0.756051	4.91896
chr1	35608001	35608400	400	*	35	6	29	45	11	34	1252	1	17.1429	24.4444	0.924956	7.30159
chr1	35624001	35624400	400	*	38	11	27	72	16	56	1253	2	28.9474	22.2222	0.918129	-6.72515
chr1	35683601	35684000	400	*	147	27	120	147	39	108	1254	3	18.3673	26.5306	0.616383	8.16327
chr1	35687201	35687600	400	*	154	39	115	175	20	155	1255	6	25.3247	11.4286	0.0796451	-13.8961
chr1	35687601	35688000	400	*	79	6	73	78	4	74	1256	2	7.59494	5.12821	0.924956	-2.46673
chr1	35695201	35695600	400	*	52	9	43	58	8	50	1257	2	17.3077	13.7931	0.924956	-3.51459
chr1	35725201	35725600	400	*	216	36	180	213	30	183	1258	6	16.6667	14.0845	0.918281	-2.58216
chr1	35730801	35731200	400	*	25	4	21	16	2	14	1259	1	16	12.5	0.924956	-3.5
chr1	35731201	35731600	400	*	48	12	36	32	5	27	1260	2	25	15.625	0.899383	-9.375
chr1	35742401	35742800	400	*	44	2	42	48	8	40	1261	2	4.54545	16.6667	0.558802	12.1212
chr1	35749201	35749600	400	*	175	18	157	151	20	131	1262	6	10.2857	13.245	0.918129	2.95932
chr1	35786401	35786800	400	*	134	50	84	128	43	85	1263	2	37.3134	33.5938	0.924956	-3.71968
chr1	35810801	35811200	400	*	26	0	26	29	0	29	1264	1	0	0	0.924956	0
chr1	35850801	35851200	400	*	267	5	262	237	4	233	1265	3	1.87266	1.68776	0.924956	-0.184895
chr1	35858001	35858400	400	*	406	24	382	336	28	308	1266	4	5.91133	8.33333	0.769469	2.422
chr1	35858401	35858800	400	*	32	0	32	32	0	32	1267	1	0	0	0.924956	0
chr1	35864401	35864800	400	*	106	5	101	108	20	88	1268	3	4.71698	18.5185	0.104784	13.8015
chr1	35864801	35865200	400	*	37	0	37	36	0	36	1269	1	0	0	0.924956	0
chr1	35866401	35866800	400	*	229	16	213	344	22	322	1270	4	6.9869	6.39535	0.924956	-0.591551
chr1	35866801	35867200	400	*	58	1	57	86	1	85	1271	1	1.72414	1.16279	0.924956	-0.561347
chr1	35953601	35954000	400	*	77	21	56	88	11	77	1272	2	27.2727	12.5	0.290251	-14.7727
chr1	35954001	35954400	400	*	55	4	51	62	8	54	1273	2	7.27273	12.9032	0.877245	5.6305
chr1	35955601	35956000	400	*	177	49	128	186	51	135	1274	3	27.6836	27.4194	0.924956	-0.264261
chr1	35973601	35974000	400	*	46	2	44	42	3	39	1275	1	4.34783	7.14286	0.924956	2.79503
chr1	35974001	35974400	400	*	370	32	338	323	33	290	1276	11	8.64865	10.2167	0.921675	1.56807
chr1	35975201	35975600	400	*	95	36	59	96	34	62	1277	2	37.8947	35.4167	0.924956	-2.47807
chr1	35975601	35976000	400	*	48	0	48	48	0	48	1278	1	0	0	0.924956	0
chr1	35987201	35987600	400	*	23	1	22	17	0	17	1279	1	4.34783	0	0.924956	-4.34783
chr1	35991201	35991600	400	*	139	44	95	113	32	81	1280	4	31.6547	28.3186	0.924956	-3.33609
chr1	36001201	36001600	400	*	133	6	127	132	6	126	1281	2	4.51128	4.54545	0.924956	0.0341763
chr1	36008401	36008800	400	*	72	5	67	76	9	67	1282	3	6.94444	11.8421	0.896972	4.89766
chr1	36014001	36014400	400	*	160	3	157	98	4	94	1283	4	1.875	4.08163	0.911696	2.20663
chr1	36018001	36018400	400	*	81	6	75	80	4	76	1284	2	7.40741	5	0.924956	-2.40741
chr1	36018401	36018800	400	*	40	0	40	40	0	40	1285	1	0	0	0.924956	0
chr1	36024801	36025200	400	*	282	94	188	231	82	149	1286	5	33.3333	35.4978	0.924956	2.1645
chr1	36025201	36025600	400	*	260	32	228	235	46	189	1287	4	12.3077	19.5745	0.38206	7.26678
chr1	36028401	36028800	400	*	31	0	31	24	0	24	1288	1	0	0	0.924956	0
chr1	36030401	36030800	400	*	20	0	20	11	0	11	1289	1	0	0	0.924956	0
chr1	36060401	36060800	400	*	40	3	37	32	4	28	1290	2	7.5	12.5	0.924956	5
chr1	36064801	36065200	400	*	47	4	43	36	0	36	1291	2	8.51064	0	0.625171	-8.51064
chr1	36065201	36065600	400	*	110	2	108	81	0	81	1292	5	1.81818	0	0.919329	-1.81818
chr1	36065601	36066000	400	*	42	0	42	30	0	30	1293	2	0	0	0.924956	0
chr1	36068001	36068400	400	*	16	0	16	12	1	11	1294	1	0	8.33333	0.909502	8.33333
chr1	36068401	36068800	400	*	112	1	111	132	5	127	1295	7	0.892857	3.78788	0.7511	2.89502
chr1	36068801	36069200	400	*	475	4	471	466	5	461	1296	26	0.842105	1.07296	0.924956	0.230856
chr1	36069601	36070000	400	*	128	1	127	218	7	211	1297	5	0.78125	3.21101	0.786744	2.42976
chr1	36073601	36074000	400	*	105	5	100	115	5	110	1298	3	4.7619	4.34783	0.924956	-0.414079
chr1	36074801	36075200	400	*	128	17	111	93	2	91	1299	4	13.2812	2.15054	0.120102	-11.1307
chr1	36081201	36081600	400	*	124	27	97	150	19	131	1300	4	21.7742	12.6667	0.444605	-9.10753
chr1	36083201	36083600	400	*	25	7	18	24	2	22	1301	1	28	8.33333	0.642385	-19.6667
chr1	36083601	36084000	400	*	25	2	23	24	0	24	1302	1	8	0	0.918129	-8
chr1	36103601	36104000	400	*	14	0	14	12	0	12	1303	1	0	0	0.924956	0
chr1	36106001	36106400	400	*	22	3	19	25	7	18	1304	1	13.6364	28	0.818399	14.3636
chr1	36106401	36106800	400	*	44	7	37	50	7	43	1305	2	15.9091	14	0.924956	-1.90909
chr1	36113601	36114000	400	*	76	6	70	61	2	59	1306	2	7.89474	3.27869	0.819673	-4.61605
chr1	36115601	36116000	400	*	265	13	252	250	10	240	1307	5	4.90566	4	0.924956	-0.90566
chr1	36120401	36120800	400	*	190	29	161	137	28	109	1308	3	15.2632	20.438	0.765771	5.1748
chr1	36125201	36125600	400	*	90	29	61	108	17	91	1309	3	32.2222	15.7407	0.184511	-16.4815
chr1	36128801	36129200	400	*	50	6	44	38	1	37	1310	2	12	2.63158	0.635521	-9.36842
chr1	36131201	36131600	400	*	14	6	8	23	1	22	1311	1	42.8571	4.34783	0.183846	-38.5093
chr1	36140001	36140400	400	*	100	52	48	145	38	107	1312	5	52	26.2069	0.0108199	-25.7931
chr1	36140401	36140800	400	*	20	1	19	29	2	27	1313	1	5	6.89655	0.924956	1.89655
chr1	36178401	36178800	400	*	418	88	330	435	52	383	1314	6	21.0526	11.954	0.0395864	-9.09861
chr1	36211201	36211600	400	*	28	4	24	23	1	22	1315	1	14.2857	4.34783	0.872287	-9.93789
chr1	36228401	36228800	400	*	23	4	19	31	2	29	1316	1	17.3913	6.45161	0.883522	-10.9397
chr1	36230001	36230400	400	*	75	26	49	78	25	53	1317	3	34.6667	32.0513	0.924956	-2.61538
chr1	36233201	36233600	400	*	176	51	125	120	31	89	1318	3	28.9773	25.8333	0.924956	-3.14394
chr1	36242001	36242400	400	*	688	11	677	689	20	669	1319	17	1.59884	2.90276	0.652635	1.30392
chr1	36244001	36244400	400	*	376	6	370	354	14	340	1320	9	1.59574	3.9548	0.4936	2.35906
chr1	36246801	36247200	400	*	208	1	207	166	3	163	1321	2	0.480769	1.80723	0.844845	1.32646
chr1	36253601	36254000	400	*	16	7	9	36	8	28	1322	1	43.75	22.2222	0.709346	-21.5278
chr1	36254001	36254400	400	*	16	0	16	37	1	36	1323	1	0	2.7027	0.924956	2.7027
chr1	36254801	36255200	400	*	40	3	37	26	2	24	1324	2	7.5	7.69231	0.924956	0.192308
chr1	36255201	36255600	400	*	40	10	30	29	4	25	1325	2	25	13.7931	0.873841	-11.2069
chr1	36264001	36264400	400	*	36	1	35	45	0	45	1326	1	2.77778	0	0.91553	-2.77778
chr1	36264401	36264800	400	*	72	10	62	90	18	72	1327	2	13.8889	20	0.897156	6.11111
chr1	36270801	36271200	400	*	141	43	98	158	29	129	1328	6	30.4965	18.3544	0.263191	-12.142
chr1	36273201	36273600	400	*	362	43	319	446	22	424	1329	10	11.8785	4.93274	0.0382269	-6.94572
chr1	36274401	36274800	400	*	52	7	45	55	12	43	1330	2	13.4615	21.8182	0.835145	8.35664
chr1	36282001	36282400	400	*	270	46	224	317	33	284	1331	10	17.037	10.4101	0.306197	-6.62694
chr1	36291201	36291600	400	*	286	49	237	293	60	233	1332	7	17.1329	20.4778	0.854842	3.34495
chr1	36292001	36292400	400	*	23	2	21	18	1	17	1333	1	8.69565	5.55556	0.924956	-3.1401
chr1	36298801	36299200	400	*	244	48	196	185	30	155	1334	4	19.6721	16.2162	0.880834	-3.45591
chr1	36303201	36303600	400	*	50	0	50	55	1	54	1335	2	0	1.81818	0.924956	1.81818
chr1	36308401	36308800	400	*	19	1	18	20	0	20	1336	1	5.26316	0	0.918129	-5.26316
chr1	36308801	36309200	400	*	64	4	60	90	3	87	1337	2	6.25	3.33333	0.917441	-2.91667
chr1	36309201	36309600	400	*	62	4	58	88	5	83	1338	2	6.45161	5.68182	0.924956	-0.769795
chr1	36313201	36313600	400	*	37	16	21	26	7	19	1339	1	43.2432	26.9231	0.808804	-16.3202
chr1	36313601	36314000	400	*	24	5	19	28	5	23	1340	1	20.8333	17.8571	0.924956	-2.97619
chr1	36314401	36314800	400	*	92	3	89	95	2	93	1341	2	3.26087	2.10526	0.924956	-1.15561
chr1	36314801	36315200	400	*	123	3	120	110	1	109	1342	3	2.43902	0.909091	0.924956	-1.52993
chr1	36315201	36315600	400	*	117	7	110	107	2	105	1343	4	5.98291	1.86916	0.698136	-4.11375
chr1	36319201	36319600	400	*	53	17	36	97	36	61	1344	3	32.0755	37.1134	0.924956	5.03793
chr1	36319601	36320000	400	*	46	21	25	84	34	50	1345	3	45.6522	40.4762	0.924956	-5.17598
chr1	36320001	36320400	400	*	28	11	17	41	15	26	1346	1	39.2857	36.5854	0.924956	-2.70035
chr1	36320401	36320800	400	*	28	3	25	41	1	40	1347	1	10.7143	2.43902	0.817271	-8.27526
chr1	36368401	36368800	400	*	19	1	18	18	1	17	1348	1	5.26316	5.55556	0.924956	0.292398
chr1	36368801	36369200	400	*	40	2	38	34	1	33	1349	2	5	2.94118	0.924956	-2.05882
chr1	36369201	36369600	400	*	206	9	197	209	8	201	1350	9	4.36893	3.82775	0.924956	-0.541181
chr1	36370001	36370400	400	*	16	0	16	12	0	12	1351	1	0	0	0.924956	0
chr1	36370401	36370800	400	*	43	11	32	34	2	32	1352	2	25.5814	5.88235	0.360577	-19.699
chr1	36374801	36375200	400	*	105	23	82	153	14	139	1353	4	21.9048	9.15033	0.171835	-12.7544
chr1	36378001	36378400	400	*	21	2	19	20	4	16	1354	1	9.52381	20	0.900518	10.4762
chr1	36378401	36378800	400	*	42	5	37	39	15	24	1355	2	11.9048	38.4615	0.207571	26.5568
chr1	36404401	36404800	400	*	87	9	78	64	5	59	1356	3	10.3448	7.8125	0.924956	-2.53233
chr1	36408801	36409200	400	*	172	34	138	183	40	143	1357	8	19.7674	21.8579	0.924956	2.09048
chr1	36409201	36409600	400	*	84	11	73	107	21	86	1358	4	13.0952	19.6262	0.769916	6.53093
chr1	36416801	36417200	400	*	199	22	177	270	24	246	1359	9	11.0553	8.88889	0.913366	-2.16639
chr1	36420401	36420800	400	*	27	0	27	29	0	29	1360	1	0	0	0.924956	0
chr1	36420801	36421200	400	*	29	19	10	33	20	13	1361	1	65.5172	60.6061	0.924956	-4.91118
chr1	36421601	36422000	400	*	102	44	58	158	53	105	1362	3	43.1373	33.5443	0.658082	-9.59295
chr1	36427601	36428000	400	*	165	60	105	126	44	82	1363	4	36.3636	34.9206	0.924956	-1.443
chr1	36444401	36444800	400	*	130	6	124	162	7	155	1364	4	4.61538	4.32099	0.924956	-0.294397
chr1	36444801	36445200	400	*	62	2	60	75	4	71	1365	3	3.22581	5.33333	0.924956	2.10753
chr1	36450401	36450800	400	*	63	9	54	87	20	67	1366	3	14.2857	22.9885	0.741541	8.70279
chr1	36454001	36454400	400	*	74	20	54	61	23	38	1367	1	27.027	37.7049	0.727237	10.6779
chr1	36454401	36454800	400	*	74	1	73	62	1	61	1368	1	1.35135	1.6129	0.924956	0.261552
chr1	36457201	36457600	400	*	61	8	53	47	5	42	1369	2	13.1148	10.6383	0.924956	-2.47646
chr1	36457601	36458000	400	*	25	0	25	14	0	14	1370	1	0	0	0.924956	0
chr1	36464401	36464800	400	*	100	5	95	116	8	108	1371	4	5	6.89655	0.924956	1.89655
chr1	36471201	36471600	400	*	140	3	137	101	8	93	1372	5	2.14286	7.92079	0.45976	5.77793
chr1	36472801	36473200	400	*	191	60	131	229	90	139	1373	8	31.4136	39.3013	0.578784	7.8877
chr1	36492401	36492800	400	*	26	1	25	28	0	28	1374	2	3.84615	0	0.918129	-3.84615
chr1	36499201	36499600	400	*	93	26	67	132	18	114	1375	6	27.957	13.6364	0.218148	-14.3206
chr1	36500001	36500400	400	*	385	79	306	370	85	285	1376	11	20.5195	22.973	0.909502	2.45349
chr1	36505601	36506000	400	*	84	11	73	87	9	78	1377	3	13.0952	10.3448	0.924956	-2.75041
chr1	36506001	36506400	400	*	18	0	18	22	0	22	1378	1	0	0	0.924956	0
chr1	36506401	36506800	400	*	201	44	157	202	30	172	1379	8	21.8905	14.8515	0.506678	-7.03906
chr1	36506801	36507200	400	*	26	6	20	24	2	22	1380	1	23.0769	8.33333	0.771152	-14.7436
chr1	36507201	36507600	400	*	92	10	82	113	12	101	1381	4	10.8696	10.6195	0.924956	-0.250096
chr1	36511601	36512000	400	*	381	13	368	489	11	478	1382	16	3.41207	2.24949	0.826341	-1.16258
chr1	36512001	36512400	400	*	122	7	115	130	4	126	1383	7	5.7377	3.07692	0.873238	-2.66078
chr1	36512801	36513200	400	*	24	0	24	31	5	26	1384	1	0	16.129	0.473669	16.129
chr1	36525201	36525600	400	*	14	1	13	10	0	10	1385	1	7.14286	0	0.924956	-7.14286
chr1	36530401	36530800	400	*	25	5	20	35	4	31	1386	1	20	11.4286	0.918129	-8.57143
chr1	36530801	36531200	400	*	41	11	30	51	11	40	1387	3	26.8293	21.5686	0.924956	-5.26064
chr1	36531201	36531600	400	*	156	63	93	184	36	148	1388	3	40.3846	19.5652	0.00953403	-20.8194
chr1	36532801	36533200	400	*	284	81	203	199	39	160	1389	4	28.5211	19.598	0.366708	-8.92314
chr1	36533201	36533600	400	*	232	46	186	162	14	148	1390	3	19.8276	8.64198	0.110254	-11.1856
chr1	36533601	36534000	400	*	21	0	21	25	2	23	1391	1	0	8	0.918129	8
chr1	36534801	36535200	400	*	68	15	53	45	8	37	1392	2	22.0588	17.7778	0.924956	-4.28105
chr1	36540801	36541200	400	*	331	97	234	359	116	243	1393	6	29.3051	32.312	0.900518	3.00684
chr1	36541201	36541600	400	*	69	1	68	56	0	56	1394	1	1.44928	0	0.924956	-1.44928
chr1	36542401	36542800	400	*	14	5	9	21	3	18	1395	1	35.7143	14.2857	0.749579	-21.4286
chr1	36542801	36543200	400	*	15	1	14	26	5	21	1396	1	6.66667	19.2308	0.886075	12.5641
chr1	36546401	36546800	400	*	33	2	31	16	0	16	1397	1	6.06061	0	0.924956	-6.06061
chr1	36546801	36547200	400	*	198	5	193	213	1	212	1398	7	2.52525	0.469484	0.594902	-2.05577
chr1	36549601	36550000	400	*	25	4	21	25	5	20	1399	2	16	20	0.924956	4
chr1	36550801	36551200	400	*	50	8	42	41	8	33	1400	1	16	19.5122	0.924956	3.5122
chr1	36551201	36551600	400	*	103	12	91	82	4	78	1401	2	11.6505	4.87805	0.612087	-6.77244
chr1	36556001	36556400	400	*	18	1	17	15	1	14	1402	1	5.55556	6.66667	0.924956	1.11111
chr1	36556401	36556800	400	*	225	3	222	227	6	221	1403	8	1.33333	2.64317	0.918129	1.30984
chr1	36556801	36557200	400	*	389	4	385	332	7	325	1404	11	1.02828	2.10843	0.871914	1.08016
chr1	36557201	36557600	400	*	483	8	475	482	22	460	1405	12	1.65631	4.56432	0.211525	2.908
chr1	36557601	36558000	400	*	63	2	61	70	1	69	1406	3	3.1746	1.42857	0.924956	-1.74603
chr1	36558001	36558400	400	*	329	5	324	443	10	433	1407	17	1.51976	2.25734	0.924956	0.73758
chr1	36569601	36570000	400	*	148	4	144	173	5	168	1408	4	2.7027	2.89017	0.924956	0.187471
chr1	36573201	36573600	400	*	36	3	33	29	3	26	1409	1	8.33333	10.3448	0.924956	2.01149
chr1	36585601	36586000	400	*	151	33	118	158	20	138	1410	7	21.8543	12.6582	0.381923	-9.19608
chr1	36603601	36604000	400	*	160	25	135	187	23	164	1411	2	15.625	12.2995	0.913252	-3.32553
chr1	36606801	36607200	400	*	84	30	54	64	24	40	1412	4	35.7143	37.5	0.924956	1.78571
chr1	36607201	36607600	400	*	36	6	30	29	4	25	1413	1	16.6667	13.7931	0.924956	-2.87356
chr1	36611601	36612000	400	*	134	15	119	207	8	199	1414	8	11.194	3.86473	0.248517	-7.3293
chr1	36638001	36638400	400	*	28	1	27	27	0	27	1415	1	3.57143	0	0.924956	-3.57143
chr1	36638401	36638800	400	*	36	8	28	38	4	34	1416	1	22.2222	10.5263	0.743905	-11.6959
chr1	36656401	36656800	400	*	159	42	117	108	30	78	1417	3	26.4151	27.7778	0.924956	1.36268
chr1	36656801	36657200	400	*	54	0	54	36	2	34	1418	1	0	5.55556	0.67181	5.55556
chr1	36691201	36691600	400	*	136	7	129	211	5	206	1419	6	5.14706	2.36967	0.75689	-2.77739
chr1	36694001	36694400	400	*	104	14	90	134	22	112	1420	4	13.4615	16.4179	0.924956	2.95637
chr1	36694401	36694800	400	*	45	8	37	63	7	56	1421	2	17.7778	11.1111	0.895576	-6.66667
chr1	36694801	36695200	400	*	500	86	414	553	101	452	1422	8	17.2	18.264	0.924956	1.06401
chr1	36697601	36698000	400	*	26	1	25	19	0	19	1423	1	3.84615	0	0.924956	-3.84615
chr1	36698001	36698400	400	*	26	11	15	19	8	11	1424	1	42.3077	42.1053	0.924956	-0.202429
chr1	36701601	36702000	400	*	92	34	58	102	30	72	1425	5	36.9565	29.4118	0.808051	-7.54476
chr1	36702001	36702400	400	*	316	100	216	156	42	114	1426	8	31.6456	26.9231	0.853341	-4.72249
chr1	36704401	36704800	400	*	32	4	28	22	4	18	1427	1	12.5	18.1818	0.924956	5.68182
chr1	36704801	36705200	400	*	71	13	58	58	9	49	1428	2	18.3099	15.5172	0.924956	-2.79262
chr1	36709601	36710000	400	*	44	1	43	46	3	43	1429	2	2.27273	6.52174	0.924956	4.24901
chr1	36721601	36722000	400	*	307	142	165	452	238	214	1430	6	46.2541	52.6549	0.548592	6.4008
chr1	36754401	36754800	400	*	175	49	126	195	43	152	1431	6	28	22.0513	0.756533	-5.94872
chr1	36758001	36758400	400	*	138	15	123	129	13	116	1432	6	10.8696	10.0775	0.924956	-0.792046
chr1	36761601	36762000	400	*	265	51	214	219	34	185	1433	6	19.2453	15.5251	0.853341	-3.72017
chr1	36768401	36768800	400	*	347	14	333	380	11	369	1434	6	4.03458	2.89474	0.90619	-1.13985
chr1	36778801	36779200	400	*	67	2	65	102	0	102	1435	6	2.98507	0	0.669306	-2.98507
chr1	36781201	36781600	400	*	41	2	39	51	1	50	1436	1	4.87805	1.96078	0.924956	-2.91726
chr1	36781601	36782000	400	*	318	74	244	268	50	218	1437	10	23.2704	18.6567	0.714981	-4.61372
chr1	36784801	36785200	400	*	224	5	219	186	4	182	1438	4	2.23214	2.15054	0.924956	-0.0816052
chr1	36785201	36785600	400	*	58	1	57	48	0	48	1439	1	1.72414	0	0.924956	-1.72414
chr1	36789201	36789600	400	*	64	10	54	105	20	85	1440	3	15.625	19.0476	0.924956	3.42262
chr1	36790801	36791200	400	*	214	52	162	249	42	207	1441	4	24.2991	16.8675	0.4382	-7.4316
chr1	36794401	36794800	400	*	32	7	25	41	5	36	1442	2	21.875	12.1951	0.859807	-9.67988
chr1	36794801	36795200	400	*	19	2	17	20	4	16	1443	1	10.5263	20	0.924956	9.47368
chr1	36795201	36795600	400	*	111	39	72	153	49	104	1444	7	35.1351	32.0261	0.924956	-3.10899
chr1	36802801	36803200	400	*	46	13	33	30	14	16	1445	1	28.2609	46.6667	0.646867	18.4058
chr1	36803201	36803600	400	*	92	29	63	58	19	39	1446	2	31.5217	32.7586	0.924956	1.23688
chr1	36808801	36809200	400	*	50	22	28	50	23	27	1447	2	44	46	0.924956	2
chr1	36809201	36809600	400	*	88	16	72	87	20	67	1448	3	18.1818	22.9885	0.918129	4.80669
chr1	36828401	36828800	400	*	26	10	16	34	7	27	1449	1	38.4615	20.5882	0.669376	-17.8733
chr1	36828801	36829200	400	*	64	20	44	91	22	69	1450	3	31.25	24.1758	0.872233	-7.07418
chr1	36836001	36836400	400	*	131	14	117	217	20	197	1451	7	10.687	9.21659	0.924956	-1.47043
chr1	36836401	36836800	400	*	93	6	87	85	4	81	1452	3	6.45161	4.70588	0.924956	-1.74573
chr1	36836801	36837200	400	*	32	0	32	15	0	15	1453	1	0	0	0.924956	0
chr1	36872401	36872800	400	*	214	13	201	209	19	190	1454	3	6.07477	9.09091	0.793034	3.01614
chr1	36893601	36894000	400	*	99	7	92	142	10	132	1455	4	7.07071	7.04225	0.924956	-0.0284535
chr1	36921201	36921600	400	*	113	8	105	131	8	123	1456	2	7.07965	6.10687	0.924956	-0.972776
chr1	36939201	36939600	400	*	629	14	615	529	10	519	1457	25	2.22576	1.89036	0.924956	-0.335396
chr1	36939601	36940000	400	*	191	5	186	163	5	158	1458	6	2.6178	3.06748	0.924956	0.449684
chr1	36947201	36947600	400	*	54	5	49	94	6	88	1459	3	9.25926	6.38298	0.924956	-2.87628
chr1	36958001	36958400	400	*	71	8	63	92	16	76	1460	2	11.2676	17.3913	0.877446	6.1237
chr1	36958401	36958800	400	*	60	11	49	88	26	62	1461	4	18.3333	29.5455	0.698916	11.2121
chr1	36976401	36976800	400	*	40	6	34	33	2	31	1462	1	15	6.06061	0.800645	-8.93939
chr1	36976801	36977200	400	*	44	4	40	33	0	33	1463	1	9.09091	0	0.627691	-9.09091
chr1	36984401	36984800	400	*	53	2	51	67	1	66	1464	3	3.77358	1.49254	0.924956	-2.28105
chr1	36990001	36990400	400	*	54	2	52	45	0	45	1465	2	3.7037	0	0.918129	-3.7037
chr1	36990401	36990800	400	*	26	0	26	22	0	22	1466	1	0	0	0.924956	0
chr1	36996001	36996400	400	*	23	0	23	20	0	20	1467	1	0	0	0.924956	0
chr1	36996401	36996800	400	*	46	4	42	40	5	35	1468	2	8.69565	12.5	0.924956	3.80435
chr1	37000401	37000800	400	*	23	1	22	31	2	29	1469	1	4.34783	6.45161	0.924956	2.10379
chr1	37020401	37020800	400	*	33	3	30	72	9	63	1470	3	9.09091	12.5	0.924956	3.40909
chr1	37028801	37029200	400	*	439	3	436	374	1	373	1471	8	0.683371	0.26738	0.924956	-0.415992
chr1	37029201	37029600	400	*	63	0	63	48	0	48	1472	3	0	0	0.924956	0
chr1	37044801	37045200	400	*	449	56	393	348	50	298	1473	6	12.4722	14.3678	0.918129	1.89566
chr1	37064401	37064800	400	*	103	13	90	100	9	91	1474	3	12.6214	9	0.918129	-3.62136
chr1	37068001	37068400	400	*	341	28	313	401	42	359	1475	3	8.21114	10.4738	0.834184	2.26267
chr1	37075201	37075600	400	*	72	12	60	86	18	68	1476	2	16.6667	20.9302	0.924956	4.26357
chr1	37081601	37082000	400	*	123	9	114	126	15	111	1477	4	7.31707	11.9048	0.804604	4.58769
chr1	37091201	37091600	400	*	121	18	103	167	62	105	1478	3	14.876	37.1257	0.00800474	22.2497
chr1	37105601	37106000	400	*	149	21	128	146	16	130	1479	5	14.094	10.9589	0.918129	-3.13506
chr1	37113201	37113600	400	*	147	38	109	192	55	137	1480	3	25.8503	28.6458	0.924956	2.79549
chr1	37132401	37132800	400	*	417	19	398	474	16	458	1481	4	4.55635	3.37553	0.888878	-1.18083
chr1	37164401	37164800	400	*	27	12	15	30	14	16	1482	1	44.4444	46.6667	0.924956	2.22222
chr1	37180801	37181200	400	*	20	2	18	31	1	30	1483	1	10	3.22581	0.924956	-6.77419
chr1	37181201	37181600	400	*	138	33	105	125	52	73	1484	4	23.913	41.6	0.106987	17.687
chr1	37200401	37200800	400	*	339	82	257	262	84	178	1485	5	24.1888	32.0611	0.379263	7.87228
chr1	37218401	37218800	400	*	34	3	31	30	4	26	1486	2	8.82353	13.3333	0.924956	4.5098
chr1	37218801	37219200	400	*	206	4	202	162	11	151	1487	8	1.94175	6.79012	0.359001	4.84838
chr1	37222001	37222400	400	*	104	4	100	115	2	113	1488	2	3.84615	1.73913	0.908881	-2.10702
chr1	37234801	37235200	400	*	20	0	20	16	0	16	1489	1	0	0	0.924956	0
chr1	37240401	37240800	400	*	31	1	30	38	5	33	1490	2	3.22581	13.1579	0.741255	9.93209
chr1	37247201	37247600	400	*	53	6	47	44	14	30	1491	1	11.3208	31.8182	0.310541	20.4974
chr1	37247601	37248000	400	*	53	0	53	44	1	43	1492	1	0	2.27273	0.917804	2.27273
chr1	37249601	37250000	400	*	107	16	91	113	8	105	1493	2	14.9533	7.07965	0.533005	-7.87363
chr1	37250001	37250400	400	*	108	10	98	113	9	104	1494	2	9.25926	7.9646	0.924956	-1.29466
chr1	37258801	37259200	400	*	38	14	24	22	5	17	1495	1	36.8421	22.7273	0.886457	-14.1148
chr1	37259201	37259600	400	*	76	22	54	44	2	42	1496	2	28.9474	4.54545	0.0608728	-24.4019
chr1	37260801	37261200	400	*	22	1	21	25	0	25	1497	1	4.54545	0	0.918129	-4.54545
chr1	37261201	37261600	400	*	334	75	259	340	47	293	1498	9	22.4551	13.8235	0.132729	-8.63156
chr1	37283201	37283600	400	*	95	45	50	95	50	45	1499	5	47.3684	52.6316	0.924956	5.26316
chr1	37300001	37300400	400	*	107	1	106	66	3	63	1500	4	0.934579	4.54545	0.669376	3.61088
chr1	37300401	37300800	400	*	79	1	78	50	0	50	1501	3	1.26582	0	0.924956	-1.26582
chr1	37390401	37390800	400	*	113	24	89	119	21	98	1502	5	21.2389	17.6471	0.919782	-3.59188
chr1	37411201	37411600	400	*	289	88	201	241	64	177	1503	5	30.4498	26.556	0.852795	-3.89381
chr1	37430001	37430400	400	*	19	2	17	41	1	40	1504	1	10.5263	2.43902	0.76173	-8.08729
chr1	37454801	37455200	400	*	10	1	9	13	2	11	1505	1	10	15.3846	0.924956	5.38462
chr1	37455601	37456000	400	*	51	8	43	67	10	57	1506	2	15.6863	14.9254	0.924956	-0.760901
chr1	37456001	37456400	400	*	48	6	42	64	12	52	1507	2	12.5	18.75	0.915175	6.25
chr1	37479601	37480000	400	*	173	59	114	140	38	102	1508	4	34.104	27.1429	0.747407	-6.96119
chr1	37480001	37480400	400	*	23	0	23	19	1	18	1509	1	0	5.26316	0.91745	5.26316
chr1	37505201	37505600	400	*	157	43	114	91	19	72	1510	5	27.3885	20.8791	0.809804	-6.50941
chr1	37505601	37506000	400	*	33	16	17	17	4	13	1511	1	48.4848	23.5294	0.625599	-24.9554
chr1	37514801	37515200	400	*	20	5	15	24	1	23	1512	1	25	4.16667	0.518902	-20.8333
chr1	37515201	37515600	400	*	21	1	20	24	0	24	1513	1	4.7619	0	0.918129	-4.7619
chr1	37517201	37517600	400	*	122	22	100	184	44	140	1514	4	18.0328	23.913	0.777168	5.88026
chr1	37536001	37536400	400	*	69	10	59	63	8	55	1515	3	14.4928	12.6984	0.924956	-1.79434
chr1	37540401	37540800	400	*	21	1	20	23	1	22	1516	1	4.7619	4.34783	0.924956	-0.414079
chr1	37541201	37541600	400	*	24	0	24	24	0	24	1517	1	0	0	0.924956	0
chr1	37571201	37571600	400	*	72	16	56	72	8	64	1518	3	22.2222	11.1111	0.605601	-11.1111
chr1	37612401	37612800	400	*	180	80	100	124	58	66	1519	3	44.4444	46.7742	0.924956	2.32975
chr1	37612801	37613200	400	*	60	0	60	40	0	40	1520	1	0	0	0.924956	0
chr1	37614801	37615200	400	*	276	55	221	337	69	268	1521	10	19.9275	20.4748	0.924956	0.547241
chr1	37616401	37616800	400	*	64	0	64	58	1	57	1522	2	0	1.72414	0.918129	1.72414
chr1	37623201	37623600	400	*	44	5	39	29	2	27	1523	1	11.3636	6.89655	0.924956	-4.46708
chr1	37624001	37624400	400	*	22	1	21	17	4	13	1524	1	4.54545	23.5294	0.656756	18.984
chr1	37631601	37632000	400	*	18	4	14	19	6	13	1525	1	22.2222	31.5789	0.924956	9.35673
chr1	37635201	37635600	400	*	303	36	267	328	42	286	1526	2	11.8812	12.8049	0.924956	0.92369
chr1	37635601	37636000	400	*	229	39	190	262	43	219	1527	4	17.0306	16.4122	0.924956	-0.618354
chr1	37647201	37647600	400	*	137	12	125	138	9	129	1528	6	8.75912	6.52174	0.918369	-2.23738
chr1	37660401	37660800	400	*	30	1	29	21	2	19	1529	1	3.33333	9.52381	0.924956	6.19048
chr1	37660801	37661200	400	*	32	0	32	21	0	21	1530	1	0	0	0.924956	0
chr1	37665201	37665600	400	*	23	1	22	22	0	22	1531	1	4.34783	0	0.924956	-4.34783
chr1	37665601	37666000	400	*	66	7	59	63	7	56	1532	3	10.6061	11.1111	0.924956	0.505051
chr1	37682801	37683200	400	*	145	34	111	126	38	88	1533	3	23.4483	30.1587	0.746415	6.71045
chr1	37687201	37687600	400	*	20	4	16	17	7	10	1534	1	20	41.1765	0.799598	21.1765
chr1	37701601	37702000	400	*	117	30	87	120	28	92	1535	3	25.641	23.3333	0.924956	-2.30769
chr1	37702801	37703200	400	*	21	0	21	27	2	25	1536	1	0	7.40741	0.918129	7.40741
chr1	37723201	37723600	400	*	159	36	123	165	54	111	1537	5	22.6415	32.7273	0.43085	10.0858
chr1	37763201	37763600	400	*	128	26	102	140	16	124	1538	4	20.3125	11.4286	0.480563	-8.88393
chr1	37764401	37764800	400	*	31	0	31	52	3	49	1539	1	0	5.76923	0.810404	5.76923
chr1	37764801	37765200	400	*	37	7	30	71	20	51	1540	1	18.9189	28.169	0.867054	9.2501
chr1	37784001	37784400	400	*	120	35	85	70	26	44	1541	4	29.1667	37.1429	0.784506	7.97619
chr1	37864401	37864800	400	*	274	2	272	319	10	309	1542	11	0.729927	3.1348	0.415235	2.40487
chr1	37864801	37865200	400	*	511	9	502	538	10	528	1543	16	1.76125	1.85874	0.924956	0.0974836
chr1	37865201	37865600	400	*	73	4	69	73	1	72	1544	3	5.47945	1.36986	0.874154	-4.10959
chr1	37866001	37866400	400	*	165	12	153	188	21	167	1545	3	7.27273	11.1702	0.79204	3.89749
chr1	37872001	37872400	400	*	69	2	67	60	2	58	1546	3	2.89855	3.33333	0.924956	0.434783
chr1	37872401	37872800	400	*	23	0	23	19	0	19	1547	1	0	0	0.924956	0
chr1	37875201	37875600	400	*	48	3	45	63	9	54	1548	4	6.25	14.2857	0.754624	8.03571
chr1	37890401	37890800	400	*	415	10	405	283	4	279	1549	13	2.40964	1.41343	0.905453	-0.996211
chr1	37912001	37912400	400	*	93	11	82	135	13	122	1550	3	11.828	9.62963	0.924956	-2.19833
chr1	37918001	37918400	400	*	65	3	62	80	5	75	1551	2	4.61538	6.25	0.924956	1.63462
chr1	37918401	37918800	400	*	29	7	22	26	5	21	1552	1	24.1379	19.2308	0.924956	-4.90716
chr1	37922001	37922400	400	*	90	21	69	89	17	72	1553	3	23.3333	19.1011	0.924956	-4.23221
chr1	37926401	37926800	400	*	145	7	138	120	13	107	1554	3	4.82759	10.8333	0.574064	6.00575
chr1	37928401	37928800	400	*	80	4	76	92	7	85	1555	3	5	7.6087	0.924956	2.6087
chr1	37954801	37955200	400	*	145	29	116	110	22	88	1556	5	20	20	0.924956	0
chr1	37997201	37997600	400	*	492	11	481	436	15	421	1557	18	2.23577	3.44037	0.839043	1.20459
chr1	37997601	37998000	400	*	317	7	310	398	9	389	1558	12	2.2082	2.26131	0.924956	0.0531046
chr1	37998001	37998400	400	*	457	12	445	657	13	644	1559	15	2.62582	1.97869	0.924956	-0.64713
chr1	38016401	38016800	400	*	86	27	59	76	19	57	1560	2	31.3953	25	0.886341	-6.39535
chr1	38016801	38017200	400	*	43	0	43	38	1	37	1561	1	0	2.63158	0.918129	2.63158
chr1	38024401	38024800	400	*	19	0	19	32	1	31	1562	1	0	3.125	0.924956	3.125
chr1	38040801	38041200	400	*	45	11	34	33	3	30	1563	3	24.4444	9.09091	0.63458	-15.3535
chr1	38074001	38074400	400	*	164	9	155	178	9	169	1564	4	5.4878	5.05618	0.924956	-0.431625
chr1	38128401	38128800	400	*	33	3	30	25	0	25	1565	1	9.09091	0	0.772491	-9.09091
chr1	38128801	38129200	400	*	501	14	487	619	14	605	1566	19	2.79441	2.26171	0.924956	-0.532699
chr1	38129201	38129600	400	*	77	1	76	134	5	129	1567	6	1.2987	3.73134	0.904994	2.43264
chr1	38151601	38152000	400	*	92	36	56	96	27	69	1568	2	39.1304	28.125	0.61644	-11.0054
chr1	38152001	38152400	400	*	46	1	45	48	1	47	1569	1	2.17391	2.08333	0.924956	-0.0905797
chr1	38178401	38178800	400	*	35	5	30	21	8	13	1570	1	14.2857	38.0952	0.453862	23.8095
chr1	38178801	38179200	400	*	37	5	32	31	8	23	1571	2	13.5135	25.8065	0.758194	12.2929
chr1	38183201	38183600	400	*	80	9	71	52	9	43	1572	4	11.25	17.3077	0.913366	6.05769
chr1	38189601	38190000	400	*	88	45	43	103	53	50	1573	4	51.1364	51.4563	0.924956	0.319947
chr1	38197201	38197600	400	*	19	0	19	12	0	12	1574	1	0	0	0.924956	0
chr1	38197601	38198000	400	*	30	5	25	29	2	27	1575	1	16.6667	6.89655	0.907359	-9.77011
chr1	38200001	38200400	400	*	161	2	159	136	11	125	1576	2	1.24224	8.08824	0.192041	6.846
chr1	38210401	38210800	400	*	371	46	325	452	22	430	1577	12	12.3989	4.86726	0.017724	-7.53167
chr1	38232801	38233200	400	*	86	14	72	122	23	99	1578	2	16.2791	18.8525	0.924956	2.57339
chr1	38267201	38267600	400	*	140	47	93	186	59	127	1579	4	33.5714	31.7204	0.924956	-1.851
chr1	38268001	38268400	400	*	195	39	156	265	58	207	1580	8	20	21.8868	0.924956	1.88679
chr1	38284401	38284800	400	*	24	2	22	34	1	33	1581	1	8.33333	2.94118	0.924956	-5.39216
chr1	38284801	38285200	400	*	61	8	53	90	13	77	1582	2	13.1148	14.4444	0.924956	1.32969
chr1	38285201	38285600	400	*	20	6	14	32	7	25	1583	1	30	21.875	0.924956	-8.125
chr1	38308001	38308400	400	*	57	26	31	69	18	51	1584	3	45.614	26.087	0.332201	-19.5271
chr1	38315201	38315600	400	*	40	3	37	49	7	42	1585	2	7.5	14.2857	0.918129	6.78571
chr1	38325601	38326000	400	*	240	118	122	243	111	132	1586	10	49.1667	45.679	0.918129	-3.48765
chr1	38334001	38334400	400	*	79	13	66	50	9	41	1587	3	16.4557	18	0.924956	1.5443
chr1	38334401	38334800	400	*	33	2	31	36	4	32	1588	1	6.06061	11.1111	0.924956	5.05051
chr1	38353201	38353600	400	*	114	15	99	137	32	105	1589	2	13.1579	23.3577	0.441153	10.1998
chr1	38358401	38358800	400	*	26	2	24	25	3	22	1590	1	7.69231	12	0.924956	4.30769
chr1	38359201	38359600	400	*	94	19	75	74	22	52	1591	3	20.2128	29.7297	0.733759	9.51696
chr1	38359601	38360000	400	*	32	8	24	25	5	20	1592	1	25	20	0.924956	-5
chr1	38368001	38368400	400	*	123	41	82	150	27	123	1593	6	33.3333	18	0.15016	-15.3333
chr1	38384401	38384800	400	*	43	5	38	54	4	50	1594	1	11.6279	7.40741	0.918158	-4.2205
chr1	38384801	38385200	400	*	159	24	135	148	14	134	1595	5	15.0943	9.45946	0.683922	-5.63488
chr1	38395201	38395600	400	*	342	42	300	414	43	371	1596	5	12.2807	10.3865	0.905395	-1.89423
chr1	38398401	38398800	400	*	40	5	35	65	7	58	1597	2	12.5	10.7692	0.924956	-1.73077
chr1	38417201	38417600	400	*	42	6	36	32	10	22	1598	2	14.2857	31.25	0.560505	16.9643
chr1	38418001	38418400	400	*	403	140	263	368	128	240	1599	5	34.7395	34.7826	0.924956	0.0431546
chr1	38418401	38418800	400	*	101	3	98	86	1	85	1600	1	2.9703	1.16279	0.924956	-1.80751
chr1	38422801	38423200	400	*	82	39	43	114	44	70	1601	4	47.561	38.5965	0.767158	-8.96448
chr1	38470801	38471200	400	*	28	6	22	37	3	34	1602	1	21.4286	8.10811	0.672568	-13.3205
chr1	38471201	38471600	400	*	14	0	14	24	0	24	1603	1	0	0	0.924956	0
chr1	38483201	38483600	400	*	36	1	35	38	0	38	1604	2	2.77778	0	0.918129	-2.77778
chr1	38505201	38505600	400	*	37	0	37	47	0	47	1605	1	0	0	0.924956	0
chr1	38505601	38506000	400	*	244	63	181	397	110	287	1606	7	25.8197	27.7078	0.924956	1.88814
chr1	38522401	38522800	400	*	65	14	51	89	30	59	1607	3	21.5385	33.7079	0.589508	12.1694
chr1	38530001	38530400	400	*	33	0	33	31	3	28	1608	1	0	9.67742	0.589614	9.67742
chr1	38530401	38530800	400	*	34	6	28	31	6	25	1609	1	17.6471	19.3548	0.924956	1.70778
chr1	38536801	38537200	400	*	480	121	359	381	75	306	1610	5	25.2083	19.685	0.471171	-5.52329
chr1	38538001	38538400	400	*	62	14	48	85	16	69	1611	2	22.5806	18.8235	0.924956	-3.75712
chr1	38538401	38538800	400	*	135	37	98	177	39	138	1612	7	27.4074	22.0339	0.810136	-5.37351
chr1	38542801	38543200	400	*	621	147	474	630	190	440	1613	10	23.6715	30.1587	0.223393	6.48723
chr1	38543201	38543600	400	*	170	23	147	209	32	177	1614	3	13.5294	15.311	0.924956	1.78159
chr1	38556001	38556400	400	*	213	86	127	189	66	123	1615	3	40.3756	34.9206	0.823326	-5.45495
chr1	38562401	38562800	400	*	66	4	62	52	3	49	1616	3	6.06061	5.76923	0.924956	-0.291375
chr1	38564801	38565200	400	*	60	7	53	78	11	67	1617	2	11.6667	14.1026	0.924956	2.4359
chr1	38565201	38565600	400	*	61	19	42	78	35	43	1618	2	31.1475	44.8718	0.60549	13.7243
chr1	38572001	38572400	400	*	75	38	37	48	20	28	1619	1	50.6667	41.6667	0.870676	-9
chr1	38572401	38572800	400	*	262	50	212	233	39	194	1620	5	19.084	16.7382	0.924956	-2.34577
chr1	38572801	38573200	400	*	88	34	54	111	38	73	1621	2	38.6364	34.2342	0.924956	-4.40213
chr1	38584401	38584800	400	*	24	3	21	29	5	24	1622	1	12.5	17.2414	0.924956	4.74138
chr1	38587201	38587600	400	*	48	20	28	57	8	49	1623	3	41.6667	14.0351	0.0928425	-27.6316
chr1	38596801	38597200	400	*	190	45	145	201	48	153	1624	6	23.6842	23.8806	0.924956	0.196386
chr1	38604801	38605200	400	*	142	57	85	136	56	80	1625	4	40.1408	41.1765	0.924956	1.03563
chr1	38605201	38605600	400	*	57	0	57	66	1	65	1626	1	0	1.51515	0.924956	1.51515
chr1	38615601	38616000	400	*	144	28	116	146	32	114	1627	2	19.4444	21.9178	0.924956	2.47336
chr1	38620801	38621200	400	*	73	8	65	130	27	103	1628	4	10.9589	20.7692	0.536202	9.81033
chr1	38621201	38621600	400	*	23	1	22	28	0	28	1629	1	4.34783	0	0.917441	-4.34783
chr1	38621601	38622000	400	*	57	5	52	60	2	58	1630	2	8.77193	3.33333	0.78423	-5.4386
chr1	38626401	38626800	400	*	263	7	256	274	10	264	1631	9	2.6616	3.64964	0.924956	0.988038
chr1	38626801	38627200	400	*	359	8	351	482	9	473	1632	16	2.22841	1.86722	0.924956	-0.361192
chr1	38627201	38627600	400	*	51	1	50	57	3	54	1633	2	1.96078	5.26316	0.924956	3.30237
chr1	38632401	38632800	400	*	15	12	3	32	16	16	1634	1	80	50	0.479678	-30
chr1	38632801	38633200	400	*	56	15	41	100	28	72	1635	3	26.7857	28	0.924956	1.21429
chr1	38647601	38648000	400	*	29	6	23	22	4	18	1636	1	20.6897	18.1818	0.924956	-2.50784
chr1	38649601	38650000	400	*	75	22	53	45	20	25	1637	3	29.3333	44.4444	0.603462	15.1111
chr1	38652401	38652800	400	*	84	7	77	67	8	59	1638	2	8.33333	11.9403	0.924956	3.60697
chr1	38652801	38653200	400	*	79	20	59	67	7	60	1639	2	25.3165	10.4478	0.361908	-14.8687
chr1	38679601	38680000	400	*	81	12	69	93	18	75	1640	2	14.8148	19.3548	0.924956	4.54002
chr1	38680001	38680400	400	*	240	31	209	271	19	252	1641	6	12.9167	7.01107	0.335209	-5.9056
chr1	38721601	38722000	400	*	329	89	240	299	90	209	1642	6	27.0517	30.1003	0.908691	3.04866
chr1	38746801	38747200	400	*	197	73	124	171	70	101	1643	5	37.0558	40.9357	0.918129	3.87983
chr1	38747201	38747600	400	*	55	25	30	53	39	14	1644	1	45.4545	73.5849	0.127266	28.1304
chr1	38755601	38756000	400	*	17	0	17	14	0	14	1645	1	0	0	0.924956	0
chr1	38756001	38756400	400	*	63	5	58	56	17	39	1646	4	7.93651	30.3571	0.0963359	22.4206
chr1	38760801	38761200	400	*	64	15	49	139	22	117	1647	4	23.4375	15.8273	0.766114	-7.61016
chr1	38762001	38762400	400	*	18	1	17	19	0	19	1648	1	5.55556	0	0.918129	-5.55556
chr1	38762401	38762800	400	*	18	8	10	19	4	15	1649	1	44.4444	21.0526	0.691581	-23.3918
chr1	38812801	38813200	400	*	177	57	120	256	83	173	1650	5	32.2034	32.4219	0.924956	0.218485
chr1	38821201	38821600	400	*	125	20	105	122	21	101	1651	2	16	17.2131	0.924956	1.21311
chr1	38826801	38827200	400	*	51	7	44	62	8	54	1652	3	13.7255	12.9032	0.924956	-0.822264
chr1	38830001	38830400	400	*	519	119	400	523	86	437	1653	4	22.9287	16.4436	0.216516	-6.48511
chr1	38836001	38836400	400	*	16	1	15	13	3	10	1654	1	6.25	23.0769	0.820191	16.8269
chr1	38836401	38836800	400	*	90	1	89	98	4	94	1655	4	1.11111	4.08163	0.876225	2.97052
chr1	38852401	38852800	400	*	128	19	109	114	21	93	1656	4	14.8438	18.4211	0.918129	3.5773
chr1	38852801	38853200	400	*	64	6	58	58	1	57	1657	2	9.375	1.72414	0.606867	-7.65086
chr1	38854401	38854800	400	*	56	28	28	38	16	22	1658	2	50	42.1053	0.924956	-7.89474
chr1	38854801	38855200	400	*	58	7	51	45	4	41	1659	2	12.069	8.88889	0.924956	-3.18008
chr1	38865201	38865600	400	*	98	53	45	108	30	78	1660	4	54.0816	27.7778	0.0254293	-26.3039
chr1	38865601	38866000	400	*	63	23	40	67	21	46	1661	2	36.5079	31.3433	0.924956	-5.16465
chr1	38869601	38870000	400	*	86	15	71	60	7	53	1662	3	17.4419	11.6667	0.918129	-5.77519
chr1	38945601	38946000	400	*	429	95	334	477	134	343	1663	9	22.1445	28.0922	0.427485	5.94772
chr1	38946001	38946400	400	*	68	6	62	98	20	78	1664	2	8.82353	20.4082	0.443754	11.5846
chr1	38966001	38966400	400	*	129	56	73	145	62	83	1665	3	43.4109	42.7586	0.924956	-0.652232
chr1	38987201	38987600	400	*	372	6	366	513	8	505	1666	12	1.6129	1.55945	0.924956	-0.053449
chr1	38987601	38988000	400	*	461	11	450	424	4	420	1667	14	2.38612	0.943396	0.611273	-1.44272
chr1	38988001	38988400	400	*	56	2	54	56	1	55	1668	2	3.57143	1.78571	0.924956	-1.78571
chr1	38988401	38988800	400	*	89	2	87	93	4	89	1669	3	2.24719	4.30108	0.924956	2.05388
chr1	38990001	38990400	400	*	78	15	63	90	36	54	1670	3	19.2308	40	0.140678	20.7692
chr1	38994001	38994400	400	*	163	45	118	193	33	160	1671	3	27.6074	17.0984	0.301213	-10.5089
chr1	38994401	38994800	400	*	41	24	17	49	21	28	1672	2	58.5366	42.8571	0.732832	-15.6794
chr1	38994801	38995200	400	*	122	67	55	124	49	75	1673	5	54.918	39.5161	0.306902	-15.4019
chr1	38995201	38995600	400	*	168	69	99	112	45	67	1674	4	41.0714	40.1786	0.924956	-0.892857
chr1	39012401	39012800	400	*	26	3	23	50	9	41	1675	2	11.5385	18	0.924956	6.46154
chr1	39012801	39013200	400	*	26	12	14	50	28	22	1676	2	46.1538	56	0.918129	9.84615
chr1	39056801	39057200	400	*	28	0	28	37	0	37	1677	1	0	0	0.924956	0
chr1	39057201	39057600	400	*	56	4	52	72	5	67	1678	2	7.14286	6.94444	0.924956	-0.198413
chr1	39080401	39080800	400	*	255	111	144	302	133	169	1679	3	43.5294	44.0397	0.924956	0.510323
chr1	39081201	39081600	400	*	202	59	143	191	81	110	1680	3	29.2079	42.4084	0.199739	13.2005
chr1	39085601	39086000	400	*	58	4	54	40	0	40	1681	1	6.89655	0	0.649062	-6.89655
chr1	39086001	39086400	400	*	112	40	72	80	27	53	1682	2	35.7143	33.75	0.924956	-1.96429
chr1	39090001	39090400	400	*	184	21	163	213	27	186	1683	4	11.413	12.6761	0.924956	1.26301
chr1	39095601	39096000	400	*	13	0	13	24	2	22	1684	1	0	8.33333	0.924956	8.33333
chr1	39096001	39096400	400	*	52	23	29	100	31	69	1685	4	44.2308	31	0.598769	-13.2308
chr1	39098801	39099200	400	*	154	22	132	169	36	133	1686	4	14.2857	21.3018	0.597541	7.01606
chr1	39099201	39099600	400	*	149	30	119	197	29	168	1687	4	20.1342	14.7208	0.724703	-5.41342
chr1	39105601	39106000	400	*	108	35	73	121	34	87	1688	4	32.4074	28.0992	0.924956	-4.30823
chr1	39130401	39130800	400	*	123	25	98	155	27	128	1689	3	20.3252	17.4194	0.924956	-2.90585
chr1	39135201	39135600	400	*	25	5	20	54	10	44	1690	2	20	18.5185	0.924956	-1.48148
chr1	39139601	39140000	400	*	56	10	46	48	12	36	1691	2	17.8571	25	0.918129	7.14286
chr1	39161201	39161600	400	*	44	6	38	80	9	71	1692	2	13.6364	11.25	0.924956	-2.38636
chr1	39178401	39178800	400	*	25	0	25	39	1	38	1693	1	0	2.5641	0.924956	2.5641
chr1	39178801	39179200	400	*	23	1	22	29	2	27	1694	1	4.34783	6.89655	0.924956	2.54873
chr1	39185201	39185600	400	*	33	7	26	27	4	23	1695	1	21.2121	14.8148	0.924956	-6.39731
chr1	39185601	39186000	400	*	33	0	33	27	0	27	1696	1	0	0	0.924956	0
chr1	39193201	39193600	400	*	174	7	167	270	5	265	1697	6	4.02299	1.85185	0.759384	-2.17114
chr1	39193601	39194000	400	*	383	3	380	455	7	448	1698	10	0.78329	1.53846	0.870526	0.755172
chr1	39194001	39194400	400	*	194	8	186	168	4	164	1699	9	4.12371	2.38095	0.891428	-1.74276
chr1	39194401	39194800	400	*	143	6	137	126	6	120	1700	5	4.1958	4.7619	0.924956	0.566101
chr1	39197601	39198000	400	*	23	0	23	21	0	21	1701	1	0	0	0.924956	0
chr1	39198001	39198400	400	*	188	20	168	213	13	200	1702	6	10.6383	6.10329	0.584026	-4.53501
chr1	39198401	39198800	400	*	30	0	30	29	0	29	1703	1	0	0	0.924956	0
chr1	39206801	39207200	400	*	243	10	233	253	5	248	1704	7	4.11523	1.97628	0.723879	-2.13894
chr1	39207201	39207600	400	*	28	1	27	30	0	30	1705	1	3.57143	0	0.918129	-3.57143
chr1	39211201	39211600	400	*	82	18	64	68	12	56	1706	2	21.9512	17.6471	0.924956	-4.30416
chr1	39211601	39212000	400	*	57	15	42	51	17	34	1707	1	26.3158	33.3333	0.924956	7.01754
chr1	39216401	39216800	400	*	315	163	152	196	80	116	1708	4	51.746	40.8163	0.284369	-10.9297
chr1	39216801	39217200	400	*	82	5	77	51	4	47	1709	1	6.09756	7.84314	0.924956	1.74558
chr1	39248801	39249200	400	*	58	1	57	71	4	67	1710	1	1.72414	5.6338	0.880464	3.90966
chr1	39249201	39249600	400	*	159	37	122	189	19	170	1711	3	23.2704	10.0529	0.0712438	-13.2175
chr1	39250801	39251200	400	*	114	33	81	112	21	91	1712	2	28.9474	18.75	0.542379	-10.1974
chr1	39259201	39259600	400	*	66	10	56	82	18	64	1713	2	15.1515	21.9512	0.89452	6.7997
chr1	39298801	39299200	400	*	132	22	110	210	28	182	1714	5	16.6667	13.3333	0.912224	-3.33333
chr1	39299201	39299600	400	*	28	2	26	42	2	40	1715	1	7.14286	4.7619	0.924956	-2.38095
chr1	39310001	39310400	400	*	81	21	60	103	11	92	1716	4	25.9259	10.6796	0.218081	-15.2463
chr1	39315201	39315600	400	*	44	7	37	29	9	20	1717	1	15.9091	31.0345	0.666997	15.1254
chr1	39315601	39316000	400	*	30	2	28	40	2	38	1718	1	6.66667	5	0.924956	-1.66667
chr1	39320001	39320400	400	*	148	21	127	227	23	204	1719	8	14.1892	10.1322	0.773684	-4.05703
chr1	39320801	39321200	400	*	27	10	17	27	13	14	1720	1	37.037	48.1481	0.924956	11.1111
chr1	39321201	39321600	400	*	24	0	24	27	2	25	1721	1	0	7.40741	0.918129	7.40741
chr1	39338401	39338800	400	*	75	18	57	36	13	23	1722	3	24	36.1111	0.778415	12.1111
chr1	39342801	39343200	400	*	70	33	37	62	17	45	1723	1	47.1429	27.4194	0.358508	-19.7235
chr1	39343201	39343600	400	*	70	1	69	63	1	62	1724	1	1.42857	1.5873	0.924956	0.15873
chr1	39345601	39346000	400	*	42	3	39	59	10	49	1725	2	7.14286	16.9492	0.756533	9.8063
chr1	39349201	39349600	400	*	176	7	169	178	5	173	1726	4	3.97727	2.80899	0.924956	-1.16828
chr1	39359601	39360000	400	*	64	3	61	78	5	73	1727	2	4.6875	6.41026	0.924956	1.72276
chr1	39361601	39362000	400	*	28	0	28	35	2	33	1728	1	0	5.71429	0.918129	5.71429
chr1	39367601	39368000	400	*	81	2	79	85	1	84	1729	5	2.46914	1.17647	0.924956	-1.29267
chr1	39368001	39368400	400	*	17	0	17	21	0	21	1730	1	0	0	0.924956	0
chr1	39368401	39368800	400	*	967	28	939	989	29	960	1731	20	2.89555	2.93225	0.924956	0.0367015
chr1	39380001	39380400	400	*	128	37	91	161	36	125	1732	5	28.9062	22.3602	0.750472	-6.546
chr1	39382801	39383200	400	*	102	29	73	90	17	73	1733	3	28.4314	18.8889	0.628697	-9.54248
chr1	39389201	39389600	400	*	558	233	325	606	229	377	1734	12	41.7563	37.7888	0.688598	-3.96749
chr1	39402401	39402800	400	*	153	42	111	219	68	151	1735	6	27.451	31.0502	0.918129	3.59925
chr1	39402801	39403200	400	*	153	49	104	219	95	124	1736	6	32.0261	43.379	0.358806	11.3529
chr1	39406001	39406400	400	*	42	8	34	98	25	73	1737	2	19.0476	25.5102	0.922169	6.46259
chr1	39406801	39407200	400	*	19	2	17	17	4	13	1738	1	10.5263	23.5294	0.888739	13.0031
chr1	39417601	39418000	400	*	47	1	46	36	1	35	1739	2	2.12766	2.77778	0.924956	0.650118
chr1	39434401	39434800	400	*	27	0	27	22	6	16	1740	1	0	27.2727	0.159634	27.2727
chr1	39458001	39458400	400	*	15	4	11	20	0	20	1741	1	26.6667	0	0.33515	-26.6667
chr1	39464401	39464800	400	*	44	9	35	28	6	22	1742	1	20.4545	21.4286	0.924956	0.974026
chr1	39464801	39465200	400	*	88	30	58	56	17	39	1743	2	34.0909	30.3571	0.924956	-3.73377
chr1	39467201	39467600	400	*	36	1	35	37	2	35	1744	1	2.77778	5.40541	0.924956	2.62763
chr1	39471201	39471600	400	*	107	19	88	120	19	101	1745	5	17.757	15.8333	0.924956	-1.92368
chr1	39478001	39478400	400	*	378	3	375	396	6	390	1746	12	0.793651	1.51515	0.918431	0.721501
chr1	39478801	39479200	400	*	64	5	59	72	0	72	1747	4	7.8125	0	0.306187	-7.8125
chr1	39480801	39481200	400	*	141	49	92	114	31	83	1748	3	34.7518	27.193	0.751495	-7.55879
chr1	39486401	39486800	400	*	32	3	29	24	2	22	1749	1	9.375	8.33333	0.924956	-1.04167
chr1	39486801	39487200	400	*	33	8	25	24	3	21	1750	1	24.2424	12.5	0.844034	-11.7424
chr1	39502801	39503200	400	*	209	18	191	171	31	140	1751	6	8.61244	18.1287	0.200686	9.51621
chr1	39511201	39511600	400	*	89	19	70	98	11	87	1752	2	21.3483	11.2245	0.507879	-10.1238
chr1	39514401	39514800	400	*	18	0	18	25	2	23	1753	1	0	8	0.918129	8
chr1	39514801	39515200	400	*	16	3	13	26	10	16	1754	1	18.75	38.4615	0.823664	19.7115
chr1	39535201	39535600	400	*	18	0	18	16	0	16	1755	1	0	0	0.924956	0
chr1	39535601	39536000	400	*	291	11	280	380	9	371	1756	13	3.78007	2.36842	0.871231	-1.41165
chr1	39549201	39549600	400	*	323	77	246	332	58	274	1757	2	23.839	17.4699	0.449089	-6.36913
chr1	39571601	39572000	400	*	198	30	168	134	15	119	1758	4	15.1515	11.194	0.847988	-3.95749
chr1	39576401	39576800	400	*	147	1	146	259	5	254	1759	7	0.680272	1.9305	0.907735	1.25023
chr1	39576801	39577200	400	*	16	0	16	31	2	29	1760	1	0	6.45161	0.924956	6.45161
chr1	39582801	39583200	400	*	119	19	100	73	23	50	1761	4	15.9664	31.5068	0.289225	15.5405
chr1	39606801	39607200	400	*	224	14	210	185	14	171	1762	6	6.25	7.56757	0.924956	1.31757
chr1	39615601	39616000	400	*	377	52	325	375	42	333	1763	4	13.7931	11.2	0.839637	-2.5931
chr1	39622001	39622400	400	*	37	0	37	54	2	52	1764	2	0	3.7037	0.920263	3.7037
chr1	39648801	39649200	400	*	42	6	36	42	3	39	1765	2	14.2857	7.14286	0.918129	-7.14286
chr1	39650401	39650800	400	*	13	0	13	25	1	24	1766	1	0	4	0.924956	4
chr1	39650801	39651200	400	*	15	0	15	20	2	18	1767	1	0	10	0.918129	10
chr1	39651201	39651600	400	*	30	1	29	23	0	23	1768	1	3.33333	0	0.924956	-3.33333
chr1	39651601	39652000	400	*	56	6	50	43	8	35	1769	2	10.7143	18.6047	0.883522	7.89037
chr1	39654801	39655200	400	*	66	3	63	81	1	80	1770	3	4.54545	1.23457	0.844462	-3.31089
chr1	39655201	39655600	400	*	21	2	19	27	0	27	1771	1	9.52381	0	0.713107	-9.52381
chr1	39662801	39663200	400	*	441	71	370	428	83	345	1772	6	16.0998	19.3925	0.742418	3.29275
chr1	39670801	39671200	400	*	114	33	81	138	31	107	1773	3	28.9474	22.4638	0.769916	-6.4836
chr1	39679201	39679600	400	*	150	23	127	101	11	90	1774	5	15.3333	10.8911	0.865349	-4.44224
chr1	39687601	39688000	400	*	18	0	18	16	2	14	1775	1	0	12.5	0.742075	12.5
chr1	39688001	39688400	400	*	52	13	39	50	11	39	1776	2	25	22	0.924956	-3
chr1	39688401	39688800	400	*	192	30	162	187	33	154	1777	7	15.625	17.6471	0.924956	2.02206
chr1	39688801	39689200	400	*	27	2	25	25	9	16	1778	1	7.40741	36	0.278245	28.5926
chr1	39690001	39690400	400	*	225	36	189	240	20	220	1779	7	16	8.33333	0.260174	-7.66667
chr1	39690401	39690800	400	*	64	3	61	63	0	63	1780	2	4.6875	0	0.767705	-4.6875
chr1	39690801	39691200	400	*	234	49	185	216	47	169	1781	6	20.9402	21.7593	0.924956	0.819088
chr1	39698801	39699200	400	*	27	2	25	26	1	25	1782	1	7.40741	3.84615	0.924956	-3.56125
chr1	39703201	39703600	400	*	140	11	129	158	8	150	1783	4	7.85714	5.06329	0.864772	-2.79385
chr1	39703601	39704000	400	*	72	6	66	81	8	73	1784	2	8.33333	9.87654	0.924956	1.54321
chr1	39709601	39710000	400	*	346	109	237	423	71	352	1785	7	31.5029	16.7849	0.00129639	-14.718
chr1	39710001	39710400	400	*	41	3	38	44	0	44	1786	1	7.31707	0	0.589741	-7.31707
chr1	39712001	39712400	400	*	236	68	168	291	72	219	1787	8	28.8136	24.7423	0.840019	-4.07129
chr1	39712401	39712800	400	*	13	0	13	22	0	22	1788	1	0	0	0.924956	0
chr1	39714001	39714400	400	*	181	29	152	121	14	107	1789	6	16.0221	11.5702	0.835145	-4.45185
chr1	39720801	39721200	400	*	21	4	17	28	0	28	1790	1	19.0476	0	0.34725	-19.0476
chr1	39721201	39721600	400	*	117	7	110	146	5	141	1791	3	5.98291	3.42466	0.881999	-2.55825
chr1	39734001	39734400	400	*	179	22	157	140	18	122	1792	5	12.2905	12.8571	0.924956	0.56664
chr1	39758001	39758400	400	*	120	4	116	115	15	100	1793	4	3.33333	13.0435	0.191837	9.71014
chr1	39760801	39761200	400	*	50	10	40	75	19	56	1794	3	20	25.3333	0.924956	5.33333
chr1	39761601	39762000	400	*	209	4	205	220	4	216	1795	8	1.91388	1.81818	0.924956	-0.0956938
chr1	39762001	39762400	400	*	49	1	48	52	1	51	1796	2	2.04082	1.92308	0.924956	-0.117739
chr1	39770001	39770400	400	*	208	44	164	222	54	168	1797	2	21.1538	24.3243	0.918129	3.17048
chr1	39789201	39789600	400	*	28	5	23	32	6	26	1798	1	17.8571	18.75	0.924956	0.892857
chr1	39796001	39796400	400	*	201	57	144	301	94	207	1799	3	28.3582	31.2292	0.924956	2.87103
chr1	39796401	39796800	400	*	68	22	46	101	45	56	1800	1	32.3529	44.5545	0.658892	12.2015
chr1	39833201	39833600	400	*	150	73	77	139	62	77	1801	3	48.6667	44.6043	0.924956	-4.06235
chr1	39833601	39834000	400	*	133	24	109	165	34	131	1802	4	18.0451	20.6061	0.924956	2.56095
chr1	39834401	39834800	400	*	418	117	301	457	129	328	1803	5	27.9904	28.2276	0.924956	0.23714
chr1	39834801	39835200	400	*	84	18	66	100	26	74	1804	2	21.4286	26	0.918129	4.57143
chr1	39837201	39837600	400	*	247	49	198	235	44	191	1805	6	19.8381	18.7234	0.924956	-1.11465
chr1	39839601	39840000	400	*	66	10	56	55	4	51	1806	2	15.1515	7.27273	0.775451	-7.87879
chr1	39840001	39840400	400	*	33	0	33	27	0	27	1807	1	0	0	0.924956	0
chr1	39842401	39842800	400	*	83	16	67	95	19	76	1808	2	19.2771	20	0.924956	0.722892
chr1	39842801	39843200	400	*	228	61	167	225	57	168	1809	4	26.7544	25.3333	0.924956	-1.42105
chr1	39868801	39869200	400	*	28	0	28	35	2	33	1810	1	0	5.71429	0.918129	5.71429
chr1	39869201	39869600	400	*	21	6	15	31	7	24	1811	1	28.5714	22.5806	0.924956	-5.99078
chr1	39890401	39890800	400	*	82	8	74	75	4	71	1812	2	9.7561	5.33333	0.878548	-4.42276
chr1	39890801	39891200	400	*	85	6	79	78	11	67	1813	2	7.05882	14.1026	0.72804	7.04374
chr1	39900001	39900400	400	*	270	1	269	174	3	171	1814	3	0.37037	1.72414	0.824972	1.35377
chr1	39900401	39900800	400	*	628	10	618	514	7	507	1815	14	1.59236	1.36187	0.924956	-0.230489
chr1	39900801	39901200	400	*	260	9	251	340	5	335	1816	16	3.46154	1.47059	0.691429	-1.99095
chr1	39906001	39906400	400	*	105	2	103	66	1	65	1817	2	1.90476	1.51515	0.924956	-0.38961
chr1	39934801	39935200	400	*	256	47	209	166	25	141	1818	4	18.3594	15.0602	0.909502	-3.29913
chr1	39938001	39938400	400	*	80	10	70	61	2	59	1819	2	12.5	3.27869	0.494499	-9.22131
chr1	39940801	39941200	400	*	133	13	120	122	5	117	1820	3	9.77444	4.09836	0.550932	-5.67608
chr1	39950801	39951200	400	*	74	11	63	86	12	74	1821	2	14.8649	13.9535	0.924956	-0.911376
chr1	39951201	39951600	400	*	37	8	29	43	12	31	1822	1	21.6216	27.907	0.924956	6.28536
chr1	39966001	39966400	400	*	82	8	74	80	14	66	1823	2	9.7561	17.5	0.696334	7.7439
chr1	40006401	40006800	400	*	25	0	25	16	0	16	1824	1	0	0	0.924956	0
chr1	40054801	40055200	400	*	28	1	27	65	8	57	1825	2	3.57143	12.3077	0.789528	8.73626
chr1	40055201	40055600	400	*	26	2	24	62	4	58	1826	2	7.69231	6.45161	0.924956	-1.24069
chr1	40058001	40058400	400	*	225	36	189	213	19	194	1827	9	16	8.92019	0.356732	-7.07981
chr1	40064001	40064400	400	*	24	11	13	38	8	30	1828	1	45.8333	21.0526	0.441878	-24.7807
chr1	40064401	40064800	400	*	24	0	24	39	2	37	1829	1	0	5.12821	0.923749	5.12821
chr1	40085601	40086000	400	*	31	1	30	16	0	16	1830	1	3.22581	0	0.924956	-3.22581
chr1	40090001	40090400	400	*	65	8	57	80	11	69	1831	2	12.3077	13.75	0.924956	1.44231
chr1	40100401	40100800	400	*	249	60	189	222	71	151	1832	8	24.0964	31.982	0.481649	7.8856
chr1	40101201	40101600	400	*	195	22	173	235	40	195	1833	6	11.2821	17.0213	0.572662	5.73923
chr1	40106801	40107200	400	*	151	36	115	149	34	115	1834	4	23.8411	22.8188	0.924956	-1.02227
chr1	40117601	40118000	400	*	129	22	107	280	16	264	1835	5	17.0543	5.71429	0.0405711	-11.34
chr1	40118801	40119200	400	*	69	26	43	95	34	61	1836	3	37.6812	35.7895	0.924956	-1.89169
chr1	40155601	40156000	400	*	29	2	27	30	0	30	1837	1	6.89655	0	0.764524	-6.89655
chr1	40156001	40156400	400	*	218	42	176	208	47	161	1838	6	19.2661	22.5962	0.899013	3.3301
chr1	40212401	40212800	400	*	234	27	207	273	25	248	1839	6	11.5385	9.15751	0.883312	-2.38095
chr1	40221601	40222000	400	*	54	12	42	60	13	47	1840	3	22.2222	21.6667	0.924956	-0.555556
chr1	40266401	40266800	400	*	99	6	93	142	7	135	1841	3	6.06061	4.92958	0.924956	-1.13103
chr1	40268801	40269200	400	*	62	6	56	59	13	46	1842	2	9.67742	22.0339	0.528447	12.3565
chr1	40281601	40282000	400	*	251	45	206	304	72	232	1843	5	17.9283	23.6842	0.606193	5.75592
chr1	40307201	40307600	400	*	423	99	324	395	110	285	1844	5	23.4043	27.8481	0.660162	4.44385
chr1	40307601	40308000	400	*	238	65	173	210	71	139	1845	6	27.3109	33.8095	0.660563	6.4986
chr1	40314801	40315200	400	*	36	1	35	27	0	27	1846	1	2.77778	0	0.924956	-2.77778
chr1	40315201	40315600	400	*	39	13	26	29	10	19	1847	1	33.3333	34.4828	0.924956	1.14943
chr1	40325601	40326000	400	*	116	6	110	60	0	60	1848	4	5.17241	0	0.565627	-5.17241
chr1	40326001	40326400	400	*	58	2	56	31	1	30	1849	2	3.44828	3.22581	0.924956	-0.222469
chr1	40376401	40376800	400	*	163	24	139	170	28	142	1850	2	14.7239	16.4706	0.924956	1.74666
chr1	40376801	40377200	400	*	191	37	154	187	38	149	1851	6	19.3717	20.3209	0.924956	0.949128
chr1	40377201	40377600	400	*	56	12	44	68	11	57	1852	2	21.4286	16.1765	0.918129	-5.2521
chr1	40390801	40391200	400	*	16	5	11	31	19	12	1853	1	31.25	61.2903	0.495055	30.0403
chr1	40391201	40391600	400	*	38	6	32	66	12	54	1854	2	15.7895	18.1818	0.924956	2.39234
chr1	40392001	40392400	400	*	279	67	212	439	130	309	1855	8	24.0143	29.6128	0.581954	5.59842
chr1	40410001	40410400	400	*	43	0	43	28	0	28	1856	1	0	0	0.924956	0
chr1	40410401	40410800	400	*	132	55	77	100	44	56	1857	3	41.6667	44	0.924956	2.33333
chr1	40413601	40414000	400	*	13	1	12	18	1	17	1858	1	7.69231	5.55556	0.924956	-2.13675
chr1	40414001	40414400	400	*	21	3	18	26	2	24	1859	1	14.2857	7.69231	0.924956	-6.59341
chr1	40458801	40459200	400	*	83	9	74	114	22	92	1860	3	10.8434	19.2982	0.607038	8.45487
chr1	40462001	40462400	400	*	218	31	187	218	19	199	1861	3	14.2202	8.7156	0.56804	-5.50459
chr1	40462401	40462800	400	*	134	59	75	139	59	80	1862	1	44.0299	42.446	0.924956	-1.58381
chr1	40462801	40463200	400	*	69	10	59	95	19	76	1863	3	14.4928	20	0.901042	5.50725
chr1	40600001	40600400	400	*	143	32	111	211	57	154	1864	3	22.3776	27.0142	0.882891	4.6366
chr1	40613601	40614000	400	*	31	15	16	24	11	13	1865	1	48.3871	45.8333	0.924956	-2.55376
chr1	40614001	40614400	400	*	31	0	31	25	0	25	1866	1	0	0	0.924956	0
chr1	40658801	40659200	400	*	60	9	51	42	14	28	1867	1	15	33.3333	0.374095	18.3333
chr1	40659201	40659600	400	*	120	4	116	80	3	77	1868	2	3.33333	3.75	0.924956	0.416667
chr1	40662401	40662800	400	*	26	14	12	28	6	22	1869	1	53.8462	21.4286	0.319338	-32.4176
chr1	40680401	40680800	400	*	391	6	385	603	9	594	1870	10	1.53453	1.49254	0.924956	-0.0419895
chr1	40680801	40681200	400	*	25	0	25	18	0	18	1871	1	0	0	0.924956	0
chr1	40681201	40681600	400	*	18	2	16	24	0	24	1872	1	11.1111	0	0.701521	-11.1111
chr1	40692401	40692800	400	*	148	46	102	152	45	107	1873	4	31.0811	29.6053	0.924956	-1.47582
chr1	40692801	40693200	400	*	74	13	61	76	5	71	1874	2	17.5676	6.57895	0.42616	-10.9886
chr1	40697201	40697600	400	*	57	31	26	99	53	46	1875	3	54.386	53.5354	0.924956	-0.850611
chr1	40714001	40714400	400	*	269	17	252	378	62	316	1876	3	6.3197	16.4021	0.0148623	10.0824
chr1	40718401	40718800	400	*	76	17	59	128	49	79	1877	4	22.3684	38.2812	0.302507	15.9128
chr1	40726001	40726400	400	*	100	9	91	97	9	88	1878	4	9	9.27835	0.924956	0.278351
chr1	40736801	40737200	400	*	34	7	27	72	21	51	1879	2	20.5882	29.1667	0.918129	8.57843
chr1	40743601	40744000	400	*	63	2	61	81	13	68	1880	3	3.1746	16.0494	0.245677	12.8748
chr1	40744001	40744400	400	*	21	3	18	26	13	13	1881	1	14.2857	50	0.253437	35.7143
chr1	40766001	40766400	400	*	153	21	132	145	4	141	1882	6	13.7255	2.75862	0.050388	-10.9669
chr1	40767601	40768000	400	*	70	16	54	131	18	113	1883	6	22.8571	13.7405	0.604737	-9.11668
chr1	40790401	40790800	400	*	38	3	35	53	2	51	1884	2	7.89474	3.77358	0.924956	-4.12115
chr1	40827201	40827600	400	*	88	10	78	63	14	49	1885	3	11.3636	22.2222	0.599549	10.8586
chr1	40833601	40834000	400	*	233	74	159	147	40	107	1886	5	31.7597	27.2109	0.871129	-4.54877
chr1	40834001	40834400	400	*	52	16	36	28	11	17	1887	1	30.7692	39.2857	0.918129	8.51648
chr1	40835601	40836000	400	*	188	31	157	215	43	172	1888	4	16.4894	20	0.876265	3.51064
chr1	40868801	40869200	400	*	119	36	83	127	45	82	1889	5	30.2521	35.4331	0.90407	5.18097
chr1	40875201	40875600	400	*	32	7	25	48	4	44	1890	2	21.875	8.33333	0.584758	-13.5417
chr1	40875601	40876000	400	*	32	6	26	46	10	36	1891	2	18.75	21.7391	0.924956	2.98913
chr1	40879201	40879600	400	*	86	10	76	56	16	40	1892	2	11.6279	28.5714	0.257018	16.9435
chr1	40879601	40880000	400	*	88	17	71	56	10	46	1893	2	19.3182	17.8571	0.924956	-1.46104
chr1	40924801	40925200	400	*	126	18	108	162	9	153	1894	3	14.2857	5.55556	0.255975	-8.73016
chr1	40942801	40943200	400	*	174	44	130	186	50	136	1895	5	25.2874	26.8817	0.924956	1.59436
chr1	40954801	40955200	400	*	42	3	39	46	4	42	1896	2	7.14286	8.69565	0.924956	1.5528
chr1	40955201	40955600	400	*	596	89	507	542	108	434	1897	16	14.9329	19.9262	0.346631	4.99331
chr1	40966801	40967200	400	*	121	18	103	89	22	67	1898	4	14.876	24.7191	0.522394	9.84307
chr1	40968001	40968400	400	*	283	22	261	314	5	309	1899	12	7.77385	1.59236	0.0311674	-6.18149
chr1	40969601	40970000	400	*	53	14	39	100	35	65	1900	2	26.4151	35	0.872549	8.58491
chr1	40976801	40977200	400	*	33	4	29	30	5	25	1901	2	12.1212	16.6667	0.924956	4.54545
chr1	40977201	40977600	400	*	16	6	10	15	8	7	1902	1	37.5	53.3333	0.918129	15.8333
chr1	40992401	40992800	400	*	33	17	16	22	13	9	1903	1	51.5152	59.0909	0.924956	7.57576
chr1	41005601	41006000	400	*	76	25	51	57	16	41	1904	3	32.8947	28.0702	0.924956	-4.82456
chr1	41006001	41006400	400	*	34	14	20	29	14	15	1905	1	41.1765	48.2759	0.924956	7.09939
chr1	41006401	41006800	400	*	105	22	83	149	44	105	1906	6	20.9524	29.5302	0.655695	8.57782
chr1	41044801	41045200	400	*	188	45	143	182	46	136	1907	6	23.9362	25.2747	0.924956	1.33856
chr1	41088401	41088800	400	*	282	153	129	216	162	54	1908	6	54.2553	75	0.00141467	20.7447
chr1	41090801	41091200	400	*	189	143	46	194	157	37	1909	3	75.6614	80.9278	0.745573	5.26646
chr1	41091201	41091600	400	*	63	1	62	65	4	61	1910	1	1.5873	6.15385	0.87381	4.56654
chr1	41156801	41157200	400	*	75	9	66	56	4	52	1911	2	12	7.14286	0.891907	-4.85714
chr1	41157201	41157600	400	*	135	50	85	108	47	61	1912	3	37.037	43.5185	0.868846	6.48148
chr1	41244001	41244400	400	*	29	2	27	34	4	30	1913	1	6.89655	11.7647	0.924956	4.86815
chr1	41257601	41258000	400	*	268	69	199	325	81	244	1914	8	25.7463	24.9231	0.924956	-0.823192
chr1	41333601	41334000	400	*	194	44	150	176	60	116	1915	2	22.6804	34.0909	0.265436	11.4105
chr1	41343201	41343600	400	*	30	2	28	23	8	15	1916	1	6.66667	34.7826	0.252142	28.1159
chr1	41354801	41355200	400	*	29	15	14	17	6	11	1917	1	51.7241	35.2941	0.872809	-16.43
chr1	41355201	41355600	400	*	28	1	27	17	0	17	1918	1	3.57143	0	0.924956	-3.57143
chr1	41426001	41426400	400	*	13	0	13	16	0	16	1919	1	0	0	0.924956	0
chr1	41462401	41462800	400	*	47	4	43	59	7	52	1920	2	8.51064	11.8644	0.924956	3.35377
chr1	41462801	41463200	400	*	47	5	42	58	10	48	1921	2	10.6383	17.2414	0.899621	6.60308
chr1	41465601	41466000	400	*	23	13	10	29	22	7	1922	1	56.5217	75.8621	0.761883	19.3403
chr1	41466001	41466400	400	*	24	1	23	29	3	26	1923	1	4.16667	10.3448	0.924956	6.17816
chr1	41760801	41761200	400	*	31	14	17	46	24	22	1924	1	45.1613	52.1739	0.924956	7.01262
chr1	41761201	41761600	400	*	32	0	32	47	2	45	1925	1	0	4.25532	0.920198	4.25532
chr1	41797601	41798000	400	*	42	7	35	29	10	19	1926	1	16.6667	34.4828	0.568564	17.8161
chr1	41798001	41798400	400	*	42	1	41	29	1	28	1927	1	2.38095	3.44828	0.924956	1.06732
chr1	41859601	41860000	400	*	40	1	39	42	1	41	1928	1	2.5	2.38095	0.924956	-0.119048
chr1	41860001	41860400	400	*	123	32	91	125	52	73	1929	3	26.0163	41.6	0.224604	15.5837
chr1	41896401	41896800	400	*	141	27	114	96	22	74	1930	2	19.1489	22.9167	0.921972	3.76773
chr1	41896801	41897200	400	*	248	74	174	166	61	105	1931	4	29.8387	36.747	0.68243	6.90828
chr1	41940801	41941200	400	*	20	9	11	29	13	16	1932	1	45	44.8276	0.924956	-0.172414
chr1	41941201	41941600	400	*	20	1	19	29	1	28	1933	1	5	3.44828	0.924956	-1.55172
chr1	42005601	42006000	400	*	76	19	57	125	34	91	1934	2	25	27.2	0.924956	2.2
chr1	42080001	42080400	400	*	39	9	30	50	5	45	1935	1	23.0769	10	0.646747	-13.0769
chr1	42098801	42099200	400	*	286	35	251	328	54	274	1936	4	12.2378	16.4634	0.687361	4.22565
chr1	42143201	42143600	400	*	35	13	22	32	16	16	1937	1	37.1429	50	0.847988	12.8571
chr1	42143601	42144000	400	*	70	14	56	64	12	52	1938	2	20	18.75	0.924956	-1.25
chr1	42200401	42200800	400	*	49	26	23	57	17	40	1939	1	53.0612	29.8246	0.285549	-23.2367
chr1	42200801	42201200	400	*	106	5	101	113	2	111	1940	2	4.71698	1.76991	0.787931	-2.94707
chr1	42237601	42238000	400	*	52	15	37	56	16	40	1941	2	28.8462	28.5714	0.924956	-0.274725
chr1	42242401	42242800	400	*	165	36	129	186	25	161	1942	3	21.8182	13.4409	0.431723	-8.37732
chr1	42257201	42257600	400	*	116	31	85	95	34	61	1943	1	26.7241	35.7895	0.702268	9.06534
chr1	42257601	42258000	400	*	334	46	288	279	46	233	1944	3	13.7725	16.4875	0.87381	2.715
chr1	42281201	42281600	400	*	31	4	27	26	7	19	1945	1	12.9032	26.9231	0.831566	14.0199
chr1	42283201	42283600	400	*	90	24	66	84	11	73	1946	3	26.6667	13.0952	0.388203	-13.5714
chr1	42283601	42284000	400	*	35	13	22	37	10	27	1947	1	37.1429	27.027	0.917441	-10.1158
chr1	42297201	42297600	400	*	170	39	131	173	30	143	1948	3	22.9412	17.341	0.754498	-5.60014
chr1	42325601	42326000	400	*	24	5	19	24	1	23	1949	1	20.8333	4.16667	0.715389	-16.6667
chr1	42347601	42348000	400	*	116	12	104	126	19	107	1950	2	10.3448	15.0794	0.853076	4.73454
chr1	42354401	42354800	400	*	24	6	18	40	7	33	1951	2	25	17.5	0.924956	-7.5
chr1	42369201	42369600	400	*	19	0	19	29	1	28	1952	1	0	3.44828	0.924956	3.44828
chr1	42369601	42370000	400	*	19	2	17	29	3	26	1953	1	10.5263	10.3448	0.924956	-0.181488
chr1	42386401	42386800	400	*	16	5	11	26	9	17	1954	1	31.25	34.6154	0.924956	3.36538
chr1	42444001	42444400	400	*	302	67	235	392	61	331	1955	9	22.1854	15.5612	0.354512	-6.62421
chr1	42453201	42453600	400	*	107	12	95	106	18	88	1956	2	11.215	16.9811	0.767456	5.76618
chr1	42453601	42454000	400	*	106	26	80	106	33	73	1957	2	24.5283	31.1321	0.869808	6.60377
chr1	42462401	42462800	400	*	98	12	86	78	9	69	1958	2	12.2449	11.5385	0.924956	-0.706436
chr1	42505201	42505600	400	*	38	5	33	38	4	34	1959	2	13.1579	10.5263	0.924956	-2.63158
chr1	42520401	42520800	400	*	186	29	157	186	65	121	1960	6	15.5914	34.9462	0.00710765	19.3548
chr1	42524401	42524800	400	*	97	31	66	143	35	108	1961	2	31.9588	24.4755	0.76538	-7.48324
chr1	42539601	42540000	400	*	20	7	13	17	6	11	1962	1	35	35.2941	0.924956	0.294118
chr1	42544401	42544800	400	*	114	18	96	87	15	72	1963	2	15.7895	17.2414	0.924956	1.45191
chr1	42597201	42597600	400	*	78	6	72	92	6	86	1964	2	7.69231	6.52174	0.924956	-1.17057
chr1	42599201	42599600	400	*	86	24	62	105	19	86	1965	4	27.907	18.0952	0.610013	-9.81174
chr1	42616401	42616800	400	*	18	11	7	16	5	11	1966	1	61.1111	31.25	0.575139	-29.8611
chr1	42693601	42694000	400	*	34	0	34	21	0	21	1967	1	0	0	0.924956	0
chr1	42694001	42694400	400	*	164	6	158	217	3	214	1968	10	3.65854	1.38249	0.706745	-2.27605
chr1	42694401	42694800	400	*	19	2	17	16	0	16	1969	1	10.5263	0	0.918129	-10.5263
chr1	42695601	42696000	400	*	318	9	309	251	5	246	1970	11	2.83019	1.99203	0.924956	-0.838157
chr1	42696001	42696400	400	*	581	9	572	647	12	635	1971	9	1.54905	1.85471	0.924956	0.305661
chr1	42696401	42696800	400	*	348	3	345	394	2	392	1972	9	0.862069	0.507614	0.924956	-0.354455
chr1	42696801	42697200	400	*	16	0	16	18	1	17	1973	1	0	5.55556	0.924956	5.55556
chr1	42698401	42698800	400	*	175	2	173	172	3	169	1974	10	1.14286	1.74419	0.924956	0.601329
chr1	42702801	42703200	400	*	56	4	52	86	2	84	1975	2	7.14286	2.32558	0.74074	-4.81728
chr1	42703201	42703600	400	*	84	15	69	129	21	108	1976	3	17.8571	16.2791	0.924956	-1.57807
chr1	42704401	42704800	400	*	148	10	138	185	12	173	1977	4	6.75676	6.48649	0.924956	-0.27027
chr1	42714001	42714400	400	*	56	4	52	61	2	59	1978	2	7.14286	3.27869	0.907615	-3.86417
chr1	42714401	42714800	400	*	242	3	239	237	2	235	1979	8	1.23967	0.843882	0.924956	-0.395788
chr1	42741601	42742000	400	*	228	69	159	345	128	217	1980	8	30.2632	37.1014	0.58542	6.83829
chr1	42761201	42761600	400	*	106	20	86	70	10	60	1981	4	18.8679	14.2857	0.924956	-4.58221
chr1	42761601	42762000	400	*	27	0	27	18	0	18	1982	1	0	0	0.924956	0
chr1	42769601	42770000	400	*	40	4	36	54	1	53	1983	1	10	1.85185	0.674751	-8.14815
chr1	42770001	42770400	400	*	68	9	59	76	18	58	1984	2	13.2353	23.6842	0.638064	10.4489
chr1	42771601	42772000	400	*	110	29	81	125	40	85	1985	5	26.3636	32	0.887872	5.63636
chr1	42783201	42783600	400	*	26	7	19	17	3	14	1986	1	26.9231	17.6471	0.924956	-9.27602
chr1	42783601	42784000	400	*	48	6	42	26	1	25	1987	2	12.5	3.84615	0.900417	-8.65385
chr1	42784001	42784400	400	*	24	11	13	20	12	8	1988	1	45.8333	60	0.88246	14.1667
chr1	42851201	42851600	400	*	108	2	106	149	2	147	1989	7	1.85185	1.34228	0.924956	-0.50957
chr1	42851601	42852000	400	*	191	4	187	256	8	248	1990	8	2.09424	3.125	0.924956	1.03076
chr1	42853601	42854000	400	*	132	24	108	132	32	100	1991	4	18.1818	24.2424	0.813213	6.06061
chr1	42854001	42854400	400	*	66	15	51	66	9	57	1992	2	22.7273	13.6364	0.779205	-9.09091
chr1	42899601	42900000	400	*	72	7	65	61	10	51	1993	3	9.72222	16.3934	0.82279	6.67122
chr1	42952801	42953200	400	*	25	0	25	38	4	34	1994	1	0	10.5263	0.652869	10.5263
chr1	42953201	42953600	400	*	456	6	450	559	4	555	1995	20	1.31579	0.715564	0.870038	-0.600226
chr1	42956001	42956400	400	*	119	26	93	157	26	131	1996	3	21.8487	16.5605	0.800477	-5.28823
chr1	42960401	42960800	400	*	106	21	85	140	28	112	1997	2	19.8113	20	0.924956	0.188679
chr1	42995201	42995600	400	*	32	8	24	35	11	24	1998	1	25	31.4286	0.924956	6.42857
chr1	42995601	42996000	400	*	96	20	76	102	29	73	1999	3	20.8333	28.4314	0.771151	7.59804
[truncated: 182,565 more rows]

## Sheet: D4_CtrlvsKO
seqnames	start	end	width	strand	coverage1	numCs1	numTs1	coverage2	numCs2	numTs2	Var1	Freq	Ctrl_D4	KO_D4	qvalue	meth.diff
chr1	3020801	3021200	400	*	19	12	7	17	9	8	1	1	63.1579	52.9412	0.932044	-10.2167
chr1	3121201	3121600	400	*	34	1	33	33	2	31	2	1	2.94118	6.06061	0.932044	3.11943
chr1	3121601	3122000	400	*	33	30	3	33	30	3	3	1	90.9091	90.9091	0.932044	0
chr1	3336801	3337200	400	*	109	51	58	116	58	58	4	2	46.789	50	0.932044	3.21101
chr1	3556401	3556800	400	*	13	6	7	12	4	8	5	1	46.1538	33.3333	0.932044	-12.8205
chr1	3622001	3622400	400	*	201	114	87	212	119	93	6	5	56.7164	56.1321	0.932044	-0.584342
chr1	3646801	3647200	400	*	14	13	1	12	12	0	7	1	92.8571	100	0.932044	7.14286
chr1	3650801	3651200	400	*	17	14	3	25	25	0	8	1	82.3529	100	0.719593	17.6471
chr1	3746401	3746800	400	*	20	0	20	25	1	24	9	1	0	4	0.932044	4
chr1	3746801	3747200	400	*	20	19	1	25	25	0	10	1	95	100	0.932044	5
chr1	3830801	3831200	400	*	78	36	42	136	67	69	11	2	46.1538	49.2647	0.932044	3.11086
chr1	3831201	3831600	400	*	39	37	2	66	61	5	12	1	94.8718	92.4242	0.932044	-2.44755
chr1	3934401	3934800	400	*	118	86	32	161	106	55	13	4	72.8814	65.8385	0.932044	-7.04285
chr1	3966001	3966400	400	*	21	18	3	32	20	12	14	1	85.7143	62.5	0.860094	-23.2143
chr1	3977201	3977600	400	*	38	36	2	45	41	4	15	2	94.7368	91.1111	0.932044	-3.62573
chr1	3977601	3978000	400	*	20	0	20	22	1	21	16	1	0	4.54545	0.932044	4.54545
chr1	4187601	4188000	400	*	77	58	19	120	88	32	17	4	75.3247	73.3333	0.932044	-1.99134
chr1	4193601	4194000	400	*	63	40	23	115	72	43	18	3	63.4921	62.6087	0.932044	-0.883368
chr1	4247601	4248000	400	*	21	20	1	54	48	6	19	1	95.2381	88.8889	0.932044	-6.34921
chr1	4248001	4248400	400	*	42	22	20	106	54	52	20	2	52.381	50.9434	0.932044	-1.43756
chr1	4260001	4260400	400	*	13	1	12	28	0	28	21	1	7.69231	0	0.932044	-7.69231
chr1	4486401	4486800	400	*	53	28	25	75	33	42	22	2	52.8302	44	0.932044	-8.83019
chr1	4491601	4492000	400	*	23	2	21	21	2	19	23	1	8.69565	9.52381	0.932044	0.828157
chr1	4492001	4492400	400	*	230	11	219	216	6	210	24	8	4.78261	2.77778	0.932044	-2.00483
chr1	4492401	4492800	400	*	100	6	94	80	3	77	25	4	6	3.75	0.932044	-2.25
chr1	4493201	4493600	400	*	58	2	56	56	5	51	26	2	3.44828	8.92857	0.932044	5.4803
chr1	4493601	4494000	400	*	43	0	43	65	1	64	27	2	0	1.53846	0.932044	1.53846
chr1	4496801	4497200	400	*	229	24	205	253	27	226	28	10	10.4803	10.6719	0.932044	0.191587
chr1	4497201	4497600	400	*	65	5	60	84	19	65	29	4	7.69231	22.619	0.447588	14.9267
chr1	4523201	4523600	400	*	62	30	32	55	23	32	30	2	48.3871	41.8182	0.932044	-6.56891
chr1	4553601	4554000	400	*	210	159	51	280	200	80	31	8	75.7143	71.4286	0.932044	-4.28571
chr1	4571601	4572000	400	*	271	5	266	223	10	213	32	9	1.84502	4.4843	0.856588	2.63929
chr1	4591601	4592000	400	*	22	16	6	32	8	24	33	1	72.7273	25	0.11901	-47.7273
chr1	4695201	4695600	400	*	140	62	78	189	88	101	34	2	44.2857	46.5608	0.932044	2.27513
chr1	4708801	4709200	400	*	15	0	15	23	2	21	35	1	0	8.69565	0.932044	8.69565
chr1	4709201	4709600	400	*	32	29	3	42	38	4	36	2	90.625	90.4762	0.932044	-0.14881
chr1	4760401	4760800	400	*	43	25	18	68	32	36	37	2	58.1395	47.0588	0.932044	-11.0807
chr1	4760801	4761200	400	*	51	50	1	81	68	13	38	3	98.0392	83.9506	0.378826	-14.0886
chr1	4763201	4763600	400	*	212	87	125	290	130	160	39	4	41.0377	44.8276	0.932044	3.78985
chr1	4763601	4764000	400	*	34	30	4	40	38	2	40	1	88.2353	95	0.932044	6.76471
chr1	4788401	4788800	400	*	170	113	57	204	128	76	41	6	66.4706	62.7451	0.932044	-3.72549
chr1	4788801	4789200	400	*	26	24	2	76	72	4	42	2	92.3077	94.7368	0.932044	2.42915
chr1	4800001	4800400	400	*	90	74	16	138	104	34	43	6	82.2222	75.3623	0.932044	-6.8599
chr1	4807601	4808000	400	*	97	7	90	104	4	100	44	4	7.21649	3.84615	0.932044	-3.37034
chr1	4808401	4808800	400	*	42	6	36	36	5	31	45	1	14.2857	13.8889	0.932044	-0.396825
chr1	4808801	4809200	400	*	66	27	39	48	7	41	46	2	40.9091	14.5833	0.242936	-26.3258
chr1	4838801	4839200	400	*	96	96	0	117	109	8	47	2	100	93.1624	0.370838	-6.83761
chr1	4839201	4839600	400	*	145	92	53	176	115	61	48	3	63.4483	65.3409	0.932044	1.89263
chr1	4857201	4857600	400	*	354	9	345	392	14	378	49	14	2.54237	3.57143	0.932044	1.02906
chr1	4857601	4858000	400	*	691	14	677	713	15	698	50	15	2.02605	2.10379	0.932044	0.0777376
chr1	4864801	4865200	400	*	40	20	20	54	28	26	51	2	50	51.8519	0.932044	1.85185
chr1	4866401	4866800	400	*	27	0	27	40	1	39	52	1	0	2.5	0.932044	2.5
chr1	4866801	4867200	400	*	109	96	13	159	150	9	53	4	88.0734	94.3396	0.76679	6.26623
chr1	4906001	4906400	400	*	24	0	24	30	2	28	54	1	0	6.66667	0.932044	6.66667
chr1	4906401	4906800	400	*	24	22	2	28	27	1	55	1	91.6667	96.4286	0.932044	4.7619
chr1	4912001	4912400	400	*	251	135	116	317	179	138	56	4	53.7849	56.4669	0.932044	2.68202
chr1	4912401	4912800	400	*	208	181	27	254	202	52	57	4	87.0192	79.5276	0.616521	-7.49167
chr1	4924401	4924800	400	*	30	0	30	29	0	29	58	1	0	0	0.932044	0
chr1	4924801	4925200	400	*	91	89	2	94	76	18	59	3	97.8022	80.8511	0.0525657	-16.9511
chr1	4987601	4988000	400	*	95	63	32	93	58	35	60	3	66.3158	62.3656	0.932044	-3.9502
chr1	4988001	4988400	400	*	84	50	34	85	51	34	61	3	59.5238	60	0.932044	0.47619
chr1	5018801	5019200	400	*	375	46	329	422	59	363	62	12	12.2667	13.981	0.932044	1.71438
chr1	5019201	5019600	400	*	262	14	248	271	18	253	63	3	5.34351	6.64207	0.932044	1.29855
chr1	5019601	5020000	400	*	296	11	285	287	17	270	64	5	3.71622	5.92334	0.932044	2.20713
chr1	5020001	5020400	400	*	290	20	270	295	26	269	65	7	6.89655	8.81356	0.932044	1.91701
chr1	5020401	5020800	400	*	18	11	7	20	2	18	66	1	61.1111	10	0.174606	-51.1111
chr1	5023601	5024000	400	*	68	13	55	43	12	31	67	1	19.1176	27.907	0.932044	8.78933
chr1	5024001	5024400	400	*	59	54	5	32	23	9	68	1	91.5254	71.875	0.583157	-19.6504
chr1	5044001	5044400	400	*	39	24	15	51	26	25	69	1	61.5385	50.9804	0.932044	-10.5581
chr1	5071601	5072000	400	*	22	18	4	35	27	8	70	1	81.8182	77.1429	0.932044	-4.67532
chr1	5072001	5072400	400	*	18	0	18	32	0	32	71	1	0	0	0.932044	0
chr1	5082801	5083200	400	*	176	8	168	199	0	199	72	6	4.54545	0	0.201021	-4.54545
chr1	5083201	5083600	400	*	117	3	114	138	7	131	73	4	2.5641	5.07246	0.932044	2.50836
chr1	5166001	5166400	400	*	61	8	53	77	6	71	74	1	13.1148	7.79221	0.932044	-5.32255
chr1	5166401	5166800	400	*	52	50	2	71	67	4	75	1	96.1538	94.3662	0.932044	-1.78765
chr1	5170001	5170400	400	*	26	17	9	26	11	15	76	1	65.3846	42.3077	0.923838	-23.0769
chr1	5170401	5170800	400	*	24	5	19	30	5	25	77	1	20.8333	16.6667	0.932044	-4.16667
chr1	5170801	5171200	400	*	23	22	1	27	24	3	78	1	95.6522	88.8889	0.932044	-6.76329
chr1	5189201	5189600	400	*	63	15	48	57	11	46	79	3	23.8095	19.2982	0.932044	-4.51128
chr1	5189601	5190000	400	*	44	12	32	38	5	33	80	2	27.2727	13.1579	0.932044	-14.1148
chr1	5299201	5299600	400	*	25	13	12	30	13	17	81	1	52	43.3333	0.932044	-8.66667
chr1	5320001	5320400	400	*	21	18	3	23	23	0	82	1	85.7143	100	0.835019	14.2857
chr1	5320401	5320800	400	*	52	12	40	68	23	45	83	2	23.0769	33.8235	0.932044	10.7466
chr1	5380401	5380800	400	*	176	86	90	248	107	141	84	2	48.8636	43.1452	0.932044	-5.71848
chr1	5380801	5381200	400	*	18	15	3	33	30	3	85	1	83.3333	90.9091	0.932044	7.57576
chr1	5526401	5526800	400	*	35	13	22	48	12	36	86	1	37.1429	25	0.932044	-12.1429
chr1	5567201	5567600	400	*	330	264	66	314	242	72	87	5	80	77.0701	0.932044	-2.92994
chr1	5584401	5584800	400	*	25	9	16	35	13	22	88	1	36	37.1429	0.932044	1.14286
chr1	5589201	5589600	400	*	108	63	45	138	80	58	89	3	58.3333	57.971	0.932044	-0.362319
chr1	5678401	5678800	400	*	242	158	84	297	183	114	90	6	65.2893	61.6162	0.932044	-3.67309
chr1	5746801	5747200	400	*	101	81	20	187	145	42	91	5	80.198	77.5401	0.932044	-2.65791
chr1	5796401	5796800	400	*	165	80	85	215	101	114	92	4	48.4848	46.9767	0.932044	-1.5081
chr1	5828801	5829200	400	*	45	20	25	36	14	22	93	1	44.4444	38.8889	0.932044	-5.55556
chr1	5850001	5850400	400	*	105	46	59	133	57	76	94	2	43.8095	42.8571	0.932044	-0.952381
chr1	5862401	5862800	400	*	23	20	3	40	38	2	95	1	86.9565	95	0.932044	8.04348
chr1	5862801	5863200	400	*	40	14	26	49	8	41	96	1	35	16.3265	0.690423	-18.6735
chr1	5874801	5875200	400	*	44	21	23	97	37	60	97	2	47.7273	38.1443	0.932044	-9.58294
chr1	5916001	5916400	400	*	206	128	78	179	108	71	98	5	62.1359	60.3352	0.932044	-1.80073
chr1	5982401	5982800	400	*	274	177	97	476	296	180	99	6	64.5985	62.1849	0.932044	-2.41367
chr1	6163201	6163600	400	*	34	0	34	26	0	26	100	1	0	0	0.932044	0
chr1	6163601	6164000	400	*	71	51	20	64	49	15	101	2	71.831	76.5625	0.932044	4.73151
chr1	6164001	6164400	400	*	52	30	22	121	67	54	102	3	57.6923	55.3719	0.932044	-2.32041
chr1	6213201	6213600	400	*	60	21	39	102	39	63	103	2	35	38.2353	0.932044	3.23529
chr1	6214401	6214800	400	*	198	16	182	145	3	142	104	7	8.08081	2.06897	0.474655	-6.01184
chr1	6214801	6215200	400	*	61	4	57	52	0	52	105	2	6.55738	0	0.866697	-6.55738
chr1	6216801	6217200	400	*	95	5	90	122	4	118	106	1	5.26316	3.27869	0.932044	-1.98447
chr1	6217201	6217600	400	*	94	85	9	122	113	9	107	1	90.4255	92.623	0.932044	2.19742
chr1	6252401	6252800	400	*	28	21	7	46	38	8	108	1	75	82.6087	0.932044	7.6087
chr1	6252801	6253200	400	*	20	7	13	43	9	34	109	1	35	20.9302	0.932044	-14.0698
chr1	6282801	6283200	400	*	86	26	60	102	34	68	110	2	30.2326	33.3333	0.932044	3.10078
chr1	6358801	6359200	400	*	85	10	75	77	11	66	111	3	11.7647	14.2857	0.932044	2.52101
chr1	6359201	6359600	400	*	131	22	109	122	17	105	112	4	16.7939	13.9344	0.932044	-2.85947
chr1	6377201	6377600	400	*	177	119	58	175	112	63	113	3	67.2316	64	0.932044	-3.23164
chr1	6377601	6378000	400	*	21	0	21	32	2	30	114	1	0	6.25	0.932044	6.25
chr1	6511601	6512000	400	*	63	29	34	75	35	40	115	2	46.0317	46.6667	0.932044	0.634921
chr1	6516401	6516800	400	*	174	84	90	226	105	121	116	2	48.2759	46.4602	0.932044	-1.81569
chr1	6517201	6517600	400	*	18	6	12	32	12	20	117	1	33.3333	37.5	0.932044	4.16667
chr1	6537601	6538000	400	*	73	40	33	145	74	71	118	2	54.7945	51.0345	0.932044	-3.76004
chr1	6587601	6588000	400	*	72	36	36	105	49	56	119	2	50	46.6667	0.932044	-3.33333
chr1	6622001	6622400	400	*	26	22	4	26	25	1	120	1	84.6154	96.1538	0.932044	11.5385
chr1	6626401	6626800	400	*	56	27	29	84	42	42	121	2	48.2143	50	0.932044	1.78571
chr1	6626801	6627200	400	*	28	27	1	42	38	4	122	1	96.4286	90.4762	0.932044	-5.95238
chr1	6699601	6700000	400	*	47	24	23	79	41	38	123	2	51.0638	51.8987	0.932044	0.834904
chr1	6826001	6826400	400	*	27	18	9	23	21	2	124	1	66.6667	91.3043	0.667325	24.6377
chr1	6826401	6826800	400	*	26	3	23	22	0	22	125	1	11.5385	0	0.932044	-11.5385
chr1	6836001	6836400	400	*	89	60	29	194	123	71	126	6	67.4157	63.4021	0.932044	-4.01367
chr1	6923201	6923600	400	*	13	2	11	21	1	20	127	1	15.3846	4.7619	0.932044	-10.6227
chr1	7057201	7057600	400	*	25	6	19	31	8	23	128	1	24	25.8065	0.932044	1.80645
chr1	7092801	7093200	400	*	36	20	16	46	20	26	129	2	55.5556	43.4783	0.932044	-12.0773
chr1	7101601	7102000	400	*	53	47	6	75	69	6	130	1	88.6792	92	0.932044	3.32075
chr1	7102001	7102400	400	*	52	5	47	76	2	74	131	1	9.61538	2.63158	0.862798	-6.98381
chr1	7153601	7154000	400	*	62	25	37	74	22	52	132	2	40.3226	29.7297	0.932044	-10.5929
chr1	7230401	7230800	400	*	37	34	3	39	34	5	133	2	91.8919	87.1795	0.932044	-4.7124
chr1	7236801	7237200	400	*	56	19	37	40	15	25	134	1	33.9286	37.5	0.932044	3.57143
chr1	7242001	7242400	400	*	43	18	25	67	41	26	135	2	41.8605	61.194	0.697103	19.3336
chr1	7242401	7242800	400	*	236	163	73	242	164	78	136	7	69.0678	67.7686	0.932044	-1.2992
chr1	7271601	7272000	400	*	139	24	115	153	37	116	137	8	17.2662	24.183	0.909953	6.91682
chr1	7291601	7292000	400	*	26	0	26	25	0	25	138	1	0	0	0.932044	0
chr1	7292001	7292400	400	*	52	45	7	50	46	4	139	2	86.5385	92	0.932044	5.46154
chr1	7301201	7301600	400	*	53	26	27	80	39	41	140	2	49.0566	48.75	0.932044	-0.306604
chr1	7306401	7306800	400	*	184	80	104	338	155	183	141	2	43.4783	45.858	0.932044	2.37973
chr1	7307201	7307600	400	*	150	119	31	125	94	31	142	4	79.3333	75.2	0.932044	-4.13333
chr1	7351601	7352000	400	*	60	29	31	67	36	31	143	2	48.3333	53.7313	0.932044	5.39801
chr1	7370401	7370800	400	*	47	40	7	53	43	10	144	1	85.1064	81.1321	0.932044	-3.97431
chr1	7370801	7371200	400	*	47	0	47	51	1	50	145	1	0	1.96078	0.932044	1.96078
chr1	7397201	7397600	400	*	40	3	37	56	1	55	146	3	7.5	1.78571	0.932044	-5.71429
chr1	7397601	7398000	400	*	88	1	87	146	7	139	147	6	1.13636	4.79452	0.932044	3.65816
chr1	7412001	7412400	400	*	17	15	2	24	19	5	148	1	88.2353	79.1667	0.932044	-9.06863
chr1	7412401	7412800	400	*	17	0	17	25	2	23	149	1	0	8	0.932044	8
chr1	7482001	7482400	400	*	54	2	52	66	1	65	150	1	3.7037	1.51515	0.932044	-2.18855
chr1	7482401	7482800	400	*	54	53	1	66	61	5	151	1	98.1481	92.4242	0.932044	-5.72391
chr1	7486801	7487200	400	*	108	54	54	178	91	87	152	2	50	51.1236	0.932044	1.1236
chr1	7502401	7502800	400	*	127	59	68	119	53	66	153	2	46.4567	44.5378	0.932044	-1.91888
chr1	7548401	7548800	400	*	257	125	132	316	141	175	154	4	48.6381	44.6203	0.932044	-4.01788
chr1	7563601	7564000	400	*	36	18	18	55	20	35	155	1	50	36.3636	0.932044	-13.6364
chr1	7756001	7756400	400	*	76	47	29	112	57	55	156	2	61.8421	50.8929	0.932044	-10.9492
chr1	7809601	7810000	400	*	25	24	1	30	26	4	157	1	96	86.6667	0.932044	-9.33333
chr1	7810001	7810400	400	*	25	0	25	30	2	28	158	1	0	6.66667	0.932044	6.66667
chr1	7814801	7815200	400	*	52	21	31	86	37	49	159	3	40.3846	43.0233	0.932044	2.63864
chr1	7819601	7820000	400	*	137	134	3	167	158	9	160	3	97.8102	94.6108	0.932044	-3.19944
chr1	8046801	8047200	400	*	23	16	7	35	22	13	161	1	69.5652	62.8571	0.932044	-6.70807
chr1	8047201	8047600	400	*	94	47	47	101	61	40	162	2	50	60.396	0.909888	10.396
chr1	8068001	8068400	400	*	179	135	44	249	180	69	163	8	75.419	72.2892	0.932044	-3.12984
chr1	8108401	8108800	400	*	22	0	22	31	7	24	164	1	0	22.5806	0.603656	22.5806
chr1	8372801	8373200	400	*	27	25	2	30	30	0	165	1	92.5926	100	0.932044	7.40741
chr1	8373201	8373600	400	*	27	0	27	31	3	28	166	1	0	9.67742	0.932044	9.67742
chr1	8615601	8616000	400	*	21	18	3	27	24	3	167	1	85.7143	88.8889	0.932044	3.1746
chr1	8616001	8616400	400	*	20	1	19	27	1	26	168	1	5	3.7037	0.932044	-1.2963
chr1	8786801	8787200	400	*	620	494	126	495	403	92	169	10	79.6774	81.4141	0.932044	1.73672
chr1	8873601	8874000	400	*	27	1	26	32	4	28	170	1	3.7037	12.5	0.932044	8.7963
chr1	8874001	8874400	400	*	39	28	11	38	29	9	171	1	71.7949	76.3158	0.932044	4.52092
chr1	8880401	8880800	400	*	36	31	5	53	49	4	172	1	86.1111	92.4528	0.932044	6.34172
chr1	8880801	8881200	400	*	37	1	36	54	1	53	173	1	2.7027	1.85185	0.932044	-0.850851
chr1	8983201	8983600	400	*	90	35	55	116	55	61	174	3	38.8889	47.4138	0.932044	8.5249
chr1	9044801	9045200	400	*	15	15	0	38	34	4	175	1	100	89.4737	0.932044	-10.5263
chr1	9045201	9045600	400	*	15	2	13	38	1	37	176	1	13.3333	2.63158	0.932044	-10.7018
chr1	9099201	9099600	400	*	12	8	4	26	12	14	177	1	66.6667	46.1538	0.932044	-20.5128
chr1	9237201	9237600	400	*	177	44	133	117	41	76	178	3	24.8588	35.0427	0.746983	10.184
chr1	9298401	9298800	400	*	149	3	146	148	9	139	179	5	2.01342	6.08108	0.794845	4.06766
chr1	9299201	9299600	400	*	32	1	31	71	4	67	180	2	3.125	5.6338	0.932044	2.5088
chr1	9299601	9300000	400	*	27	0	27	26	2	24	181	1	0	7.69231	0.932044	7.69231
chr1	9356801	9357200	400	*	48	27	21	67	39	28	182	3	56.25	58.209	0.932044	1.95896
chr1	9364801	9365200	400	*	27	27	0	23	21	2	183	1	100	91.3043	0.932044	-8.69565
chr1	9365201	9365600	400	*	29	3	26	28	2	26	184	1	10.3448	7.14286	0.932044	-3.20197
chr1	9397601	9398000	400	*	189	82	107	206	88	118	185	2	43.3862	42.7184	0.932044	-0.667797
chr1	9436801	9437200	400	*	145	46	99	153	54	99	186	4	31.7241	35.2941	0.932044	3.56998
chr1	9488401	9488800	400	*	136	90	46	167	104	63	187	8	66.1765	62.2754	0.932044	-3.90102
chr1	9515201	9515600	400	*	317	204	113	408	239	169	188	3	64.3533	58.5784	0.869571	-5.77488
chr1	9515601	9516000	400	*	23	0	23	18	4	14	189	1	0	22.2222	0.587086	22.2222
chr1	9544401	9544800	400	*	105	34	71	145	37	108	190	2	32.381	25.5172	0.932044	-6.86371
chr1	9545201	9545600	400	*	247	7	240	214	13	201	191	5	2.83401	6.07477	0.850821	3.24076
chr1	9545601	9546000	400	*	30	0	30	20	1	19	192	1	0	5	0.932044	5
chr1	9546001	9546400	400	*	88	7	81	116	2	114	193	3	7.95455	1.72414	0.649113	-6.23041
chr1	9546401	9546800	400	*	43	1	42	48	3	45	194	1	2.32558	6.25	0.932044	3.92442
chr1	9601601	9602000	400	*	23	10	13	20	6	14	195	1	43.4783	30	0.932044	-13.4783
chr1	9629601	9630000	400	*	58	0	58	51	0	51	196	1	0	0	0.932044	0
chr1	9630001	9630400	400	*	116	19	97	100	10	90	197	2	16.3793	10	0.932044	-6.37931
chr1	9638801	9639200	400	*	138	45	93	132	45	87	198	4	32.6087	34.0909	0.932044	1.48221
chr1	9639201	9639600	400	*	33	30	3	26	21	5	199	1	90.9091	80.7692	0.932044	-10.1399
chr1	9640001	9640400	400	*	76	54	22	168	107	61	200	4	71.0526	63.6905	0.932044	-7.36216
chr1	9700401	9700800	400	*	98	1	97	153	3	150	201	6	1.02041	1.96078	0.932044	0.940376
chr1	9709201	9709600	400	*	57	48	9	52	38	14	202	2	84.2105	73.0769	0.929938	-11.1336
chr1	9747601	9748000	400	*	885	53	832	1208	66	1142	203	37	5.9887	5.46358	0.932044	-0.525124
chr1	9748001	9748400	400	*	431	4	427	474	2	472	204	12	0.928074	0.421941	0.932044	-0.506133
chr1	9748401	9748800	400	*	143	5	138	198	8	190	205	3	3.4965	4.0404	0.932044	0.543901
chr1	9762401	9762800	400	*	86	82	4	107	92	15	206	2	95.3488	85.9813	0.684162	-9.36753
chr1	9762801	9763200	400	*	57	15	42	68	18	50	207	1	26.3158	26.4706	0.932044	0.154799
chr1	9788801	9789200	400	*	43	33	10	54	42	12	208	2	76.7442	77.7778	0.932044	1.03359
chr1	9789201	9789600	400	*	23	2	21	27	0	27	209	1	8.69565	0	0.932044	-8.69565
chr1	9797601	9798000	400	*	27	1	26	24	3	21	210	1	3.7037	12.5	0.932044	8.7963
chr1	9798001	9798400	400	*	65	7	58	125	5	120	211	5	10.7692	4	0.853284	-6.76923
chr1	9798401	9798800	400	*	33	3	30	14	0	14	212	1	9.09091	0	0.932044	-9.09091
chr1	9817601	9818000	400	*	20	13	7	22	8	14	213	1	65	36.3636	0.865231	-28.6364
chr1	9848001	9848400	400	*	398	15	383	306	15	291	214	9	3.76884	4.90196	0.932044	1.13312
chr1	9848401	9848800	400	*	478	12	466	536	15	521	215	20	2.51046	2.79851	0.932044	0.288047
chr1	9848801	9849200	400	*	32	1	31	43	1	42	216	2	3.125	2.32558	0.932044	-0.799419
chr1	9865601	9866000	400	*	49	31	18	76	51	25	217	3	63.2653	67.1053	0.932044	3.83996
chr1	9900801	9901200	400	*	121	80	41	151	93	58	218	3	66.1157	61.5894	0.932044	-4.5263
chr1	9924001	9924400	400	*	21	19	2	16	16	0	219	1	90.4762	100	0.932044	9.52381
chr1	9944001	9944400	400	*	132	6	126	196	8	188	220	5	4.54545	4.08163	0.932044	-0.463822
chr1	9950801	9951200	400	*	69	36	33	97	42	55	221	2	52.1739	43.299	0.932044	-8.87494
chr1	9967201	9967600	400	*	48	4	44	62	4	58	222	2	8.33333	6.45161	0.932044	-1.88172
chr1	9968001	9968400	400	*	208	20	188	221	10	211	223	5	9.61538	4.52489	0.709207	-5.0905
chr1	9984801	9985200	400	*	21	10	11	17	9	8	224	1	47.619	52.9412	0.932044	5.32213
chr1	9998801	9999200	400	*	140	84	56	121	80	41	225	4	60	66.1157	0.932044	6.1157
chr1	10008801	10009200	400	*	107	28	79	144	36	108	226	4	26.1682	25	0.932044	-1.16822
chr1	10013201	10013600	400	*	38	3	35	39	3	36	227	1	7.89474	7.69231	0.932044	-0.202429
chr1	10013601	10014000	400	*	40	34	6	39	36	3	228	1	85	92.3077	0.932044	7.30769
chr1	10018001	10018400	400	*	208	87	121	272	112	160	229	4	41.8269	41.1765	0.932044	-0.650452
chr1	10037601	10038000	400	*	60	1	59	59	4	55	230	2	1.66667	6.77966	0.932044	5.11299
chr1	10038001	10038400	400	*	1016	25	991	1029	21	1008	231	16	2.46063	2.04082	0.932044	-0.419814
chr1	10038401	10038800	400	*	791	25	766	850	23	827	232	14	3.16056	2.70588	0.932044	-0.454674
chr1	10040001	10040400	400	*	78	8	70	53	3	50	233	2	10.2564	5.66038	0.932044	-4.59603
chr1	10055601	10056000	400	*	22	1	21	45	7	38	234	1	4.54545	15.5556	0.932044	11.0101
chr1	10056001	10056400	400	*	41	38	3	76	59	17	235	2	92.6829	77.6316	0.653777	-15.0513
chr1	10156401	10156800	400	*	85	64	21	126	75	51	236	2	75.2941	59.5238	0.49459	-15.7703
chr1	10156801	10157200	400	*	170	86	84	252	126	126	237	4	50.5882	50	0.932044	-0.588235
chr1	10224001	10224400	400	*	105	59	46	117	67	50	238	3	56.1905	57.265	0.932044	1.07448
chr1	10232001	10232400	400	*	105	2	103	114	5	109	239	4	1.90476	4.38596	0.932044	2.4812
chr1	10232401	10232800	400	*	626	11	615	616	13	603	240	15	1.75719	2.11039	0.932044	0.353201
chr1	10233601	10234000	400	*	474	170	304	419	124	295	241	8	35.865	29.5943	0.700489	-6.27071
chr1	10262401	10262800	400	*	74	40	34	84	41	43	242	2	54.0541	48.8095	0.932044	-5.24453
chr1	10284401	10284800	400	*	121	62	59	158	74	84	243	2	51.2397	46.8354	0.932044	-4.40423
chr1	10294801	10295200	400	*	22	9	13	27	11	16	244	1	40.9091	40.7407	0.932044	-0.16835
chr1	10304401	10304800	400	*	58	32	26	71	38	33	245	2	55.1724	53.5211	0.932044	-1.65129
chr1	10451201	10451600	400	*	81	37	44	103	48	55	246	2	45.679	46.6019	0.932044	0.922929
chr1	10466001	10466400	400	*	86	83	3	117	115	2	247	3	96.5116	98.2906	0.932044	1.77897
chr1	10466401	10466800	400	*	65	38	27	92	54	38	248	2	58.4615	58.6957	0.932044	0.234114
chr1	10470401	10470800	400	*	101	50	51	101	53	48	249	4	49.505	52.4752	0.932044	2.9703
chr1	10534801	10535200	400	*	49	27	22	88	52	36	250	3	55.102	59.0909	0.932044	3.98887
chr1	10543201	10543600	400	*	136	104	32	185	136	49	251	4	76.4706	73.5135	0.932044	-2.95707
chr1	10608801	10609200	400	*	63	59	4	59	46	13	252	1	93.6508	77.9661	0.482369	-15.6847
chr1	10609201	10609600	400	*	63	3	60	55	1	54	253	1	4.7619	1.81818	0.932044	-2.94372
chr1	10715601	10716000	400	*	51	24	27	72	39	33	254	2	47.0588	54.1667	0.932044	7.10784
chr1	10770801	10771200	400	*	137	84	53	210	136	74	255	3	61.3139	64.7619	0.932044	3.44804
chr1	10821601	10822000	400	*	182	107	75	146	90	56	256	6	58.7912	61.6438	0.932044	2.85263
chr1	10822001	10822400	400	*	280	278	2	165	154	11	257	5	99.2857	93.3333	0.0947107	-5.95238
chr1	10888401	10888800	400	*	92	67	25	109	78	31	258	4	72.8261	71.5596	0.932044	-1.26645
chr1	10993601	10994000	400	*	141	8	133	146	13	133	259	7	5.67376	8.90411	0.932044	3.23035
chr1	10994001	10994400	400	*	44	12	32	46	12	34	260	2	27.2727	26.087	0.932044	-1.18577
chr1	11029201	11029600	400	*	43	27	16	41	27	14	261	1	62.7907	65.8537	0.932044	3.06296
chr1	11068001	11068400	400	*	95	49	46	111	53	58	262	2	51.5789	47.7477	0.932044	-3.8312
chr1	11295601	11296000	400	*	25	14	11	46	21	25	263	1	56	45.6522	0.932044	-10.3478
chr1	11304801	11305200	400	*	220	155	65	261	171	90	264	4	70.4545	65.5172	0.932044	-4.9373
chr1	11325201	11325600	400	*	171	84	87	232	114	118	265	4	49.1228	49.1379	0.932044	0.015124
chr1	11329201	11329600	400	*	19	10	9	22	6	16	266	1	52.6316	27.2727	0.863381	-25.3589
chr1	11329601	11330000	400	*	35	14	21	30	6	24	267	1	40	20	0.849519	-20
chr1	11378401	11378800	400	*	274	193	81	315	226	89	268	8	70.438	71.746	0.932044	1.30808
chr1	11413601	11414000	400	*	367	30	337	466	37	429	269	4	8.17439	7.93991	0.932044	-0.234473
chr1	11414801	11415200	400	*	330	190	140	336	186	150	270	6	57.5758	55.3571	0.932044	-2.21861
chr1	11487601	11488000	400	*	152	115	37	97	74	23	271	4	75.6579	76.2887	0.932044	0.630765
chr1	11730401	11730800	400	*	40	21	19	88	39	49	272	2	52.5	44.3182	0.932044	-8.18182
chr1	11839601	11840000	400	*	21	17	4	33	31	2	273	1	80.9524	93.9394	0.932044	12.987
chr1	11840001	11840400	400	*	21	0	21	32	2	30	274	1	0	6.25	0.932044	6.25
chr1	11848801	11849200	400	*	27	2	25	44	4	40	275	1	7.40741	9.09091	0.932044	1.6835
chr1	11849201	11849600	400	*	27	26	1	44	39	5	276	1	96.2963	88.6364	0.932044	-7.65993
chr1	11853601	11854000	400	*	162	115	47	206	143	63	277	5	70.9877	69.4175	0.932044	-1.57018
chr1	11860401	11860800	400	*	66	2	64	109	2	107	278	1	3.0303	1.83486	0.932044	-1.19544
chr1	11860801	11861200	400	*	65	62	3	108	99	9	279	1	95.3846	91.6667	0.932044	-3.71795
chr1	12138001	12138400	400	*	45	1	44	64	5	59	280	1	2.22222	7.8125	0.932044	5.59028
chr1	12138401	12138800	400	*	45	41	4	64	60	4	281	1	91.1111	93.75	0.932044	2.63889
chr1	12264001	12264400	400	*	39	17	22	71	33	38	282	2	43.5897	46.4789	0.932044	2.88913
chr1	12344401	12344800	400	*	56	55	1	96	89	7	283	3	98.2143	92.7083	0.932044	-5.50595
chr1	12344801	12345200	400	*	408	306	102	585	435	150	284	8	75	74.359	0.932044	-0.641026
chr1	12457601	12458000	400	*	191	120	71	257	157	100	285	4	62.8272	61.0895	0.932044	-1.73773
chr1	12498401	12498800	400	*	267	203	64	308	242	66	286	10	76.03	78.5714	0.932044	2.54147
chr1	12515601	12516000	400	*	58	30	28	76	33	43	287	2	51.7241	43.4211	0.932044	-8.30309
chr1	12551601	12552000	400	*	160	77	83	191	86	105	288	2	48.125	45.0262	0.932044	-3.09882
chr1	12588401	12588800	400	*	167	137	30	173	140	33	289	6	82.0359	80.9249	0.932044	-1.11107
chr1	12597601	12598000	400	*	23	11	12	58	30	28	290	2	47.8261	51.7241	0.932044	3.89805
chr1	12671601	12672000	400	*	51	48	3	65	61	4	291	1	94.1176	93.8462	0.932044	-0.271493
chr1	12672001	12672400	400	*	103	53	50	129	59	70	292	2	51.4563	45.7364	0.932044	-5.71988
chr1	12692801	12693200	400	*	181	11	170	184	8	176	293	5	6.07735	4.34783	0.932044	-1.72952
chr1	12693201	12693600	400	*	622	31	591	709	17	692	294	12	4.98392	2.39774	0.423136	-2.58618
chr1	12693601	12694000	400	*	24	2	22	34	1	33	295	1	8.33333	2.94118	0.932044	-5.39216
chr1	12704401	12704800	400	*	42	20	22	51	27	24	296	2	47.619	52.9412	0.932044	5.32213
chr1	12716801	12717200	400	*	16	15	1	41	38	3	297	1	93.75	92.6829	0.932044	-1.06707
chr1	12717201	12717600	400	*	17	2	15	41	0	41	298	1	11.7647	0	0.788713	-11.7647
chr1	12718001	12718400	400	*	18	5	13	23	2	21	299	1	27.7778	8.69565	0.932044	-19.0821
chr1	12718401	12718800	400	*	21	11	10	27	19	8	300	1	52.381	70.3704	0.932044	17.9894
chr1	12718801	12719200	400	*	25	7	18	22	3	19	301	1	28	13.6364	0.932044	-14.3636
chr1	12746001	12746400	400	*	317	241	76	307	220	87	302	6	76.0252	71.6612	0.932044	-4.364
chr1	12788001	12788400	400	*	15	2	13	24	4	20	303	1	13.3333	16.6667	0.932044	3.33333
chr1	12788401	12788800	400	*	33	26	7	48	46	2	304	2	78.7879	95.8333	0.568433	17.0455
chr1	12795201	12795600	400	*	116	55	61	106	40	66	305	4	47.4138	37.7358	0.932044	-9.67794
chr1	12807201	12807600	400	*	34	3	31	48	1	47	306	1	8.82353	2.08333	0.932044	-6.7402
chr1	12807601	12808000	400	*	61	49	12	93	56	37	307	2	80.3279	60.2151	0.42892	-20.1128
chr1	12808401	12808800	400	*	27	12	15	22	15	7	308	1	44.4444	68.1818	0.907191	23.7374
chr1	12814401	12814800	400	*	38	6	32	54	2	52	309	2	15.7895	3.7037	0.728311	-12.0858
chr1	12835201	12835600	400	*	44	12	32	62	7	55	310	3	27.2727	11.2903	0.653018	-15.9824
chr1	12838001	12838400	400	*	213	129	84	181	106	75	311	4	60.5634	58.5635	0.932044	-1.99984
chr1	12850801	12851200	400	*	30	23	7	25	22	3	312	1	76.6667	88	0.932044	11.3333
chr1	12851201	12851600	400	*	30	1	29	25	1	24	313	1	3.33333	4	0.932044	0.666667
chr1	12851601	12852000	400	*	194	92	102	209	100	109	314	4	47.4227	47.8469	0.932044	0.42421
chr1	12858401	12858800	400	*	139	100	39	172	119	53	315	4	71.9424	69.186	0.932044	-2.7564
chr1	12858801	12859200	400	*	71	28	43	88	41	47	316	2	39.4366	46.5909	0.932044	7.15429
chr1	12860001	12860400	400	*	235	171	64	286	210	76	317	5	72.766	73.4266	0.932044	0.660616
chr1	12871601	12872000	400	*	126	62	64	141	57	84	318	5	49.2063	40.4255	0.932044	-8.78082
chr1	12872001	12872400	400	*	44	28	16	44	27	17	319	2	63.6364	61.3636	0.932044	-2.27273
chr1	12939601	12940000	400	*	64	26	38	74	30	44	320	2	40.625	40.5405	0.932044	-0.0844595
chr1	12976001	12976400	400	*	701	570	131	874	701	173	321	7	81.3124	80.2059	0.932044	-1.10646
chr1	12990001	12990400	400	*	25	0	25	22	2	20	322	1	0	9.09091	0.932044	9.09091
chr1	12990401	12990800	400	*	113	11	102	85	4	81	323	3	9.73451	4.70588	0.932044	-5.02863
chr1	12992001	12992400	400	*	183	13	170	159	13	146	324	6	7.10383	8.1761	0.932044	1.07228
chr1	12995601	12996000	400	*	100	70	30	199	138	61	325	4	70	69.3467	0.932044	-0.653266
chr1	13010001	13010400	400	*	70	1	69	72	5	67	326	1	1.42857	6.94444	0.932044	5.51587
chr1	13029201	13029600	400	*	203	147	56	366	259	107	327	5	72.4138	70.765	0.932044	-1.64877
chr1	13064001	13064400	400	*	122	105	17	139	121	18	328	2	86.0656	87.0504	0.932044	0.984786
chr1	13064401	13064800	400	*	63	6	57	71	10	61	329	1	9.52381	14.0845	0.932044	4.5607
chr1	13088801	13089200	400	*	69	35	34	48	27	21	330	2	50.7246	56.25	0.932044	5.52536
chr1	13089201	13089600	400	*	35	32	3	25	22	3	331	1	91.4286	88	0.932044	-3.42857
chr1	13104001	13104400	400	*	102	41	61	122	33	89	332	3	40.1961	27.0492	0.667325	-13.1469
chr1	13104401	13104800	400	*	130	73	57	169	80	89	333	3	56.1538	47.3373	0.921049	-8.81657
chr1	13104801	13105200	400	*	377	179	198	444	193	251	334	10	47.4801	43.4685	0.932044	-4.01164
chr1	13118401	13118800	400	*	66	43	23	63	38	25	335	3	65.1515	60.3175	0.932044	-4.83405
chr1	13124801	13125200	400	*	18	4	14	31	4	27	336	1	22.2222	12.9032	0.932044	-9.319
chr1	13125201	13125600	400	*	188	86	102	287	115	172	337	7	45.7447	40.0697	0.932044	-5.67499
chr1	13126001	13126400	400	*	400	62	338	591	65	526	338	5	15.5	10.9983	0.652554	-4.50169
chr1	13126401	13126800	400	*	204	37	167	168	33	135	339	5	18.1373	19.6429	0.932044	1.5056
chr1	13126801	13127200	400	*	79	24	55	71	21	50	340	3	30.3797	29.5775	0.932044	-0.802282
chr1	13127201	13127600	400	*	20	0	20	19	0	19	341	1	0	0	0.932044	0
chr1	13128401	13128800	400	*	133	36	97	136	26	110	342	4	27.0677	19.1176	0.905711	-7.95002
chr1	13147601	13148000	400	*	167	83	84	134	71	63	343	4	49.7006	52.9851	0.932044	3.28448
chr1	13158401	13158800	400	*	217	83	134	238	75	163	344	3	38.2488	31.5126	0.894971	-6.73624
chr1	13159601	13160000	400	*	214	127	87	231	126	105	345	5	59.3458	54.5455	0.932044	-4.80034
chr1	13166801	13167200	400	*	46	31	15	70	48	22	346	3	67.3913	68.5714	0.932044	1.18012
chr1	13174401	13174800	400	*	17	5	12	20	4	16	347	1	29.4118	20	0.932044	-9.41176
chr1	13174801	13175200	400	*	18	11	7	20	15	5	348	1	61.1111	75	0.932044	13.8889
chr1	13176801	13177200	400	*	10	10	0	15	15	0	349	1	100	100	0.932044	0
chr1	13196801	13197200	400	*	58	43	15	92	58	34	350	4	74.1379	63.0435	0.932044	-11.0945
chr1	13217201	13217600	400	*	125	100	25	138	107	31	351	6	80	77.5362	0.932044	-2.46377
chr1	13219201	13219600	400	*	93	53	40	96	44	52	352	3	56.9892	45.8333	0.903756	-11.1559
chr1	13219601	13220000	400	*	11	10	1	18	12	6	353	1	90.9091	66.6667	0.932044	-24.2424
chr1	13227201	13227600	400	*	26	1	25	18	0	18	354	1	3.84615	0	0.932044	-3.84615
chr1	13372001	13372400	400	*	374	20	354	455	29	426	355	10	5.34759	6.37363	0.932044	1.02603
chr1	13372801	13373200	400	*	51	1	50	92	4	88	356	3	1.96078	4.34783	0.932044	2.38704
chr1	13373201	13373600	400	*	88	3	85	132	7	125	357	5	3.40909	5.30303	0.932044	1.89394
chr1	13374001	13374400	400	*	66	0	66	66	0	66	358	3	0	0	0.932044	0
chr1	13374401	13374800	400	*	282	12	270	264	11	253	359	10	4.25532	4.16667	0.932044	-0.0886525
chr1	13426401	13426800	400	*	151	21	130	117	12	105	360	4	13.9073	10.2564	0.932044	-3.65087
chr1	13426801	13427200	400	*	92	21	71	66	20	46	361	2	22.8261	30.303	0.932044	7.47694
chr1	13434001	13434400	400	*	162	79	83	170	86	84	362	4	48.7654	50.5882	0.932044	1.8228
chr1	13460401	13460800	400	*	67	35	32	89	50	39	363	2	52.2388	56.1798	0.932044	3.94097
chr1	13472401	13472800	400	*	210	118	92	255	162	93	364	6	56.1905	63.5294	0.87506	7.33894
chr1	13494001	13494400	400	*	64	36	28	76	35	41	365	2	56.25	46.0526	0.932044	-10.1974
chr1	13510001	13510400	400	*	80	49	31	66	39	27	366	3	61.25	59.0909	0.932044	-2.15909
chr1	13513601	13514000	400	*	23	15	8	32	25	7	367	1	65.2174	78.125	0.932044	12.9076
chr1	13529201	13529600	400	*	239	173	66	265	182	83	368	5	72.3849	68.6792	0.932044	-3.70569
chr1	13529601	13530000	400	*	207	127	80	178	116	62	369	3	61.3527	65.1685	0.932044	3.81588
chr1	13534001	13534400	400	*	45	0	45	57	2	55	370	1	0	3.50877	0.932044	3.50877
chr1	13534401	13534800	400	*	49	42	7	55	47	8	371	1	85.7143	85.4545	0.932044	-0.25974
chr1	13542801	13543200	400	*	46	23	23	50	25	25	372	2	50	50	0.932044	0
chr1	13550801	13551200	400	*	470	388	82	296	252	44	373	8	82.5532	85.1351	0.932044	2.58194
chr1	13559601	13560000	400	*	31	2	29	46	1	45	374	1	6.45161	2.17391	0.932044	-4.2777
chr1	13560001	13560400	400	*	31	31	0	45	38	7	375	1	100	84.4444	0.62789	-15.5556
chr1	13576001	13576400	400	*	42	37	5	38	32	6	376	1	88.0952	84.2105	0.932044	-3.88471
chr1	13576401	13576800	400	*	129	86	43	105	65	40	377	3	66.6667	61.9048	0.932044	-4.7619
chr1	13589201	13589600	400	*	73	0	73	73	6	67	378	2	0	8.21918	0.572088	8.21918
chr1	13590401	13590800	400	*	86	30	56	189	57	132	379	2	34.8837	30.1587	0.932044	-4.72499
chr1	13616401	13616800	400	*	101	48	53	123	56	67	380	3	47.5248	45.5285	0.932044	-1.9963
chr1	13621601	13622000	400	*	46	23	23	29	15	14	381	1	50	51.7241	0.932044	1.72414
chr1	13622001	13622400	400	*	176	41	135	106	29	77	382	4	23.2955	27.3585	0.932044	4.06304
chr1	13628801	13629200	400	*	61	35	26	46	26	20	383	2	57.377	56.5217	0.932044	-0.85531
chr1	13642801	13643200	400	*	79	68	11	88	84	4	384	2	86.0759	95.4545	0.704315	9.3786
chr1	13643201	13643600	400	*	40	3	37	43	1	42	385	1	7.5	2.32558	0.932044	-5.17442
chr1	13644801	13645200	400	*	53	50	3	72	70	2	386	2	94.3396	97.2222	0.932044	2.8826
chr1	13645201	13645600	400	*	26	1	25	35	1	34	387	1	3.84615	2.85714	0.932044	-0.989011
chr1	13659201	13659600	400	*	27	9	18	21	10	11	388	1	33.3333	47.619	0.932044	14.2857
chr1	13659601	13660000	400	*	256	66	190	355	125	230	389	9	25.7812	35.2113	0.435167	9.43002
chr1	13660401	13660800	400	*	20	1	19	16	4	12	390	1	5	25	0.907194	20
chr1	13691201	13691600	400	*	77	38	39	163	68	95	391	2	49.3506	41.7178	0.932044	-7.63286
chr1	13826801	13827200	400	*	132	67	65	168	86	82	392	2	50.7576	51.1905	0.932044	0.4329
chr1	13843601	13844000	400	*	69	44	25	99	64	35	393	3	63.7681	64.6465	0.932044	0.878349
chr1	13853601	13854000	400	*	28	9	19	38	9	29	394	1	32.1429	23.6842	0.932044	-8.45865
chr1	13889201	13889600	400	*	84	50	34	50	27	23	395	5	59.5238	54	0.932044	-5.52381
chr1	13896801	13897200	400	*	116	44	72	152	55	97	396	4	37.931	36.1842	0.932044	-1.74682
chr1	13897201	13897600	400	*	58	42	16	76	61	15	397	2	72.4138	80.2632	0.932044	7.84936
chr1	13913601	13914000	400	*	34	34	0	94	78	16	398	2	100	82.9787	0.319686	-17.0213
chr1	13960801	13961200	400	*	699	609	90	738	646	92	399	8	87.1245	87.5339	0.932044	0.409412
chr1	13961201	13961600	400	*	96	6	90	114	6	108	400	1	6.25	5.26316	0.932044	-0.986842
chr1	14027201	14027600	400	*	53	26	27	60	24	36	401	2	49.0566	40	0.932044	-9.0566
chr1	14105201	14105600	400	*	140	71	69	141	66	75	402	4	50.7143	46.8085	0.932044	-3.90578
chr1	14222401	14222800	400	*	63	25	38	60	24	36	403	2	39.6825	40	0.932044	0.31746
chr1	14309601	14310000	400	*	118	4	114	191	3	188	404	4	3.38983	1.57068	0.932044	-1.81915
chr1	14358001	14358400	400	*	214	157	57	172	108	64	405	4	73.3645	62.7907	0.569718	-10.5738
chr1	14441201	14441600	400	*	73	52	21	82	54	28	406	4	71.2329	65.8537	0.932044	-5.37922
chr1	14447201	14447600	400	*	22	21	1	30	30	0	407	1	95.4545	100	0.932044	4.54545
chr1	14447601	14448000	400	*	66	48	18	90	60	30	408	3	72.7273	66.6667	0.932044	-6.06061
chr1	14468001	14468400	400	*	55	27	28	82	41	41	409	2	49.0909	50	0.932044	0.909091
chr1	14470001	14470400	400	*	14	1	13	15	2	13	410	1	7.14286	13.3333	0.932044	6.19048
chr1	14473601	14474000	400	*	20	0	20	22	0	22	411	1	0	0	0.932044	0
chr1	14474001	14474400	400	*	81	74	7	88	88	0	412	4	91.358	100	0.292482	8.64198
chr1	14475601	14476000	400	*	16	0	16	22	0	22	413	1	0	0	0.932044	0
chr1	14476001	14476400	400	*	46	25	21	83	44	39	414	2	54.3478	53.012	0.932044	-1.33578
chr1	14476401	14476800	400	*	15	13	2	31	29	2	415	1	86.6667	93.5484	0.932044	6.88172
chr1	14482401	14482800	400	*	105	82	23	99	70	29	416	5	78.0952	70.7071	0.932044	-7.38817
chr1	14493601	14494000	400	*	28	27	1	38	36	2	417	1	96.4286	94.7368	0.932044	-1.69173
chr1	14494001	14494400	400	*	56	30	26	75	39	36	418	2	53.5714	52	0.932044	-1.57143
chr1	14504001	14504400	400	*	161	133	28	307	248	59	419	4	82.6087	80.7818	0.932044	-1.82694
chr1	14504401	14504800	400	*	42	3	39	75	0	75	420	1	7.14286	0	0.660457	-7.14286
chr1	14507201	14507600	400	*	13	3	10	39	11	28	421	1	23.0769	28.2051	0.932044	5.12821
chr1	14577201	14577600	400	*	42	21	21	82	39	43	422	2	50	47.561	0.932044	-2.43902
chr1	14687201	14687600	400	*	41	39	2	58	51	7	423	1	95.122	87.931	0.932044	-7.19092
chr1	14687601	14688000	400	*	79	26	53	99	34	65	424	3	32.9114	34.3434	0.932044	1.43204
chr1	14689201	14689600	400	*	256	157	99	323	174	149	425	7	61.3281	53.87	0.772558	-7.45816
chr1	14689601	14690000	400	*	59	53	6	83	81	2	426	1	89.8305	97.5904	0.746983	7.75985
chr1	14700401	14700800	400	*	47	28	19	77	34	43	427	2	59.5745	44.1558	0.892156	-15.4186
chr1	14700801	14701200	400	*	24	23	1	38	34	4	428	1	95.8333	89.4737	0.932044	-6.35965
chr1	14739601	14740000	400	*	105	46	59	126	56	70	429	4	43.8095	44.4444	0.932044	0.634921
chr1	14748401	14748800	400	*	49	1	48	62	9	53	430	1	2.04082	14.5161	0.645928	12.4753
chr1	14748801	14749200	400	*	49	48	1	58	55	3	431	1	97.9592	94.8276	0.932044	-3.1316
chr1	14823601	14824000	400	*	72	50	22	57	36	21	432	3	69.4444	63.1579	0.932044	-6.28655
chr1	14862801	14863200	400	*	36	34	2	57	53	4	433	1	94.4444	92.9825	0.932044	-1.46199
chr1	14863201	14863600	400	*	35	1	34	57	0	57	434	1	2.85714	0	0.932044	-2.85714
chr1	14865601	14866000	400	*	45	45	0	63	62	1	435	1	100	98.4127	0.932044	-1.5873
chr1	14866001	14866400	400	*	45	1	44	65	4	61	436	1	2.22222	6.15385	0.932044	3.93162
chr1	14918801	14919200	400	*	26	4	22	21	6	15	437	1	15.3846	28.5714	0.932044	13.1868
chr1	14956401	14956800	400	*	84	5	79	96	4	92	438	1	5.95238	4.16667	0.932044	-1.78571
chr1	14988801	14989200	400	*	37	20	17	90	45	45	439	2	54.0541	50	0.932044	-4.05405
chr1	14995201	14995600	400	*	39	35	4	49	48	1	440	1	89.7436	97.9592	0.92786	8.21559
chr1	14995601	14996000	400	*	38	5	33	51	4	47	441	1	13.1579	7.84314	0.932044	-5.31476
chr1	15072801	15073200	400	*	38	37	1	56	51	5	442	1	97.3684	91.0714	0.932044	-6.29699
chr1	15073201	15073600	400	*	104	47	57	158	64	94	443	4	45.1923	40.5063	0.932044	-4.68598
chr1	15080401	15080800	400	*	84	80	4	97	88	9	444	1	95.2381	90.7216	0.932044	-4.51645
chr1	15080801	15081200	400	*	84	6	78	97	3	94	445	1	7.14286	3.09278	0.932044	-4.05007
chr1	15084001	15084400	400	*	63	36	27	81	37	44	446	3	57.1429	45.679	0.932044	-11.4638
chr1	15102001	15102400	400	*	20	16	4	31	19	12	447	1	80	61.2903	0.932044	-18.7097
chr1	15266801	15267200	400	*	37	17	20	46	26	20	448	2	45.9459	56.5217	0.932044	10.5758
chr1	15286401	15286800	400	*	22	2	20	29	3	26	449	1	9.09091	10.3448	0.932044	1.25392
chr1	15286801	15287200	400	*	36	2	34	36	8	28	450	2	5.55556	22.2222	0.793417	16.6667
chr1	15287201	15287600	400	*	105	15	90	134	11	123	451	2	14.2857	8.20896	0.905588	-6.07676
chr1	15312401	15312800	400	*	272	221	51	332	274	58	452	11	81.25	82.5301	0.932044	1.28012
chr1	15312801	15313200	400	*	43	29	14	83	53	30	453	3	67.4419	63.8554	0.932044	-3.58644
chr1	15321601	15322000	400	*	49	23	26	87	39	48	454	2	46.9388	44.8276	0.932044	-2.11119
chr1	15322001	15322400	400	*	51	23	28	86	42	44	455	2	45.098	48.8372	0.932044	3.73917
chr1	15324001	15324400	400	*	82	63	19	120	86	34	456	4	76.8293	71.6667	0.932044	-5.1626
chr1	15450401	15450800	400	*	86	53	33	90	58	32	457	3	61.6279	64.4444	0.932044	2.81654
chr1	15530001	15530400	400	*	96	52	44	102	51	51	458	2	54.1667	50	0.932044	-4.16667
chr1	15670801	15671200	400	*	20	19	1	15	14	1	459	1	95	93.3333	0.932044	-1.66667
chr1	15671201	15671600	400	*	80	54	26	62	44	18	460	4	67.5	70.9677	0.932044	3.46774
chr1	15694801	15695200	400	*	104	44	60	138	64	74	461	2	42.3077	46.3768	0.932044	4.06912
chr1	15761201	15761600	400	*	125	85	40	135	72	63	462	4	68	53.3333	0.471174	-14.6667
chr1	15806001	15806400	400	*	326	15	311	384	12	372	463	13	4.60123	3.125	0.932044	-1.47623
chr1	15872801	15873200	400	*	39	36	3	43	40	3	464	1	92.3077	93.0233	0.932044	0.715564
chr1	15873201	15873600	400	*	77	35	42	90	45	45	465	2	45.4545	50	0.932044	4.54545
chr1	15878801	15879200	400	*	85	53	32	77	47	30	466	3	62.3529	61.039	0.932044	-1.31398
chr1	15892401	15892800	400	*	16	3	13	27	3	24	467	1	18.75	11.1111	0.932044	-7.63889
chr1	15892801	15893200	400	*	119	26	93	100	11	89	468	4	21.8487	11	0.665713	-10.8487
chr1	15920401	15920800	400	*	316	253	63	250	206	44	469	6	80.0633	82.4	0.932044	2.33671
chr1	16012001	16012400	400	*	109	24	85	132	33	99	470	2	22.0183	25	0.932044	2.98165
chr1	16012401	16012800	400	*	226	170	56	275	217	58	471	4	75.2212	78.9091	0.932044	3.68785
chr1	16059201	16059600	400	*	51	49	2	54	45	9	472	1	96.0784	83.3333	0.697306	-12.7451
chr1	16059601	16060000	400	*	51	1	50	55	6	49	473	1	1.96078	10.9091	0.856277	8.94831
chr1	16080801	16081200	400	*	79	34	45	87	44	43	474	2	43.038	50.5747	0.932044	7.53674
chr1	16081601	16082000	400	*	73	34	39	127	64	63	475	2	46.5753	50.3937	0.932044	3.81836
chr1	16092801	16093200	400	*	68	22	46	77	17	60	476	3	32.3529	22.0779	0.932044	-10.275
chr1	16093201	16093600	400	*	19	1	18	22	4	18	477	1	5.26316	18.1818	0.932044	12.9187
chr1	16104001	16104400	400	*	548	25	523	671	13	658	478	17	4.56204	1.93741	0.421013	-2.62464
chr1	16104401	16104800	400	*	510	2	508	556	3	553	479	7	0.392157	0.539568	0.932044	0.147411
chr1	16104801	16105200	400	*	429	11	418	406	7	399	480	9	2.5641	1.72414	0.932044	-0.839965
chr1	16105601	16106000	400	*	110	7	103	119	4	115	481	6	6.36364	3.36134	0.932044	-3.00229
chr1	16106001	16106400	400	*	219	20	199	216	24	192	482	7	9.13242	11.1111	0.932044	1.97869
chr1	16172401	16172800	400	*	78	51	27	99	67	32	483	3	65.3846	67.6768	0.932044	2.29215
chr1	16203201	16203600	400	*	38	22	16	84	39	45	484	2	57.8947	46.4286	0.932044	-11.4662
chr1	16214801	16215200	400	*	74	45	29	142	102	40	485	4	60.8108	71.831	0.868535	11.0202
chr1	16215201	16215600	400	*	153	120	33	151	108	43	486	6	78.4314	71.5232	0.932044	-6.90819
chr1	16238401	16238800	400	*	79	26	53	105	32	73	487	3	32.9114	30.4762	0.932044	-2.4352
chr1	16238801	16239200	400	*	29	29	0	35	34	1	488	1	100	97.1429	0.932044	-2.85714
chr1	16282801	16283200	400	*	310	239	71	521	392	129	489	10	77.0968	75.2399	0.932044	-1.85685
chr1	16361201	16361600	400	*	78	39	39	83	38	45	490	2	50	45.7831	0.932044	-4.21687
chr1	16431201	16431600	400	*	218	163	55	204	147	57	491	8	74.7706	72.0588	0.932044	-2.71182
chr1	16495201	16495600	400	*	17	2	15	40	2	38	492	1	11.7647	5	0.932044	-6.76471
chr1	16495601	16496000	400	*	33	28	5	78	68	10	493	2	84.8485	87.1795	0.932044	2.331
chr1	16518401	16518800	400	*	122	6	116	140	2	138	494	5	4.91803	1.42857	0.908178	-3.48946
chr1	16518801	16519200	400	*	35	1	34	23	0	23	495	1	2.85714	0	0.932044	-2.85714
chr1	16519601	16520000	400	*	131	1	130	207	8	199	496	6	0.763359	3.86473	0.921505	3.10138
chr1	16520001	16520400	400	*	21	1	20	34	3	31	497	1	4.7619	8.82353	0.932044	4.06162
chr1	16616401	16616800	400	*	112	74	38	99	71	28	498	5	66.0714	71.7172	0.932044	5.64574
chr1	16619201	16619600	400	*	12	1	11	32	2	30	499	1	8.33333	6.25	0.932044	-2.08333
chr1	16620001	16620400	400	*	471	330	141	507	340	167	500	8	70.0637	67.0611	0.932044	-3.00255
chr1	16656401	16656800	400	*	29	0	29	32	2	30	501	1	0	6.25	0.932044	6.25
chr1	16656801	16657200	400	*	347	2	345	424	8	416	502	11	0.576369	1.88679	0.932044	1.31042
chr1	16665201	16665600	400	*	100	4	96	85	4	81	503	3	4	4.70588	0.932044	0.705882
chr1	16665601	16666000	400	*	170	9	161	139	6	133	504	5	5.29412	4.31655	0.932044	-0.977571
chr1	16687201	16687600	400	*	142	50	92	149	61	88	505	4	35.2113	40.9396	0.932044	5.72833
chr1	16697601	16698000	400	*	55	2	53	66	2	64	506	1	3.63636	3.0303	0.932044	-0.606061
chr1	16705201	16705600	400	*	45	45	0	50	45	5	507	2	100	90	0.712792	-10
chr1	16736801	16737200	400	*	13	2	11	20	0	20	508	1	15.3846	0	0.905711	-15.3846
chr1	16737201	16737600	400	*	13	11	2	20	20	0	509	1	84.6154	100	0.905711	15.3846
chr1	16740801	16741200	400	*	54	30	24	66	35	31	510	2	55.5556	53.0303	0.932044	-2.52525
chr1	16758401	16758800	400	*	100	69	31	83	56	27	511	4	69	67.4699	0.932044	-1.53012
chr1	16780801	16781200	400	*	59	27	32	30	13	17	512	2	45.7627	43.3333	0.932044	-2.42938
chr1	16792801	16793200	400	*	76	43	33	130	78	52	513	3	56.5789	60	0.932044	3.42105
chr1	16881201	16881600	400	*	64	46	18	54	36	18	514	1	71.875	66.6667	0.932044	-5.20833
chr1	16881601	16882000	400	*	104	66	38	84	45	39	515	2	63.4615	53.5714	0.932044	-9.89011
chr1	17015201	17015600	400	*	89	44	45	125	62	63	516	4	49.4382	49.6	0.932044	0.161798
chr1	17017601	17018000	400	*	47	41	6	41	37	4	517	1	87.234	90.2439	0.932044	3.00986
chr1	17018001	17018400	400	*	140	90	50	130	80	50	518	3	64.2857	61.5385	0.932044	-2.74725
chr1	17061601	17062000	400	*	16	14	2	24	23	1	519	1	87.5	95.8333	0.932044	8.33333
chr1	17062001	17062400	400	*	36	17	19	48	25	23	520	2	47.2222	52.0833	0.932044	4.86111
chr1	17072801	17073200	400	*	187	89	98	219	102	117	521	4	47.5936	46.5753	0.932044	-1.01824
chr1	17096801	17097200	400	*	288	9	279	251	8	243	522	8	3.125	3.18725	0.932044	0.062251
chr1	17097201	17097600	400	*	33	3	30	31	2	29	523	2	9.09091	6.45161	0.932044	-2.6393
chr1	17097601	17098000	400	*	641	8	633	698	16	682	524	19	1.24805	2.29226	0.932044	1.04421
chr1	17124401	17124800	400	*	54	41	13	55	43	12	525	1	75.9259	78.1818	0.932044	2.25589
chr1	17124801	17125200	400	*	215	146	69	211	153	58	526	4	67.907	72.5118	0.932044	4.60487
chr1	17179601	17180000	400	*	12	9	3	27	20	7	527	1	75	74.0741	0.932044	-0.925926
chr1	17227201	17227600	400	*	248	178	70	311	228	83	528	4	71.7742	73.3119	0.932044	1.5377
chr1	17227601	17228000	400	*	62	58	4	78	75	3	529	1	93.5484	96.1538	0.932044	2.60546
chr1	17250801	17251200	400	*	118	68	50	140	52	88	530	3	57.6271	37.1429	0.145816	-20.4843
chr1	17294401	17294800	400	*	144	132	12	207	188	19	531	3	91.6667	90.8213	0.932044	-0.845411
chr1	17294801	17295200	400	*	100	50	50	139	60	79	532	2	50	43.1655	0.932044	-6.83453
chr1	17303201	17303600	400	*	31	4	27	58	1	57	533	1	12.9032	1.72414	0.677942	-11.1791
chr1	17303601	17304000	400	*	34	31	3	62	39	23	534	1	91.1765	62.9032	0.245618	-28.2732
chr1	17374001	17374400	400	*	50	30	20	84	49	35	535	3	60	58.3333	0.932044	-1.66667
chr1	17394801	17395200	400	*	118	86	32	117	87	30	536	5	72.8814	74.359	0.932044	1.47762
chr1	17666401	17666800	400	*	46	4	42	48	1	47	537	1	8.69565	2.08333	0.932044	-6.61232
chr1	17666801	17667200	400	*	47	38	9	53	39	14	538	1	80.8511	73.5849	0.932044	-7.26616
chr1	17674001	17674400	400	*	46	1	45	51	0	51	539	1	2.17391	0	0.932044	-2.17391
chr1	17674401	17674800	400	*	57	49	8	75	49	26	540	1	85.9649	65.3333	0.370415	-20.6316
chr1	17715601	17716000	400	*	12	11	1	15	12	3	541	1	91.6667	80	0.932044	-11.6667
chr1	17722001	17722400	400	*	61	45	16	64	43	21	542	2	73.7705	67.1875	0.932044	-6.58299
chr1	17722401	17722800	400	*	26	1	25	24	3	21	543	1	3.84615	12.5	0.932044	8.65385
chr1	17727201	17727600	400	*	71	9	62	57	2	55	544	2	12.6761	3.50877	0.851435	-9.16728
chr1	17728001	17728400	400	*	24	9	15	19	11	8	545	1	37.5	57.8947	0.932044	20.3947
chr1	17728401	17728800	400	*	494	313	181	590	358	232	546	10	63.3603	60.678	0.932044	-2.68236
chr1	17889601	17890000	400	*	23	9	14	33	14	19	547	1	39.1304	42.4242	0.932044	3.29381
chr1	17898001	17898400	400	*	18	16	2	24	21	3	548	1	88.8889	87.5	0.932044	-1.38889
chr1	17903601	17904000	400	*	310	176	134	251	116	135	549	9	56.7742	46.2151	0.439839	-10.5591
chr1	17904001	17904400	400	*	100	68	32	81	54	27	550	2	68	66.6667	0.932044	-1.33333
chr1	17944401	17944800	400	*	426	371	55	468	405	63	551	8	87.0892	86.5385	0.932044	-0.55074
chr1	17947201	17947600	400	*	107	52	55	149	71	78	552	4	48.5981	47.651	0.932044	-0.947124
chr1	18016401	18016800	400	*	387	300	87	320	237	83	553	13	77.5194	74.0625	0.932044	-3.45688
chr1	18054001	18054400	400	*	30	9	21	15	9	6	554	1	30	60	0.844413	30
chr1	18058001	18058400	400	*	176	5	171	142	15	127	555	6	2.84091	10.5634	0.371639	7.72247
chr1	18058401	18058800	400	*	39	3	36	40	1	39	556	2	7.69231	2.5	0.932044	-5.19231
chr1	18097201	18097600	400	*	92	44	48	119	64	55	557	2	47.8261	53.7815	0.932044	5.95543
chr1	18107601	18108000	400	*	100	66	34	168	126	42	558	4	66	75	0.869544	9
chr1	18178001	18178400	400	*	33	18	15	52	25	27	559	2	54.5455	48.0769	0.932044	-6.46853
chr1	18178401	18178800	400	*	17	14	3	25	17	8	560	1	82.3529	68	0.932044	-14.3529
chr1	18213601	18214000	400	*	54	33	21	88	52	36	561	3	61.1111	59.0909	0.932044	-2.0202
chr1	18216001	18216400	400	*	63	34	29	71	35	36	562	2	53.9683	49.2958	0.932044	-4.67248
chr1	18232801	18233200	400	*	29	0	29	19	0	19	563	1	0	0	0.932044	0
chr1	18233201	18233600	400	*	29	26	3	18	18	0	564	1	89.6552	100	0.932044	10.3448
chr1	18323601	18324000	400	*	81	57	24	89	61	28	565	3	70.3704	68.5393	0.932044	-1.83104
chr1	18392001	18392400	400	*	16	1	15	25	2	23	566	1	6.25	8	0.932044	1.75
chr1	18392401	18392800	400	*	42	30	12	58	43	15	567	2	71.4286	74.1379	0.932044	2.70936
chr1	18472801	18473200	400	*	205	115	90	181	89	92	568	3	56.0976	49.1713	0.932044	-6.92629
chr1	18658401	18658800	400	*	88	32	56	120	45	75	569	4	36.3636	37.5	0.932044	1.13636
chr1	18658801	18659200	400	*	138	24	114	142	27	115	570	6	17.3913	19.0141	0.932044	1.62278
chr1	18681601	18682000	400	*	86	63	23	93	67	26	571	4	73.2558	72.043	0.932044	-1.2128
chr1	18782401	18782800	400	*	178	120	58	195	122	73	572	3	67.4157	62.5641	0.932044	-4.85163
chr1	18820401	18820800	400	*	16	15	1	18	17	1	573	1	93.75	94.4444	0.932044	0.694444
chr1	18820801	18821200	400	*	16	0	16	18	0	18	574	1	0	0	0.932044	0
chr1	19009201	19009600	400	*	29	6	23	25	9	16	575	1	20.6897	36	0.932044	15.3103
chr1	19009601	19010000	400	*	24	22	2	18	15	3	576	1	91.6667	83.3333	0.932044	-8.33333
chr1	19037201	19037600	400	*	164	113	51	261	177	84	577	4	68.9024	67.8161	0.932044	-1.08635
chr1	19102801	19103200	400	*	227	102	125	257	113	144	578	4	44.9339	43.9689	0.932044	-0.965049
chr1	19103201	19103600	400	*	225	68	157	252	79	173	579	4	30.2222	31.3492	0.932044	1.12698
chr1	19104401	19104800	400	*	35	1	34	41	0	41	580	1	2.85714	0	0.932044	-2.85714
chr1	19105201	19105600	400	*	22	14	8	19	15	4	581	1	63.6364	78.9474	0.932044	15.311
chr1	19109601	19110000	400	*	94	13	81	135	10	125	582	3	13.8298	7.40741	0.866596	-6.42238
chr1	19110001	19110400	400	*	66	9	57	93	14	79	583	2	13.6364	15.0538	0.932044	1.4174
chr1	19110801	19111200	400	*	180	52	128	218	91	127	584	3	28.8889	41.7431	0.368324	12.8542
chr1	19111201	19111600	400	*	289	127	162	365	210	155	585	5	43.9446	57.5342	0.111669	13.5896
chr1	19122401	19122800	400	*	133	61	72	138	69	69	586	4	45.8647	50	0.932044	4.13534
chr1	19209601	19210000	400	*	327	7	320	287	11	276	587	8	2.14067	3.83275	0.932044	1.69208
chr1	19210001	19210400	400	*	461	10	451	511	16	495	588	10	2.1692	3.13112	0.932044	0.961918
chr1	19210401	19210800	400	*	109	9	100	106	9	97	589	3	8.25688	8.49057	0.932044	0.233685
chr1	19210801	19211200	400	*	71	7	64	93	11	82	590	1	9.85915	11.828	0.932044	1.9688
chr1	19211201	19211600	400	*	188	8	180	267	23	244	591	3	4.25532	8.61423	0.802043	4.35891
chr1	19212801	19213200	400	*	31	2	29	23	2	21	592	1	6.45161	8.69565	0.932044	2.24404
chr1	19213201	19213600	400	*	34	9	25	31	11	20	593	1	26.4706	35.4839	0.932044	9.01328
chr1	19214001	19214400	400	*	70	18	52	41	9	32	594	2	25.7143	21.9512	0.932044	-3.76307
chr1	19214401	19214800	400	*	62	6	56	24	5	19	595	2	9.67742	20.8333	0.932044	11.1559
chr1	19227201	19227600	400	*	108	55	53	143	67	76	596	2	50.9259	46.8531	0.932044	-4.07278
chr1	19233601	19234000	400	*	113	14	99	163	25	138	597	2	12.3894	15.3374	0.932044	2.94804
chr1	19234001	19234400	400	*	291	25	266	266	30	236	598	8	8.59107	11.2782	0.932044	2.68713
chr1	19234401	19234800	400	*	298	30	268	219	33	186	599	6	10.0671	15.0685	0.839825	5.00138
chr1	19234801	19235200	400	*	180	5	175	128	4	124	600	3	2.77778	3.125	0.932044	0.347222
chr1	19236801	19237200	400	*	396	52	344	374	63	311	601	4	13.1313	16.8449	0.915562	3.71361
chr1	19237201	19237600	400	*	187	79	108	187	79	108	602	4	42.246	42.246	0.932044	0
chr1	19258801	19259200	400	*	161	97	64	219	136	83	603	3	60.2484	62.1005	0.932044	1.85201
chr1	19266001	19266400	400	*	189	180	9	140	137	3	604	7	95.2381	97.8571	0.932044	2.61905
chr1	19266401	19266800	400	*	28	3	25	19	1	18	605	1	10.7143	5.26316	0.932044	-5.45113
chr1	19283201	19283600	400	*	150	149	1	178	165	13	606	2	99.3333	92.6966	0.269238	-6.6367
chr1	19283601	19284000	400	*	574	375	199	714	436	278	607	8	65.331	61.0644	0.860094	-4.26658
chr1	19380401	19380800	400	*	26	18	8	27	20	7	608	1	69.2308	74.0741	0.932044	4.8433
chr1	19380801	19381200	400	*	20	2	18	22	0	22	609	1	10	0	0.932044	-10
chr1	19460401	19460800	400	*	193	122	71	228	142	86	610	6	63.2124	62.2807	0.932044	-0.931733
chr1	19778801	19779200	400	*	75	40	35	82	43	39	611	2	53.3333	52.439	0.932044	-0.894309
chr1	19950801	19951200	400	*	13	11	2	33	25	8	612	1	84.6154	75.7576	0.932044	-8.85781
chr1	19951201	19951600	400	*	19	6	13	32	1	31	613	1	31.5789	3.125	0.353967	-28.4539
chr1	19952001	19952400	400	*	21	12	9	19	18	1	614	1	57.1429	94.7368	0.380284	37.594
chr1	19968801	19969200	400	*	36	4	32	31	4	27	615	1	11.1111	12.9032	0.932044	1.79211
chr1	20042001	20042400	400	*	65	32	33	54	24	30	616	2	49.2308	44.4444	0.932044	-4.78632
chr1	20044801	20045200	400	*	63	41	22	48	30	18	617	2	65.0794	62.5	0.932044	-2.57937
chr1	20045201	20045600	400	*	27	18	9	22	17	5	618	1	66.6667	77.2727	0.932044	10.6061
chr1	20091201	20091600	400	*	40	17	23	48	22	26	619	2	42.5	45.8333	0.932044	3.33333
chr1	20091601	20092000	400	*	21	21	0	24	23	1	620	1	100	95.8333	0.932044	-4.16667
chr1	20138001	20138400	400	*	96	77	19	117	90	27	621	1	80.2083	76.9231	0.932044	-3.28526
chr1	20138401	20138800	400	*	99	3	96	122	7	115	622	1	3.0303	5.7377	0.932044	2.7074
chr1	20193201	20193600	400	*	15	13	2	33	30	3	623	1	86.6667	90.9091	0.932044	4.24242
chr1	20193601	20194000	400	*	15	3	12	37	2	35	624	1	20	5.40541	0.890285	-14.5946
chr1	20260401	20260800	400	*	62	28	34	120	42	78	625	3	45.1613	35	0.932044	-10.1613
chr1	20346001	20346400	400	*	93	60	33	63	39	24	626	3	64.5161	61.9048	0.932044	-2.61137
chr1	20379201	20379600	400	*	44	25	19	72	37	35	627	3	56.8182	51.3889	0.932044	-5.42929
chr1	20470801	20471200	400	*	20	11	9	20	13	7	628	1	55	65	0.932044	10
chr1	20478001	20478400	400	*	85	30	55	81	23	58	629	3	35.2941	28.3951	0.932044	-6.89906
chr1	20480401	20480800	400	*	63	30	33	68	34	34	630	4	47.619	50	0.932044	2.38095
chr1	20559601	20560000	400	*	118	63	55	136	65	71	631	3	53.3898	47.7941	0.932044	-5.59571
chr1	20594401	20594800	400	*	20	5	15	44	17	27	632	1	25	38.6364	0.932044	13.6364
chr1	20670401	20670800	400	*	45	27	18	66	36	30	633	2	60	54.5455	0.932044	-5.45455
chr1	20676801	20677200	400	*	41	22	19	46	27	19	634	2	53.6585	58.6957	0.932044	5.03712
chr1	20686401	20686800	400	*	82	30	52	135	54	81	635	2	36.5854	40	0.932044	3.41463
chr1	20719601	20720000	400	*	29	14	15	43	22	21	636	2	48.2759	51.1628	0.932044	2.88693
chr1	20753601	20754000	400	*	82	53	29	130	73	57	637	3	64.6341	56.1538	0.932044	-8.4803
chr1	20772401	20772800	400	*	16	1	15	34	5	29	638	1	6.25	14.7059	0.932044	8.45588
chr1	20772801	20773200	400	*	17	16	1	32	28	4	639	1	94.1176	87.5	0.932044	-6.61765
chr1	20816801	20817200	400	*	78	38	40	133	67	66	640	2	48.7179	50.3759	0.932044	1.65799
chr1	20817201	20817600	400	*	40	39	1	67	59	8	641	1	97.5	88.0597	0.906982	-9.4403
chr1	20820401	20820800	400	*	17	9	8	16	6	10	642	1	52.9412	37.5	0.932044	-15.4412
chr1	20867601	20868000	400	*	45	26	19	81	27	54	643	4	57.7778	33.3333	0.372236	-24.4444
chr1	20890401	20890800	400	*	42	2	40	40	2	38	644	2	4.7619	5	0.932044	0.238095
chr1	20890801	20891200	400	*	481	21	460	502	13	489	645	14	4.3659	2.58964	0.921909	-1.77626
chr1	20891201	20891600	400	*	256	34	222	222	32	190	646	6	13.2812	14.4144	0.932044	1.13316
chr1	20905201	20905600	400	*	15	11	4	17	8	9	647	1	73.3333	47.0588	0.927263	-26.2745
chr1	20907601	20908000	400	*	126	72	54	184	97	87	648	3	57.1429	52.7174	0.932044	-4.42547
chr1	20913201	20913600	400	*	119	59	60	156	71	85	649	2	49.5798	45.5128	0.932044	-4.06701
chr1	20934001	20934400	400	*	13	1	12	18	0	18	650	1	7.69231	0	0.932044	-7.69231
chr1	20935201	20935600	400	*	265	204	61	319	217	102	651	7	76.9811	68.0251	0.511902	-8.95605
chr1	20954401	20954800	400	*	42	40	2	64	48	16	652	1	95.2381	75	0.344803	-20.2381
chr1	20954801	20955200	400	*	49	7	42	68	5	63	653	1	14.2857	7.35294	0.932044	-6.93277
chr1	20958401	20958800	400	*	214	109	105	230	125	105	654	3	50.9346	54.3478	0.932044	3.41325
chr1	20958801	20959200	400	*	71	67	4	77	66	11	655	1	94.3662	85.7143	0.842646	-8.65191
chr1	20998001	20998400	400	*	43	17	26	49	23	26	656	2	39.5349	46.9388	0.932044	7.40389
chr1	20998401	20998800	400	*	44	16	28	49	19	30	657	2	36.3636	38.7755	0.932044	2.41187
chr1	21021601	21022000	400	*	44	40	4	51	44	7	658	2	90.9091	86.2745	0.932044	-4.63458
chr1	21065201	21065600	400	*	137	102	35	156	98	58	659	4	74.4526	62.8205	0.65952	-11.632
chr1	21066801	21067200	400	*	44	22	22	71	33	38	660	2	50	46.4789	0.932044	-3.52113
chr1	21068001	21068400	400	*	23	0	23	11	0	11	661	1	0	0	0.932044	0
chr1	21070401	21070800	400	*	20	20	0	20	19	1	662	1	100	95	0.932044	-5
chr1	21070801	21071200	400	*	20	0	20	21	3	18	663	1	0	14.2857	0.932044	14.2857
chr1	21073601	21074000	400	*	14	13	1	16	15	1	664	1	92.8571	93.75	0.932044	0.892857
chr1	21079201	21079600	400	*	80	5	75	67	3	64	665	2	6.25	4.47761	0.932044	-1.77239
chr1	21079601	21080000	400	*	119	9	110	128	12	116	666	4	7.56303	9.375	0.932044	1.81197
chr1	21080001	21080400	400	*	137	72	65	122	54	68	667	5	52.5547	44.2623	0.932044	-8.29245
chr1	21080401	21080800	400	*	120	99	21	103	89	14	668	6	82.5	86.4078	0.932044	3.90777
chr1	21096801	21097200	400	*	484	361	123	532	400	132	669	10	74.5868	75.188	0.932044	0.601193
chr1	21124401	21124800	400	*	69	43	26	93	56	37	670	3	62.3188	60.2151	0.932044	-2.10379
chr1	21141201	21141600	400	*	32	28	4	45	42	3	671	2	87.5	93.3333	0.932044	5.83333
chr1	21141601	21142000	400	*	36	21	15	50	28	22	672	2	58.3333	56	0.932044	-2.33333
chr1	21166001	21166400	400	*	48	1	47	42	2	40	673	2	2.08333	4.7619	0.932044	2.67857
chr1	21166401	21166800	400	*	47	4	43	61	6	55	674	2	8.51064	9.83607	0.932044	1.32543
chr1	21201201	21201600	400	*	118	36	82	122	29	93	675	2	30.5085	23.7705	0.932044	-6.73798
chr1	21201601	21202000	400	*	234	83	151	258	80	178	676	6	35.4701	31.0078	0.932044	-4.46233
chr1	21202001	21202400	400	*	120	53	67	116	39	77	677	4	44.1667	33.6207	0.851375	-10.546
chr1	21218001	21218400	400	*	25	0	25	16	0	16	678	1	0	0	0.932044	0
chr1	21218401	21218800	400	*	23	1	22	16	0	16	679	1	4.34783	0	0.932044	-4.34783
chr1	21268801	21269200	400	*	146	102	44	182	120	62	680	5	69.863	65.9341	0.932044	-3.92895
chr1	21281201	21281600	400	*	24	24	0	28	24	4	681	1	100	85.7143	0.856804	-14.2857
chr1	21333601	21334000	400	*	55	33	22	66	39	27	682	3	60	59.0909	0.932044	-0.909091
chr1	21360401	21360800	400	*	26	19	7	23	13	10	683	1	73.0769	56.5217	0.932044	-16.5552
chr1	21404801	21405200	400	*	71	58	13	131	100	31	684	5	81.6901	76.3359	0.932044	-5.35426
chr1	21496401	21496800	400	*	50	26	24	78	33	45	685	2	52	42.3077	0.932044	-9.69231
chr1	21510401	21510800	400	*	111	72	39	97	57	40	686	3	64.8649	58.7629	0.932044	-6.10198
chr1	21520001	21520400	400	*	39	37	2	31	28	3	687	2	94.8718	90.3226	0.932044	-4.54921
chr1	21520401	21520800	400	*	92	49	43	112	64	48	688	4	53.2609	57.1429	0.932044	3.88199
chr1	21520801	21521200	400	*	20	17	3	31	24	7	689	1	85	77.4194	0.932044	-7.58065
chr1	21617201	21617600	400	*	75	68	7	79	71	8	690	2	90.6667	89.8734	0.932044	-0.793249
chr1	21617601	21618000	400	*	36	0	36	39	3	36	691	1	0	7.69231	0.932044	7.69231
chr1	21673601	21674000	400	*	28	2	26	37	3	34	692	1	7.14286	8.10811	0.932044	0.965251
chr1	21780401	21780800	400	*	78	36	42	115	58	57	693	2	46.1538	50.4348	0.932044	4.28094
chr1	21960401	21960800	400	*	75	12	63	69	16	53	694	2	16	23.1884	0.932044	7.18841
chr1	21960801	21961200	400	*	58	6	52	60	12	48	695	2	10.3448	20	0.932044	9.65517
chr1	21961201	21961600	400	*	15	0	15	23	0	23	696	1	0	0	0.932044	0
chr1	21961601	21962000	400	*	98	7	91	82	2	80	697	3	7.14286	2.43902	0.932044	-4.70383
chr1	21962001	21962400	400	*	86	6	80	85	8	77	698	4	6.97674	9.41176	0.932044	2.43502
chr1	21972801	21973200	400	*	46	42	4	56	55	1	699	2	91.3043	98.2143	0.932044	6.90994
chr1	21973201	21973600	400	*	68	43	25	84	53	31	700	3	63.2353	63.0952	0.932044	-0.140056
chr1	22012401	22012800	400	*	57	34	23	37	17	20	701	2	59.6491	45.9459	0.932044	-13.7032
chr1	22012801	22013200	400	*	28	28	0	21	17	4	702	1	100	80.9524	0.573172	-19.0476
chr1	22061201	22061600	400	*	169	136	33	175	139	36	703	5	80.4734	79.4286	0.932044	-1.0448
chr1	22061601	22062000	400	*	36	36	0	34	30	4	704	1	100	88.2353	0.688733	-11.7647
chr1	22129201	22129600	400	*	19	1	18	18	0	18	705	1	5.26316	0	0.932044	-5.26316
chr1	22129601	22130000	400	*	38	37	1	36	35	1	706	2	97.3684	97.2222	0.932044	-0.146199
chr1	22159601	22160000	400	*	200	160	40	259	204	55	707	5	80	78.7645	0.932044	-1.23552
chr1	22160001	22160400	400	*	40	40	0	51	49	2	708	1	100	96.0784	0.932044	-3.92157
chr1	22208401	22208800	400	*	51	29	22	61	35	26	709	2	56.8627	57.377	0.932044	0.514304
chr1	22208801	22209200	400	*	46	24	22	50	21	29	710	2	52.1739	42	0.932044	-10.1739
chr1	22210801	22211200	400	*	176	110	66	261	141	120	711	6	62.5	54.023	0.816656	-8.47701
chr1	22260801	22261200	400	*	72	55	17	132	91	41	712	4	76.3889	68.9394	0.932044	-7.44949
chr1	22261201	22261600	400	*	37	17	20	66	37	29	713	2	45.9459	56.0606	0.932044	10.1147
chr1	22268401	22268800	400	*	37	1	36	48	1	47	714	1	2.7027	2.08333	0.932044	-0.619369
chr1	22268801	22269200	400	*	111	68	43	140	96	44	715	3	61.2613	68.5714	0.932044	7.31017
chr1	22288401	22288800	400	*	81	51	30	84	54	30	716	3	62.963	64.2857	0.932044	1.32275
chr1	22296801	22297200	400	*	197	144	53	213	155	58	717	6	73.0964	72.77	0.932044	-0.326494
chr1	22382001	22382400	400	*	119	70	49	199	114	85	718	7	58.8235	57.2864	0.932044	-1.5371
chr1	22390801	22391200	400	*	48	43	5	61	56	5	719	1	89.5833	91.8033	0.932044	2.21995
chr1	22391201	22391600	400	*	141	89	52	177	115	62	720	3	63.1206	64.9718	0.932044	1.85118
chr1	22398001	22398400	400	*	68	51	17	66	48	18	721	2	75	72.7273	0.932044	-2.27273
chr1	22398401	22398800	400	*	182	127	55	235	158	77	722	5	69.7802	67.234	0.932044	-2.54618
chr1	22401601	22402000	400	*	53	6	47	72	2	70	723	1	11.3208	2.77778	0.757048	-8.54298
chr1	22402001	22402400	400	*	73	56	17	106	72	34	724	2	76.7123	67.9245	0.932044	-8.7878
chr1	22483601	22484000	400	*	30	21	9	44	36	8	725	1	70	81.8182	0.932044	11.8182
chr1	22510401	22510800	400	*	24	8	16	27	8	19	726	1	33.3333	29.6296	0.932044	-3.7037
chr1	22533201	22533600	400	*	212	10	202	483	20	463	727	13	4.71698	4.14079	0.932044	-0.576194
chr1	22534001	22534400	400	*	200	8	192	336	23	313	728	8	4	6.84524	0.932044	2.84524
chr1	22600801	22601200	400	*	122	66	56	145	87	58	729	3	54.0984	60	0.932044	5.90164
chr1	22604001	22604400	400	*	121	73	48	192	109	83	730	3	60.3306	56.7708	0.932044	-3.55975
chr1	22728001	22728400	400	*	140	95	45	130	78	52	731	6	67.8571	60	0.932044	-7.85714
chr1	22805601	22806000	400	*	33	1	32	40	2	38	732	2	3.0303	5	0.932044	1.9697
chr1	22894801	22895200	400	*	294	208	86	330	196	134	733	8	70.7483	59.3939	0.239875	-11.3544
chr1	23012801	23013200	400	*	36	35	1	44	38	6	734	2	97.2222	86.3636	0.865269	-10.8586
chr1	23026801	23027200	400	*	464	376	88	586	477	109	735	12	81.0345	81.3993	0.932044	0.364835
chr1	23041601	23042000	400	*	48	29	19	105	62	43	736	3	60.4167	59.0476	0.932044	-1.36905
chr1	23059201	23059600	400	*	81	51	30	76	43	33	737	3	62.963	56.5789	0.932044	-6.38402
chr1	23101601	23102000	400	*	368	271	97	359	256	103	738	8	73.6413	71.3092	0.932044	-2.33211
chr1	23102001	23102400	400	*	102	98	4	94	91	3	739	2	96.0784	96.8085	0.932044	0.730079
chr1	23107201	23107600	400	*	729	622	107	890	751	139	740	14	85.3224	84.382	0.932044	-0.940337
chr1	23154401	23154800	400	*	37	31	6	56	41	15	741	1	83.7838	73.2143	0.932044	-10.5695
chr1	23154801	23155200	400	*	35	0	35	56	0	56	742	1	0	0	0.932044	0
chr1	23184401	23184800	400	*	44	19	25	58	31	27	743	2	43.1818	53.4483	0.932044	10.2665
chr1	23214801	23215200	400	*	74	36	38	109	51	58	744	3	48.6486	46.789	0.932044	-1.85966
chr1	23246801	23247200	400	*	75	32	43	63	23	40	745	2	42.6667	36.5079	0.932044	-6.15873
chr1	23248001	23248400	400	*	146	73	73	214	85	129	746	4	50	39.7196	0.745117	-10.2804
chr1	23254001	23254400	400	*	439	330	109	498	379	119	747	5	75.1708	76.1044	0.932044	0.933575
chr1	23256401	23256800	400	*	45	1	44	84	8	76	748	3	2.22222	9.52381	0.919641	7.30159
chr1	23256801	23257200	400	*	310	24	286	239	34	205	749	8	7.74194	14.2259	0.478386	6.48401
chr1	23343201	23343600	400	*	14	4	10	19	5	14	750	1	28.5714	26.3158	0.932044	-2.25564
chr1	23344401	23344800	400	*	17	17	0	21	20	1	751	1	100	95.2381	0.932044	-4.7619
chr1	23352401	23352800	400	*	87	50	37	125	80	45	752	3	57.4713	64	0.932044	6.52874
chr1	23352801	23353200	400	*	28	25	3	42	41	1	753	1	89.2857	97.619	0.932044	8.33333
chr1	23354401	23354800	400	*	109	58	51	119	62	57	754	2	53.211	52.1008	0.932044	-1.11017
chr1	23372801	23373200	400	*	10	2	8	19	0	19	755	1	20	0	0.852541	-20
chr1	23378401	23378800	400	*	194	141	53	177	122	55	756	5	72.6804	68.9266	0.932044	-3.75386
chr1	23378801	23379200	400	*	25	25	0	27	24	3	757	1	100	88.8889	0.932044	-11.1111
chr1	23382401	23382800	400	*	77	2	75	66	1	65	758	4	2.5974	1.51515	0.932044	-1.08225
chr1	23383201	23383600	400	*	21	4	17	47	1	46	759	1	19.0476	2.12766	0.577926	-16.92
chr1	23392001	23392400	400	*	152	95	57	202	127	75	760	6	62.5	62.8713	0.932044	0.371287
chr1	23402801	23403200	400	*	22	5	17	40	15	25	761	1	22.7273	37.5	0.932044	14.7727
chr1	23489601	23490000	400	*	96	64	32	110	79	31	762	3	66.6667	71.8182	0.932044	5.15152
chr1	23499201	23499600	400	*	39	21	18	44	18	26	763	1	53.8462	40.9091	0.932044	-12.9371
chr1	23524401	23524800	400	*	22	5	17	29	11	18	764	1	22.7273	37.931	0.932044	15.2038
chr1	23538401	23538800	400	*	98	19	79	173	21	152	765	3	19.3878	12.1387	0.854214	-7.24903
chr1	23584401	23584800	400	*	36	30	6	40	40	0	766	1	83.3333	100	0.371277	16.6667
chr1	23612801	23613200	400	*	30	15	15	30	15	15	767	2	50	50	0.932044	0
chr1	23613201	23613600	400	*	56	53	3	60	56	4	768	4	94.6429	93.3333	0.932044	-1.30952
chr1	23656401	23656800	400	*	152	87	65	174	98	76	769	4	57.2368	56.3218	0.932044	-0.915003
chr1	23670401	23670800	400	*	176	110	66	194	118	76	770	6	62.5	60.8247	0.932044	-1.67526
chr1	23682001	23682400	400	*	19	0	19	11	0	11	771	1	0	0	0.932044	0
chr1	23722001	23722400	400	*	56	28	28	66	30	36	772	2	50	45.4545	0.932044	-4.54545
chr1	23723201	23723600	400	*	29	14	15	26	6	20	773	1	48.2759	23.0769	0.810446	-25.1989
chr1	23746401	23746800	400	*	118	81	37	201	140	61	774	4	68.6441	69.6517	0.932044	1.00767
chr1	23761201	23761600	400	*	83	33	50	117	52	65	775	3	39.759	44.4444	0.932044	4.68541
chr1	23761601	23762000	400	*	249	8	241	337	15	322	776	5	3.21285	4.45104	0.932044	1.23819
chr1	23762001	23762400	400	*	123	7	116	126	2	124	777	3	5.69106	1.5873	0.833318	-4.10376
chr1	23762401	23762800	400	*	178	4	174	246	15	231	778	7	2.24719	6.09756	0.81655	3.85037
chr1	23762801	23763200	400	*	77	4	73	89	2	87	779	4	5.19481	2.24719	0.932044	-2.94761
chr1	23790401	23790800	400	*	116	59	57	106	49	57	780	4	50.8621	46.2264	0.932044	-4.63565
chr1	23826801	23827200	400	*	69	21	48	105	26	79	781	4	30.4348	24.7619	0.932044	-5.67288
chr1	23848401	23848800	400	*	166	100	66	214	134	80	782	3	60.241	62.6168	0.932044	2.37586
chr1	23869201	23869600	400	*	96	40	56	116	44	72	783	2	41.6667	37.931	0.932044	-3.73563
chr1	23869601	23870000	400	*	95	82	13	118	79	39	784	2	86.3158	66.9492	0.151623	-19.3666
chr1	23904801	23905200	400	*	61	28	33	65	33	32	785	2	45.9016	50.7692	0.932044	4.86759
chr1	23905201	23905600	400	*	60	55	5	64	62	2	786	2	91.6667	96.875	0.932044	5.20833
chr1	23910001	23910400	400	*	42	31	11	53	45	8	787	2	73.8095	84.9057	0.932044	11.0961
chr1	23910401	23910800	400	*	42	17	25	52	26	26	788	2	40.4762	50	0.932044	9.52381
chr1	23919201	23919600	400	*	257	130	127	239	121	118	789	5	50.5837	50.6276	0.932044	0.0439575
chr1	23922001	23922400	400	*	42	4	38	49	2	47	790	2	9.52381	4.08163	0.932044	-5.44218
chr1	23922401	23922800	400	*	612	32	580	581	35	546	791	13	5.22876	6.0241	0.932044	0.795338
chr1	23943601	23944000	400	*	61	31	30	79	32	47	792	2	50.8197	40.5063	0.932044	-10.3133
chr1	23948801	23949200	400	*	85	47	38	91	60	31	793	5	55.2941	65.9341	0.927971	10.6399
chr1	23986801	23987200	400	*	39	4	35	51	3	48	794	1	10.2564	5.88235	0.932044	-4.37406
chr1	23987201	23987600	400	*	42	37	5	52	47	5	795	1	88.0952	90.3846	0.932044	2.28938
chr1	24005201	24005600	400	*	354	6	348	256	0	256	796	12	1.69492	0	0.654488	-1.69492
chr1	24005601	24006000	400	*	48	3	45	43	0	43	797	2	6.25	0	0.932044	-6.25
chr1	24036401	24036800	400	*	52	52	0	81	76	5	798	1	100	93.8272	0.913645	-6.17284
chr1	24036801	24037200	400	*	52	0	52	81	6	75	799	1	0	7.40741	0.783986	7.40741
chr1	24086801	24087200	400	*	55	26	29	91	46	45	800	2	47.2727	50.5495	0.932044	3.27672
chr1	24087201	24087600	400	*	27	27	0	46	41	5	801	1	100	89.1304	0.907897	-10.8696
chr1	24099601	24100000	400	*	419	11	408	721	8	713	802	14	2.6253	1.10957	0.806525	-1.51573
chr1	24100001	24100400	400	*	130	4	126	137	5	132	803	4	3.07692	3.64964	0.932044	0.572712
chr1	24108001	24108400	400	*	154	106	48	92	55	37	804	5	68.8312	59.7826	0.92845	-9.04856
chr1	24109201	24109600	400	*	119	108	11	99	78	21	805	2	90.7563	78.7879	0.508266	-11.9684
chr1	24121601	24122000	400	*	218	150	68	254	159	95	806	5	68.8073	62.5984	0.932044	-6.20891
chr1	24176001	24176400	400	*	67	47	20	87	60	27	807	3	70.1493	68.9655	0.932044	-1.18374
chr1	24176401	24176800	400	*	51	23	28	81	43	38	808	3	45.098	53.0864	0.932044	7.98838
chr1	24184801	24185200	400	*	23	19	4	46	43	3	809	1	82.6087	93.4783	0.932044	10.8696
chr1	24185201	24185600	400	*	69	38	31	132	78	54	810	3	55.0725	59.0909	0.932044	4.01845
chr1	24196801	24197200	400	*	21	15	6	19	8	11	811	1	71.4286	42.1053	0.849589	-29.3233
chr1	24231601	24232000	400	*	62	25	37	84	33	51	812	2	40.3226	39.2857	0.932044	-1.03687
chr1	24237201	24237600	400	*	29	8	21	33	16	17	813	1	27.5862	48.4848	0.863381	20.8986
chr1	24239201	24239600	400	*	119	81	38	166	104	62	814	4	68.0672	62.6506	0.932044	-5.41662
chr1	24246401	24246800	400	*	194	137	57	238	177	61	815	7	70.6186	74.3697	0.932044	3.75119
chr1	24246801	24247200	400	*	99	60	39	153	93	60	816	3	60.6061	60.7843	0.932044	0.178253
chr1	24247601	24248000	400	*	101	52	49	120	64	56	817	3	51.4851	53.3333	0.932044	1.84818
chr1	24264801	24265200	400	*	74	31	43	88	37	51	818	2	41.8919	42.0455	0.932044	0.153563
chr1	24272801	24273200	400	*	14	14	0	16	16	0	819	1	100	100	0.932044	0
chr1	24273201	24273600	400	*	12	0	12	15	0	15	820	1	0	0	0.932044	0
chr1	24285601	24286000	400	*	246	156	90	334	202	132	821	5	63.4146	60.479	0.932044	-2.93559
chr1	24286001	24286400	400	*	59	57	2	80	73	7	822	1	96.6102	91.25	0.932044	-5.36017
chr1	24292401	24292800	400	*	23	13	10	30	15	15	823	1	56.5217	50	0.932044	-6.52174
chr1	24312001	24312400	400	*	158	112	46	207	135	72	824	5	70.8861	65.2174	0.932044	-5.66868
chr1	24322801	24323200	400	*	134	71	63	184	103	81	825	3	52.9851	55.9783	0.932044	2.99319
chr1	24329601	24330000	400	*	431	331	100	295	231	64	826	10	76.7981	78.3051	0.932044	1.50694
chr1	24372401	24372800	400	*	86	75	11	50	41	9	827	2	87.2093	82	0.932044	-5.2093
chr1	24385601	24386000	400	*	256	164	92	284	164	120	828	3	64.0625	57.7465	0.886632	-6.31602
chr1	24388801	24389200	400	*	179	78	101	175	75	100	829	3	43.5754	42.8571	0.932044	-0.718276
chr1	24496801	24497200	400	*	138	93	45	96	60	36	830	3	67.3913	62.5	0.932044	-4.8913
chr1	24584401	24584800	400	*	158	75	83	188	97	91	831	4	47.4684	51.5957	0.932044	4.12739
chr1	24586401	24586800	400	*	59	5	54	48	4	44	832	2	8.47458	8.33333	0.932044	-0.141243
chr1	24587201	24587600	400	*	210	29	181	213	21	192	833	6	13.8095	9.85915	0.932044	-3.95037
chr1	24648401	24648800	400	*	119	70	49	166	105	61	834	3	58.8235	63.253	0.932044	4.42948
chr1	24678401	24678800	400	*	516	18	498	506	10	496	835	11	3.48837	1.97628	0.932044	-1.51209
chr1	24685201	24685600	400	*	34	2	32	53	0	53	836	1	5.88235	0	0.907221	-5.88235
chr1	24685601	24686000	400	*	97	70	27	132	101	31	837	3	72.1649	76.5152	0.932044	4.3502
chr1	24689201	24689600	400	*	50	4	46	54	2	52	838	1	8	3.7037	0.932044	-4.2963
chr1	24689601	24690000	400	*	100	99	1	102	99	3	839	2	99	97.0588	0.932044	-1.94118
chr1	24694401	24694800	400	*	71	29	42	67	27	40	840	2	40.8451	40.2985	0.932044	-0.546563
chr1	24694801	24695200	400	*	72	33	39	67	43	24	841	2	45.8333	64.1791	0.646165	18.3458
chr1	24707601	24708000	400	*	120	79	41	109	73	36	842	3	65.8333	66.9725	0.932044	1.13914
chr1	24711201	24711600	400	*	14	4	10	16	0	16	843	1	28.5714	0	0.624777	-28.5714
chr1	24721201	24721600	400	*	75	41	34	56	29	27	844	2	54.6667	51.7857	0.932044	-2.88095
chr1	24747601	24748000	400	*	51	31	20	145	97	48	845	3	60.7843	66.8966	0.932044	6.11224
chr1	24760801	24761200	400	*	67	27	40	103	25	78	846	3	40.2985	24.2718	0.645105	-16.0267
chr1	24766401	24766800	400	*	34	12	22	31	15	16	847	1	35.2941	48.3871	0.932044	13.093
chr1	24793201	24793600	400	*	16	8	8	19	13	6	848	1	50	68.4211	0.932044	18.4211
chr1	24811601	24812000	400	*	20	19	1	29	24	5	849	1	95	82.7586	0.932044	-12.2414
chr1	24812001	24812400	400	*	107	59	48	137	66	71	850	3	55.1402	48.1752	0.932044	-6.965
chr1	24837201	24837600	400	*	22	8	14	18	8	10	851	1	36.3636	44.4444	0.932044	8.08081
chr1	24844401	24844800	400	*	182	91	91	206	97	109	852	4	50	47.0874	0.932044	-2.91262
chr1	24939201	24939600	400	*	33	15	18	55	25	30	853	2	45.4545	45.4545	0.932044	0
chr1	24940401	24940800	400	*	114	53	61	149	69	80	854	3	46.4912	46.3087	0.932044	-0.182503
chr1	24942801	24943200	400	*	18	5	13	27	13	14	855	1	27.7778	48.1481	0.932044	20.3704
chr1	24964001	24964400	400	*	131	58	73	161	76	85	856	4	44.2748	47.205	0.932044	2.93016
chr1	24992401	24992800	400	*	132	55	77	203	83	120	857	2	41.6667	40.8867	0.932044	-0.779967
chr1	25010401	25010800	400	*	63	4	59	70	5	65	858	1	6.34921	7.14286	0.932044	0.793651
chr1	25010801	25011200	400	*	62	60	2	70	67	3	859	1	96.7742	95.7143	0.932044	-1.05991
chr1	25117601	25118000	400	*	168	88	80	235	115	120	860	4	52.381	48.9362	0.932044	-3.44478
chr1	25177201	25177600	400	*	26	21	5	22	18	4	861	1	80.7692	81.8182	0.932044	1.04895
chr1	25177601	25178000	400	*	130	42	88	140	26	114	862	3	32.3077	18.5714	0.410189	-13.7363
chr1	25178001	25178400	400	*	29	21	8	54	31	23	863	1	72.4138	57.4074	0.932044	-15.0064
chr1	25207201	25207600	400	*	48	26	22	104	52	52	864	2	54.1667	50	0.932044	-4.16667
chr1	25236001	25236400	400	*	16	14	2	30	26	4	865	1	87.5	86.6667	0.932044	-0.833333
chr1	25236401	25236800	400	*	28	14	14	54	26	28	866	2	50	48.1481	0.932044	-1.85185
chr1	25275601	25276000	400	*	48	26	22	60	27	33	867	2	54.1667	45	0.932044	-9.16667
chr1	25303601	25304000	400	*	112	73	39	122	75	47	868	3	65.1786	61.4754	0.932044	-3.70316
chr1	25320801	25321200	400	*	89	43	46	90	49	41	869	2	48.3146	54.4444	0.932044	6.12984
chr1	25326001	25326400	400	*	155	109	46	187	123	64	870	3	70.3226	65.7754	0.932044	-4.54718
chr1	25394001	25394400	400	*	47	23	24	76	33	43	871	2	48.9362	43.4211	0.932044	-5.51512
chr1	25423201	25423600	400	*	70	40	30	85	53	32	872	2	57.1429	62.3529	0.932044	5.21008
chr1	25423601	25424000	400	*	145	99	46	170	107	63	873	4	68.2759	62.9412	0.932044	-5.33469
chr1	25472001	25472400	400	*	60	30	30	81	39	42	874	2	50	48.1481	0.932044	-1.85185
chr1	25679601	25680000	400	*	50	24	26	51	27	24	875	3	48	52.9412	0.932044	4.94118
chr1	25717201	25717600	400	*	90	43	47	67	33	34	876	2	47.7778	49.2537	0.932044	1.47595
chr1	25750801	25751200	400	*	30	26	4	42	36	6	877	2	86.6667	85.7143	0.932044	-0.952381
chr1	25757601	25758000	400	*	200	108	92	166	82	84	878	4	54	49.3976	0.932044	-4.60241
chr1	25829201	25829600	400	*	171	40	131	176	18	158	879	6	23.3918	10.2273	0.161483	-13.1645
chr1	25829601	25830000	400	*	67	1	66	115	2	113	880	3	1.49254	1.73913	0.932044	0.246593
chr1	25830001	25830400	400	*	16	1	15	23	1	22	881	1	6.25	4.34783	0.932044	-1.90217
chr1	25910001	25910400	400	*	67	37	30	60	32	28	882	3	55.2239	53.3333	0.932044	-1.89055
chr1	25932801	25933200	400	*	25	23	2	33	31	2	883	1	92	93.9394	0.932044	1.93939
chr1	25933201	25933600	400	*	25	0	25	33	3	30	884	1	0	9.09091	0.932044	9.09091
chr1	26201601	26202000	400	*	23	3	20	16	0	16	885	1	13.0435	0	0.932044	-13.0435
chr1	26202001	26202400	400	*	51	33	18	43	28	15	886	2	64.7059	65.1163	0.932044	0.410397
chr1	26242001	26242400	400	*	147	87	60	225	129	96	887	4	59.1837	57.3333	0.932044	-1.85034
chr1	26327601	26328000	400	*	49	21	28	101	38	63	888	2	42.8571	37.6238	0.932044	-5.23338
chr1	26328001	26328400	400	*	66	45	21	129	84	45	889	3	68.1818	65.1163	0.932044	-3.06554
chr1	26333201	26333600	400	*	17	14	3	26	18	8	890	1	82.3529	69.2308	0.932044	-13.1222
chr1	26339601	26340000	400	*	22	20	2	26	26	0	891	1	90.9091	100	0.932044	9.09091
chr1	26340001	26340400	400	*	21	1	20	28	2	26	892	1	4.7619	7.14286	0.932044	2.38095
chr1	26709601	26710000	400	*	69	40	29	81	55	26	893	2	57.971	67.9012	0.932044	9.93022
chr1	26710001	26710400	400	*	86	44	42	97	44	53	894	2	51.1628	45.3608	0.932044	-5.80197
chr1	26846801	26847200	400	*	27	23	4	29	25	4	895	1	85.1852	86.2069	0.932044	1.02171
chr1	26847201	26847600	400	*	116	63	53	120	57	63	896	3	54.3103	47.5	0.932044	-6.81034
chr1	26949201	26949600	400	*	40	23	17	41	27	14	897	1	57.5	65.8537	0.932044	8.35366
chr1	26985601	26986000	400	*	33	8	25	38	14	24	898	1	24.2424	36.8421	0.932044	12.5997
chr1	26995601	26996000	400	*	151	78	73	174	94	80	899	3	51.6556	54.023	0.932044	2.36736
chr1	27056401	27056800	400	*	62	28	34	90	33	57	900	2	45.1613	36.6667	0.932044	-8.49462
chr1	27126401	27126800	400	*	250	157	93	285	182	103	901	8	62.8	63.8596	0.932044	1.05965
chr1	27181201	27181600	400	*	211	151	60	178	131	47	902	7	71.564	73.5955	0.932044	2.03152
chr1	27207601	27208000	400	*	114	86	28	140	106	34	903	5	75.4386	75.7143	0.932044	0.275689
chr1	27505601	27506000	400	*	41	22	19	58	30	28	904	2	53.6585	51.7241	0.932044	-1.9344
chr1	27506001	27506400	400	*	42	21	21	60	26	34	905	2	50	43.3333	0.932044	-6.66667
chr1	27608801	27609200	400	*	43	19	24	59	22	37	906	2	44.186	37.2881	0.932044	-6.89791
chr1	27614001	27614400	400	*	48	29	19	84	44	40	907	3	60.4167	52.381	0.932044	-8.03571
chr1	27729601	27730000	400	*	14	9	5	18	6	12	908	1	64.2857	33.3333	0.9099	-30.9524
chr1	27736001	27736400	400	*	42	21	21	72	37	35	909	2	50	51.3889	0.932044	1.38889
chr1	27844801	27845200	400	*	56	32	24	86	49	37	910	2	57.1429	56.9767	0.932044	-0.166113
chr1	28024001	28024400	400	*	50	24	26	52	22	30	911	2	48	42.3077	0.932044	-5.69231
chr1	28032801	28033200	400	*	37	20	17	51	32	19	912	2	54.0541	62.7451	0.932044	8.69104
chr1	28250801	28251200	400	*	120	60	60	147	70	77	913	5	50	47.619	0.932044	-2.38095
chr1	28251201	28251600	400	*	125	86	39	103	74	29	914	3	68.8	71.8447	0.932044	3.04466
chr1	28441201	28441600	400	*	75	39	36	132	58	74	915	2	52	43.9394	0.932044	-8.06061
chr1	28458401	28458800	400	*	399	326	73	432	340	92	916	9	81.7043	78.7037	0.932044	-3.00056
chr1	28615601	28616000	400	*	140	91	49	141	87	54	917	3	65	61.7021	0.932044	-3.29787
chr1	28618401	28618800	400	*	27	2	25	20	1	19	918	1	7.40741	5	0.932044	-2.40741
chr1	28787201	28787600	400	*	92	44	48	117	64	53	919	2	47.8261	54.7009	0.932044	6.87477
chr1	29009201	29009600	400	*	156	87	69	138	69	69	920	3	55.7692	50	0.932044	-5.76923
chr1	29164801	29165200	400	*	46	23	23	54	28	26	921	2	50	51.8519	0.932044	1.85185
chr1	29218001	29218400	400	*	15	15	0	32	28	4	922	1	100	87.5	0.932044	-12.5
chr1	29218401	29218800	400	*	54	27	27	95	46	49	923	3	50	48.4211	0.932044	-1.57895
chr1	29218801	29219200	400	*	20	11	9	18	11	7	924	1	55	61.1111	0.932044	6.11111
chr1	29253201	29253600	400	*	83	44	39	48	28	20	925	3	53.012	58.3333	0.932044	5.32129
chr1	29277201	29277600	400	*	38	34	4	30	28	2	926	1	89.4737	93.3333	0.932044	3.85965
chr1	29437601	29438000	400	*	24	3	21	48	4	44	927	1	12.5	8.33333	0.932044	-4.16667
chr1	29559601	29560000	400	*	12	11	1	31	27	4	928	1	91.6667	87.0968	0.932044	-4.56989
chr1	29560001	29560400	400	*	12	1	11	31	1	30	929	1	8.33333	3.22581	0.932044	-5.10753
chr1	29589201	29589600	400	*	22	19	3	21	19	2	930	1	86.3636	90.4762	0.932044	4.11255
chr1	29604801	29605200	400	*	215	145	70	168	111	57	931	4	67.4419	66.0714	0.932044	-1.37043
chr1	29918401	29918800	400	*	36	17	19	42	19	23	932	2	47.2222	45.2381	0.932044	-1.98413
chr1	29929601	29930000	400	*	33	23	10	26	19	7	933	2	69.697	73.0769	0.932044	3.37995
chr1	29930001	29930400	400	*	18	4	14	19	6	13	934	1	22.2222	31.5789	0.932044	9.35673
chr1	29996801	29997200	400	*	22	6	16	14	5	9	935	1	27.2727	35.7143	0.932044	8.44156
chr1	30019201	30019600	400	*	104	55	49	140	69	71	936	2	52.8846	49.2857	0.932044	-3.5989
chr1	30086801	30087200	400	*	100	48	52	95	49	46	937	2	48	51.5789	0.932044	3.57895
chr1	30087201	30087600	400	*	74	47	27	64	44	20	938	2	63.5135	68.75	0.932044	5.23649
chr1	30087601	30088000	400	*	86	64	22	106	83	23	939	4	74.4186	78.3019	0.932044	3.88328
chr1	30090001	30090400	400	*	102	76	26	103	74	29	940	4	74.5098	71.8447	0.932044	-2.66514
chr1	30090801	30091200	400	*	27	10	17	21	13	8	941	1	37.037	61.9048	0.901311	24.8677
chr1	30248001	30248400	400	*	28	0	28	38	3	35	942	1	0	7.89474	0.932044	7.89474
chr1	30248401	30248800	400	*	28	22	6	41	34	7	943	1	78.5714	82.9268	0.932044	4.3554
chr1	30258801	30259200	400	*	57	35	22	63	36	27	944	3	61.4035	57.1429	0.932044	-4.26065
chr1	30328801	30329200	400	*	40	18	22	43	19	24	945	2	45	44.186	0.932044	-0.813953
chr1	30371601	30372000	400	*	70	46	24	102	67	35	946	3	65.7143	65.6863	0.932044	-0.0280112
chr1	30488001	30488400	400	*	79	36	43	121	45	76	947	3	45.5696	37.1901	0.932044	-8.37954
chr1	30515601	30516000	400	*	40	9	31	31	3	28	948	1	22.5	9.67742	0.932044	-12.8226
chr1	30516001	30516400	400	*	33	31	2	29	26	3	949	1	93.9394	89.6552	0.932044	-4.28422
chr1	30524001	30524400	400	*	90	60	30	104	66	38	950	3	66.6667	63.4615	0.932044	-3.20513
chr1	30540401	30540800	400	*	93	77	16	163	132	31	951	3	82.7957	80.9816	0.932044	-1.8141
chr1	30540801	30541200	400	*	78	39	39	150	70	80	952	2	50	46.6667	0.932044	-3.33333
chr1	30542001	30542400	400	*	39	21	18	62	31	31	953	2	53.8462	50	0.932044	-3.84615
chr1	30574001	30574400	400	*	437	349	88	393	296	97	954	5	79.8627	75.3181	0.882317	-4.54463
chr1	30588001	30588400	400	*	103	68	35	90	54	36	955	3	66.0194	60	0.932044	-6.01942
chr1	30628001	30628400	400	*	94	58	36	142	92	50	956	3	61.7021	64.7887	0.932044	3.0866
chr1	30638401	30638800	400	*	402	277	125	482	342	140	957	8	68.9055	70.9544	0.932044	2.04888
chr1	30687201	30687600	400	*	72	63	9	78	70	8	958	1	87.5	89.7436	0.932044	2.24359
chr1	30687601	30688000	400	*	345	260	85	390	310	80	959	5	75.3623	79.4872	0.932044	4.12486
chr1	30692801	30693200	400	*	47	23	24	80	36	44	960	2	48.9362	45	0.932044	-3.93617
chr1	30728401	30728800	400	*	112	74	38	195	122	73	961	6	66.0714	62.5641	0.932044	-3.50733
chr1	30743201	30743600	400	*	85	48	37	94	45	49	962	3	56.4706	47.8723	0.932044	-8.59825
chr1	30755201	30755600	400	*	37	2	35	38	3	35	963	1	5.40541	7.89474	0.932044	2.48933
chr1	30755601	30756000	400	*	37	32	5	35	28	7	964	1	86.4865	80	0.932044	-6.48649
chr1	30778401	30778800	400	*	91	4	87	42	13	29	965	3	4.3956	30.9524	0.0257385	26.5568
chr1	30803601	30804000	400	*	100	52	48	155	79	76	966	2	52	50.9677	0.932044	-1.03226
chr1	30830401	30830800	400	*	82	54	28	106	60	46	967	3	65.8537	56.6038	0.932044	-9.24988
chr1	30834001	30834400	400	*	102	68	34	141	91	50	968	3	66.6667	64.539	0.932044	-2.12766
chr1	30872801	30873200	400	*	274	0	274	229	1	228	969	5	0	0.436681	0.932044	0.436681
chr1	30873201	30873600	400	*	445	11	434	350	14	336	970	10	2.47191	4	0.932044	1.52809
chr1	30873601	30874000	400	*	288	7	281	275	9	266	971	9	2.43056	3.27273	0.932044	0.842172
chr1	30874001	30874400	400	*	72	2	70	64	0	64	972	2	2.77778	0	0.932044	-2.77778
chr1	30874401	30874800	400	*	26	0	26	27	0	27	973	1	0	0	0.932044	0
chr1	30882401	30882800	400	*	65	32	33	106	58	48	974	2	49.2308	54.717	0.932044	5.48621
chr1	30882801	30883200	400	*	82	36	46	121	55	66	975	2	43.9024	45.4545	0.932044	1.55211
chr1	30948801	30949200	400	*	438	22	416	499	16	483	976	5	5.02283	3.20641	0.932044	-1.81642
chr1	30949201	30949600	400	*	46	3	43	64	4	60	977	1	6.52174	6.25	0.932044	-0.271739
chr1	30949601	30950000	400	*	337	7	330	383	12	371	978	12	2.07715	3.13316	0.932044	1.05601
chr1	30950001	30950400	400	*	336	14	322	307	8	299	979	14	4.16667	2.60586	0.932044	-1.5608
chr1	30962401	30962800	400	*	145	102	43	92	68	24	980	4	70.3448	73.913	0.932044	3.56822
chr1	31088401	31088800	400	*	83	76	7	108	94	14	981	1	91.5663	87.037	0.932044	-4.52923
chr1	31088801	31089200	400	*	83	8	75	108	10	98	982	1	9.63855	9.25926	0.932044	-0.379295
chr1	31165601	31166000	400	*	28	23	5	22	20	2	983	1	82.1429	90.9091	0.932044	8.76623
chr1	31166001	31166400	400	*	89	58	31	75	49	26	984	3	65.1685	65.3333	0.932044	0.164794
chr1	31276401	31276800	400	*	87	54	33	91	56	35	985	3	62.069	61.5385	0.932044	-0.530504
chr1	31282001	31282400	400	*	54	29	25	103	55	48	986	2	53.7037	53.3981	0.932044	-0.305645
chr1	31294801	31295200	400	*	11	2	9	12	2	10	987	1	18.1818	16.6667	0.932044	-1.51515
chr1	31472401	31472800	400	*	98	61	37	142	84	58	988	4	62.2449	59.1549	0.932044	-3.08997
chr1	31486401	31486800	400	*	49	24	25	102	51	51	989	2	48.9796	50	0.932044	1.02041
chr1	31492001	31492400	400	*	42	19	23	41	10	31	990	1	45.2381	24.3902	0.743626	-20.8479
chr1	31492401	31492800	400	*	26	9	17	24	4	20	991	1	34.6154	16.6667	0.932044	-17.9487
chr1	31500801	31501200	400	*	57	38	19	83	48	35	992	3	66.6667	57.8313	0.932044	-8.83534
chr1	31506401	31506800	400	*	16	14	2	28	16	12	993	1	87.5	57.1429	0.681509	-30.3571
chr1	31506801	31507200	400	*	65	27	38	98	46	52	994	3	41.5385	46.9388	0.932044	5.40031
chr1	31521201	31521600	400	*	39	18	21	40	23	17	995	2	46.1538	57.5	0.932044	11.3462
chr1	31546401	31546800	400	*	12	4	8	25	3	22	996	1	33.3333	12	0.932044	-21.3333
chr1	31551601	31552000	400	*	24	23	1	42	42	0	997	1	95.8333	100	0.932044	4.16667
chr1	31552001	31552400	400	*	131	87	44	177	101	76	998	7	66.4122	57.0621	0.833634	-9.35007
chr1	31557201	31557600	400	*	92	48	44	128	65	63	999	2	52.1739	50.7812	0.932044	-1.39266
chr1	31557601	31558000	400	*	50	44	6	65	58	7	1000	1	88	89.2308	0.932044	1.23077
chr1	31688801	31689200	400	*	128	79	49	180	116	64	1001	3	61.7188	64.4444	0.932044	2.72569
chr1	31739601	31740000	400	*	78	36	42	108	53	55	1002	3	46.1538	49.0741	0.932044	2.92023
chr1	31745601	31746000	400	*	64	36	28	97	48	49	1003	2	56.25	49.4845	0.932044	-6.76546
chr1	31840401	31840800	400	*	26	25	1	25	20	5	1004	1	96.1538	80	0.832908	-16.1538
chr1	31840801	31841200	400	*	52	27	25	48	22	26	1005	1	51.9231	45.8333	0.932044	-6.08974
chr1	31903201	31903600	400	*	57	29	28	55	22	33	1006	2	50.8772	40	0.932044	-10.8772
chr1	31922401	31922800	400	*	36	20	16	49	25	24	1007	2	55.5556	51.0204	0.932044	-4.53515
chr1	31936001	31936400	400	*	27	15	12	52	42	10	1008	1	55.5556	80.7692	0.599856	25.2137
chr1	31937601	31938000	400	*	87	81	6	74	65	9	1009	4	93.1034	87.8378	0.932044	-5.26561
chr1	31938001	31938400	400	*	21	0	21	18	0	18	1010	1	0	0	0.932044	0
chr1	31966401	31966800	400	*	60	5	55	74	3	71	1011	1	8.33333	4.05405	0.932044	-4.27928
chr1	31966801	31967200	400	*	60	58	2	74	53	21	1012	1	96.6667	71.6216	0.0405439	-25.045
chr1	32161601	32162000	400	*	40	33	7	38	31	7	1013	1	82.5	81.5789	0.932044	-0.921053
chr1	32162001	32162400	400	*	71	20	51	65	12	53	1014	2	28.169	18.4615	0.932044	-9.70748
chr1	32172401	32172800	400	*	35	3	32	24	2	22	1015	1	8.57143	8.33333	0.932044	-0.238095
chr1	32172801	32173200	400	*	186	3	183	213	0	213	1016	10	1.6129	0	0.835019	-1.6129
chr1	32306401	32306800	400	*	15	15	0	28	23	5	1017	1	100	82.1429	0.901311	-17.8571
chr1	32306801	32307200	400	*	15	1	14	29	0	29	1018	1	6.66667	0	0.932044	-6.66667
chr1	32318001	32318400	400	*	70	28	42	119	45	74	1019	3	40	37.8151	0.932044	-2.18487
chr1	32318401	32318800	400	*	270	134	136	354	176	178	1020	4	49.6296	49.7175	0.932044	0.0878845
chr1	32407201	32407600	400	*	98	90	8	89	81	8	1021	2	91.8367	91.0112	0.932044	-0.825499
chr1	32520801	32521200	400	*	178	119	59	234	149	85	1022	3	66.8539	63.6752	0.932044	-3.17872
chr1	32674801	32675200	400	*	23	0	23	27	3	24	1023	1	0	11.1111	0.932044	11.1111
chr1	32675201	32675600	400	*	46	46	0	54	43	11	1024	2	100	79.6296	0.117984	-20.3704
chr1	32704801	32705200	400	*	132	61	71	144	58	86	1025	2	46.2121	40.2778	0.932044	-5.93434
chr1	32706801	32707200	400	*	75	37	38	166	79	87	1026	3	49.3333	47.5904	0.932044	-1.74297
chr1	32731201	32731600	400	*	47	21	26	45	22	23	1027	2	44.6809	48.8889	0.932044	4.20804
chr1	32832001	32832400	400	*	46	11	35	83	31	52	1028	2	23.913	37.3494	0.931784	13.4364
chr1	32832401	32832800	400	*	46	31	15	84	40	44	1029	2	67.3913	47.619	0.653019	-19.7723
chr1	32983601	32984000	400	*	45	24	21	75	36	39	1030	2	53.3333	48	0.932044	-5.33333
chr1	33136801	33137200	400	*	36	19	17	81	40	41	1031	3	52.7778	49.3827	0.932044	-3.39506
chr1	33137201	33137600	400	*	24	20	4	54	42	12	1032	2	83.3333	77.7778	0.932044	-5.55556
chr1	33233601	33234000	400	*	48	14	34	42	17	25	1033	1	29.1667	40.4762	0.932044	11.3095
chr1	33234001	33234400	400	*	42	35	7	28	21	7	1034	1	83.3333	75	0.932044	-8.33333
chr1	33273201	33273600	400	*	69	33	36	69	34	35	1035	2	47.8261	49.2754	0.932044	1.44928
chr1	33286001	33286400	400	*	45	1	44	68	1	67	1036	1	2.22222	1.47059	0.932044	-0.751634
chr1	33286401	33286800	400	*	90	87	3	136	121	15	1037	2	96.6667	88.9706	0.66085	-7.69608
chr1	33406801	33407200	400	*	313	207	106	297	190	107	1038	6	66.1342	63.9731	0.932044	-2.16112
chr1	33424801	33425200	400	*	30	25	5	38	33	5	1039	1	83.3333	86.8421	0.932044	3.50877
chr1	33425201	33425600	400	*	30	1	29	38	3	35	1040	1	3.33333	7.89474	0.932044	4.5614
chr1	33453201	33453600	400	*	22	18	4	22	20	2	1041	1	81.8182	90.9091	0.932044	9.09091
chr1	33464801	33465200	400	*	77	55	22	100	71	29	1042	4	71.4286	71	0.932044	-0.428571
chr1	33529601	33530000	400	*	173	113	60	221	147	74	1043	4	65.3179	66.5158	0.932044	1.19792
chr1	33583201	33583600	400	*	120	58	62	94	47	47	1044	2	48.3333	50	0.932044	1.66667
chr1	33639601	33640000	400	*	343	331	12	367	342	25	1045	3	96.5015	93.188	0.73058	-3.31345
chr1	33640001	33640400	400	*	228	128	100	241	126	115	1046	2	56.1404	52.2822	0.932044	-3.85819
chr1	33652001	33652400	400	*	113	91	22	142	101	41	1047	3	80.531	71.1268	0.848348	-9.40421
chr1	33652401	33652800	400	*	42	14	28	50	17	33	1048	1	33.3333	34	0.932044	0.666667
chr1	33667601	33668000	400	*	107	79	28	103	62	41	1049	5	73.8318	60.1942	0.644752	-13.6376
chr1	33670001	33670400	400	*	282	10	272	362	5	357	1050	9	3.5461	1.38122	0.852948	-2.16488
chr1	33670401	33670800	400	*	273	1	272	336	10	326	1051	7	0.3663	2.97619	0.566955	2.60989
chr1	33672801	33673200	400	*	135	70	65	157	67	90	1052	3	51.8519	42.6752	0.874446	-9.17669
chr1	33688001	33688400	400	*	15	3	12	18	9	9	1053	1	20	50	0.901311	30
chr1	33688401	33688800	400	*	22	0	22	41	2	39	1054	1	0	4.87805	0.932044	4.87805
chr1	33719601	33720000	400	*	342	14	328	275	9	266	1055	6	4.09357	3.27273	0.932044	-0.82084
chr1	33720001	33720400	400	*	639	6	633	505	13	492	1056	10	0.938967	2.57426	0.626127	1.63529
chr1	33720801	33721200	400	*	158	12	146	190	15	175	1057	2	7.59494	7.89474	0.932044	0.2998
chr1	33726401	33726800	400	*	43	26	17	54	35	19	1058	3	60.4651	64.8148	0.932044	4.3497
chr1	33732401	33732800	400	*	75	35	40	86	40	46	1059	2	46.6667	46.5116	0.932044	-0.155039
chr1	33736401	33736800	400	*	23	18	5	16	15	1	1060	1	78.2609	93.75	0.932044	15.4891
chr1	33736801	33737200	400	*	46	21	25	35	19	16	1061	2	45.6522	54.2857	0.932044	8.63354
chr1	33740001	33740400	400	*	111	51	60	136	59	77	1062	3	45.9459	43.3824	0.932044	-2.56359
chr1	33745201	33745600	400	*	148	108	40	93	59	34	1063	5	72.973	63.4409	0.908526	-9.53211
chr1	33746401	33746800	400	*	221	164	57	166	121	45	1064	6	74.2081	72.8916	0.932044	-1.31658
chr1	33749201	33749600	400	*	22	5	17	29	12	17	1065	1	22.7273	41.3793	0.932044	18.652
chr1	33755201	33755600	400	*	280	198	82	358	252	106	1066	8	70.7143	70.3911	0.932044	-0.323224
chr1	33755601	33756000	400	*	175	105	70	126	76	50	1067	4	60	60.3175	0.932044	0.31746
chr1	33756401	33756800	400	*	32	2	30	33	3	30	1068	1	6.25	9.09091	0.932044	2.84091
chr1	33756801	33757200	400	*	64	53	11	68	48	20	1069	2	82.8125	70.5882	0.845648	-12.2243
chr1	33776801	33777200	400	*	38	12	26	48	15	33	1070	1	31.5789	31.25	0.932044	-0.328947
chr1	33777201	33777600	400	*	81	81	0	96	96	0	1071	3	100	100	0.932044	0
chr1	33793201	33793600	400	*	38	1	37	39	2	37	1072	1	2.63158	5.12821	0.932044	2.49663
chr1	33793601	33794000	400	*	86	54	32	83	41	42	1073	2	62.7907	49.3976	0.805609	-13.3931
chr1	33802401	33802800	400	*	172	100	72	185	113	72	1074	5	58.1395	61.0811	0.932044	2.94155
chr1	33807201	33807600	400	*	51	24	27	54	27	27	1075	2	47.0588	50	0.932044	2.94118
chr1	33814001	33814400	400	*	436	13	423	407	19	388	1076	15	2.98165	4.6683	0.932044	1.68665
chr1	33814401	33814800	400	*	355	17	338	492	21	471	1077	16	4.78873	4.26829	0.932044	-0.52044
chr1	33815201	33815600	400	*	141	75	66	147	67	80	1078	3	53.1915	45.5782	0.932044	-7.61326
chr1	33824801	33825200	400	*	41	35	6	47	41	6	1079	2	85.3659	87.234	0.932044	1.86819
chr1	33838401	33838800	400	*	260	191	69	288	196	92	1080	6	73.4615	68.0556	0.932044	-5.40598
chr1	33838801	33839200	400	*	66	29	37	93	42	51	1081	3	43.9394	45.1613	0.932044	1.2219
chr1	33860401	33860800	400	*	186	115	71	166	95	71	1082	6	61.828	57.2289	0.932044	-4.59904
chr1	33866401	33866800	400	*	35	2	33	25	3	22	1083	1	5.71429	12	0.932044	6.28571
chr1	33866801	33867200	400	*	71	68	3	55	48	7	1084	2	95.7746	87.2727	0.83899	-8.50192
chr1	33870801	33871200	400	*	47	0	47	64	6	58	1085	1	0	9.375	0.63106	9.375
chr1	33871201	33871600	400	*	90	84	6	126	117	9	1086	2	93.3333	92.8571	0.932044	-0.47619
chr1	33878001	33878400	400	*	254	160	94	236	152	84	1087	3	62.9921	64.4068	0.932044	1.41465
chr1	33883201	33883600	400	*	126	77	49	123	56	67	1088	3	61.1111	45.5285	0.465271	-15.5827
chr1	33883601	33884000	400	*	173	78	95	163	81	82	1089	4	45.0867	49.6933	0.932044	4.60655
chr1	33897201	33897600	400	*	133	130	3	144	138	6	1090	3	97.7444	95.8333	0.932044	-1.91103
chr1	33897601	33898000	400	*	97	51	46	108	59	49	1091	2	52.5773	54.6296	0.932044	2.05231
chr1	33907601	33908000	400	*	428	11	417	521	5	516	1092	16	2.57009	0.959693	0.768596	-1.6104
chr1	33923601	33924000	400	*	94	91	3	79	72	7	1093	1	96.8085	91.1392	0.932044	-5.66927
chr1	33924001	33924400	400	*	95	10	85	78	8	70	1094	1	10.5263	10.2564	0.932044	-0.269906
chr1	33928001	33928400	400	*	25	22	3	18	17	1	1095	1	88	94.4444	0.932044	6.44444
chr1	33929601	33930000	400	*	107	98	9	171	156	15	1096	3	91.5888	91.2281	0.932044	-0.360715
chr1	33930001	33930400	400	*	125	86	39	181	106	75	1097	3	68.8	58.5635	0.764551	-10.2365
chr1	33931201	33931600	400	*	172	83	89	201	106	95	1098	4	48.2558	52.7363	0.932044	4.4805
chr1	33945601	33946000	400	*	464	247	217	423	201	222	1099	8	53.2328	47.5177	0.815981	-5.71503
chr1	33963201	33963600	400	*	18	2	16	14	1	13	1100	1	11.1111	7.14286	0.932044	-3.96825
chr1	33965201	33965600	400	*	35	30	5	48	35	13	1101	1	85.7143	72.9167	0.932044	-12.7976
chr1	33965601	33966000	400	*	36	0	36	36	0	36	1102	1	0	0	0.932044	0
chr1	33968401	33968800	400	*	112	110	2	117	111	6	1103	1	98.2143	94.8718	0.932044	-3.34249
chr1	33968801	33969200	400	*	333	224	109	350	230	120	1104	3	67.2673	65.7143	0.932044	-1.55298
chr1	33970401	33970800	400	*	17	4	13	29	4	25	1105	1	23.5294	13.7931	0.932044	-9.73631
chr1	33974001	33974400	400	*	23	23	0	20	17	3	1106	1	100	85	0.81404	-15
chr1	33974401	33974800	400	*	34	7	27	24	3	21	1107	1	20.5882	12.5	0.932044	-8.08824
chr1	34006001	34006400	400	*	378	14	364	396	9	387	1108	7	3.7037	2.27273	0.932044	-1.43098
chr1	34011201	34011600	400	*	33	1	32	24	2	22	1109	1	3.0303	8.33333	0.932044	5.30303
chr1	34011601	34012000	400	*	34	2	32	28	1	27	1110	1	5.88235	3.57143	0.932044	-2.31092
chr1	34024801	34025200	400	*	20	20	0	30	30	0	1111	1	100	100	0.932044	0
chr1	34025201	34025600	400	*	20	4	16	32	0	32	1112	1	20	0	0.487785	-20
chr1	34032401	34032800	400	*	116	82	34	179	122	57	1113	5	70.6897	68.1564	0.932044	-2.53323
chr1	34032801	34033200	400	*	236	160	76	310	201	109	1114	8	67.7966	64.8387	0.932044	-2.9579
chr1	34043201	34043600	400	*	48	22	26	65	39	26	1115	2	45.8333	60	0.932044	14.1667
chr1	34068401	34068800	400	*	194	126	68	208	118	90	1116	4	64.9485	56.7308	0.839827	-8.21768
chr1	34068801	34069200	400	*	105	45	60	115	52	63	1117	2	42.8571	45.2174	0.932044	2.36025
chr1	34076001	34076400	400	*	349	156	193	417	208	209	1118	6	44.6991	49.8801	0.929938	5.18096
chr1	34077601	34078000	400	*	350	92	258	329	87	242	1119	10	26.2857	26.4438	0.932044	0.158055
chr1	34088401	34088800	400	*	139	88	51	156	98	58	1120	3	63.3094	62.8205	0.932044	-0.48884
chr1	34089201	34089600	400	*	330	166	164	367	181	186	1121	4	50.303	49.3188	0.932044	-0.984229
chr1	34103601	34104000	400	*	29	4	25	37	7	30	1122	1	13.7931	18.9189	0.932044	5.12582
chr1	34109601	34110000	400	*	39	29	10	36	23	13	1123	1	74.359	63.8889	0.932044	-10.4701
chr1	34110001	34110400	400	*	70	31	39	73	30	43	1124	2	44.2857	41.0959	0.932044	-3.18982
chr1	34113201	34113600	400	*	41	16	25	34	14	20	1125	2	39.0244	41.1765	0.932044	2.15208
chr1	34116401	34116800	400	*	79	32	47	106	35	71	1126	3	40.5063	33.0189	0.932044	-7.48746
chr1	34119201	34119600	400	*	106	73	33	81	57	24	1127	4	68.8679	70.3704	0.932044	1.50245
chr1	34121201	34121600	400	*	171	106	65	188	125	63	1128	6	61.9883	66.4894	0.932044	4.50106
chr1	34121601	34122000	400	*	458	314	144	484	343	141	1129	7	68.559	70.8678	0.932044	2.30882
chr1	34139601	34140000	400	*	45	22	23	71	39	32	1130	3	48.8889	54.9296	0.932044	6.04069
chr1	34152001	34152400	400	*	181	118	63	251	166	85	1131	5	65.1934	66.1355	0.932044	0.942088
chr1	34152401	34152800	400	*	136	129	7	180	176	4	1132	3	94.8529	97.7778	0.932044	2.92484
chr1	34177601	34178000	400	*	361	175	186	358	154	204	1133	6	48.4765	43.0168	0.912695	-5.45969
chr1	34178001	34178400	400	*	151	66	85	230	88	142	1134	7	43.7086	38.2609	0.932044	-5.44774
chr1	34179601	34180000	400	*	300	236	64	252	181	71	1135	8	78.6667	71.8254	0.766291	-6.84127
chr1	34188801	34189200	400	*	44	36	8	37	35	2	1136	2	81.8182	94.5946	0.835705	12.7764
chr1	34189201	34189600	400	*	48	22	26	49	21	28	1137	2	45.8333	42.8571	0.932044	-2.97619
chr1	34192001	34192400	400	*	132	78	54	115	68	47	1138	3	59.0909	59.1304	0.932044	0.0395257
chr1	34198801	34199200	400	*	344	248	96	529	384	145	1139	8	72.093	72.5898	0.932044	0.496769
chr1	34202401	34202800	400	*	83	35	48	98	30	68	1140	3	42.1687	30.6122	0.86513	-11.5564
chr1	34202801	34203200	400	*	143	112	31	205	175	30	1141	4	78.3217	85.3659	0.856371	7.04418
chr1	34225201	34225600	400	*	305	230	75	367	270	97	1142	4	75.4098	73.5695	0.932044	-1.84035
chr1	34236401	34236800	400	*	242	106	136	293	116	177	1143	4	43.8017	39.5904	0.932044	-4.21121
chr1	34236801	34237200	400	*	113	41	72	143	40	103	1144	2	36.2832	27.972	0.932044	-8.31116
chr1	34237601	34238000	400	*	16	11	5	20	6	14	1145	1	68.75	30	0.653296	-38.75
chr1	34239601	34240000	400	*	108	107	1	100	98	2	1146	4	99.0741	98	0.932044	-1.07407
chr1	34240001	34240400	400	*	152	74	78	178	96	82	1147	5	48.6842	53.9326	0.932044	5.24837
chr1	34251201	34251600	400	*	230	163	67	324	223	101	1148	8	70.8696	68.8272	0.932044	-2.0424
chr1	34252801	34253200	400	*	307	254	53	204	130	74	1149	8	82.7362	63.7255	0.00240317	-19.0107
chr1	34255601	34256000	400	*	305	149	156	416	214	202	1150	6	48.8525	51.4423	0.932044	2.58985
chr1	34257601	34258000	400	*	53	49	4	48	48	0	1151	1	92.4528	100	0.862834	7.54717
chr1	34258001	34258400	400	*	53	1	52	48	5	43	1152	1	1.88679	10.4167	0.832908	8.52987
chr1	34263201	34263600	400	*	160	127	33	172	131	41	1153	5	79.375	76.1628	0.932044	-3.21221
chr1	34276001	34276400	400	*	284	200	84	322	232	90	1154	5	70.4225	72.0497	0.932044	1.62715
chr1	34289201	34289600	400	*	27	10	17	29	16	13	1155	1	37.037	55.1724	0.932044	18.1354
chr1	34291601	34292000	400	*	799	605	194	1024	791	233	1156	18	75.7196	77.2461	0.932044	1.52644
chr1	34297201	34297600	400	*	120	84	36	111	66	45	1157	5	70	59.4595	0.833318	-10.5405
chr1	34301601	34302000	400	*	147	90	57	158	100	58	1158	4	61.2245	63.2911	0.932044	2.06665
chr1	34302001	34302400	400	*	39	13	26	47	15	32	1159	1	33.3333	31.9149	0.932044	-1.41844
chr1	34302401	34302800	400	*	63	56	7	61	56	5	1160	2	88.8889	91.8033	0.932044	2.91439
chr1	34302801	34303200	400	*	69	32	37	107	45	62	1161	2	46.3768	42.0561	0.932044	-4.32074
chr1	34303201	34303600	400	*	38	33	5	58	55	3	1162	1	86.8421	94.8276	0.932044	7.98548
chr1	34377601	34378000	400	*	180	137	43	179	131	48	1163	4	76.1111	73.1844	0.932044	-2.92675
chr1	34379201	34379600	400	*	19	14	5	23	15	8	1164	1	73.6842	65.2174	0.932044	-8.46682
chr1	34388001	34388400	400	*	83	37	46	81	27	54	1165	2	44.5783	33.3333	0.9099	-11.245
chr1	34388401	34388800	400	*	29	26	3	38	34	4	1166	1	89.6552	89.4737	0.932044	-0.181488
chr1	34411201	34411600	400	*	145	67	78	173	87	86	1167	2	46.2069	50.289	0.932044	4.08212
chr1	34418001	34418400	400	*	26	5	21	24	6	18	1168	1	19.2308	25	0.932044	5.76923
chr1	34432801	34433200	400	*	266	39	227	248	24	224	1169	8	14.6617	9.67742	0.845979	-4.98423
chr1	34433201	34433600	400	*	96	26	70	102	19	83	1170	4	27.0833	18.6275	0.932044	-8.45588
chr1	34434001	34434400	400	*	418	136	282	333	102	231	1171	7	32.5359	30.6306	0.932044	-1.90525
chr1	34434401	34434800	400	*	64	33	31	55	30	25	1172	1	51.5625	54.5455	0.932044	2.98295
chr1	34434801	34435200	400	*	246	6	240	331	10	321	1173	8	2.43902	3.02115	0.932044	0.582124
chr1	34435201	34435600	400	*	123	87	36	180	126	54	1174	2	70.7317	70	0.932044	-0.731707
chr1	34435601	34436000	400	*	122	31	91	174	59	115	1175	2	25.4098	33.908	0.870054	8.49821
chr1	34439201	34439600	400	*	105	0	105	136	0	136	1176	5	0	0	0.932044	0
chr1	34439601	34440000	400	*	519	10	509	582	20	562	1177	15	1.92678	3.43643	0.896031	1.50964
chr1	34460001	34460400	400	*	265	23	242	378	29	349	1178	9	8.67925	7.67196	0.932044	-1.00729
chr1	34460401	34460800	400	*	69	5	64	66	7	59	1179	2	7.24638	10.6061	0.932044	3.35968
chr1	34473601	34474000	400	*	21	7	14	20	12	8	1180	1	33.3333	60	0.865231	26.6667
chr1	34496401	34496800	400	*	78	40	38	114	57	57	1181	3	51.2821	50	0.932044	-1.28205
chr1	34496801	34497200	400	*	51	50	1	64	52	12	1182	2	98.0392	81.25	0.31214	-16.7892
chr1	34498401	34498800	400	*	170	120	50	142	104	38	1183	5	70.5882	73.2394	0.932044	2.6512
chr1	34520001	34520400	400	*	26	23	3	33	22	11	1184	1	88.4615	66.6667	0.749514	-21.7949
chr1	34520401	34520800	400	*	23	2	21	29	1	28	1185	1	8.69565	3.44828	0.932044	-5.24738
chr1	34536401	34536800	400	*	100	36	64	77	29	48	1186	3	36	37.6623	0.932044	1.66234
chr1	34554401	34554800	400	*	50	36	14	90	57	33	1187	4	72	63.3333	0.932044	-8.66667
chr1	34579201	34579600	400	*	269	3	266	191	6	185	1188	7	1.11524	3.14136	0.932044	2.02612
chr1	34584401	34584800	400	*	106	45	61	108	51	57	1189	4	42.4528	47.2222	0.932044	4.76939
chr1	34604801	34605200	400	*	25	0	25	46	3	43	1190	1	0	6.52174	0.932044	6.52174
chr1	34605201	34605600	400	*	79	62	17	140	134	6	1191	3	78.481	95.7143	0.0405769	17.2333
chr1	34666401	34666800	400	*	184	95	89	211	100	111	1192	4	51.6304	47.3934	0.932044	-4.23707
chr1	34666801	34667200	400	*	145	108	37	169	136	33	1193	4	74.4828	80.4734	0.932044	5.99061
chr1	34678001	34678400	400	*	80	5	75	77	4	73	1194	3	6.25	5.19481	0.932044	-1.05519
chr1	34678401	34678800	400	*	243	82	161	286	74	212	1195	7	33.7449	25.8741	0.706311	-7.87073
chr1	34678801	34679200	400	*	229	38	191	203	55	148	1196	4	16.5939	27.0936	0.386726	10.4997
chr1	34686401	34686800	400	*	13	12	1	14	8	6	1197	1	92.3077	57.1429	0.774218	-35.1648
chr1	34718801	34719200	400	*	139	93	46	148	91	57	1198	3	66.9065	61.4865	0.932044	-5.41999
chr1	34721601	34722000	400	*	210	168	42	210	155	55	1199	6	80	73.8095	0.925311	-6.19048
chr1	34722001	34722400	400	*	54	30	24	40	20	20	1200	2	55.5556	50	0.932044	-5.55556
chr1	34722801	34723200	400	*	71	33	38	114	54	60	1201	4	46.4789	47.3684	0.932044	0.889548
chr1	34749201	34749600	400	*	31	9	22	18	9	9	1202	1	29.0323	50	0.932044	20.9677
chr1	34750801	34751200	400	*	20	1	19	16	1	15	1203	1	5	6.25	0.932044	1.25
chr1	34764801	34765200	400	*	25	23	2	28	20	8	1204	1	92	71.4286	0.785872	-20.5714
chr1	34765201	34765600	400	*	46	20	26	56	28	28	1205	2	43.4783	50	0.932044	6.52174
chr1	34766001	34766400	400	*	82	58	24	86	64	22	1206	4	70.7317	74.4186	0.932044	3.6869
chr1	34766401	34766800	400	*	82	51	31	86	56	30	1207	4	62.1951	65.1163	0.932044	2.92116
chr1	34777601	34778000	400	*	72	35	37	85	45	40	1208	3	48.6111	52.9412	0.932044	4.33007
chr1	34778001	34778400	400	*	42	21	21	49	25	24	1209	2	50	51.0204	0.932044	1.02041
chr1	34806801	34807200	400	*	124	65	59	145	71	74	1210	4	52.4194	48.9655	0.932044	-3.45384
chr1	34807201	34807600	400	*	25	18	7	30	24	6	1211	1	72	80	0.932044	8
chr1	34842401	34842800	400	*	142	2	140	147	1	146	1212	7	1.40845	0.680272	0.932044	-0.728179
chr1	34849601	34850000	400	*	20	0	20	28	4	24	1213	1	0	14.2857	0.878088	14.2857
chr1	34850001	34850400	400	*	36	2	34	53	5	48	1214	2	5.55556	9.43396	0.932044	3.87841
chr1	34850801	34851200	400	*	20	4	16	21	1	20	1215	1	20	4.7619	0.932044	-15.2381
chr1	34862001	34862400	400	*	169	108	61	184	126	58	1216	4	63.9053	68.4783	0.932044	4.57294
chr1	34864801	34865200	400	*	108	35	73	107	35	72	1217	2	32.4074	32.7103	0.932044	0.302873
chr1	34865201	34865600	400	*	219	164	55	211	148	63	1218	4	74.8858	70.1422	0.932044	-4.74366
chr1	34866001	34866400	400	*	17	7	10	24	5	19	1219	1	41.1765	20.8333	0.932044	-20.3431
chr1	34868401	34868800	400	*	87	46	41	66	37	29	1220	3	52.8736	56.0606	0.932044	3.18704
chr1	34877201	34877600	400	*	22	20	2	31	25	6	1221	1	90.9091	80.6452	0.932044	-10.2639
chr1	34928801	34929200	400	*	303	231	72	297	225	72	1222	11	76.2376	75.7576	0.932044	-0.480048
chr1	34929601	34930000	400	*	29	22	7	23	13	10	1223	1	75.8621	56.5217	0.932044	-19.3403
chr1	34930001	34930400	400	*	30	7	23	19	2	17	1224	1	23.3333	10.5263	0.932044	-12.807
chr1	34942801	34943200	400	*	17	5	12	18	6	12	1225	1	29.4118	33.3333	0.932044	3.92157
chr1	34982801	34983200	400	*	28	3	25	33	4	29	1226	1	10.7143	12.1212	0.932044	1.40693
chr1	34983201	34983600	400	*	32	26	6	34	29	5	1227	1	81.25	85.2941	0.932044	4.04412
chr1	34988001	34988400	400	*	580	416	164	552	383	169	1228	8	71.7241	69.3841	0.932044	-2.34008
chr1	35068401	35068800	400	*	48	25	23	90	43	47	1229	2	52.0833	47.7778	0.932044	-4.30556
chr1	35120401	35120800	400	*	56	27	29	66	35	31	1230	2	48.2143	53.0303	0.932044	4.81602
chr1	35120801	35121200	400	*	26	24	2	34	30	4	1231	1	92.3077	88.2353	0.932044	-4.0724
chr1	35134801	35135200	400	*	13	0	13	22	1	21	1232	1	0	4.54545	0.932044	4.54545
chr1	35135201	35135600	400	*	17	12	5	23	21	2	1233	1	70.5882	91.3043	0.855826	20.7161
chr1	35206801	35207200	400	*	36	36	0	40	33	7	1234	2	100	82.5	0.423136	-17.5
chr1	35207201	35207600	400	*	18	0	18	20	0	20	1235	1	0	0	0.932044	0
chr1	35208001	35208400	400	*	70	39	31	119	58	61	1236	2	55.7143	48.7395	0.932044	-6.97479
chr1	35210801	35211200	400	*	192	137	55	194	137	57	1237	4	71.3542	70.6186	0.932044	-0.73561
chr1	35239601	35240000	400	*	95	72	23	165	110	55	1238	5	75.7895	66.6667	0.918745	-9.12281
chr1	35260801	35261200	400	*	103	51	52	104	60	44	1239	3	49.5146	57.6923	0.932044	8.17774
chr1	35271601	35272000	400	*	164	39	125	209	63	146	1240	3	23.7805	30.1435	0.932044	6.36305
chr1	35352801	35353200	400	*	63	48	15	66	52	14	1241	1	76.1905	78.7879	0.932044	2.5974
chr1	35353201	35353600	400	*	91	44	47	98	51	47	1242	2	48.3516	52.0408	0.932044	3.68917
chr1	35393601	35394000	400	*	32	11	21	71	35	36	1243	2	34.375	49.2958	0.932044	14.9208
chr1	35424801	35425200	400	*	79	64	15	78	68	10	1244	3	81.0127	87.1795	0.932044	6.16683
chr1	35425201	35425600	400	*	40	14	26	37	12	25	1245	1	35	32.4324	0.932044	-2.56757
chr1	35428801	35429200	400	*	57	55	2	57	49	8	1246	2	96.4912	85.9649	0.81724	-10.5263
chr1	35429201	35429600	400	*	28	2	26	31	4	27	1247	1	7.14286	12.9032	0.932044	5.76037
chr1	35430401	35430800	400	*	27	17	10	34	18	16	1248	1	62.963	52.9412	0.932044	-10.0218
chr1	35473201	35473600	400	*	433	329	104	362	268	94	1249	6	75.9815	74.0331	0.932044	-1.94838
chr1	35500001	35500400	400	*	80	29	51	108	50	58	1250	2	36.25	46.2963	0.932044	10.0463
chr1	35604401	35604800	400	*	137	80	57	204	115	89	1251	3	58.3942	56.3725	0.932044	-2.02161
chr1	35608001	35608400	400	*	16	9	7	29	13	16	1252	1	56.25	44.8276	0.932044	-11.4224
chr1	35624001	35624400	400	*	37	18	19	47	24	23	1253	2	48.6486	51.0638	0.932044	2.41518
chr1	35683601	35684000	400	*	112	73	39	126	86	40	1254	3	65.1786	68.254	0.932044	3.0754
chr1	35687201	35687600	400	*	177	132	45	259	203	56	1255	6	74.5763	78.3784	0.932044	3.80211
chr1	35687601	35688000	400	*	69	41	28	73	40	33	1256	2	59.4203	54.7945	0.932044	-4.62577
chr1	35695201	35695600	400	*	60	31	29	103	50	53	1257	2	51.6667	48.5437	0.932044	-3.12298
chr1	35725201	35725600	400	*	215	132	83	294	181	113	1258	6	61.3953	61.5646	0.932044	0.169277
chr1	35730801	35731200	400	*	17	15	2	18	14	4	1259	1	88.2353	77.7778	0.932044	-10.4575
chr1	35731201	35731600	400	*	36	20	16	32	16	16	1260	2	55.5556	50	0.932044	-5.55556
chr1	35742401	35742800	400	*	42	15	27	78	35	43	1261	2	35.7143	44.8718	0.932044	9.15751
chr1	35749201	35749600	400	*	197	144	53	151	103	48	1262	6	73.0964	68.2119	0.932044	-4.88453
chr1	35786401	35786800	400	*	103	47	56	125	59	66	1263	2	45.6311	47.2	0.932044	1.56893
chr1	35810801	35811200	400	*	26	1	25	26	5	21	1264	1	3.84615	19.2308	0.932044	15.3846
chr1	35850801	35851200	400	*	264	154	110	234	141	93	1265	3	58.3333	60.2564	0.932044	1.92308
chr1	35858001	35858400	400	*	267	102	165	339	128	211	1266	4	38.2022	37.7581	0.932044	-0.444135
chr1	35858401	35858800	400	*	31	25	6	49	34	15	1267	1	80.6452	69.3878	0.932044	-11.2574
chr1	35864401	35864800	400	*	81	69	12	90	73	17	1268	3	85.1852	81.1111	0.932044	-4.07407
chr1	35864801	35865200	400	*	27	0	27	29	3	26	1269	1	0	10.3448	0.932044	10.3448
chr1	35866401	35866800	400	*	184	117	67	259	177	82	1270	4	63.587	68.3398	0.932044	4.75281
chr1	35866801	35867200	400	*	45	36	9	66	59	7	1271	1	80	89.3939	0.932044	9.39394
chr1	35953601	35954000	400	*	59	25	34	74	32	42	1272	2	42.3729	43.2432	0.932044	0.870362
chr1	35954001	35954400	400	*	44	21	23	52	26	26	1273	2	47.7273	50	0.932044	2.27273
chr1	35955601	35956000	400	*	169	104	65	159	109	50	1274	3	61.5385	68.5535	0.932044	7.015
chr1	35973601	35974000	400	*	36	7	29	44	11	33	1275	1	19.4444	25	0.932044	5.55556
chr1	35974001	35974400	400	*	435	287	148	552	384	168	1276	11	65.977	69.5652	0.932044	3.58821
chr1	35975201	35975600	400	*	72	62	10	63	59	4	1277	2	86.1111	93.6508	0.932044	7.53968
chr1	35975601	35976000	400	*	34	0	34	35	4	31	1278	1	0	11.4286	0.856277	11.4286
chr1	35987201	35987600	400	*	22	4	18	22	7	15	1279	1	18.1818	31.8182	0.932044	13.6364
chr1	35991201	35991600	400	*	117	56	61	164	86	78	1280	4	47.8632	52.439	0.932044	4.57578
chr1	36001201	36001600	400	*	130	67	63	125	58	67	1281	2	51.5385	46.4	0.932044	-5.13846
chr1	36008401	36008800	400	*	61	43	18	100	62	38	1282	3	70.4918	62	0.932044	-8.4918
chr1	36014001	36014400	400	*	152	9	143	124	14	110	1283	4	5.92105	11.2903	0.87506	5.36927
chr1	36018001	36018400	400	*	59	41	18	92	59	33	1284	2	69.4915	64.1304	0.932044	-5.36109
chr1	36018401	36018800	400	*	29	0	29	46	1	45	1285	1	0	2.17391	0.932044	2.17391
chr1	36024801	36025200	400	*	235	192	43	295	248	47	1286	5	81.7021	84.0678	0.932044	2.36567
chr1	36025201	36025600	400	*	203	83	120	253	118	135	1287	4	40.8867	46.6403	0.932044	5.75362
chr1	36028401	36028800	400	*	15	1	14	29	1	28	1288	1	6.66667	3.44828	0.932044	-3.21839
chr1	36030401	36030800	400	*	23	8	15	29	18	11	1289	1	34.7826	62.069	0.815454	27.2864
chr1	36060401	36060800	400	*	50	3	47	53	9	44	1290	2	6	16.9811	0.868608	10.9811
chr1	36064801	36065200	400	*	37	1	36	48	3	45	1291	2	2.7027	6.25	0.932044	3.5473
chr1	36065201	36065600	400	*	81	6	75	104	5	99	1292	5	7.40741	4.80769	0.932044	-2.59972
chr1	36065601	36066000	400	*	28	3	25	33	4	29	1293	2	10.7143	12.1212	0.932044	1.40693
chr1	36068001	36068400	400	*	16	3	13	22	2	20	1294	1	18.75	9.09091	0.932044	-9.65909
chr1	36068401	36068800	400	*	141	5	136	141	3	138	1295	7	3.5461	2.12766	0.932044	-1.41844
chr1	36068801	36069200	400	*	609	10	599	686	16	670	1296	26	1.64204	2.33236	0.932044	0.690325
chr1	36069601	36070000	400	*	180	12	168	175	4	171	1297	5	6.66667	2.28571	0.758332	-4.38095
chr1	36073601	36074000	400	*	107	60	47	92	53	39	1298	3	56.0748	57.6087	0.932044	1.53393
chr1	36074801	36075200	400	*	97	73	24	113	73	40	1299	4	75.2577	64.6018	0.835786	-10.656
chr1	36081201	36081600	400	*	156	70	86	197	90	107	1300	4	44.8718	45.6853	0.932044	0.813484
chr1	36083201	36083600	400	*	36	33	3	49	39	10	1301	1	91.6667	79.5918	0.932044	-12.0748
chr1	36083601	36084000	400	*	35	2	33	49	1	48	1302	1	5.71429	2.04082	0.932044	-3.67347
chr1	36103601	36104000	400	*	11	6	5	23	13	10	1303	1	54.5455	56.5217	0.932044	1.97628
chr1	36106001	36106400	400	*	31	29	2	34	31	3	1304	1	93.5484	91.1765	0.932044	-2.37192
chr1	36106401	36106800	400	*	60	30	30	72	33	39	1305	2	50	45.8333	0.932044	-4.16667
chr1	36113601	36114000	400	*	45	23	22	81	38	43	1306	2	51.1111	46.9136	0.932044	-4.19753
chr1	36115601	36116000	400	*	259	196	63	220	155	65	1307	5	75.6757	70.4545	0.932044	-5.22113
chr1	36120401	36120800	400	*	152	89	63	239	152	87	1308	3	58.5526	63.5983	0.932044	5.04569
chr1	36125201	36125600	400	*	99	59	40	143	78	65	1309	3	59.596	54.5455	0.932044	-5.05051
chr1	36128801	36129200	400	*	32	16	16	37	20	17	1310	2	50	54.0541	0.932044	4.05405
chr1	36131201	36131600	400	*	20	15	5	19	13	6	1311	1	75	68.4211	0.932044	-6.57895
chr1	36140001	36140400	400	*	155	149	6	169	161	8	1312	5	96.129	95.2663	0.932044	-0.86276
chr1	36140401	36140800	400	*	31	1	30	36	4	32	1313	1	3.22581	11.1111	0.932044	7.8853
chr1	36178401	36178800	400	*	319	233	86	381	245	136	1314	6	73.0408	64.3045	0.447712	-8.73629
chr1	36211201	36211600	400	*	24	2	22	32	10	22	1315	1	8.33333	31.25	0.691712	22.9167
chr1	36228401	36228800	400	*	25	8	17	24	9	15	1316	1	32	37.5	0.932044	5.5
chr1	36230001	36230400	400	*	47	31	16	88	54	34	1317	3	65.9574	61.3636	0.932044	-4.59381
chr1	36233201	36233600	400	*	160	95	65	166	104	62	1318	3	59.375	62.6506	0.932044	3.2756
chr1	36242001	36242400	400	*	659	489	170	896	621	275	1319	17	74.2033	69.308	0.619599	-4.8953
chr1	36244001	36244400	400	*	387	7	380	528	20	508	1320	9	1.80879	3.78788	0.854291	1.97909
chr1	36246801	36247200	400	*	145	40	105	149	44	105	1321	2	27.5862	29.5302	0.932044	1.94399
chr1	36253601	36254000	400	*	11	11	0	20	14	6	1322	1	100	70	0.744997	-30
chr1	36254001	36254400	400	*	12	1	11	18	3	15	1323	1	8.33333	16.6667	0.932044	8.33333
chr1	36254801	36255200	400	*	52	22	30	38	15	23	1324	2	42.3077	39.4737	0.932044	-2.83401
chr1	36255201	36255600	400	*	52	42	10	39	26	13	1325	2	80.7692	66.6667	0.90678	-14.1026
chr1	36264001	36264400	400	*	20	2	18	35	2	33	1326	1	10	5.71429	0.932044	-4.28571
chr1	36264401	36264800	400	*	38	35	3	71	64	7	1327	2	92.1053	90.1408	0.932044	-1.96442
chr1	36270801	36271200	400	*	214	132	82	162	102	60	1328	6	61.6822	62.963	0.932044	1.28072
chr1	36273201	36273600	400	*	653	491	162	506	357	149	1329	10	75.1914	70.5534	0.788915	-4.63806
chr1	36274401	36274800	400	*	60	34	26	58	34	24	1330	2	56.6667	58.6207	0.932044	1.95402
chr1	36282001	36282400	400	*	274	212	62	349	263	86	1331	10	77.3723	75.3582	0.932044	-2.0141
chr1	36291201	36291600	400	*	418	330	88	343	265	78	1332	7	78.9474	77.2595	0.932044	-1.68789
chr1	36292001	36292400	400	*	17	5	12	21	5	16	1333	1	29.4118	23.8095	0.932044	-5.60224
chr1	36298801	36299200	400	*	271	135	136	251	117	134	1334	4	49.8155	46.6135	0.932044	-3.20195
chr1	36303201	36303600	400	*	65	4	61	92	11	81	1335	2	6.15385	11.9565	0.932044	5.80268
chr1	36308401	36308800	400	*	25	4	21	29	2	27	1336	1	16	6.89655	0.932044	-9.10345
chr1	36308801	36309200	400	*	81	41	40	73	32	41	1337	2	50.6173	43.8356	0.932044	-6.78167
chr1	36309201	36309600	400	*	76	24	52	71	26	45	1338	2	31.5789	36.6197	0.932044	5.04077
chr1	36313201	36313600	400	*	11	7	4	16	13	3	1339	1	63.6364	81.25	0.932044	17.6136
chr1	36313601	36314000	400	*	30	23	7	37	21	16	1340	1	76.6667	56.7568	0.86544	-19.9099
chr1	36314401	36314800	400	*	107	16	91	138	30	108	1341	2	14.9533	21.7391	0.932044	6.78586
chr1	36314801	36315200	400	*	148	11	137	176	42	134	1342	3	7.43243	23.8636	0.0274653	16.4312
chr1	36315201	36315600	400	*	127	28	99	166	59	107	1343	4	22.0472	35.5422	0.4447	13.4949
chr1	36319201	36319600	400	*	81	45	36	73	46	27	1344	3	55.5556	63.0137	0.932044	7.45814
chr1	36319601	36320000	400	*	93	65	28	79	46	33	1345	3	69.8925	58.2278	0.907214	-11.6646
chr1	36320001	36320400	400	*	40	38	2	39	32	7	1346	1	95	82.0513	0.799529	-12.9487
chr1	36320401	36320800	400	*	40	2	38	39	2	37	1347	1	5	5.12821	0.932044	0.128205
chr1	36368401	36368800	400	*	22	1	21	22	1	21	1348	1	4.54545	4.54545	0.932044	0
chr1	36368801	36369200	400	*	44	2	42	39	6	33	1349	2	4.54545	15.3846	0.894023	10.8392
chr1	36369201	36369600	400	*	336	7	329	205	8	197	1350	9	2.08333	3.90244	0.932044	1.81911
chr1	36370001	36370400	400	*	21	1	20	20	0	20	1351	1	4.7619	0	0.932044	-4.7619
chr1	36370401	36370800	400	*	48	37	11	52	35	17	1352	2	77.0833	67.3077	0.932044	-9.77564
chr1	36374801	36375200	400	*	138	65	73	155	59	96	1353	4	47.1014	38.0645	0.869881	-9.03693
chr1	36378001	36378400	400	*	18	17	1	26	25	1	1354	1	94.4444	96.1538	0.932044	1.7094
chr1	36378401	36378800	400	*	36	30	6	52	45	7	1355	2	83.3333	86.5385	0.932044	3.20513
chr1	36404401	36404800	400	*	55	26	29	77	38	39	1356	3	47.2727	49.3506	0.932044	2.07792
chr1	36408801	36409200	400	*	186	125	61	218	155	63	1357	8	67.2043	71.1009	0.932044	3.89662
chr1	36409201	36409600	400	*	82	41	41	114	61	53	1358	4	50	53.5088	0.932044	3.50877
chr1	36416801	36417200	400	*	271	186	85	307	211	96	1359	9	68.6347	68.7296	0.932044	0.0949553
chr1	36420401	36420800	400	*	39	2	37	49	3	46	1360	1	5.12821	6.12245	0.932044	0.994244
chr1	36420801	36421200	400	*	39	37	2	49	49	0	1361	1	94.8718	100	0.932044	5.12821
chr1	36421601	36422000	400	*	114	76	38	159	110	49	1362	3	66.6667	69.1824	0.932044	2.51572
chr1	36427601	36428000	400	*	214	166	48	191	135	56	1363	4	77.5701	70.6806	0.892226	-6.88947
chr1	36444401	36444800	400	*	154	9	145	180	21	159	1364	4	5.84416	11.6667	0.790801	5.82251
chr1	36444801	36445200	400	*	112	9	103	86	3	83	1365	3	8.03571	3.48837	0.932044	-4.54734
chr1	36450401	36450800	400	*	71	40	31	136	79	57	1366	3	56.338	58.0882	0.932044	1.75021
chr1	36454001	36454400	400	*	71	70	1	74	69	5	1367	1	98.5915	93.2432	0.932044	-5.34831
chr1	36454401	36454800	400	*	73	7	66	74	7	67	1368	1	9.58904	9.45946	0.932044	-0.129582
chr1	36457201	36457600	400	*	37	33	4	54	40	14	1369	2	89.1892	74.0741	0.848462	-15.1151
chr1	36457601	36458000	400	*	19	0	19	22	1	21	1370	1	0	4.54545	0.932044	4.54545
chr1	36464401	36464800	400	*	104	63	41	121	70	51	1371	4	60.5769	57.8512	0.932044	-2.72568
chr1	36471201	36471600	400	*	154	9	145	147	7	140	1372	5	5.84416	4.7619	0.932044	-1.08225
chr1	36472801	36473200	400	*	260	179	81	409	294	115	1373	8	68.8462	71.8826	0.932044	3.03649
chr1	36492401	36492800	400	*	46	14	32	34	15	19	1374	2	30.4348	44.1176	0.932044	13.6829
chr1	36499201	36499600	400	*	135	107	28	173	131	42	1375	6	79.2593	75.7225	0.932044	-3.53672
chr1	36500001	36500400	400	*	439	308	131	432	301	131	1376	11	70.1595	69.6759	0.932044	-0.483527
chr1	36505601	36506000	400	*	72	48	24	104	65	39	1377	3	66.6667	62.5	0.932044	-4.16667
chr1	36506001	36506400	400	*	28	0	28	34	1	33	1378	1	0	2.94118	0.932044	2.94118
chr1	36506401	36506800	400	*	250	169	81	260	185	75	1379	8	67.6	71.1538	0.932044	3.55385
chr1	36506801	36507200	400	*	34	24	10	41	27	14	1380	1	70.5882	65.8537	0.932044	-4.73458
chr1	36507201	36507600	400	*	109	57	52	152	90	62	1381	4	52.2936	59.2105	0.932044	6.91695
chr1	36511601	36512000	400	*	693	21	672	598	23	575	1382	16	3.0303	3.84615	0.932044	0.815851
chr1	36512001	36512400	400	*	179	13	166	209	15	194	1383	7	7.26257	7.17703	0.932044	-0.0855363
chr1	36512801	36513200	400	*	52	1	51	46	2	44	1384	1	1.92308	4.34783	0.932044	2.42475
chr1	36525201	36525600	400	*	17	8	9	19	3	16	1385	1	47.0588	15.7895	0.757503	-31.2693
chr1	36530401	36530800	400	*	38	16	22	39	20	19	1386	1	42.1053	51.2821	0.932044	9.17679
chr1	36530801	36531200	400	*	51	33	18	72	45	27	1387	3	64.7059	62.5	0.932044	-2.20588
chr1	36531201	36531600	400	*	206	128	78	181	127	54	1388	3	62.1359	70.1657	0.848348	8.02982
chr1	36532801	36533200	400	*	201	181	20	180	169	11	1389	4	90.0498	93.8889	0.932044	3.83914
chr1	36533201	36533600	400	*	159	89	70	146	95	51	1390	3	55.9748	65.0685	0.87506	9.09365
chr1	36533601	36534000	400	*	18	2	16	22	7	15	1391	1	11.1111	31.8182	0.906982	20.7071
chr1	36534801	36535200	400	*	60	32	28	60	27	33	1392	2	53.3333	45	0.932044	-8.33333
chr1	36540801	36541200	400	*	268	216	52	214	171	43	1393	6	80.597	79.9065	0.932044	-0.690473
chr1	36541201	36541600	400	*	55	4	51	51	5	46	1394	1	7.27273	9.80392	0.932044	2.53119
chr1	36542401	36542800	400	*	33	2	31	24	3	21	1395	1	6.06061	12.5	0.932044	6.43939
chr1	36542801	36543200	400	*	28	24	4	27	24	3	1396	1	85.7143	88.8889	0.932044	3.1746
chr1	36546401	36546800	400	*	34	3	31	31	6	25	1397	1	8.82353	19.3548	0.932044	10.5313
chr1	36546801	36547200	400	*	324	21	303	303	31	272	1398	7	6.48148	10.231	0.85196	3.74954
chr1	36549601	36550000	400	*	42	33	9	36	23	13	1399	2	78.5714	63.8889	0.932044	-14.6825
chr1	36550801	36551200	400	*	39	38	1	48	44	4	1400	1	97.4359	91.6667	0.932044	-5.76923
chr1	36551201	36551600	400	*	79	36	43	99	39	60	1401	2	45.5696	39.3939	0.932044	-6.17568
chr1	36556001	36556400	400	*	20	2	18	14	5	9	1402	1	10	35.7143	0.826024	25.7143
chr1	36556401	36556800	400	*	233	15	218	317	14	303	1403	8	6.43777	4.4164	0.932044	-2.02136
chr1	36556801	36557200	400	*	417	20	397	481	31	450	1404	11	4.79616	6.44491	0.932044	1.64874
chr1	36557201	36557600	400	*	604	26	578	633	19	614	1405	12	4.30464	3.00158	0.932044	-1.30306
chr1	36557601	36558000	400	*	72	2	70	85	0	85	1406	3	2.77778	0	0.932044	-2.77778
chr1	36558001	36558400	400	*	538	16	522	754	25	729	1407	17	2.97398	3.31565	0.932044	0.341672
chr1	36569601	36570000	400	*	253	175	78	222	150	72	1408	4	69.17	67.5676	0.932044	-1.60239
chr1	36573201	36573600	400	*	20	10	10	28	18	10	1409	1	50	64.2857	0.932044	14.2857
chr1	36585601	36586000	400	*	194	120	74	210	132	78	1410	7	61.8557	62.8571	0.932044	1.00147
chr1	36603601	36604000	400	*	197	91	106	142	76	66	1411	2	46.1929	53.5211	0.932044	7.32823
chr1	36606801	36607200	400	*	74	72	2	164	161	3	1412	4	97.2973	98.1707	0.932044	0.873434
chr1	36607201	36607600	400	*	35	12	23	51	10	41	1413	1	34.2857	19.6078	0.894493	-14.6779
chr1	36611601	36612000	400	*	253	197	56	293	228	65	1414	8	77.8656	77.8157	0.932044	-0.049913
chr1	36638001	36638400	400	*	25	2	23	37	1	36	1415	1	8	2.7027	0.932044	-5.2973
chr1	36638401	36638800	400	*	31	23	8	47	33	14	1416	1	74.1935	70.2128	0.932044	-3.98078
chr1	36656401	36656800	400	*	133	121	12	219	194	25	1417	3	90.9774	88.5845	0.932044	-2.39297
chr1	36656801	36657200	400	*	45	3	42	74	0	74	1418	1	6.66667	0	0.693973	-6.66667
chr1	36691201	36691600	400	*	170	4	166	161	2	159	1419	6	2.35294	1.24224	0.932044	-1.11071
chr1	36694001	36694400	400	*	105	44	61	138	56	82	1420	4	41.9048	40.5797	0.932044	-1.32505
chr1	36694401	36694800	400	*	41	29	12	40	33	7	1421	2	70.7317	82.5	0.932044	11.7683
chr1	36694801	36695200	400	*	647	455	192	585	416	169	1422	8	70.3246	71.1111	0.932044	0.786536
chr1	36697601	36698000	400	*	19	0	19	25	5	20	1423	1	0	20	0.721246	20
chr1	36698001	36698400	400	*	18	18	0	22	18	4	1424	1	100	81.8182	0.85592	-18.1818
chr1	36701601	36702000	400	*	198	155	43	159	116	43	1425	5	78.2828	72.956	0.932044	-5.32685
chr1	36702001	36702400	400	*	244	176	68	264	187	77	1426	8	72.1311	70.8333	0.932044	-1.29781
chr1	36704401	36704800	400	*	27	5	22	30	11	19	1427	1	18.5185	36.6667	0.908586	18.1481
chr1	36704801	36705200	400	*	62	49	13	66	34	32	1428	2	79.0323	51.5152	0.170099	-27.5171
chr1	36709601	36710000	400	*	40	0	40	52	4	48	1429	2	0	7.69231	0.877206	7.69231
chr1	36721601	36722000	400	*	458	361	97	697	544	153	1430	6	78.821	78.0488	0.932044	-0.77218
chr1	36754401	36754800	400	*	225	144	81	219	132	87	1431	6	64	60.274	0.932044	-3.72603
chr1	36758001	36758400	400	*	136	77	59	210	116	94	1432	6	56.6176	55.2381	0.932044	-1.37955
chr1	36761601	36762000	400	*	200	134	66	233	149	84	1433	6	67	63.9485	0.932044	-3.0515
chr1	36768401	36768800	400	*	415	240	175	401	232	169	1434	6	57.8313	57.8554	0.932044	0.0240363
chr1	36778801	36779200	400	*	187	152	35	168	126	42	1435	6	81.2834	75	0.916754	-6.28342
chr1	36781201	36781600	400	*	59	10	49	59	20	39	1436	1	16.9492	33.8983	0.707691	16.9492
chr1	36781601	36782000	400	*	356	272	84	428	330	98	1437	10	76.4045	77.1028	0.932044	0.698309
chr1	36784801	36785200	400	*	173	19	154	187	32	155	1438	4	10.9827	17.1123	0.83258	6.12964
chr1	36785201	36785600	400	*	44	1	43	47	1	46	1439	1	2.27273	2.12766	0.932044	-0.145068
chr1	36789201	36789600	400	*	97	59	38	103	65	38	1440	3	60.8247	63.1068	0.932044	2.28205
chr1	36790801	36791200	400	*	188	126	62	208	124	84	1441	4	67.0213	59.6154	0.900604	-7.40589
chr1	36794401	36794800	400	*	40	22	18	34	17	17	1442	2	55	50	0.932044	-5
chr1	36794801	36795200	400	*	40	10	30	26	12	14	1443	1	25	46.1538	0.850222	21.1538
chr1	36795201	36795600	400	*	280	199	81	206	144	62	1444	7	71.0714	69.9029	0.932044	-1.16852
chr1	36802801	36803200	400	*	48	44	4	41	40	1	1445	1	91.6667	97.561	0.932044	5.89431
chr1	36803201	36803600	400	*	98	51	47	81	40	41	1446	2	52.0408	49.3827	0.932044	-2.6581
chr1	36808801	36809200	400	*	49	47	2	75	75	0	1447	2	95.9184	100	0.911844	4.08163
chr1	36809201	36809600	400	*	81	54	27	127	84	43	1448	3	66.6667	66.1417	0.932044	-0.524934
chr1	36828401	36828800	400	*	18	17	1	26	23	3	1449	1	94.4444	88.4615	0.932044	-5.98291
chr1	36828801	36829200	400	*	46	25	21	67	41	26	1450	3	54.3478	61.194	0.932044	6.8462
chr1	36836001	36836400	400	*	155	98	57	202	128	74	1451	7	63.2258	63.3663	0.932044	0.14053
chr1	36836401	36836800	400	*	50	27	23	109	56	53	1452	3	54	51.3761	0.932044	-2.62385
chr1	36836801	36837200	400	*	11	4	7	24	6	18	1453	1	36.3636	25	0.932044	-11.3636
chr1	36872401	36872800	400	*	131	85	46	168	108	60	1454	3	64.8855	64.2857	0.932044	-0.599782
chr1	36893601	36894000	400	*	120	53	67	108	46	62	1455	4	44.1667	42.5926	0.932044	-1.57407
chr1	36921201	36921600	400	*	70	29	41	96	46	50	1456	2	41.4286	47.9167	0.932044	6.4881
chr1	36939201	36939600	400	*	741	28	713	769	11	758	1457	25	3.77868	1.43043	0.296379	-2.34825
chr1	36939601	36940000	400	*	238	16	222	196	8	188	1458	6	6.72269	4.08163	0.932044	-2.64106
chr1	36947201	36947600	400	*	91	63	28	82	60	22	1459	3	69.2308	73.1707	0.932044	3.93996
chr1	36958001	36958400	400	*	53	17	36	86	26	60	1460	2	32.0755	30.2326	0.932044	-1.84291
chr1	36958401	36958800	400	*	88	81	7	124	118	6	1461	4	92.0455	95.1613	0.932044	3.11584
chr1	36976401	36976800	400	*	25	22	3	29	23	6	1462	1	88	79.3103	0.932044	-8.68966
chr1	36976801	36977200	400	*	28	3	25	31	6	25	1463	1	10.7143	19.3548	0.932044	8.64055
chr1	36984401	36984800	400	*	52	1	51	77	13	64	1464	3	1.92308	16.8831	0.353916	14.96
chr1	36990001	36990400	400	*	42	36	6	51	48	3	1465	2	85.7143	94.1176	0.932044	8.40336
chr1	36990401	36990800	400	*	19	1	18	24	2	22	1466	1	5.26316	8.33333	0.932044	3.07018
chr1	36996001	36996400	400	*	21	0	21	30	1	29	1467	1	0	3.33333	0.932044	3.33333
chr1	36996401	36996800	400	*	41	38	3	52	44	8	1468	2	92.6829	84.6154	0.932044	-8.06754
chr1	37000401	37000800	400	*	18	14	4	13	4	9	1469	1	77.7778	30.7692	0.431213	-47.0085
chr1	37020401	37020800	400	*	70	44	26	119	70	49	1470	3	62.8571	58.8235	0.932044	-4.03361
chr1	37028801	37029200	400	*	337	51	286	438	64	374	1471	8	15.1335	14.6119	0.932044	-0.521659
chr1	37029201	37029600	400	*	73	3	70	108	4	104	1472	3	4.10959	3.7037	0.932044	-0.405885
chr1	37044801	37045200	400	*	250	191	59	341	258	83	1473	6	76.4	75.6598	0.932044	-0.740176
chr1	37064401	37064800	400	*	92	61	31	75	45	30	1474	3	66.3043	60	0.932044	-6.30435
chr1	37068001	37068400	400	*	270	167	103	343	204	139	1475	3	61.8519	59.4752	0.932044	-2.37663
chr1	37075201	37075600	400	*	78	36	42	66	36	30	1476	2	46.1538	54.5455	0.932044	8.39161
chr1	37081601	37082000	400	*	141	57	84	136	65	71	1477	4	40.4255	47.7941	0.932044	7.36859
chr1	37091201	37091600	400	*	81	46	35	81	46	35	1478	3	56.7901	56.7901	0.932044	0
chr1	37105601	37106000	400	*	152	67	85	191	94	97	1479	5	44.0789	49.2147	0.932044	5.13571
chr1	37113201	37113600	400	*	120	78	42	151	92	59	1480	3	65	60.9272	0.932044	-4.07285
chr1	37132401	37132800	400	*	286	173	113	331	170	161	1481	4	60.4895	51.3595	0.538277	-9.12999
chr1	37164401	37164800	400	*	20	16	4	20	11	9	1482	1	80	55	0.932044	-25
chr1	37180801	37181200	400	*	20	0	20	28	4	24	1483	1	0	14.2857	0.878088	14.2857
chr1	37181201	37181600	400	*	106	56	50	137	70	67	1484	4	52.8302	51.0949	0.932044	-1.7353
chr1	37200401	37200800	400	*	289	205	84	237	174	63	1485	5	70.9343	73.4177	0.932044	2.48347
chr1	37218401	37218800	400	*	40	19	21	50	23	27	1486	2	47.5	46	0.932044	-1.5
chr1	37218801	37219200	400	*	226	99	127	204	85	119	1487	8	43.8053	41.6667	0.932044	-2.13864
chr1	37222001	37222400	400	*	81	39	42	158	74	84	1488	2	48.1481	46.8354	0.932044	-1.31271
chr1	37234801	37235200	400	*	31	1	30	27	1	26	1489	1	3.22581	3.7037	0.932044	0.477897
chr1	37240401	37240800	400	*	35	13	22	37	19	18	1490	2	37.1429	51.3514	0.932044	14.2085
chr1	37247201	37247600	400	*	35	28	7	51	45	6	1491	1	80	88.2353	0.932044	8.23529
chr1	37247601	37248000	400	*	33	2	31	52	0	52	1492	1	6.06061	0	0.905837	-6.06061
chr1	37249601	37250000	400	*	91	64	27	124	82	42	1493	2	70.3297	66.129	0.932044	-4.20064
chr1	37250001	37250400	400	*	90	24	66	127	34	93	1494	2	26.6667	26.7717	0.932044	0.104987
chr1	37258801	37259200	400	*	20	15	5	23	22	1	1495	1	75	95.6522	0.785872	20.6522
chr1	37259201	37259600	400	*	38	19	19	46	21	25	1496	2	50	45.6522	0.932044	-4.34783
chr1	37260801	37261200	400	*	23	0	23	31	3	28	1497	1	0	9.67742	0.932044	9.67742
chr1	37261201	37261600	400	*	348	249	99	399	283	116	1498	9	71.5517	70.9273	0.932044	-0.624406
chr1	37283201	37283600	400	*	95	70	25	112	83	29	1499	5	73.6842	74.1071	0.932044	0.422932
chr1	37300001	37300400	400	*	73	1	72	88	2	86	1500	4	1.36986	2.27273	0.932044	0.902864
chr1	37300401	37300800	400	*	53	5	48	63	4	59	1501	3	9.43396	6.34921	0.932044	-3.08476
chr1	37390401	37390800	400	*	172	101	71	120	79	41	1502	5	58.7209	65.8333	0.932044	7.1124
chr1	37411201	37411600	400	*	205	148	57	324	235	89	1503	5	72.1951	72.5309	0.932044	0.335742
chr1	37430001	37430400	400	*	46	1	45	33	4	29	1504	1	2.17391	12.1212	0.912695	9.9473
chr1	37454801	37455200	400	*	28	21	7	16	13	3	1505	1	75	81.25	0.932044	6.25
chr1	37455601	37456000	400	*	47	30	17	74	49	25	1506	2	63.8298	66.2162	0.932044	2.38643
chr1	37456001	37456400	400	*	47	27	20	79	37	42	1507	2	57.4468	46.8354	0.932044	-10.6114
chr1	37479601	37480000	400	*	139	95	44	162	110	52	1508	4	68.3453	67.9012	0.932044	-0.444089
chr1	37480001	37480400	400	*	22	2	20	23	2	21	1509	1	9.09091	8.69565	0.932044	-0.395257
chr1	37505201	37505600	400	*	98	72	26	134	90	44	1510	5	73.4694	67.1642	0.932044	-6.30521
chr1	37505601	37506000	400	*	20	16	4	28	24	4	1511	1	80	85.7143	0.932044	5.71429
chr1	37514801	37515200	400	*	16	13	3	12	11	1	1512	1	81.25	91.6667	0.932044	10.4167
chr1	37515201	37515600	400	*	14	2	12	13	1	12	1513	1	14.2857	7.69231	0.932044	-6.59341
chr1	37517201	37517600	400	*	122	80	42	162	97	65	1514	4	65.5738	59.8765	0.932044	-5.69723
chr1	37536001	37536400	400	*	90	61	29	102	67	35	1515	3	67.7778	65.6863	0.932044	-2.0915
chr1	37540401	37540800	400	*	26	4	22	34	1	33	1516	1	15.3846	2.94118	0.913661	-12.4434
chr1	37541201	37541600	400	*	38	0	38	37	2	35	1517	1	0	5.40541	0.932044	5.40541
chr1	37571201	37571600	400	*	82	51	31	114	65	49	1518	3	62.1951	57.0175	0.932044	-5.17758
chr1	37612401	37612800	400	*	117	115	2	162	152	10	1519	3	98.2906	93.8272	0.781189	-4.46344
chr1	37612801	37613200	400	*	39	1	38	54	2	52	1520	1	2.5641	3.7037	0.932044	1.1396
chr1	37614801	37615200	400	*	341	254	87	361	268	93	1521	10	74.4868	74.2382	0.932044	-0.248576
chr1	37616401	37616800	400	*	58	25	33	48	7	41	1522	2	43.1034	14.5833	0.169382	-28.5201
chr1	37623201	37623600	400	*	27	4	23	20	4	16	1523	1	14.8148	20	0.932044	5.18519
chr1	37624001	37624400	400	*	23	14	9	26	16	10	1524	1	60.8696	61.5385	0.932044	0.668896
chr1	37631601	37632000	400	*	28	27	1	31	27	4	1525	1	96.4286	87.0968	0.932044	-9.3318
chr1	37635201	37635600	400	*	307	135	172	360	152	208	1526	2	43.9739	42.2222	0.932044	-1.75172
chr1	37635601	37636000	400	*	192	130	62	263	176	87	1527	4	67.7083	66.9202	0.932044	-0.788181
chr1	37647201	37647600	400	*	142	109	33	222	159	63	1528	6	76.7606	71.6216	0.932044	-5.13894
chr1	37660401	37660800	400	*	16	8	8	13	10	3	1529	1	50	76.9231	0.932044	26.9231
chr1	37660801	37661200	400	*	17	3	14	12	1	11	1530	1	17.6471	8.33333	0.932044	-9.31373
chr1	37665201	37665600	400	*	28	0	28	29	2	27	1531	1	0	6.89655	0.932044	6.89655
chr1	37665601	37666000	400	*	81	78	3	84	80	4	1532	3	96.2963	95.2381	0.932044	-1.0582
chr1	37682801	37683200	400	*	92	56	36	128	74	54	1533	3	60.8696	57.8125	0.932044	-3.05707
chr1	37687201	37687600	400	*	35	29	6	26	16	10	1534	1	82.8571	61.5385	0.783487	-21.3187
chr1	37701601	37702000	400	*	130	70	60	146	70	76	1535	3	53.8462	47.9452	0.932044	-5.90095
chr1	37702801	37703200	400	*	13	1	12	19	1	18	1536	1	7.69231	5.26316	0.932044	-2.42915
chr1	37723201	37723600	400	*	96	73	23	126	88	38	1537	5	76.0417	69.8413	0.932044	-6.2004
chr1	37763201	37763600	400	*	132	89	43	128	77	51	1538	4	67.4242	60.1562	0.932044	-7.26799
chr1	37764401	37764800	400	*	34	5	29	41	2	39	1539	1	14.7059	4.87805	0.932044	-9.82783
chr1	37764801	37765200	400	*	53	32	21	62	41	21	1540	1	60.3774	66.129	0.932044	5.75167
chr1	37784001	37784400	400	*	68	51	17	148	103	45	1541	4	75	69.5946	0.932044	-5.40541
chr1	37864401	37864800	400	*	404	9	395	453	15	438	1542	11	2.22772	3.31126	0.932044	1.08354
chr1	37864801	37865200	400	*	695	17	678	633	14	619	1543	16	2.44604	2.21169	0.932044	-0.234353
chr1	37865201	37865600	400	*	96	3	93	114	6	108	1544	3	3.125	5.26316	0.932044	2.13816
chr1	37866001	37866400	400	*	162	69	93	213	95	118	1545	3	42.5926	44.6009	0.932044	2.00835
chr1	37872001	37872400	400	*	39	0	39	45	0	45	1546	3	0	0	0.932044	0
chr1	37872401	37872800	400	*	13	0	13	16	0	16	1547	1	0	0	0.932044	0
chr1	37875201	37875600	400	*	40	30	10	96	64	32	1548	4	75	66.6667	0.932044	-8.33333
chr1	37890401	37890800	400	*	544	15	529	436	6	430	1549	13	2.75735	1.37615	0.932044	-1.38121
chr1	37912001	37912400	400	*	79	35	44	122	68	54	1550	3	44.3038	55.7377	0.906714	11.4339
chr1	37918001	37918400	400	*	67	25	42	75	31	44	1551	2	37.3134	41.3333	0.932044	4.0199
chr1	37918401	37918800	400	*	25	20	5	22	19	3	1552	1	80	86.3636	0.932044	6.36364
chr1	37922001	37922400	400	*	119	78	41	124	80	44	1553	3	65.5462	64.5161	0.932044	-1.03009
chr1	37926401	37926800	400	*	161	96	65	169	94	75	1554	3	59.6273	55.6213	0.932044	-4.00603
chr1	37928401	37928800	400	*	44	29	15	76	50	26	1555	3	65.9091	65.7895	0.932044	-0.119617
chr1	37954801	37955200	400	*	115	66	49	165	103	62	1556	5	57.3913	62.4242	0.932044	5.03294
chr1	37997201	37997600	400	*	544	11	533	575	16	559	1557	18	2.02206	2.78261	0.932044	0.76055
chr1	37997601	37998000	400	*	437	8	429	346	8	338	1558	12	1.83066	2.31214	0.932044	0.481475
chr1	37998001	37998400	400	*	909	34	875	879	23	856	1559	15	3.74037	2.61661	0.932044	-1.12376
chr1	38016401	38016800	400	*	58	55	3	41	35	6	1560	2	94.8276	85.3659	0.914159	-9.46173
chr1	38016801	38017200	400	*	30	1	29	21	1	20	1561	1	3.33333	4.7619	0.932044	1.42857
chr1	38024401	38024800	400	*	29	1	28	14	0	14	1562	1	3.44828	0	0.932044	-3.44828
chr1	38040801	38041200	400	*	72	47	25	54	38	16	1563	3	65.2778	70.3704	0.932044	5.09259
chr1	38074001	38074400	400	*	131	63	68	135	57	78	1564	4	48.0916	42.2222	0.932044	-5.86938
chr1	38128401	38128800	400	*	30	0	30	23	0	23	1565	1	0	0	0.932044	0
chr1	38128801	38129200	400	*	719	24	695	838	24	814	1566	19	3.33797	2.86396	0.932044	-0.474008
chr1	38129201	38129600	400	*	153	6	147	191	4	187	1567	6	3.92157	2.09424	0.932044	-1.82733
chr1	38151601	38152000	400	*	62	56	6	64	56	8	1568	2	90.3226	87.5	0.932044	-2.82258
chr1	38152001	38152400	400	*	31	3	28	36	3	33	1569	1	9.67742	8.33333	0.932044	-1.34409
chr1	38178401	38178800	400	*	25	15	10	24	11	13	1570	1	60	45.8333	0.932044	-14.1667
chr1	38178801	38179200	400	*	33	16	17	32	17	15	1571	2	48.4848	53.125	0.932044	4.64015
chr1	38183201	38183600	400	*	80	52	28	82	62	20	1572	4	65	75.6098	0.931784	10.6098
chr1	38189601	38190000	400	*	69	47	22	89	60	29	1573	4	68.1159	67.4157	0.932044	-0.700212
chr1	38197201	38197600	400	*	13	3	10	10	1	9	1574	1	23.0769	10	0.932044	-13.0769
chr1	38197601	38198000	400	*	25	10	15	30	7	23	1575	1	40	23.3333	0.932044	-16.6667
chr1	38200001	38200400	400	*	167	66	101	213	94	119	1576	2	39.521	44.1315	0.932044	4.6105
chr1	38210401	38210800	400	*	500	277	223	441	241	200	1577	12	55.4	54.6485	0.932044	-0.751474
chr1	38232801	38233200	400	*	92	45	47	94	51	43	1578	2	48.913	54.2553	0.932044	5.34228
chr1	38267201	38267600	400	*	294	210	84	350	267	83	1579	4	71.4286	76.2857	0.932044	4.85714
chr1	38268001	38268400	400	*	255	145	110	255	143	112	1580	8	56.8627	56.0784	0.932044	-0.784314
chr1	38284401	38284800	400	*	23	3	20	38	1	37	1581	1	13.0435	2.63158	0.903065	-10.4119
chr1	38284801	38285200	400	*	49	41	8	93	71	22	1582	2	83.6735	76.3441	0.932044	-7.32938
chr1	38285201	38285600	400	*	13	2	11	28	11	17	1583	1	15.3846	39.2857	0.925234	23.9011
chr1	38308001	38308400	400	*	90	58	32	106	69	37	1584	3	64.4444	65.0943	0.932044	0.649895
chr1	38315201	38315600	400	*	65	30	35	63	21	42	1585	2	46.1538	33.3333	0.909888	-12.8205
chr1	38325601	38326000	400	*	213	167	46	388	303	85	1586	10	78.4038	78.0928	0.932044	-0.310972
chr1	38334001	38334400	400	*	76	37	39	59	26	33	1587	3	48.6842	44.0678	0.932044	-4.61641
chr1	38334401	38334800	400	*	28	16	12	31	17	14	1588	1	57.1429	54.8387	0.932044	-2.30415
chr1	38353201	38353600	400	*	136	60	76	144	59	85	1589	2	44.1176	40.9722	0.932044	-3.14542
chr1	38358401	38358800	400	*	23	4	19	21	4	17	1590	1	17.3913	19.0476	0.932044	1.65631
chr1	38359201	38359600	400	*	127	86	41	126	86	40	1591	3	67.7165	68.254	0.932044	0.537433
chr1	38359601	38360000	400	*	44	37	7	43	29	14	1592	1	84.0909	67.4419	0.790801	-16.649
chr1	38368001	38368400	400	*	153	95	58	136	85	51	1593	6	62.0915	62.5	0.932044	0.408497
chr1	38384401	38384800	400	*	42	37	5	36	27	9	1594	1	88.0952	75	0.908972	-13.0952
chr1	38384801	38385200	400	*	155	96	59	149	93	56	1595	5	61.9355	62.4161	0.932044	0.480624
chr1	38395201	38395600	400	*	306	180	126	397	232	165	1596	5	58.8235	58.4383	0.932044	-0.385242
chr1	38398401	38398800	400	*	55	28	27	48	18	30	1597	2	50.9091	37.5	0.932044	-13.4091
chr1	38417201	38417600	400	*	36	18	18	48	28	20	1598	2	50	58.3333	0.932044	8.33333
chr1	38418001	38418400	400	*	337	261	76	391	302	89	1599	5	77.4481	77.2379	0.932044	-0.21022
chr1	38418401	38418800	400	*	84	4	80	91	3	88	1600	1	4.7619	3.2967	0.932044	-1.4652
chr1	38422801	38423200	400	*	171	132	39	100	71	29	1601	4	77.193	71	0.932044	-6.19298
chr1	38470801	38471200	400	*	27	19	8	38	19	19	1602	1	70.3704	50	0.875858	-20.3704
chr1	38471201	38471600	400	*	20	0	20	19	0	19	1603	1	0	0	0.932044	0
chr1	38483201	38483600	400	*	32	12	20	40	17	23	1604	2	37.5	42.5	0.932044	5
chr1	38505201	38505600	400	*	46	1	45	34	0	34	1605	1	2.17391	0	0.932044	-2.17391
chr1	38505601	38506000	400	*	399	311	88	447	332	115	1606	7	77.9449	74.2729	0.932044	-3.67193
chr1	38522401	38522800	400	*	86	56	30	118	73	45	1607	3	65.1163	61.8644	0.932044	-3.25187
chr1	38530001	38530400	400	*	46	2	44	42	0	42	1608	1	4.34783	0	0.932044	-4.34783
chr1	38530401	38530800	400	*	46	45	1	45	38	7	1609	1	97.8261	84.4444	0.58667	-13.3816
chr1	38536801	38537200	400	*	617	479	138	551	425	126	1610	5	77.6337	77.1325	0.932044	-0.501225
chr1	38538001	38538400	400	*	86	49	37	72	42	30	1611	2	56.9767	58.3333	0.932044	1.35659
chr1	38538401	38538800	400	*	201	146	55	157	108	49	1612	7	72.6368	68.7898	0.932044	-3.84701
chr1	38542801	38543200	400	*	973	796	177	798	653	145	1613	10	81.8088	81.8296	0.932044	0.0207353
chr1	38543201	38543600	400	*	210	77	133	228	76	152	1614	3	36.6667	33.3333	0.932044	-3.33333
chr1	38556001	38556400	400	*	203	132	71	180	123	57	1615	3	65.0246	68.3333	0.932044	3.3087
chr1	38562401	38562800	400	*	52	31	21	49	27	22	1616	3	59.6154	55.102	0.932044	-4.51334
chr1	38564801	38565200	400	*	96	42	54	76	32	44	1617	2	43.75	42.1053	0.932044	-1.64474
chr1	38565201	38565600	400	*	100	94	6	76	68	8	1618	2	94	89.4737	0.932044	-4.52632
chr1	38572001	38572400	400	*	38	35	3	39	34	5	1619	1	92.1053	87.1795	0.932044	-4.92578
chr1	38572401	38572800	400	*	278	131	147	193	88	105	1620	5	47.1223	45.5959	0.932044	-1.52645
chr1	38572801	38573200	400	*	96	61	35	118	67	51	1621	2	63.5417	56.7797	0.932044	-6.76201
chr1	38584401	38584800	400	*	34	11	23	22	8	14	1622	1	32.3529	36.3636	0.932044	4.0107
chr1	38587201	38587600	400	*	36	21	15	75	48	27	1623	3	58.3333	64	0.932044	5.66667
chr1	38596801	38597200	400	*	303	201	102	281	168	113	1624	6	66.3366	59.7865	0.842066	-6.55016
chr1	38604801	38605200	400	*	98	65	33	191	118	73	1625	4	66.3265	61.7801	0.932044	-4.54643
chr1	38605201	38605600	400	*	30	3	27	57	3	54	1626	1	10	5.26316	0.932044	-4.73684
chr1	38615601	38616000	400	*	161	83	78	170	76	94	1627	2	51.5528	44.7059	0.932044	-6.84691
chr1	38620801	38621200	400	*	117	46	71	194	89	105	1628	4	39.3162	45.8763	0.932044	6.56005
chr1	38621201	38621600	400	*	13	0	13	18	1	17	1629	1	0	5.55556	0.932044	5.55556
chr1	38621601	38622000	400	*	30	7	23	39	8	31	1630	2	23.3333	20.5128	0.932044	-2.82051
chr1	38626401	38626800	400	*	303	23	280	364	22	342	1631	9	7.59076	6.04396	0.932044	-1.5468
chr1	38626801	38627200	400	*	582	10	572	749	12	737	1632	16	1.71821	1.60214	0.932044	-0.116077
chr1	38627201	38627600	400	*	59	4	55	58	3	55	1633	2	6.77966	5.17241	0.932044	-1.60725
chr1	38632401	38632800	400	*	30	30	0	35	32	3	1634	1	100	91.4286	0.932044	-8.57143
chr1	38632801	38633200	400	*	90	50	40	114	75	39	1635	3	55.5556	65.7895	0.907194	10.2339
chr1	38647601	38648000	400	*	26	23	3	16	7	9	1636	1	88.4615	43.75	0.257952	-44.7115
chr1	38649601	38650000	400	*	65	44	21	111	77	34	1637	3	67.6923	69.3694	0.932044	1.67706
chr1	38652401	38652800	400	*	80	35	45	86	35	51	1638	2	43.75	40.6977	0.932044	-3.05233
chr1	38652801	38653200	400	*	76	41	35	80	39	41	1639	2	53.9474	48.75	0.932044	-5.19737
chr1	38679601	38680000	400	*	93	47	46	120	69	51	1640	2	50.5376	57.5	0.932044	6.96237
chr1	38680001	38680400	400	*	275	213	62	350	252	98	1641	6	77.4545	72	0.894443	-5.45455
chr1	38721601	38722000	400	*	488	399	89	295	236	59	1642	6	81.7623	80	0.932044	-1.7623
chr1	38746801	38747200	400	*	156	69	87	200	94	106	1643	5	44.2308	47	0.932044	2.76923
chr1	38747201	38747600	400	*	77	67	10	88	82	6	1644	1	87.013	93.1818	0.932044	6.16883
chr1	38755601	38756000	400	*	26	1	25	24	3	21	1645	1	3.84615	12.5	0.932044	8.65385
chr1	38756001	38756400	400	*	103	100	3	88	83	5	1646	4	97.0874	94.3182	0.932044	-2.7692
chr1	38760801	38761200	400	*	82	57	25	76	45	31	1647	4	69.5122	59.2105	0.932044	-10.3017
chr1	38762001	38762400	400	*	16	1	15	17	0	17	1648	1	6.25	0	0.932044	-6.25
chr1	38762401	38762800	400	*	16	15	1	19	14	5	1649	1	93.75	73.6842	0.932044	-20.0658
chr1	38812801	38813200	400	*	262	186	76	304	205	99	1650	5	70.9924	67.4342	0.932044	-3.55816
chr1	38821201	38821600	400	*	156	76	80	137	66	71	1651	2	48.7179	48.1752	0.932044	-0.542766
chr1	38826801	38827200	400	*	65	39	26	96	56	40	1652	3	60	58.3333	0.932044	-1.66667
chr1	38830001	38830400	400	*	528	363	165	629	407	222	1653	4	68.75	64.7059	0.908144	-4.04412
chr1	38836001	38836400	400	*	21	2	19	14	1	13	1654	1	9.52381	7.14286	0.932044	-2.38095
chr1	38836401	38836800	400	*	91	5	86	133	16	117	1655	4	5.49451	12.0301	0.850222	6.53557
chr1	38852401	38852800	400	*	115	76	39	171	95	76	1656	4	66.087	55.5556	0.795618	-10.5314
chr1	38852801	38853200	400	*	57	23	34	89	46	43	1657	2	40.3509	51.6854	0.932044	11.3345
chr1	38854401	38854800	400	*	65	61	4	40	37	3	1658	2	93.8462	92.5	0.932044	-1.34615
chr1	38854801	38855200	400	*	66	23	43	61	28	33	1659	2	34.8485	45.9016	0.932044	11.0532
chr1	38865201	38865600	400	*	118	80	38	100	68	32	1660	4	67.7966	68	0.932044	0.20339
chr1	38865601	38866000	400	*	72	39	33	72	45	27	1661	2	54.1667	62.5	0.932044	8.33333
chr1	38869601	38870000	400	*	72	29	43	105	55	50	1662	3	40.2778	52.381	0.873919	12.1032
chr1	38945601	38946000	400	*	560	386	174	625	430	195	1663	9	68.9286	68.8	0.932044	-0.128571
chr1	38946001	38946400	400	*	107	82	25	113	78	35	1664	2	76.6355	69.0265	0.932044	-7.60897
chr1	38966001	38966400	400	*	142	92	50	147	91	56	1665	3	64.7887	61.9048	0.932044	-2.88397
chr1	38987201	38987600	400	*	416	19	397	526	33	493	1666	12	4.56731	6.27376	0.932044	1.70646
chr1	38987601	38988000	400	*	505	12	493	515	9	506	1667	14	2.37624	1.74757	0.932044	-0.628665
chr1	38988001	38988400	400	*	50	1	49	49	2	47	1668	2	2	4.08163	0.932044	2.08163
chr1	38988401	38988800	400	*	86	9	77	100	9	91	1669	3	10.4651	9	0.932044	-1.46512
chr1	38990001	38990400	400	*	80	51	29	80	56	24	1670	3	63.75	70	0.932044	6.25
chr1	38994001	38994400	400	*	178	114	64	192	123	69	1671	3	64.0449	64.0625	0.932044	0.0175562
chr1	38994401	38994800	400	*	48	47	1	33	32	1	1672	2	97.9167	96.9697	0.932044	-0.94697
chr1	38994801	38995200	400	*	144	120	24	99	78	21	1673	5	83.3333	78.7879	0.932044	-4.54545
chr1	38995201	38995600	400	*	200	148	52	140	107	33	1674	4	74	76.4286	0.932044	2.42857
chr1	39012401	39012800	400	*	52	23	29	58	28	30	1675	2	44.2308	48.2759	0.932044	4.04509
chr1	39012801	39013200	400	*	51	49	2	57	55	2	1676	2	96.0784	96.4912	0.932044	0.412797
chr1	39056801	39057200	400	*	33	1	32	38	0	38	1677	1	3.0303	0	0.932044	-3.0303
chr1	39057201	39057600	400	*	75	66	9	80	73	7	1678	2	88	91.25	0.932044	3.25
chr1	39080401	39080800	400	*	309	195	114	266	160	106	1679	3	63.1068	60.1504	0.932044	-2.95642
chr1	39081201	39081600	400	*	195	123	72	176	113	63	1680	3	63.0769	64.2045	0.932044	1.12762
chr1	39085601	39086000	400	*	39	4	35	39	4	35	1681	1	10.2564	10.2564	0.932044	0
chr1	39086001	39086400	400	*	76	69	7	72	66	6	1682	2	90.7895	91.6667	0.932044	0.877193
chr1	39090001	39090400	400	*	184	92	92	205	110	95	1683	4	50	53.6585	0.932044	3.65854
chr1	39095601	39096000	400	*	21	1	20	34	2	32	1684	1	4.7619	5.88235	0.932044	1.12045
chr1	39096001	39096400	400	*	80	75	5	139	127	12	1685	4	93.75	91.3669	0.932044	-2.38309
chr1	39098801	39099200	400	*	165	85	80	163	84	79	1686	4	51.5152	51.5337	0.932044	0.0185908
chr1	39099201	39099600	400	*	147	91	56	209	141	68	1687	4	61.9048	67.4641	0.932044	5.55935
chr1	39105601	39106000	400	*	170	131	39	180	132	48	1688	4	77.0588	73.3333	0.932044	-3.72549
chr1	39130401	39130800	400	*	125	72	53	147	88	59	1689	3	57.6	59.8639	0.932044	2.26395
chr1	39135201	39135600	400	*	46	23	23	49	27	22	1690	2	50	55.102	0.932044	5.10204
chr1	39139601	39140000	400	*	71	36	35	71	35	36	1691	2	50.7042	49.2958	0.932044	-1.40845
chr1	39161201	39161600	400	*	44	24	20	71	39	32	1692	2	54.5455	54.9296	0.932044	0.384123
chr1	39178401	39178800	400	*	44	20	24	60	27	33	1693	1	45.4545	45	0.932044	-0.454545
chr1	39178801	39179200	400	*	33	16	17	51	22	29	1694	1	48.4848	43.1373	0.932044	-5.34759
chr1	39185201	39185600	400	*	27	25	2	44	37	7	1695	1	92.5926	84.0909	0.932044	-8.50168
chr1	39185601	39186000	400	*	26	0	26	44	4	40	1696	1	0	9.09091	0.932044	9.09091
chr1	39193201	39193600	400	*	239	14	225	182	9	173	1697	6	5.85774	4.94505	0.932044	-0.912686
chr1	39193601	39194000	400	*	395	4	391	413	6	407	1698	10	1.01266	1.45278	0.932044	0.440126
chr1	39194001	39194400	400	*	261	12	249	260	11	249	1699	9	4.5977	4.23077	0.932044	-0.366932
chr1	39194401	39194800	400	*	99	6	93	152	9	143	1700	5	6.06061	5.92105	0.932044	-0.139553
chr1	39197601	39198000	400	*	21	3	18	32	2	30	1701	1	14.2857	6.25	0.932044	-8.03571
chr1	39198001	39198400	400	*	201	157	44	182	132	50	1702	6	78.1095	72.5275	0.932044	-5.58198
chr1	39198401	39198800	400	*	39	4	35	27	1	26	1703	1	10.2564	3.7037	0.932044	-6.55271
chr1	39206801	39207200	400	*	180	91	89	252	135	117	1704	7	50.5556	53.5714	0.932044	3.01587
chr1	39207201	39207600	400	*	15	0	15	32	1	31	1705	1	0	3.125	0.932044	3.125
chr1	39211201	39211600	400	*	37	17	20	64	33	31	1706	2	45.9459	51.5625	0.932044	5.61655
chr1	39211601	39212000	400	*	35	18	17	61	31	30	1707	1	51.4286	50.8197	0.932044	-0.608899
chr1	39216401	39216800	400	*	212	199	13	206	188	18	1708	4	93.8679	91.2621	0.932044	-2.60579
chr1	39216801	39217200	400	*	53	4	49	56	6	50	1709	1	7.54717	10.7143	0.932044	3.16712
chr1	39248801	39249200	400	*	53	6	47	87	10	77	1710	1	11.3208	11.4943	0.932044	0.173498
chr1	39249201	39249600	400	*	147	139	8	231	216	15	1711	3	94.5578	93.5065	0.932044	-1.05133
chr1	39250801	39251200	400	*	133	70	63	162	74	88	1712	2	52.6316	45.679	0.932044	-6.95257
chr1	39259201	39259600	400	*	77	39	38	112	54	58	1713	2	50.6494	48.2143	0.932044	-2.43506
chr1	39298801	39299200	400	*	140	109	31	204	154	50	1714	5	77.8571	75.4902	0.932044	-2.36695
chr1	39299201	39299600	400	*	28	27	1	41	41	0	1715	1	96.4286	100	0.932044	3.57143
chr1	39310001	39310400	400	*	145	97	48	110	71	39	1716	4	66.8966	64.5455	0.932044	-2.3511
chr1	39315201	39315600	400	*	19	7	12	32	14	18	1717	1	36.8421	43.75	0.932044	6.90789
chr1	39315601	39316000	400	*	35	21	14	44	22	22	1718	1	60	50	0.932044	-10
chr1	39320001	39320400	400	*	209	148	61	225	142	83	1719	8	70.8134	63.1111	0.840411	-7.70229
chr1	39320801	39321200	400	*	16	15	1	21	20	1	1720	1	93.75	95.2381	0.932044	1.4881
chr1	39321201	39321600	400	*	15	0	15	21	1	20	1721	1	0	4.7619	0.932044	4.7619
chr1	39338401	39338800	400	*	96	57	39	69	46	23	1722	3	59.375	66.6667	0.932044	7.29167
chr1	39342801	39343200	400	*	58	54	4	54	51	3	1723	1	93.1034	94.4444	0.932044	1.341
chr1	39343201	39343600	400	*	57	3	54	54	1	53	1724	1	5.26316	1.85185	0.932044	-3.41131
chr1	39345601	39346000	400	*	42	21	21	38	17	21	1725	2	50	44.7368	0.932044	-5.26316
chr1	39349201	39349600	400	*	149	61	88	198	73	125	1726	4	40.9396	36.8687	0.932044	-4.07091
chr1	39359601	39360000	400	*	65	18	47	75	14	61	1727	2	27.6923	18.6667	0.932044	-9.02564
chr1	39361601	39362000	400	*	49	24	25	46	23	23	1728	1	48.9796	50	0.932044	1.02041
chr1	39367601	39368000	400	*	130	15	115	60	0	60	1729	5	11.5385	0	0.237947	-11.5385
chr1	39368001	39368400	400	*	42	0	42	30	0	30	1730	1	0	0	0.932044	0
chr1	39368401	39368800	400	*	932	30	902	1325	29	1296	1731	20	3.21888	2.18868	0.897303	-1.0302
chr1	39380001	39380400	400	*	134	62	72	200	96	104	1732	5	46.2687	48	0.932044	1.73134
chr1	39382801	39383200	400	*	121	76	45	79	51	28	1733	3	62.8099	64.557	0.932044	1.74704
chr1	39389201	39389600	400	*	778	630	148	655	528	127	1734	12	80.9769	80.6107	0.932044	-0.366177
chr1	39402401	39402800	400	*	323	235	88	268	191	77	1735	6	72.7554	71.2687	0.932044	-1.48676
chr1	39402801	39403200	400	*	323	236	87	271	218	53	1736	6	73.065	80.4428	0.64975	7.37779
chr1	39406001	39406400	400	*	72	36	36	134	66	68	1737	2	50	49.2537	0.932044	-0.746269
chr1	39406801	39407200	400	*	13	10	3	15	11	4	1738	1	76.9231	73.3333	0.932044	-3.58974
chr1	39417601	39418000	400	*	64	35	29	69	23	46	1739	2	54.6875	33.3333	0.454167	-21.3542
chr1	39434401	39434800	400	*	24	23	1	15	12	3	1740	1	95.8333	80	0.932044	-15.8333
chr1	39458001	39458400	400	*	26	14	12	31	27	4	1741	1	53.8462	87.0968	0.350766	33.2506
chr1	39464401	39464800	400	*	39	35	4	33	28	5	1742	1	89.7436	84.8485	0.932044	-4.8951
chr1	39464801	39465200	400	*	78	41	37	67	30	37	1743	2	52.5641	44.7761	0.932044	-7.78798
chr1	39467201	39467600	400	*	16	0	16	24	3	21	1744	1	0	12.5	0.932044	12.5
chr1	39471201	39471600	400	*	103	79	24	125	90	35	1745	5	76.699	72	0.932044	-4.69903
chr1	39478001	39478400	400	*	475	7	468	668	6	662	1746	12	1.47368	0.898204	0.932044	-0.575481
chr1	39478801	39479200	400	*	68	4	64	88	4	84	1747	4	5.88235	4.54545	0.932044	-1.3369
chr1	39480801	39481200	400	*	90	59	31	120	75	45	1748	3	65.5556	62.5	0.932044	-3.05556
chr1	39486401	39486800	400	*	28	4	24	34	4	30	1749	1	14.2857	11.7647	0.932044	-2.52101
chr1	39486801	39487200	400	*	28	27	1	32	26	6	1750	1	96.4286	81.25	0.84987	-15.1786
chr1	39502801	39503200	400	*	202	113	89	249	152	97	1751	6	55.9406	61.0442	0.932044	5.10358
chr1	39511201	39511600	400	*	109	51	58	116	57	59	1752	2	46.789	49.1379	0.932044	2.34894
chr1	39514401	39514800	400	*	15	1	14	30	1	29	1753	1	6.66667	3.33333	0.932044	-3.33333
chr1	39514801	39515200	400	*	15	12	3	26	20	6	1754	1	80	76.9231	0.932044	-3.07692
chr1	39535201	39535600	400	*	15	1	14	22	4	18	1755	1	6.66667	18.1818	0.932044	11.5152
chr1	39535601	39536000	400	*	436	14	422	385	5	380	1756	13	3.21101	1.2987	0.83709	-1.91231
chr1	39549201	39549600	400	*	300	151	149	308	151	157	1757	2	50.3333	49.026	0.932044	-1.30736
chr1	39571601	39572000	400	*	113	54	59	157	77	80	1758	4	47.7876	49.0446	0.932044	1.25698
chr1	39576401	39576800	400	*	126	6	120	157	3	154	1759	7	4.7619	1.91083	0.932044	-2.85108
chr1	39576801	39577200	400	*	26	3	23	25	2	23	1760	1	11.5385	8	0.932044	-3.53846
chr1	39582801	39583200	400	*	143	71	72	120	58	62	1761	4	49.6503	48.3333	0.932044	-1.31702
chr1	39606801	39607200	400	*	220	148	72	178	107	71	1762	6	67.2727	60.1124	0.89992	-7.16037
chr1	39615601	39616000	400	*	306	138	168	428	197	231	1763	4	45.098	46.028	0.932044	0.929998
chr1	39622001	39622400	400	*	51	19	32	59	20	39	1764	2	37.2549	33.8983	0.932044	-3.3566
chr1	39648801	39649200	400	*	54	25	29	37	14	23	1765	2	46.2963	37.8378	0.932044	-8.45846
chr1	39650401	39650800	400	*	12	1	11	27	4	23	1766	1	8.33333	14.8148	0.932044	6.48148
chr1	39650801	39651200	400	*	21	0	21	21	2	19	1767	1	0	9.52381	0.932044	9.52381
chr1	39651201	39651600	400	*	19	0	19	24	0	24	1768	1	0	0	0.932044	0
chr1	39651601	39652000	400	*	39	31	8	52	41	11	1769	2	79.4872	78.8462	0.932044	-0.641026
chr1	39654801	39655200	400	*	51	23	28	105	67	38	1770	3	45.098	63.8095	0.629917	18.7115
chr1	39655201	39655600	400	*	17	0	17	35	2	33	1771	1	0	5.71429	0.932044	5.71429
chr1	39662801	39663200	400	*	344	206	138	435	256	179	1772	6	59.8837	58.8506	0.932044	-1.03315
chr1	39670801	39671200	400	*	135	90	45	189	125	64	1773	3	66.6667	66.1376	0.932044	-0.529101
chr1	39679201	39679600	400	*	163	92	71	107	55	52	1774	5	56.4417	51.4019	0.932044	-5.03985
chr1	39687601	39688000	400	*	32	3	29	26	3	23	1775	1	9.375	11.5385	0.932044	2.16346
chr1	39688001	39688400	400	*	44	23	21	47	26	21	1776	2	52.2727	55.3191	0.932044	3.04642
chr1	39688401	39688800	400	*	201	95	106	176	86	90	1777	7	47.2637	48.8636	0.932044	1.59995
chr1	39688801	39689200	400	*	23	18	5	35	29	6	1778	1	78.2609	82.8571	0.932044	4.59627
chr1	39690001	39690400	400	*	220	154	66	253	149	104	1779	7	70	58.8933	0.427423	-11.1067
chr1	39690401	39690800	400	*	69	49	20	74	48	26	1780	2	71.0145	64.8649	0.932044	-6.14963
chr1	39690801	39691200	400	*	224	128	96	303	187	116	1781	6	57.1429	61.7162	0.932044	4.57331
chr1	39698801	39699200	400	*	27	13	14	33	15	18	1782	1	48.1481	45.4545	0.932044	-2.6936
chr1	39703201	39703600	400	*	172	123	49	156	97	59	1783	4	71.5116	62.1795	0.778076	-9.33214
chr1	39703601	39704000	400	*	90	33	57	85	35	50	1784	2	36.6667	41.1765	0.932044	4.5098
chr1	39709601	39710000	400	*	460	347	113	584	440	144	1785	7	75.4348	75.3425	0.932044	-0.0923169
chr1	39710001	39710400	400	*	35	2	33	64	4	60	1786	1	5.71429	6.25	0.932044	0.535714
chr1	39712001	39712400	400	*	280	208	72	349	249	100	1787	8	74.2857	71.3467	0.932044	-2.93901
chr1	39712401	39712800	400	*	28	2	26	26	2	24	1788	1	7.14286	7.69231	0.932044	0.549451
chr1	39714001	39714400	400	*	158	96	62	193	119	74	1789	6	60.7595	61.658	0.932044	0.898537
chr1	39720801	39721200	400	*	33	4	29	20	0	20	1790	1	12.1212	0	0.932044	-12.1212
chr1	39721201	39721600	400	*	155	54	101	223	65	158	1791	3	34.8387	29.148	0.932044	-5.69073
chr1	39734001	39734400	400	*	99	71	28	136	105	31	1792	5	71.7172	77.2059	0.932044	5.48871
chr1	39758001	39758400	400	*	153	83	70	179	100	79	1793	4	54.2484	55.8659	0.932044	1.61756
chr1	39760801	39761200	400	*	71	63	8	81	72	9	1794	3	88.7324	88.8889	0.932044	0.156495
chr1	39761601	39762000	400	*	236	133	103	316	173	143	1795	8	56.3559	54.7468	0.932044	-1.6091
chr1	39762001	39762400	400	*	59	16	43	84	13	71	1796	2	27.1186	15.4762	0.82399	-11.6425
chr1	39770001	39770400	400	*	244	113	131	279	129	150	1797	2	46.3115	46.2366	0.932044	-0.0749163
chr1	39789201	39789600	400	*	29	13	16	22	12	10	1798	1	44.8276	54.5455	0.932044	9.71787
chr1	39796001	39796400	400	*	243	149	94	264	154	110	1799	3	61.3169	58.3333	0.932044	-2.98354
chr1	39796401	39796800	400	*	81	77	4	88	84	4	1800	1	95.0617	95.4545	0.932044	0.392817
chr1	39833201	39833600	400	*	157	132	25	164	122	42	1801	3	84.0764	74.3902	0.638045	-9.68619
chr1	39833601	39834000	400	*	162	50	112	166	71	95	1802	4	30.8642	42.7711	0.583219	11.9069
chr1	39834401	39834800	400	*	377	253	124	446	307	139	1803	5	67.1088	68.8341	0.932044	1.72533
chr1	39834801	39835200	400	*	52	27	25	100	48	52	1804	2	51.9231	48	0.932044	-3.92308
chr1	39837201	39837600	400	*	254	149	105	234	141	93	1805	6	58.6614	60.2564	0.932044	1.59499
chr1	39839601	39840000	400	*	48	35	13	63	61	2	1806	2	72.9167	96.8254	0.0804731	23.9087
chr1	39840001	39840400	400	*	24	0	24	30	1	29	1807	1	0	3.33333	0.932044	3.33333
chr1	39842401	39842800	400	*	123	37	86	111	32	79	1808	2	30.0813	28.8288	0.932044	-1.25247
chr1	39842801	39843200	400	*	257	177	80	235	152	83	1809	4	68.8716	64.6809	0.932044	-4.19074
chr1	39868801	39869200	400	*	22	3	19	25	4	21	1810	1	13.6364	16	0.932044	2.36364
chr1	39869201	39869600	400	*	15	12	3	23	19	4	1811	1	80	82.6087	0.932044	2.6087
chr1	39890401	39890800	400	*	90	25	65	79	13	66	1812	2	27.7778	16.4557	0.826159	-11.3221
chr1	39890801	39891200	400	*	92	65	27	81	55	26	1813	2	70.6522	67.9012	0.932044	-2.75094
chr1	39900001	39900400	400	*	284	8	276	321	11	310	1814	3	2.8169	3.42679	0.932044	0.60989
chr1	39900401	39900800	400	*	798	19	779	889	9	880	1815	14	2.38095	1.01237	0.614885	-1.36858
chr1	39900801	39901200	400	*	181	3	178	306	5	301	1816	16	1.65746	1.63399	0.932044	-0.0234716
chr1	39906001	39906400	400	*	80	23	57	113	32	81	1817	2	28.75	28.3186	0.932044	-0.431416
chr1	39934801	39935200	400	*	173	75	98	163	87	76	1818	4	43.3526	53.3742	0.782018	10.0216
chr1	39938001	39938400	400	*	60	27	33	111	51	60	1819	2	45	45.9459	0.932044	0.945946
chr1	39940801	39941200	400	*	134	75	59	102	57	45	1820	3	55.9701	55.8824	0.932044	-0.0877963
chr1	39950801	39951200	400	*	70	33	37	65	32	33	1821	2	47.1429	49.2308	0.932044	2.08791
chr1	39951201	39951600	400	*	35	32	3	32	27	5	1822	1	91.4286	84.375	0.932044	-7.05357
chr1	39966001	39966400	400	*	82	38	44	104	46	58	1823	2	46.3415	44.2308	0.932044	-2.11069
chr1	40006401	40006800	400	*	12	1	11	25	0	25	1824	1	8.33333	0	0.932044	-8.33333
chr1	40054801	40055200	400	*	46	20	26	61	28	33	1825	2	43.4783	45.9016	0.932044	2.42338
chr1	40055201	40055600	400	*	42	33	9	52	38	14	1826	2	78.5714	73.0769	0.932044	-5.49451
chr1	40058001	40058400	400	*	254	153	101	236	127	109	1827	9	60.2362	53.8136	0.932044	-6.42266
chr1	40064001	40064400	400	*	18	15	3	33	29	4	1828	1	83.3333	87.8788	0.932044	4.54545
chr1	40064401	40064800	400	*	17	3	14	31	1	30	1829	1	17.6471	3.22581	0.86466	-14.4213
chr1	40085601	40086000	400	*	23	12	11	25	2	23	1830	1	52.1739	8	0.146851	-44.1739
chr1	40090001	40090400	400	*	63	30	33	46	24	22	1831	2	47.619	52.1739	0.932044	4.55487
chr1	40100401	40100800	400	*	239	173	66	293	205	88	1832	8	72.3849	69.9659	0.932044	-2.41907
chr1	40101201	40101600	400	*	215	146	69	202	132	70	1833	6	67.907	65.3465	0.932044	-2.56044
chr1	40106801	40107200	400	*	128	94	34	141	94	47	1834	4	73.4375	66.6667	0.932044	-6.77083
chr1	40117601	40118000	400	*	290	225	65	222	168	54	1835	5	77.5862	75.6757	0.932044	-1.91053
chr1	40118801	40119200	400	*	39	24	15	105	54	51	1836	3	61.5385	51.4286	0.932044	-10.1099
chr1	40155601	40156000	400	*	19	0	19	30	1	29	1837	1	0	3.33333	0.932044	3.33333
chr1	40156001	40156400	400	*	205	115	90	244	131	113	1838	6	56.0976	53.6885	0.932044	-2.40904
chr1	40212401	40212800	400	*	285	169	116	310	197	113	1839	6	59.2982	63.5484	0.932044	4.25014
chr1	40221601	40222000	400	*	57	39	18	56	38	18	1840	3	68.4211	67.8571	0.932044	-0.56391
chr1	40266401	40266800	400	*	88	28	60	137	45	92	1841	3	31.8182	32.8467	0.932044	1.02853
chr1	40268801	40269200	400	*	46	21	25	61	25	36	1842	2	45.6522	40.9836	0.932044	-4.66857
chr1	40281601	40282000	400	*	240	136	104	275	167	108	1843	5	56.6667	60.7273	0.932044	4.06061
chr1	40307201	40307600	400	*	480	359	121	476	365	111	1844	5	74.7917	76.6807	0.932044	1.88901
chr1	40307601	40308000	400	*	188	135	53	207	166	41	1845	6	71.8085	80.1932	0.715758	8.38473
chr1	40314801	40315200	400	*	21	0	21	31	0	31	1846	1	0	0	0.932044	0
chr1	40315201	40315600	400	*	23	20	3	34	29	5	1847	1	86.9565	85.2941	0.932044	-1.6624
chr1	40325601	40326000	400	*	80	23	57	72	14	58	1848	4	28.75	19.4444	0.932044	-9.30556
chr1	40326001	40326400	400	*	40	1	39	37	0	37	1849	2	2.5	0	0.932044	-2.5
chr1	40376401	40376800	400	*	104	51	53	134	60	74	1850	2	49.0385	44.7761	0.932044	-4.26234
chr1	40376801	40377200	400	*	121	71	50	192	113	79	1851	6	58.6777	58.8542	0.932044	0.176481
chr1	40377201	40377600	400	*	33	16	17	68	36	32	1852	2	48.4848	52.9412	0.932044	4.45633
chr1	40390801	40391200	400	*	21	19	2	21	19	2	1853	1	90.4762	90.4762	0.932044	0
chr1	40391201	40391600	400	*	55	29	26	41	16	25	1854	2	52.7273	39.0244	0.932044	-13.7029
chr1	40392001	40392400	400	*	376	270	106	546	395	151	1855	8	71.8085	72.3443	0.932044	0.535812
chr1	40410001	40410400	400	*	34	2	32	38	2	36	1856	1	5.88235	5.26316	0.932044	-0.619195
chr1	40410401	40410800	400	*	103	74	29	140	83	57	1857	3	71.8447	59.2857	0.710816	-12.5589
chr1	40413601	40414000	400	*	10	9	1	16	11	5	1858	1	90	68.75	0.932044	-21.25
chr1	40414001	40414400	400	*	14	4	10	23	11	12	1859	1	28.5714	47.8261	0.932044	19.2547
chr1	40458801	40459200	400	*	91	30	61	78	30	48	1860	3	32.967	38.4615	0.932044	5.49451
chr1	40462001	40462400	400	*	245	91	154	240	82	158	1861	3	37.1429	34.1667	0.932044	-2.97619
chr1	40462401	40462800	400	*	120	103	17	128	118	10	1862	1	85.8333	92.1875	0.909888	6.35417
chr1	40462801	40463200	400	*	74	36	38	79	31	48	1863	3	48.6486	39.2405	0.932044	-9.40814
chr1	40600001	40600400	400	*	163	107	56	227	146	81	1864	3	65.6442	64.3172	0.932044	-1.32699
chr1	40613601	40614000	400	*	16	15	1	22	19	3	1865	1	93.75	86.3636	0.932044	-7.38636
chr1	40614001	40614400	400	*	15	0	15	20	1	19	1866	1	0	5	0.932044	5
chr1	40658801	40659200	400	*	35	29	6	48	32	16	1867	1	82.8571	66.6667	0.881822	-16.1905
chr1	40659201	40659600	400	*	70	27	43	95	37	58	1868	2	38.5714	38.9474	0.932044	0.37594
chr1	40662401	40662800	400	*	20	14	6	42	31	11	1869	1	70	73.8095	0.932044	3.80952
chr1	40680401	40680800	400	*	472	55	417	489	38	451	1870	10	11.6525	7.77096	0.683592	-3.88158
chr1	40680801	40681200	400	*	19	0	19	15	1	14	1871	1	0	6.66667	0.932044	6.66667
chr1	40681201	40681600	400	*	18	2	16	23	1	22	1872	1	11.1111	4.34783	0.932044	-6.76329
chr1	40692401	40692800	400	*	110	86	24	132	98	34	1873	4	78.1818	74.2424	0.932044	-3.93939
chr1	40692801	40693200	400	*	55	20	35	65	26	39	1874	2	36.3636	40	0.932044	3.63636
chr1	40697201	40697600	400	*	120	85	35	104	67	37	1875	3	70.8333	64.4231	0.932044	-6.41026
chr1	40714001	40714400	400	*	270	168	102	311	187	124	1876	3	62.2222	60.1286	0.932044	-2.0936
chr1	40718401	40718800	400	*	92	66	26	100	73	27	1877	4	71.7391	73	0.932044	1.26087
chr1	40726001	40726400	400	*	91	62	29	117	79	38	1878	4	68.1319	67.5214	0.932044	-0.610501
chr1	40736801	40737200	400	*	62	30	32	72	38	34	1879	2	48.3871	52.7778	0.932044	4.39068
chr1	40743601	40744000	400	*	99	65	34	75	50	25	1880	3	65.6566	66.6667	0.932044	1.0101
chr1	40744001	40744400	400	*	34	32	2	25	24	1	1881	1	94.1176	96	0.932044	1.88235
chr1	40766001	40766400	400	*	156	101	55	118	72	46	1882	6	64.7436	61.0169	0.932044	-3.72664
chr1	40767601	40768000	400	*	127	88	39	127	84	43	1883	6	69.2913	66.1417	0.932044	-3.14961
chr1	40790401	40790800	400	*	55	7	48	52	12	40	1884	2	12.7273	23.0769	0.932044	10.3497
chr1	40827201	40827600	400	*	129	80	49	145	91	54	1885	3	62.0155	62.7586	0.932044	0.743117
chr1	40833601	40834000	400	*	129	90	39	180	117	63	1886	5	69.7674	65	0.932044	-4.76744
chr1	40834001	40834400	400	*	29	27	2	36	30	6	1887	1	93.1034	83.3333	0.932044	-9.77011
chr1	40835601	40836000	400	*	227	109	118	320	147	173	1888	4	48.0176	45.9375	0.932044	-2.08012
chr1	40868801	40869200	400	*	121	71	50	151	98	53	1889	5	58.6777	64.9007	0.932044	6.22298
chr1	40875201	40875600	400	*	34	16	18	40	17	23	1890	2	47.0588	42.5	0.932044	-4.55882
chr1	40875601	40876000	400	*	36	36	0	40	38	2	1891	2	100	95	0.932044	-5
chr1	40879201	40879600	400	*	56	48	8	63	54	9	1892	2	85.7143	85.7143	0.932044	0
chr1	40879601	40880000	400	*	58	28	30	62	27	35	1893	2	48.2759	43.5484	0.932044	-4.72747
chr1	40924801	40925200	400	*	169	108	61	186	115	71	1894	3	63.9053	61.828	0.932044	-2.07737
chr1	40942801	40943200	400	*	138	104	34	228	166	62	1895	5	75.3623	72.807	0.932044	-2.5553
chr1	40954801	40955200	400	*	100	52	48	94	44	50	1896	2	52	46.8085	0.932044	-5.19149
chr1	40955201	40955600	400	*	746	620	126	748	591	157	1897	16	83.1099	79.0107	0.675648	-4.09922
chr1	40966801	40967200	400	*	70	31	39	81	41	40	1898	4	44.2857	50.6173	0.932044	6.33157
chr1	40968001	40968400	400	*	302	191	111	403	186	217	1899	12	63.245	46.1538	0.00604737	-17.0912
chr1	40969601	40970000	400	*	97	56	41	79	44	35	1900	2	57.732	55.6962	0.932044	-2.03576
chr1	40976801	40977200	400	*	38	17	21	41	24	17	1901	2	44.7368	58.5366	0.932044	13.7997
chr1	40977201	40977600	400	*	19	17	2	19	19	0	1902	1	89.4737	100	0.932044	10.5263
chr1	40992401	40992800	400	*	10	10	0	24	20	4	1903	1	100	83.3333	0.932044	-16.6667
chr1	41005601	41006000	400	*	78	48	30	73	36	37	1904	3	61.5385	49.3151	0.89999	-12.2234
chr1	41006001	41006400	400	*	35	28	7	27	21	6	1905	1	80	77.7778	0.932044	-2.22222
chr1	41006401	41006800	400	*	176	118	58	200	120	80	1906	6	67.0455	60	0.925661	-7.04545
chr1	41044801	41045200	400	*	163	102	61	186	121	65	1907	6	62.5767	65.0538	0.932044	2.47708
chr1	41088401	41088800	400	*	276	224	52	337	282	55	1908	6	81.1594	83.6795	0.932044	2.5201
chr1	41090801	41091200	400	*	174	168	6	205	200	5	1909	3	96.5517	97.561	0.932044	1.00925
chr1	41091201	41091600	400	*	58	1	57	74	10	64	1910	1	1.72414	13.5135	0.534081	11.7894
chr1	41156801	41157200	400	*	79	37	42	76	31	45	1911	2	46.8354	40.7895	0.932044	-6.04597
chr1	41157201	41157600	400	*	109	78	31	122	94	28	1912	3	71.5596	77.0492	0.932044	5.48955
chr1	41244001	41244400	400	*	23	3	20	45	11	34	1913	1	13.0435	24.4444	0.932044	11.401
chr1	41257601	41258000	400	*	285	200	85	358	243	115	1914	8	70.1754	67.8771	0.932044	-2.29834
chr1	41333601	41334000	400	*	188	92	96	189	98	91	1915	2	48.9362	51.8519	0.932044	2.91568
chr1	41343201	41343600	400	*	18	4	14	26	7	19	1916	1	22.2222	26.9231	0.932044	4.70085
chr1	41354801	41355200	400	*	20	20	0	21	17	4	1917	1	100	80.9524	0.847916	-19.0476
chr1	41355201	41355600	400	*	18	1	17	19	1	18	1918	1	5.55556	5.26316	0.932044	-0.292398
chr1	41426001	41426400	400	*	15	4	11	25	5	20	1919	1	26.6667	20	0.932044	-6.66667
chr1	41462401	41462800	400	*	60	37	23	56	33	23	1920	2	61.6667	58.9286	0.932044	-2.7381
chr1	41462801	41463200	400	*	60	22	38	56	21	35	1921	2	36.6667	37.5	0.932044	0.833333
chr1	41465601	41466000	400	*	18	17	1	38	38	0	1922	1	94.4444	100	0.932044	5.55556
chr1	41466001	41466400	400	*	18	1	17	40	5	35	1923	1	5.55556	12.5	0.932044	6.94444
chr1	41760801	41761200	400	*	33	31	2	42	41	1	1924	1	93.9394	97.619	0.932044	3.67965
chr1	41761201	41761600	400	*	33	1	32	45	7	38	1925	1	3.0303	15.5556	0.875654	12.5253
chr1	41797601	41798000	400	*	19	19	0	36	32	4	1926	1	100	88.8889	0.932044	-11.1111
chr1	41798001	41798400	400	*	18	0	18	35	1	34	1927	1	0	2.85714	0.932044	2.85714
chr1	41859601	41860000	400	*	25	0	25	41	2	39	1928	1	0	4.87805	0.932044	4.87805
chr1	41860001	41860400	400	*	76	62	14	120	88	32	1929	3	81.5789	73.3333	0.932044	-8.24561
chr1	41896401	41896800	400	*	82	36	46	114	58	56	1930	2	43.9024	50.8772	0.932044	6.97475
chr1	41896801	41897200	400	*	150	117	33	211	147	64	1931	4	78	69.6682	0.812445	-8.33175
chr1	41940801	41941200	400	*	21	20	1	28	21	7	1932	1	95.2381	75	0.857028	-20.2381
chr1	41941201	41941600	400	*	21	1	20	27	0	27	1933	1	4.7619	0	0.932044	-4.7619
chr1	42005601	42006000	400	*	100	54	46	94	46	48	1934	2	54	48.9362	0.932044	-5.06383
chr1	42080001	42080400	400	*	25	7	18	32	11	21	1935	1	28	34.375	0.932044	6.375
chr1	42098801	42099200	400	*	212	107	105	289	133	156	1936	4	50.4717	46.0208	0.932044	-4.45094
chr1	42143201	42143600	400	*	22	18	4	17	16	1	1937	1	81.8182	94.1176	0.932044	12.2995
chr1	42143601	42144000	400	*	44	20	24	34	15	19	1938	2	45.4545	44.1176	0.932044	-1.3369
chr1	42200401	42200800	400	*	49	47	2	68	64	4	1939	1	95.9184	94.1176	0.932044	-1.80072
chr1	42200801	42201200	400	*	116	62	54	144	64	80	1940	2	53.4483	44.4444	0.932044	-9.00383
chr1	42237601	42238000	400	*	35	17	18	61	31	30	1941	2	48.5714	50.8197	0.932044	2.24824
chr1	42242401	42242800	400	*	167	109	58	225	145	80	1942	3	65.2695	64.4444	0.932044	-0.825017
chr1	42257201	42257600	400	*	74	70	4	70	63	7	1943	1	94.5946	90	0.932044	-4.59459
chr1	42257601	42258000	400	*	216	137	79	202	127	75	1944	3	63.4259	62.8713	0.932044	-0.554639
chr1	42281201	42281600	400	*	17	7	10	23	16	7	1945	1	41.1765	69.5652	0.849176	28.3887
chr1	42283201	42283600	400	*	64	38	26	60	36	24	1946	3	59.375	60	0.932044	0.625
chr1	42283601	42284000	400	*	24	21	3	27	23	4	1947	1	87.5	85.1852	0.932044	-2.31481
chr1	42297201	42297600	400	*	86	56	30	132	74	58	1948	3	65.1163	56.0606	0.932044	-9.05567
chr1	42325601	42326000	400	*	14	3	11	23	3	20	1949	1	21.4286	13.0435	0.932044	-8.38509
chr1	42347601	42348000	400	*	135	69	66	86	41	45	1950	2	51.1111	47.6744	0.932044	-3.43669
chr1	42354401	42354800	400	*	28	22	6	36	31	5	1951	2	78.5714	86.1111	0.932044	7.53968
chr1	42369201	42369600	400	*	25	0	25	18	1	17	1952	1	0	5.55556	0.932044	5.55556
chr1	42369601	42370000	400	*	24	20	4	18	13	5	1953	1	83.3333	72.2222	0.932044	-11.1111
chr1	42386401	42386800	400	*	23	14	9	42	23	19	1954	1	60.8696	54.7619	0.932044	-6.10766
chr1	42444001	42444400	400	*	335	226	109	394	248	146	1955	9	67.4627	62.9442	0.932044	-4.51852
chr1	42453201	42453600	400	*	114	35	79	146	36	110	1956	2	30.7018	24.6575	0.932044	-6.04422
chr1	42453601	42454000	400	*	116	83	33	146	93	53	1957	2	71.5517	63.6986	0.932044	-7.85309
chr1	42462401	42462800	400	*	60	25	35	99	51	48	1958	2	41.6667	51.5152	0.932044	9.84848
chr1	42505201	42505600	400	*	32	28	4	60	54	6	1959	2	87.5	90	0.932044	2.5
chr1	42520401	42520800	400	*	193	148	45	218	167	51	1960	6	76.6839	76.6055	0.932044	-0.0784332
chr1	42524401	42524800	400	*	153	78	75	137	68	69	1961	2	50.9804	49.635	0.932044	-1.34536
chr1	42539601	42540000	400	*	33	21	12	32	28	4	1962	1	63.6364	87.5	0.653019	23.8636
chr1	42544401	42544800	400	*	63	26	37	106	47	59	1963	2	41.2698	44.3396	0.932044	3.06978
chr1	42597201	42597600	400	*	96	41	55	98	43	55	1964	2	42.7083	43.8776	0.932044	1.16922
chr1	42599201	42599600	400	*	92	56	36	125	75	50	1965	4	60.8696	60	0.932044	-0.869565
chr1	42616401	42616800	400	*	30	28	2	18	16	2	1966	1	93.3333	88.8889	0.932044	-4.44444
chr1	42693601	42694000	400	*	12	4	8	21	1	20	1967	1	33.3333	4.7619	0.673956	-28.5714
chr1	42694001	42694400	400	*	255	4	251	269	8	261	1968	10	1.56863	2.97398	0.932044	1.40535
chr1	42694401	42694800	400	*	21	1	20	18	4	14	1969	1	4.7619	22.2222	0.921672	17.4603
chr1	42695601	42696000	400	*	251	2	249	428	9	419	1970	11	0.796813	2.1028	0.932044	1.30599
chr1	42696001	42696400	400	*	669	36	633	789	36	753	1971	9	5.38117	4.56274	0.932044	-0.818428
chr1	42696401	42696800	400	*	455	13	442	613	20	593	1972	9	2.85714	3.26264	0.932044	0.4055
chr1	42696801	42697200	400	*	25	2	23	27	2	25	1973	1	8	7.40741	0.932044	-0.592593
chr1	42698401	42698800	400	*	238	9	229	198	8	190	1974	10	3.78151	4.0404	0.932044	0.258891
chr1	42702801	42703200	400	*	88	30	58	103	28	75	1975	2	34.0909	27.1845	0.932044	-6.90644
chr1	42703201	42703600	400	*	132	87	45	156	82	74	1976	3	65.9091	52.5641	0.537324	-13.345
chr1	42704401	42704800	400	*	112	34	78	219	69	150	1977	4	30.3571	31.5068	0.932044	1.14971
chr1	42714001	42714400	400	*	60	6	54	61	4	57	1978	2	10	6.55738	0.932044	-3.44262
chr1	42714401	42714800	400	*	256	11	245	306	16	290	1979	8	4.29688	5.22876	0.932044	0.931883
chr1	42741601	42742000	400	*	236	177	59	254	177	77	1980	8	75	69.685	0.932044	-5.31496
chr1	42761201	42761600	400	*	86	63	23	85	65	20	1981	4	73.2558	76.4706	0.932044	3.21477
chr1	42761601	42762000	400	*	21	1	20	21	0	21	1982	1	4.7619	0	0.932044	-4.7619
chr1	42769601	42770000	400	*	49	11	38	59	22	37	1983	1	22.449	37.2881	0.897303	14.8392
chr1	42770001	42770400	400	*	79	76	3	80	73	7	1984	2	96.2025	91.25	0.932044	-4.95253
chr1	42771601	42772000	400	*	180	144	36	196	144	52	1985	5	80	73.4694	0.901311	-6.53061
chr1	42783201	42783600	400	*	29	27	2	28	25	3	1986	1	93.1034	89.2857	0.932044	-3.81773
chr1	42783601	42784000	400	*	56	25	31	54	23	31	1987	2	44.6429	42.5926	0.932044	-2.05026
chr1	42784001	42784400	400	*	13	11	2	29	26	3	1988	1	84.6154	89.6552	0.932044	5.03979
chr1	42851201	42851600	400	*	245	7	238	250	5	245	1989	7	2.85714	2	0.932044	-0.857143
chr1	42851601	42852000	400	*	243	11	232	243	6	237	1990	8	4.52675	2.46914	0.932044	-2.05761
chr1	42853601	42854000	400	*	158	110	48	196	162	34	1991	4	69.6203	82.6531	0.295171	13.0328
chr1	42854001	42854400	400	*	79	41	38	97	38	59	1992	2	51.8987	39.1753	0.825613	-12.7235
chr1	42899601	42900000	400	*	46	26	20	104	50	54	1993	3	56.5217	48.0769	0.932044	-8.44482
chr1	42952801	42953200	400	*	17	0	17	31	1	30	1994	1	0	3.22581	0.932044	3.22581
chr1	42953201	42953600	400	*	662	25	637	846	24	822	1995	20	3.77644	2.83688	0.932044	-0.939556
chr1	42956001	42956400	400	*	123	65	58	160	78	82	1996	3	52.8455	48.75	0.932044	-4.09553
chr1	42960401	42960800	400	*	101	51	50	121	66	55	1997	2	50.495	54.5455	0.932044	4.05041
chr1	42995201	42995600	400	*	23	19	4	14	12	2	1998	1	82.6087	85.7143	0.932044	3.10559
chr1	42995601	42996000	400	*	65	42	23	48	30	18	1999	3	64.6154	62.5	0.932044	-2.11538
[truncated: 182,565 more rows]

## Sheet: D6_CtrlvsKO
seqnames	start	end	width	strand	coverage1	numCs1	numTs1	coverage2	numCs2	numTs2	Var1	Freq	Ctrl_D6	KO_D6	qvalue	meth.diff
chr1	3020801	3021200	400	*	23	5	18	19	9	10	1	1	21.7391	47.3684	0.367459	25.6293
chr1	3121201	3121600	400	*	27	5	22	27	2	25	2	1	18.5185	7.40741	0.694901	-11.1111
chr1	3121601	3122000	400	*	27	26	1	26	21	5	3	1	96.2963	80.7692	0.356286	-15.5271
chr1	3336801	3337200	400	*	152	77	75	84	42	42	4	2	50.6579	50	0.86679	-0.657895
chr1	3556401	3556800	400	*	27	16	11	17	4	13	5	1	59.2593	23.5294	0.187711	-35.7298
chr1	3622001	3622400	400	*	273	145	128	141	76	65	6	5	53.1136	53.9007	0.86679	0.787156
chr1	3646801	3647200	400	*	17	16	1	14	12	2	7	1	94.1176	85.7143	0.78104	-8.40336
chr1	3650801	3651200	400	*	23	20	3	21	15	6	8	1	86.9565	71.4286	0.575688	-15.528
chr1	3746401	3746800	400	*	35	0	35	25	0	25	9	1	0	0	0.86679	0
chr1	3746801	3747200	400	*	35	33	2	25	22	3	10	1	94.2857	88	0.813926	-6.28571
chr1	3830801	3831200	400	*	124	61	63	88	43	45	11	2	49.1935	48.8636	0.86679	-0.329912
chr1	3831201	3831600	400	*	61	54	7	43	38	5	12	1	88.5246	88.3721	0.86679	-0.152497
chr1	3934401	3934800	400	*	170	119	51	91	51	40	13	4	70	56.044	0.183538	-13.956
chr1	3966001	3966400	400	*	42	30	12	18	5	13	14	1	71.4286	27.7778	0.0512593	-43.6508
chr1	3977201	3977600	400	*	45	42	3	36	28	8	15	2	93.3333	77.7778	0.258639	-15.5556
chr1	3977601	3978000	400	*	23	0	23	19	0	19	16	1	0	0	0.86679	0
chr1	4187601	4188000	400	*	109	65	44	92	60	32	17	4	59.633	65.2174	0.726166	5.58436
chr1	4193601	4194000	400	*	126	78	48	93	54	39	18	3	61.9048	58.0645	0.782774	-3.84025
chr1	4247601	4248000	400	*	45	43	2	24	17	7	19	1	95.5556	70.8333	0.0762666	-24.7222
chr1	4248001	4248400	400	*	92	46	46	45	20	25	20	2	50	44.4444	0.787445	-5.55556
chr1	4260001	4260400	400	*	20	6	14	14	0	14	21	1	30	0	0.190074	-30
chr1	4486401	4486800	400	*	102	43	59	66	24	42	22	2	42.1569	36.3636	0.752766	-5.79323
chr1	4491601	4492000	400	*	17	1	16	15	4	11	23	1	5.88235	26.6667	0.450579	20.7843
chr1	4492001	4492400	400	*	296	9	287	235	11	224	24	8	3.04054	4.68085	0.653601	1.64031
chr1	4492401	4492800	400	*	103	9	94	81	2	79	25	4	8.73786	2.46914	0.383274	-6.26873
chr1	4493201	4493600	400	*	104	10	94	79	5	74	26	2	9.61538	6.32911	0.787508	-3.28627
chr1	4493601	4494000	400	*	77	0	77	78	3	75	27	2	0	3.84615	0.549712	3.84615
chr1	4496801	4497200	400	*	231	28	203	217	23	194	28	10	12.1212	10.5991	0.820731	-1.52213
chr1	4497201	4497600	400	*	75	9	66	69	5	64	29	4	12	7.24638	0.685212	-4.75362
chr1	4523201	4523600	400	*	74	34	40	60	24	36	30	2	45.9459	40	0.793463	-5.94595
chr1	4553601	4554000	400	*	282	200	82	236	148	88	31	8	70.922	62.7119	0.244825	-8.21012
chr1	4571601	4572000	400	*	267	3	264	240	7	233	32	9	1.1236	2.91667	0.504883	1.79307
chr1	4591601	4592000	400	*	29	12	17	15	8	7	33	1	41.3793	53.3333	0.759056	11.954
chr1	4695201	4695600	400	*	221	100	121	116	45	71	34	2	45.2489	38.7931	0.598238	-6.45577
chr1	4708801	4709200	400	*	42	2	40	25	1	24	35	1	4.7619	4	0.86679	-0.761905
chr1	4709201	4709600	400	*	83	73	10	42	34	8	36	2	87.9518	80.9524	0.596303	-6.99943
chr1	4760401	4760800	400	*	75	37	38	53	25	28	37	2	49.3333	47.1698	0.86679	-2.16352
chr1	4760801	4761200	400	*	80	71	9	62	34	28	38	3	88.75	54.8387	0.000581638	-33.9113
chr1	4763201	4763600	400	*	369	160	209	293	111	182	39	4	43.3604	37.884	0.470562	-5.47647
chr1	4763601	4764000	400	*	56	50	6	46	41	5	40	1	89.2857	89.1304	0.86679	-0.15528
chr1	4788401	4788800	400	*	248	163	85	151	84	67	41	6	65.7258	55.6291	0.261495	-10.0967
chr1	4788801	4789200	400	*	71	68	3	30	27	3	42	2	95.7746	90	0.649542	-5.77465
chr1	4800001	4800400	400	*	131	98	33	90	58	32	43	6	74.8092	64.4444	0.358086	-10.3647
chr1	4807601	4808000	400	*	154	5	149	84	3	81	44	4	3.24675	3.57143	0.86679	0.324675
chr1	4808401	4808800	400	*	45	9	36	48	1	47	45	1	20	2.08333	0.0749344	-17.9167
chr1	4808801	4809200	400	*	74	23	51	72	7	65	46	2	31.0811	9.72222	0.0336589	-21.3589
chr1	4838801	4839200	400	*	140	132	8	77	66	11	47	2	94.2857	85.7143	0.23003	-8.57143
chr1	4839201	4839600	400	*	212	132	80	117	66	51	48	3	62.2642	56.4103	0.640151	-5.85389
chr1	4857201	4857600	400	*	631	16	615	376	6	370	49	14	2.53566	1.59574	0.665916	-0.939913
chr1	4857601	4858000	400	*	1051	17	1034	724	10	714	50	15	1.61751	1.38122	0.86679	-0.236292
chr1	4864801	4865200	400	*	77	35	42	43	16	27	51	2	45.4545	37.2093	0.710382	-8.24524
chr1	4866401	4866800	400	*	41	2	39	37	0	37	52	1	4.87805	0	0.741132	-4.87805
chr1	4866801	4867200	400	*	157	150	7	146	126	20	53	4	95.5414	86.3014	0.0830027	-9.24003
chr1	4906001	4906400	400	*	32	3	29	21	0	21	54	1	9.375	0	0.572307	-9.375
chr1	4906401	4906800	400	*	30	29	1	22	19	3	55	1	96.6667	86.3636	0.599512	-10.303
chr1	4912001	4912400	400	*	332	176	156	221	115	106	56	4	53.012	52.0362	0.86679	-0.975849
chr1	4912401	4912800	400	*	262	224	38	196	132	64	57	4	85.4962	67.3469	0.000479655	-18.1492
chr1	4924401	4924800	400	*	19	0	19	23	0	23	58	1	0	0	0.86679	0
chr1	4924801	4925200	400	*	69	55	14	71	60	11	59	3	79.7101	84.507	0.748607	4.7969
chr1	4987601	4988000	400	*	119	72	47	68	51	17	60	3	60.5042	75	0.259225	14.4958
chr1	4988001	4988400	400	*	109	61	48	61	28	33	61	3	55.9633	45.9016	0.566787	-10.0617
chr1	5018801	5019200	400	*	471	22	449	284	35	249	62	12	4.67091	12.3239	0.00680251	7.65303
chr1	5019201	5019600	400	*	304	6	298	238	13	225	63	3	1.97368	5.46218	0.200829	3.4885
chr1	5019601	5020000	400	*	258	2	256	192	10	182	64	5	0.775194	5.20833	0.0685136	4.43314
chr1	5020001	5020400	400	*	264	10	254	168	11	157	65	7	3.78788	6.54762	0.555094	2.75974
chr1	5020401	5020800	400	*	22	4	18	15	1	14	66	1	18.1818	6.66667	0.808563	-11.5152
chr1	5023601	5024000	400	*	73	14	59	47	11	36	67	1	19.1781	23.4043	0.817005	4.22617
chr1	5024001	5024400	400	*	53	45	8	31	15	16	68	1	84.9057	48.3871	0.0202169	-36.5186
chr1	5044001	5044400	400	*	55	25	30	29	16	13	69	1	45.4545	55.1724	0.740643	9.71787
chr1	5071601	5072000	400	*	34	23	11	31	22	9	70	1	67.6471	70.9677	0.86679	3.32068
chr1	5072001	5072400	400	*	33	1	32	31	0	31	71	1	3.0303	0	0.86679	-3.0303
chr1	5082801	5083200	400	*	177	3	174	146	2	144	72	6	1.69492	1.36986	0.86679	-0.325052
chr1	5083201	5083600	400	*	127	2	125	109	4	105	73	4	1.5748	3.66972	0.693921	2.09492
chr1	5166001	5166400	400	*	78	12	66	59	7	52	74	1	15.3846	11.8644	0.806119	-3.52021
chr1	5166401	5166800	400	*	65	63	2	52	44	8	75	1	96.9231	84.6154	0.157347	-12.3077
chr1	5170001	5170400	400	*	20	9	11	24	14	10	76	1	45	58.3333	0.765862	13.3333
chr1	5170401	5170800	400	*	27	8	19	23	8	15	77	1	29.6296	34.7826	0.866714	5.15298
chr1	5170801	5171200	400	*	22	20	2	16	14	2	78	1	90.9091	87.5	0.86679	-3.40909
chr1	5189201	5189600	400	*	97	52	45	70	36	34	79	3	53.6082	51.4286	0.86679	-2.17968
chr1	5189601	5190000	400	*	66	26	40	46	13	33	80	2	39.3939	28.2609	0.54093	-11.1331
chr1	5299201	5299600	400	*	40	13	27	29	11	18	81	1	32.5	37.931	0.86679	5.43103
chr1	5320001	5320400	400	*	26	25	1	23	20	3	82	1	96.1538	86.9565	0.625811	-9.19732
chr1	5320401	5320800	400	*	84	31	53	44	11	33	83	2	36.9048	25	0.540042	-11.9048
chr1	5380401	5380800	400	*	277	112	165	128	53	75	84	2	40.4332	41.4062	0.86679	0.973037
chr1	5380801	5381200	400	*	36	32	4	14	11	3	85	1	88.8889	78.5714	0.668893	-10.3175
chr1	5526401	5526800	400	*	50	20	30	30	8	22	86	1	40	26.6667	0.628839	-13.3333
chr1	5567201	5567600	400	*	284	221	63	172	128	44	87	5	77.8169	74.4186	0.698706	-3.3983
chr1	5584401	5584800	400	*	48	17	31	24	11	13	88	1	35.4167	45.8333	0.713113	10.4167
chr1	5589201	5589600	400	*	202	127	75	81	37	44	89	3	62.8713	45.679	0.104229	-17.1923
chr1	5678401	5678800	400	*	402	235	167	188	96	92	90	6	58.4577	51.0638	0.371722	-7.39388
chr1	5746801	5747200	400	*	171	135	36	84	58	26	91	5	78.9474	69.0476	0.335898	-9.89975
chr1	5796401	5796800	400	*	224	107	117	120	57	63	92	4	47.7679	47.5	0.86679	-0.267857
chr1	5828801	5829200	400	*	60	27	33	30	12	18	93	1	45	40	0.86679	-5
chr1	5850001	5850400	400	*	105	42	63	57	26	31	94	2	40	45.614	0.746889	5.61404
chr1	5862401	5862800	400	*	42	40	2	21	17	4	95	1	95.2381	80.9524	0.335079	-14.2857
chr1	5862801	5863200	400	*	70	27	43	24	3	21	96	1	38.5714	12.5	0.15581	-26.0714
chr1	5874801	5875200	400	*	101	38	63	42	10	32	97	2	37.6238	23.8095	0.39656	-13.8142
chr1	5916001	5916400	400	*	230	133	97	232	130	102	98	5	57.8261	56.0345	0.843614	-1.7916
chr1	5982401	5982800	400	*	412	243	169	262	145	117	99	6	58.9806	55.3435	0.665928	-3.63707
chr1	6163201	6163600	400	*	35	3	32	25	3	22	100	1	8.57143	12	0.834491	3.42857
chr1	6163601	6164000	400	*	84	63	21	61	37	24	101	2	75	60.6557	0.299582	-14.3443
chr1	6164001	6164400	400	*	146	85	61	80	44	36	102	3	58.2192	55	0.829109	-3.21918
chr1	6213201	6213600	400	*	95	36	59	77	25	52	103	2	37.8947	32.4675	0.754262	-5.4272
chr1	6214401	6214800	400	*	180	7	173	145	9	136	104	7	3.88889	6.2069	0.708503	2.31801
chr1	6214801	6215200	400	*	87	5	82	53	1	52	105	2	5.74713	1.88679	0.686376	-3.86033
chr1	6216801	6217200	400	*	139	7	132	102	4	98	106	1	5.03597	3.92157	0.865388	-1.1144
chr1	6217201	6217600	400	*	140	122	18	102	69	33	107	1	87.1429	67.6471	0.0115554	-19.4958
chr1	6252401	6252800	400	*	49	34	15	38	22	16	108	1	69.3878	57.8947	0.65614	-11.493
chr1	6252801	6253200	400	*	42	8	34	22	7	15	109	1	19.0476	31.8182	0.645071	12.7706
chr1	6282801	6283200	400	*	114	41	73	48	10	38	110	2	35.9649	20.8333	0.285416	-15.1316
chr1	6358801	6359200	400	*	75	3	72	78	9	69	111	3	4	11.5385	0.407934	7.53846
chr1	6359201	6359600	400	*	120	20	100	112	24	88	112	4	16.6667	21.4286	0.683592	4.7619
chr1	6377201	6377600	400	*	152	102	50	87	53	34	113	3	67.1053	60.9195	0.679781	-6.18572
chr1	6377601	6378000	400	*	39	1	38	13	1	12	114	1	2.5641	7.69231	0.708939	5.12821
chr1	6511601	6512000	400	*	79	31	48	61	27	34	115	2	39.2405	44.2623	0.796793	5.02179
chr1	6516401	6516800	400	*	197	97	100	138	61	77	116	2	49.2386	44.2029	0.663143	-5.03568
chr1	6517201	6517600	400	*	45	13	32	16	3	13	117	1	28.8889	18.75	0.75462	-10.1389
chr1	6537601	6538000	400	*	98	47	51	66	32	34	118	2	47.9592	48.4848	0.86679	0.525665
chr1	6587601	6588000	400	*	132	61	71	58	25	33	119	2	46.2121	43.1034	0.860771	-3.10867
chr1	6622001	6622400	400	*	40	35	5	24	24	0	120	1	87.5	100	0.432735	12.5
chr1	6626401	6626800	400	*	62	32	30	43	20	23	121	2	51.6129	46.5116	0.837405	-5.10128
chr1	6626801	6627200	400	*	32	30	2	20	16	4	122	1	93.75	80	0.486777	-13.75
chr1	6699601	6700000	400	*	56	27	29	45	22	23	123	2	48.2143	48.8889	0.86679	0.674603
chr1	6826001	6826400	400	*	45	38	7	30	22	8	124	1	84.4444	73.3333	0.559489	-11.1111
chr1	6826401	6826800	400	*	43	3	40	31	1	30	125	1	6.97674	3.22581	0.811653	-3.75094
chr1	6836001	6836400	400	*	217	132	85	89	47	42	126	6	60.8295	52.809	0.505559	-8.0205
chr1	6923201	6923600	400	*	22	5	17	16	1	15	127	1	22.7273	6.25	0.658226	-16.4773
chr1	7057201	7057600	400	*	23	4	19	16	2	14	128	1	17.3913	12.5	0.86679	-4.8913
chr1	7092801	7093200	400	*	46	22	24	49	17	32	129	2	47.8261	34.6939	0.520117	-13.1322
chr1	7101601	7102000	400	*	91	85	6	43	35	8	130	1	93.4066	81.3953	0.283608	-12.0112
chr1	7102001	7102400	400	*	88	7	81	41	1	40	131	1	7.95455	2.43902	0.704523	-5.51552
chr1	7153601	7154000	400	*	84	33	51	57	20	37	132	2	39.2857	35.0877	0.849933	-4.19799
chr1	7230401	7230800	400	*	49	44	5	44	30	14	133	2	89.7959	68.1818	0.142218	-21.6141
chr1	7236801	7237200	400	*	43	12	31	31	8	23	134	1	27.907	25.8065	0.86679	-2.10053
chr1	7242001	7242400	400	*	103	34	69	42	12	30	135	2	33.0097	28.5714	0.83877	-4.43828
chr1	7242401	7242800	400	*	403	293	110	184	125	59	136	7	72.7047	67.9348	0.545283	-4.76993
chr1	7271601	7272000	400	*	193	75	118	115	27	88	137	8	38.8601	23.4783	0.0709349	-15.3818
chr1	7291601	7292000	400	*	39	4	35	19	3	16	138	1	10.2564	15.7895	0.828188	5.53306
chr1	7292001	7292400	400	*	76	74	2	36	29	7	139	2	97.3684	80.5556	0.0616771	-16.8129
chr1	7301201	7301600	400	*	95	48	47	66	24	42	140	2	50.5263	36.3636	0.3159	-14.1627
chr1	7306401	7306800	400	*	373	175	198	221	93	128	141	2	46.9169	42.0814	0.571909	-4.83544
chr1	7307201	7307600	400	*	151	109	42	102	68	34	142	4	72.1854	66.6667	0.682444	-5.51876
chr1	7351601	7352000	400	*	87	44	43	52	28	24	143	2	50.5747	53.8462	0.851909	3.27144
chr1	7370401	7370800	400	*	61	57	4	43	33	10	144	1	93.4426	76.7442	0.144784	-16.6984
chr1	7370801	7371200	400	*	59	3	56	43	1	42	145	1	5.08475	2.32558	0.812277	-2.75916
chr1	7397201	7397600	400	*	86	2	84	64	0	64	146	3	2.32558	0	0.746305	-2.32558
chr1	7397601	7398000	400	*	208	9	199	141	6	135	147	6	4.32692	4.25532	0.86679	-0.0716039
chr1	7412001	7412400	400	*	39	32	7	21	16	5	148	1	82.0513	76.1905	0.854946	-5.86081
chr1	7412401	7412800	400	*	40	3	37	18	0	18	149	1	7.5	0	0.765766	-7.5
chr1	7482001	7482400	400	*	82	1	81	63	1	62	150	1	1.21951	1.5873	0.86679	0.367789
chr1	7482401	7482800	400	*	82	74	8	63	50	13	151	1	90.2439	79.3651	0.345036	-10.8788
chr1	7486801	7487200	400	*	204	99	105	117	58	59	152	2	48.5294	49.5726	0.86679	1.04324
chr1	7502401	7502800	400	*	147	64	83	64	22	42	153	2	43.5374	34.375	0.531939	-9.16241
chr1	7548401	7548800	400	*	407	191	216	189	82	107	154	4	46.9287	43.3862	0.700124	-3.5425
chr1	7563601	7564000	400	*	57	20	37	32	12	20	155	1	35.0877	37.5	0.86679	2.41228
chr1	7756001	7756400	400	*	129	61	68	69	33	36	156	2	47.2868	47.8261	0.86679	0.539265
chr1	7809601	7810000	400	*	30	27	3	14	11	3	157	1	90	78.5714	0.653755	-11.4286
chr1	7810001	7810400	400	*	30	2	28	14	0	14	158	1	6.66667	0	0.86679	-6.66667
chr1	7814801	7815200	400	*	97	43	54	63	21	42	159	3	44.3299	33.3333	0.486358	-10.9966
chr1	7819601	7820000	400	*	246	240	6	137	128	9	160	3	97.561	93.4307	0.262735	-4.13032
chr1	8046801	8047200	400	*	58	38	20	21	10	11	161	1	65.5172	47.619	0.49411	-17.8982
chr1	8047201	8047600	400	*	156	87	69	103	52	51	162	2	55.7692	50.4854	0.712015	-5.28379
chr1	8068001	8068400	400	*	302	216	86	176	122	54	163	8	71.5232	69.3182	0.796257	-2.205
chr1	8108401	8108800	400	*	32	7	25	11	1	10	164	1	21.875	9.09091	0.820392	-12.7841
chr1	8372801	8373200	400	*	34	30	4	25	22	3	165	1	88.2353	88	0.86679	-0.235294
chr1	8373201	8373600	400	*	36	2	34	25	3	22	166	1	5.55556	12	0.675496	6.44444
chr1	8615601	8616000	400	*	36	22	14	24	14	10	167	1	61.1111	58.3333	0.86679	-2.77778
chr1	8616001	8616400	400	*	36	1	35	24	0	24	168	1	2.77778	0	0.86679	-2.77778
chr1	8786801	8787200	400	*	825	651	174	415	320	95	169	10	78.9091	77.1084	0.725983	-1.80066
chr1	8873601	8874000	400	*	33	3	30	30	2	28	170	1	9.09091	6.66667	0.86679	-2.42424
chr1	8874001	8874400	400	*	46	31	15	38	28	10	171	1	67.3913	73.6842	0.810991	6.29291
chr1	8880401	8880800	400	*	70	63	7	43	32	11	172	1	90	74.4186	0.205192	-15.5814
chr1	8880801	8881200	400	*	70	5	65	43	0	43	173	1	7.14286	0	0.442327	-7.14286
chr1	8983201	8983600	400	*	163	66	97	78	41	37	174	3	40.4908	52.5641	0.348558	12.0733
chr1	9044801	9045200	400	*	41	36	5	25	17	8	175	1	87.8049	68	0.277404	-19.8049
chr1	9045201	9045600	400	*	41	3	38	25	2	23	176	1	7.31707	8	0.86679	0.682927
chr1	9099201	9099600	400	*	30	17	13	12	4	8	177	1	56.6667	33.3333	0.605091	-23.3333
chr1	9237201	9237600	400	*	278	39	239	152	25	127	178	3	14.0288	16.4474	0.778192	2.41859
chr1	9298401	9298800	400	*	154	10	144	142	8	134	179	5	6.49351	5.6338	0.86679	-0.859704
chr1	9299201	9299600	400	*	60	4	56	33	3	30	180	2	6.66667	9.09091	0.838714	2.42424
chr1	9299601	9300000	400	*	43	0	43	27	1	26	181	1	0	3.7037	0.670563	3.7037
chr1	9356801	9357200	400	*	78	53	25	39	24	15	182	3	67.9487	61.5385	0.762944	-6.41026
chr1	9364801	9365200	400	*	33	30	3	26	22	4	183	1	90.9091	84.6154	0.835442	-6.29371
chr1	9365201	9365600	400	*	42	10	32	24	3	21	184	1	23.8095	12.5	0.639154	-11.3095
chr1	9397601	9398000	400	*	303	142	161	124	53	71	185	2	46.8647	42.7419	0.718696	-4.12275
chr1	9436801	9437200	400	*	200	68	132	115	30	85	186	4	34	26.087	0.455755	-7.91304
chr1	9488401	9488800	400	*	226	148	78	116	60	56	187	8	65.4867	51.7241	0.1216	-13.7626
chr1	9515201	9515600	400	*	418	259	159	300	168	132	188	3	61.9617	56	0.395454	-5.96172
chr1	9515601	9516000	400	*	30	1	29	16	1	15	189	1	3.33333	6.25	0.86679	2.91667
chr1	9544401	9544800	400	*	145	58	87	104	37	67	190	2	40	35.5769	0.747341	-4.42308
chr1	9545201	9545600	400	*	218	7	211	191	17	174	191	5	3.21101	8.90052	0.14402	5.68951
chr1	9545601	9546000	400	*	30	0	30	21	1	20	192	1	0	4.7619	0.688865	4.7619
chr1	9546001	9546400	400	*	87	3	84	94	2	92	193	3	3.44828	2.12766	0.828172	-1.32062
chr1	9546401	9546800	400	*	37	1	36	45	4	41	194	1	2.7027	8.88889	0.660034	6.18619
chr1	9601601	9602000	400	*	33	18	15	21	7	14	195	1	54.5455	33.3333	0.457445	-21.2121
chr1	9629601	9630000	400	*	62	1	61	44	0	44	196	1	1.6129	0	0.86679	-1.6129
chr1	9630001	9630400	400	*	124	35	89	88	8	80	197	2	28.2258	9.09091	0.0143839	-19.1349
chr1	9638801	9639200	400	*	168	60	108	129	34	95	198	4	35.7143	26.3566	0.35912	-9.3577
chr1	9639201	9639600	400	*	33	24	9	30	22	8	199	1	72.7273	73.3333	0.86679	0.606061
chr1	9640001	9640400	400	*	145	105	40	122	73	49	200	4	72.4138	59.8361	0.20921	-12.5777
chr1	9700401	9700800	400	*	213	2	211	121	1	120	201	6	0.938967	0.826446	0.86679	-0.112521
chr1	9709201	9709600	400	*	62	46	16	52	33	19	202	2	74.1935	63.4615	0.534374	-10.732
chr1	9747601	9748000	400	*	1183	37	1146	964	39	925	203	37	3.12764	4.04564	0.592644	0.918002
chr1	9748001	9748400	400	*	674	5	669	443	13	430	204	12	0.74184	2.93454	0.0736891	2.1927
chr1	9748401	9748800	400	*	198	4	194	120	1	119	205	3	2.0202	0.833333	0.818974	-1.18687
chr1	9762401	9762800	400	*	118	97	21	126	105	21	206	2	82.2034	83.3333	0.86679	1.12994
chr1	9762801	9763200	400	*	68	15	53	68	8	60	207	1	22.0588	11.7647	0.461144	-10.2941
chr1	9788801	9789200	400	*	61	43	18	38	23	15	208	2	70.4918	60.5263	0.667543	-9.96549
chr1	9789201	9789600	400	*	32	2	30	19	2	17	209	1	6.25	10.5263	0.805457	4.27632
chr1	9797601	9798000	400	*	43	6	37	34	0	34	210	1	13.9535	0	0.191183	-13.9535
chr1	9798001	9798400	400	*	105	5	100	85	1	84	211	5	4.7619	1.17647	0.532295	-3.58543
chr1	9798401	9798800	400	*	30	2	28	18	1	17	212	1	6.66667	5.55556	0.86679	-1.11111
chr1	9817601	9818000	400	*	42	26	16	37	16	21	213	1	61.9048	43.2432	0.38577	-18.6615
chr1	9848001	9848400	400	*	404	14	390	367	13	354	214	9	3.46535	3.54223	0.86679	0.0768878
chr1	9848401	9848800	400	*	645	20	625	469	25	444	215	20	3.10078	5.33049	0.285889	2.22972
chr1	9848801	9849200	400	*	41	1	40	34	1	33	216	2	2.43902	2.94118	0.86679	0.502152
chr1	9865601	9866000	400	*	77	46	31	87	37	50	217	3	59.7403	42.5287	0.185829	-17.2115
chr1	9900801	9901200	400	*	143	90	53	118	58	60	218	3	62.9371	49.1525	0.195297	-13.7845
chr1	9924001	9924400	400	*	14	14	0	13	9	4	219	1	100	69.2308	0.220792	-30.7692
chr1	9944001	9944400	400	*	218	7	211	156	7	149	220	5	3.21101	4.48718	0.786253	1.27617
chr1	9950801	9951200	400	*	90	45	45	67	27	40	221	2	50	40.2985	0.563127	-9.70149
chr1	9967201	9967600	400	*	62	3	59	46	2	44	222	2	4.83871	4.34783	0.86679	-0.490884
chr1	9968001	9968400	400	*	261	9	252	160	9	151	223	5	3.44828	5.625	0.621425	2.17672
chr1	9984801	9985200	400	*	29	14	15	15	8	7	224	1	48.2759	53.3333	0.86679	5.05747
chr1	9998801	9999200	400	*	166	109	57	56	36	20	225	4	65.6627	64.2857	0.86679	-1.37694
chr1	10008801	10009200	400	*	173	57	116	114	25	89	226	4	32.948	21.9298	0.236399	-11.0182
chr1	10013201	10013600	400	*	45	2	43	25	1	24	227	1	4.44444	4	0.86679	-0.444444
chr1	10013601	10014000	400	*	45	38	7	25	18	7	228	1	84.4444	72	0.534575	-12.4444
chr1	10018001	10018400	400	*	323	144	179	183	64	119	229	4	44.582	34.9727	0.214565	-9.60937
chr1	10037601	10038000	400	*	75	2	73	57	1	56	230	2	2.66667	1.75439	0.86679	-0.912281
chr1	10038001	10038400	400	*	1215	17	1198	836	14	822	231	16	1.39918	1.67464	0.845617	0.275464
chr1	10038401	10038800	400	*	1039	33	1006	648	12	636	232	14	3.17613	1.85185	0.390609	-1.32428
chr1	10040001	10040400	400	*	74	2	72	64	3	61	233	2	2.7027	4.6875	0.823332	1.9848
chr1	10055601	10056000	400	*	48	3	45	22	1	21	234	1	6.25	4.54545	0.86679	-1.70455
chr1	10056001	10056400	400	*	86	77	9	40	29	11	235	2	89.5349	72.5	0.145926	-17.0349
chr1	10156401	10156800	400	*	146	87	59	91	49	42	236	2	59.589	53.8462	0.694078	-5.74289
chr1	10156801	10157200	400	*	299	163	136	182	94	88	237	4	54.5151	51.6484	0.778864	-2.8667
chr1	10224001	10224400	400	*	157	91	66	89	54	35	238	3	57.9618	60.6742	0.835546	2.71237
chr1	10232001	10232400	400	*	205	3	202	109	6	103	239	4	1.46341	5.50459	0.293966	4.04117
chr1	10232401	10232800	400	*	835	18	817	597	14	583	240	15	2.15569	2.34506	0.86679	0.18937
chr1	10233601	10234000	400	*	535	173	362	409	115	294	241	8	32.3364	28.1174	0.469916	-4.21909
chr1	10262401	10262800	400	*	88	38	50	40	13	27	242	2	43.1818	32.5	0.626599	-10.6818
chr1	10284401	10284800	400	*	172	90	82	110	52	58	243	2	52.3256	47.2727	0.724499	-5.05285
chr1	10294801	10295200	400	*	29	9	20	21	7	14	244	1	31.0345	33.3333	0.86679	2.29885
chr1	10304401	10304800	400	*	57	32	25	51	28	23	245	2	56.1404	54.902	0.86679	-1.23839
chr1	10451201	10451600	400	*	87	44	43	66	25	41	246	2	50.5747	37.8788	0.423007	-12.6959
chr1	10466001	10466400	400	*	165	147	18	132	124	8	247	3	89.0909	93.9394	0.441849	4.84848
chr1	10466401	10466800	400	*	122	66	56	92	44	48	248	2	54.0984	47.8261	0.686232	-6.27227
chr1	10470401	10470800	400	*	119	60	59	66	36	30	249	4	50.4202	54.5455	0.816243	4.12529
chr1	10534801	10535200	400	*	86	39	47	55	26	29	250	3	45.3488	47.2727	0.86679	1.92389
chr1	10543201	10543600	400	*	221	157	64	80	56	24	251	4	71.0407	70	0.86679	-1.04072
chr1	10608801	10609200	400	*	59	52	7	44	34	10	252	1	88.1356	77.2727	0.478279	-10.8629
chr1	10609201	10609600	400	*	58	4	54	44	2	42	253	1	6.89655	4.54545	0.839074	-2.3511
chr1	10715601	10716000	400	*	76	39	37	30	14	16	254	2	51.3158	46.6667	0.86679	-4.64912
chr1	10770801	10771200	400	*	276	158	118	116	62	54	255	3	57.2464	53.4483	0.745204	-3.7981
chr1	10821601	10822000	400	*	263	167	96	182	117	65	256	6	63.4981	64.2857	0.86679	0.787615
chr1	10822001	10822400	400	*	294	271	23	154	137	17	257	5	92.1769	88.961	0.596658	-3.21583
chr1	10888401	10888800	400	*	117	89	28	69	48	21	258	4	76.0684	69.5652	0.673471	-6.50316
chr1	10993601	10994000	400	*	172	16	156	271	8	263	259	7	9.30233	2.95203	0.0640132	-6.3503
chr1	10994001	10994400	400	*	53	16	37	88	18	70	260	2	30.1887	20.4545	0.529733	-9.73413
chr1	11029201	11029600	400	*	32	21	11	23	19	4	261	1	65.625	82.6087	0.529318	16.9837
chr1	11068001	11068400	400	*	113	57	56	39	14	25	262	2	50.4425	35.8974	0.419079	-14.545
chr1	11295601	11296000	400	*	33	21	12	21	15	6	263	1	63.6364	71.4286	0.86679	7.79221
chr1	11304801	11305200	400	*	309	216	93	240	132	108	264	4	69.9029	55	0.0110426	-14.9029
chr1	11325201	11325600	400	*	243	136	107	127	65	62	265	4	55.9671	51.1811	0.66793	-4.78598
chr1	11329201	11329600	400	*	26	11	15	22	7	15	266	1	42.3077	31.8182	0.769655	-10.4895
chr1	11329601	11330000	400	*	29	9	20	25	3	22	267	1	31.0345	12	0.379159	-19.0345
chr1	11378401	11378800	400	*	358	250	108	196	147	49	268	8	69.8324	75	0.503077	5.1676
chr1	11413601	11414000	400	*	614	56	558	435	25	410	269	4	9.12052	5.74713	0.236815	-3.37339
chr1	11414801	11415200	400	*	334	197	137	199	84	115	270	6	58.982	42.2111	0.00811592	-16.771
chr1	11487601	11488000	400	*	115	80	35	81	53	28	271	4	69.5652	65.4321	0.814333	-4.13312
chr1	11730401	11730800	400	*	59	28	31	26	14	12	272	2	47.4576	53.8462	0.814759	6.38853
chr1	11839601	11840000	400	*	55	46	9	25	13	12	273	1	83.6364	52	0.0662594	-31.6364
chr1	11840001	11840400	400	*	55	4	51	25	4	21	274	1	7.27273	16	0.553105	8.72727
chr1	11848801	11849200	400	*	47	0	47	13	0	13	275	1	0	0	0.86679	0
chr1	11849201	11849600	400	*	48	43	5	13	9	4	276	1	89.5833	69.2308	0.330368	-20.3526
chr1	11853601	11854000	400	*	245	155	90	182	116	66	277	5	63.2653	63.7363	0.86679	0.470958
chr1	11860401	11860800	400	*	122	5	117	74	3	71	278	1	4.09836	4.05405	0.86679	-0.0443066
chr1	11860801	11861200	400	*	120	110	10	73	67	6	279	1	91.6667	91.7808	0.86679	0.114155
chr1	12138001	12138400	400	*	64	2	62	29	0	29	280	1	3.125	0	0.86679	-3.125
chr1	12138401	12138800	400	*	66	56	10	29	24	5	281	1	84.8485	82.7586	0.86679	-2.08986
chr1	12264001	12264400	400	*	72	34	38	48	22	26	282	2	47.2222	45.8333	0.86679	-1.38889
chr1	12344401	12344800	400	*	132	127	5	61	54	7	283	3	96.2121	88.5246	0.25797	-7.68753
chr1	12344801	12345200	400	*	801	599	202	357	268	89	284	8	74.7815	75.07	0.86679	0.288505
chr1	12457601	12458000	400	*	374	225	149	93	60	33	285	4	60.1604	64.5161	0.733077	4.3557
chr1	12498401	12498800	400	*	295	226	69	241	168	73	286	10	76.6102	69.7095	0.310854	-6.90063
chr1	12515601	12516000	400	*	70	34	36	45	16	29	287	2	48.5714	35.5556	0.479694	-13.0159
chr1	12551601	12552000	400	*	190	78	112	183	77	106	288	2	41.0526	42.0765	0.86679	1.02387
chr1	12588401	12588800	400	*	161	136	25	119	99	20	289	6	84.472	83.1933	0.86679	-1.27877
chr1	12597601	12598000	400	*	48	25	23	30	14	16	290	2	52.0833	46.6667	0.86679	-5.41667
chr1	12671601	12672000	400	*	54	31	23	48	35	13	291	1	57.4074	72.9167	0.43067	15.5093
chr1	12672001	12672400	400	*	107	47	60	96	48	48	292	2	43.9252	50	0.682033	6.07477
chr1	12692801	12693200	400	*	255	7	248	141	1	140	293	5	2.7451	0.70922	0.572309	-2.03588
chr1	12693201	12693600	400	*	818	30	788	509	10	499	294	12	3.66748	1.96464	0.351701	-1.70285
chr1	12693601	12694000	400	*	42	0	42	23	1	22	295	1	0	4.34783	0.646298	4.34783
chr1	12704401	12704800	400	*	69	34	35	33	13	20	296	2	49.2754	39.3939	0.680962	-9.88142
chr1	12716801	12717200	400	*	25	24	1	32	25	7	297	1	96	78.125	0.289272	-17.875
chr1	12717201	12717600	400	*	24	1	23	33	1	32	298	1	4.16667	3.0303	0.86679	-1.13636
chr1	12718001	12718400	400	*	28	1	27	29	2	27	299	1	3.57143	6.89655	0.86679	3.32512
chr1	12718401	12718800	400	*	21	6	15	26	10	16	300	1	28.5714	38.4615	0.766453	9.89011
chr1	12718801	12719200	400	*	15	3	12	23	2	21	301	1	20	8.69565	0.654611	-11.3043
chr1	12746001	12746400	400	*	427	335	92	218	124	94	302	6	78.4543	56.8807	7.79346e-06	-21.5736
chr1	12788001	12788400	400	*	22	1	21	19	0	19	303	1	4.54545	0	0.86679	-4.54545
chr1	12788401	12788800	400	*	48	43	5	38	32	6	304	2	89.5833	84.2105	0.756246	-5.37281
chr1	12795201	12795600	400	*	154	70	84	109	40	69	305	4	45.4545	36.6972	0.455806	-8.7573
chr1	12807201	12807600	400	*	44	2	42	19	1	18	306	1	4.54545	5.26316	0.86679	0.717703
chr1	12807601	12808000	400	*	86	66	20	42	20	22	307	2	76.7442	47.619	0.0273409	-29.1251
chr1	12808401	12808800	400	*	43	26	17	22	15	7	308	1	60.4651	68.1818	0.792423	7.7167
chr1	12814401	12814800	400	*	41	3	38	28	1	27	309	2	7.31707	3.57143	0.814333	-3.74564
chr1	12835201	12835600	400	*	73	13	60	50	4	46	310	3	17.8082	8	0.479454	-9.80822
chr1	12838001	12838400	400	*	240	157	83	155	92	63	311	4	65.4167	59.3548	0.546197	-6.06183
chr1	12850801	12851200	400	*	48	45	3	22	17	5	312	1	93.75	77.2727	0.351962	-16.4773
chr1	12851201	12851600	400	*	46	0	46	20	0	20	313	1	0	0	0.86679	0
chr1	12851601	12852000	400	*	234	117	117	157	59	98	314	4	50	37.5796	0.134918	-12.4204
chr1	12858401	12858800	400	*	203	139	64	144	83	61	315	4	68.4729	57.6389	0.223546	-10.834
chr1	12858801	12859200	400	*	103	56	47	72	28	44	316	2	54.3689	38.8889	0.239521	-15.48
chr1	12860001	12860400	400	*	324	245	79	230	154	76	317	5	75.6173	66.9565	0.176775	-8.66076
chr1	12871601	12872000	400	*	205	103	102	120	56	64	318	5	50.2439	46.6667	0.775551	-3.57724
chr1	12872001	12872400	400	*	65	32	33	38	15	23	319	2	49.2308	39.4737	0.690313	-9.75709
chr1	12939601	12940000	400	*	61	28	33	47	8	39	320	2	45.9016	17.0213	0.0346178	-28.8804
chr1	12976001	12976400	400	*	736	605	131	504	364	140	321	7	82.2011	72.2222	0.0020932	-9.97886
chr1	12990001	12990400	400	*	34	0	34	21	1	20	322	1	0	4.7619	0.667716	4.7619
chr1	12990401	12990800	400	*	116	9	107	81	2	79	323	3	7.75862	2.46914	0.405111	-5.28948
chr1	12992001	12992400	400	*	142	4	138	125	5	120	324	6	2.8169	4	0.855385	1.1831
chr1	12995601	12996000	400	*	185	123	62	101	61	40	325	4	66.4865	60.396	0.604839	-6.09045
chr1	13010001	13010400	400	*	78	5	73	57	1	56	326	1	6.41026	1.75439	0.681442	-4.65587
chr1	13029201	13029600	400	*	331	226	105	195	133	62	327	5	68.2779	68.2051	0.86679	-0.0728174
chr1	13064001	13064400	400	*	126	108	18	88	70	18	328	2	85.7143	79.5455	0.57108	-6.16883
chr1	13064401	13064800	400	*	68	17	51	47	6	41	329	1	25	12.766	0.442006	-12.234
chr1	13088801	13089200	400	*	74	45	29	46	16	30	330	2	60.8108	34.7826	0.0869458	-26.0282
chr1	13089201	13089600	400	*	37	33	4	23	16	7	331	1	89.1892	69.5652	0.328681	-19.624
chr1	13104001	13104400	400	*	147	49	98	94	17	77	332	3	33.3333	18.0851	0.106896	-15.2482
chr1	13104401	13104800	400	*	201	103	98	145	63	82	333	3	51.2438	43.4483	0.446663	-7.79551
chr1	13104801	13105200	400	*	428	203	225	311	108	203	334	10	47.4299	34.7267	0.0172027	-12.7032
chr1	13118401	13118800	400	*	103	61	42	64	32	32	335	3	59.2233	50	0.568941	-9.2233
chr1	13124801	13125200	400	*	37	0	37	24	3	21	336	1	0	12.5	0.263065	12.5
chr1	13125201	13125600	400	*	329	160	169	182	52	130	337	7	48.6322	28.5714	0.000820787	-20.0608
chr1	13126001	13126400	400	*	567	104	463	528	87	441	338	5	18.3422	16.4773	0.698977	-1.86488
chr1	13126401	13126800	400	*	220	38	182	113	12	101	339	5	17.2727	10.6195	0.428021	-6.65326
chr1	13126801	13127200	400	*	105	29	76	67	8	59	340	3	27.619	11.9403	0.153698	-15.6787
chr1	13127201	13127600	400	*	26	0	26	18	1	17	341	1	0	5.55556	0.686964	5.55556
chr1	13128401	13128800	400	*	122	30	92	95	21	74	342	4	24.5902	22.1053	0.85891	-2.4849
chr1	13147601	13148000	400	*	197	102	95	153	68	85	343	4	51.7766	44.4444	0.496194	-7.33221
chr1	13158401	13158800	400	*	255	89	166	319	100	219	344	3	34.902	31.348	0.66113	-3.554
chr1	13159601	13160000	400	*	259	151	108	166	93	73	345	5	58.3012	56.0241	0.835342	-2.27706
chr1	13166801	13167200	400	*	105	66	39	69	47	22	346	3	62.8571	68.1159	0.752028	5.2588
chr1	13174401	13174800	400	*	12	3	9	16	4	12	347	1	25	25	0.86679	0
chr1	13174801	13175200	400	*	12	9	3	14	12	2	348	1	75	85.7143	0.811477	10.7143
chr1	13176801	13177200	400	*	11	9	2	20	15	5	349	1	81.8182	75	0.86679	-6.81818
chr1	13196801	13197200	400	*	126	85	41	61	35	26	350	4	67.4603	57.377	0.495535	-10.0833
chr1	13217201	13217600	400	*	208	176	32	102	66	36	351	6	84.6154	64.7059	0.00519572	-19.9095
chr1	13219201	13219600	400	*	131	60	71	66	24	42	352	3	45.8015	36.3636	0.530113	-9.43789
chr1	13219601	13220000	400	*	29	21	8	14	9	5	353	1	72.4138	64.2857	0.85067	-8.12808
chr1	13227201	13227600	400	*	17	0	17	25	1	24	354	1	0	4	0.86679	4
chr1	13372001	13372400	400	*	454	14	440	383	11	372	355	10	3.0837	2.87206	0.86679	-0.211638
chr1	13372801	13373200	400	*	105	4	101	61	1	60	356	3	3.80952	1.63934	0.818765	-2.17018
chr1	13373201	13373600	400	*	168	9	159	128	4	124	357	5	5.35714	3.125	0.684486	-2.23214
chr1	13374001	13374400	400	*	96	1	95	57	2	55	358	3	1.04167	3.50877	0.770068	2.46711
chr1	13374401	13374800	400	*	249	3	246	234	4	230	359	10	1.20482	1.7094	0.847235	0.504582
chr1	13426401	13426800	400	*	119	5	114	104	16	88	360	4	4.20168	15.3846	0.0661029	11.1829
chr1	13426801	13427200	400	*	63	17	46	58	18	40	361	2	26.9841	31.0345	0.836271	4.05036
chr1	13434001	13434400	400	*	163	85	78	133	51	82	362	4	52.1472	38.3459	0.14468	-13.8014
chr1	13460401	13460800	400	*	150	80	70	64	29	35	363	2	53.3333	45.3125	0.599717	-8.02083
chr1	13472401	13472800	400	*	260	153	107	175	98	77	364	6	58.8462	56	0.804374	-2.84615
chr1	13494001	13494400	400	*	97	43	54	41	20	21	365	2	44.3299	48.7805	0.8441	4.45059
chr1	13510001	13510400	400	*	124	79	45	82	53	29	366	3	63.7097	64.6341	0.86679	0.924469
chr1	13513601	13514000	400	*	42	37	5	18	9	9	367	1	88.0952	50	0.0428661	-38.0952
chr1	13529201	13529600	400	*	368	244	124	243	146	97	368	5	66.3043	60.0823	0.393898	-6.22204
chr1	13529601	13530000	400	*	247	155	92	138	84	54	369	3	62.753	60.8696	0.857112	-1.88347
chr1	13534001	13534400	400	*	71	3	68	31	0	31	370	1	4.22535	0	0.767835	-4.22535
chr1	13534401	13534800	400	*	74	59	15	31	26	5	371	1	79.7297	83.871	0.86679	4.14124
chr1	13542801	13543200	400	*	45	22	23	44	22	22	372	2	48.8889	50	0.86679	1.11111
chr1	13550801	13551200	400	*	407	330	77	408	316	92	373	8	81.0811	77.451	0.531707	-3.6301
chr1	13559601	13560000	400	*	56	3	53	43	2	41	374	1	5.35714	4.65116	0.86679	-0.70598
chr1	13560001	13560400	400	*	56	51	5	43	37	6	375	1	91.0714	86.0465	0.755582	-5.02492
chr1	13576001	13576400	400	*	43	37	6	31	22	9	376	1	86.0465	70.9677	0.430954	-15.0788
chr1	13576401	13576800	400	*	117	74	43	91	50	41	377	3	63.2479	54.9451	0.559676	-8.30281
chr1	13589201	13589600	400	*	81	2	79	62	2	60	378	2	2.46914	3.22581	0.86679	0.756671
chr1	13590401	13590800	400	*	221	72	149	122	32	90	379	2	32.5792	26.2295	0.573013	-6.34968
chr1	13616401	13616800	400	*	142	58	84	101	36	65	380	3	40.8451	35.6436	0.698649	-5.20151
chr1	13621601	13622000	400	*	41	22	19	38	27	11	381	1	53.6585	71.0526	0.454236	17.3941
chr1	13622001	13622400	400	*	149	44	105	149	63	86	382	4	29.5302	42.2819	0.184436	12.7517
chr1	13628801	13629200	400	*	62	30	32	40	19	21	383	2	48.3871	47.5	0.86679	-0.887097
chr1	13642801	13643200	400	*	79	65	14	44	32	12	384	2	82.2785	72.7273	0.556204	-9.55121
chr1	13643201	13643600	400	*	39	4	35	22	1	21	385	1	10.2564	4.54545	0.81571	-5.71096
chr1	13644801	13645200	400	*	78	72	6	32	29	3	386	2	92.3077	90.625	0.847525	-1.68269
chr1	13645201	13645600	400	*	39	3	36	16	2	14	387	1	7.69231	12.5	0.804876	4.80769
chr1	13659201	13659600	400	*	29	18	11	15	7	8	388	1	62.069	46.6667	0.648319	-15.4023
chr1	13659601	13660000	400	*	352	111	241	298	68	230	389	9	31.5341	22.8188	0.118125	-8.7153
chr1	13660401	13660800	400	*	35	1	34	34	1	33	390	1	2.85714	2.94118	0.86679	0.0840336
chr1	13691201	13691600	400	*	135	66	69	97	29	68	391	2	48.8889	29.8969	0.0592792	-18.992
chr1	13826801	13827200	400	*	186	88	98	88	32	56	392	2	47.3118	36.3636	0.34083	-10.9482
chr1	13843601	13844000	400	*	134	85	49	54	30	24	393	3	63.4328	55.5556	0.622687	-7.87728
chr1	13853601	13854000	400	*	45	21	24	26	16	10	394	1	46.6667	61.5385	0.621153	14.8718
chr1	13889201	13889600	400	*	141	78	63	59	32	27	395	5	55.3191	54.2373	0.86679	-1.08186
chr1	13896801	13897200	400	*	164	65	99	128	56	72	396	4	39.6341	43.75	0.767334	4.11585
chr1	13897201	13897600	400	*	84	63	21	61	45	16	397	2	75	73.7705	0.86679	-1.22951
chr1	13913601	13914000	400	*	94	84	10	46	39	7	398	2	89.3617	84.7826	0.697702	-4.57909
chr1	13960801	13961200	400	*	980	857	123	436	363	73	399	8	87.449	83.2569	0.210298	-4.1921
chr1	13961201	13961600	400	*	142	9	133	62	7	55	400	1	6.33803	11.2903	0.564724	4.95229
chr1	14027201	14027600	400	*	98	47	51	44	19	25	401	2	47.9592	43.1818	0.846989	-4.77737
chr1	14105201	14105600	400	*	213	100	113	114	56	58	402	4	46.9484	49.1228	0.851744	2.17445
chr1	14222401	14222800	400	*	85	34	51	57	19	38	403	2	40	33.3333	0.735256	-6.66667
chr1	14309601	14310000	400	*	213	4	209	124	5	119	404	4	1.87793	4.03226	0.598508	2.15432
chr1	14358001	14358400	400	*	287	213	74	168	101	67	405	4	74.216	60.119	0.0384032	-14.097
chr1	14441201	14441600	400	*	159	109	50	92	56	36	406	4	68.5535	60.8696	0.573066	-7.68389
chr1	14447201	14447600	400	*	38	36	2	26	24	2	407	1	94.7368	92.3077	0.86679	-2.42915
chr1	14447601	14448000	400	*	114	75	39	77	49	28	408	3	65.7895	63.6364	0.863888	-2.15311
chr1	14468001	14468400	400	*	121	57	64	44	22	22	409	2	47.1074	50	0.86679	2.89256
chr1	14470001	14470400	400	*	24	1	23	16	2	14	410	1	4.16667	12.5	0.768663	8.33333
chr1	14473601	14474000	400	*	21	2	19	17	0	17	411	1	9.52381	0	0.74055	-9.52381
chr1	14474001	14474400	400	*	76	74	2	68	65	3	412	4	97.3684	95.5882	0.82553	-1.78019
chr1	14475601	14476000	400	*	32	0	32	22	0	22	413	1	0	0	0.86679	0
chr1	14476001	14476400	400	*	72	45	27	80	43	37	414	2	62.5	53.75	0.621395	-8.75
chr1	14476401	14476800	400	*	23	21	2	29	24	5	415	1	91.3043	82.7586	0.71066	-8.54573
chr1	14482401	14482800	400	*	146	117	29	115	83	32	416	5	80.137	72.1739	0.426036	-7.96307
chr1	14493601	14494000	400	*	38	34	4	22	21	1	417	1	89.4737	95.4545	0.814939	5.98086
chr1	14494001	14494400	400	*	76	34	42	46	22	24	418	2	44.7368	47.8261	0.86679	3.08924
chr1	14504001	14504400	400	*	275	212	63	320	236	84	419	4	77.0909	73.75	0.674589	-3.34091
chr1	14504401	14504800	400	*	69	3	66	80	0	80	420	1	4.34783	0	0.349898	-4.34783
chr1	14507201	14507600	400	*	25	13	12	13	1	12	421	1	52	7.69231	0.107924	-44.3077
chr1	14577201	14577600	400	*	53	24	29	60	20	40	422	2	45.283	33.3333	0.551202	-11.9497
chr1	14687201	14687600	400	*	63	60	3	31	27	4	423	1	95.2381	87.0968	0.516869	-8.14132
chr1	14687601	14688000	400	*	147	68	79	82	32	50	424	3	46.2585	39.0244	0.62754	-7.23411
chr1	14689201	14689600	400	*	471	266	205	212	122	90	425	7	56.4756	57.5472	0.86679	1.07159
chr1	14689601	14690000	400	*	95	89	6	48	37	11	426	1	93.6842	77.0833	0.0706977	-16.6009
chr1	14700401	14700800	400	*	102	52	50	45	17	28	427	2	50.9804	37.7778	0.442598	-13.2026
chr1	14700801	14701200	400	*	51	46	5	22	18	4	428	1	90.1961	81.8182	0.707419	-8.3779
chr1	14739601	14740000	400	*	175	79	96	114	48	66	429	4	45.1429	42.1053	0.808794	-3.03759
chr1	14748401	14748800	400	*	77	5	72	56	4	52	430	1	6.49351	7.14286	0.86679	0.649351
chr1	14748801	14749200	400	*	77	70	7	56	48	8	431	1	90.9091	85.7143	0.688035	-5.19481
chr1	14823601	14824000	400	*	66	36	30	43	25	18	432	3	54.5455	58.1395	0.86679	3.59408
chr1	14862801	14863200	400	*	55	52	3	29	26	3	433	1	94.5455	89.6552	0.688459	-4.89028
chr1	14863201	14863600	400	*	52	1	51	29	0	29	434	1	1.92308	0	0.86679	-1.92308
chr1	14865601	14866000	400	*	66	60	6	35	32	3	435	1	90.9091	91.4286	0.86679	0.519481
chr1	14866001	14866400	400	*	68	5	63	35	4	31	436	1	7.35294	11.4286	0.737482	4.07563
chr1	14918801	14919200	400	*	22	2	20	21	0	21	437	1	9.09091	0	0.73908	-9.09091
chr1	14956401	14956800	400	*	125	6	119	83	4	79	438	1	4.8	4.81928	0.86679	0.0192771
chr1	14988801	14989200	400	*	84	38	46	56	28	28	439	2	45.2381	50	0.798102	4.7619
chr1	14995201	14995600	400	*	77	71	6	39	36	3	440	1	92.2078	92.3077	0.86679	0.0999001
chr1	14995601	14996000	400	*	77	9	68	40	5	35	441	1	11.6883	12.5	0.86679	0.811688
chr1	15072801	15073200	400	*	63	58	5	43	39	4	442	1	92.0635	90.6977	0.86679	-1.36582
chr1	15073201	15073600	400	*	205	97	108	106	36	70	443	4	47.3171	33.9623	0.184082	-13.3548
chr1	15080401	15080800	400	*	123	116	7	97	78	19	444	1	94.3089	80.4124	0.0423022	-13.8966
chr1	15080801	15081200	400	*	123	6	117	92	8	84	445	1	4.87805	8.69565	0.58178	3.8176
chr1	15084001	15084400	400	*	66	44	22	45	26	19	446	3	66.6667	57.7778	0.697087	-8.88889
chr1	15102001	15102400	400	*	47	38	9	11	5	6	447	1	80.8511	45.4545	0.16802	-35.3965
chr1	15266801	15267200	400	*	66	33	33	64	25	39	448	2	50	39.0625	0.527235	-10.9375
chr1	15286401	15286800	400	*	35	2	33	29	2	27	449	1	5.71429	6.89655	0.86679	1.18227
chr1	15286801	15287200	400	*	56	3	53	48	2	46	450	2	5.35714	4.16667	0.86679	-1.19048
chr1	15287201	15287600	400	*	144	7	137	106	7	99	451	2	4.86111	6.60377	0.786866	1.74266
chr1	15312401	15312800	400	*	411	321	90	275	214	61	452	11	78.1022	77.8182	0.86679	-0.284008
chr1	15312801	15313200	400	*	85	54	31	69	44	25	453	3	63.5294	63.7681	0.86679	0.238704
chr1	15321601	15322000	400	*	129	60	69	53	23	30	454	2	46.5116	43.3962	0.857807	-3.1154
chr1	15322001	15322400	400	*	125	64	61	53	20	33	455	2	51.2	37.7358	0.363875	-13.4642
chr1	15324001	15324400	400	*	148	110	38	67	44	23	456	4	74.3243	65.6716	0.49632	-8.65268
chr1	15450401	15450800	400	*	99	62	37	72	41	31	457	3	62.6263	56.9444	0.756814	-5.68182
chr1	15530001	15530400	400	*	136	65	71	81	43	38	458	2	47.7941	53.0864	0.73741	5.2923
chr1	15670801	15671200	400	*	33	29	4	18	16	2	459	1	87.8788	88.8889	0.86679	1.0101
chr1	15671201	15671600	400	*	124	88	36	73	43	30	460	4	70.9677	58.9041	0.333238	-12.0636
chr1	15694801	15695200	400	*	158	74	84	91	38	53	461	2	46.8354	41.7582	0.746765	-5.0772
chr1	15761201	15761600	400	*	176	129	47	165	92	73	462	4	73.2955	55.7576	0.0219493	-17.5379
chr1	15806001	15806400	400	*	460	14	446	288	10	278	463	13	3.04348	3.47222	0.86679	0.428744
chr1	15872801	15873200	400	*	46	42	4	30	29	1	464	1	91.3043	96.6667	0.814749	5.36232
chr1	15873201	15873600	400	*	96	39	57	62	25	37	465	2	40.625	40.3226	0.86679	-0.302419
chr1	15878801	15879200	400	*	105	59	46	60	30	30	466	3	56.1905	50	0.750827	-6.19048
chr1	15892401	15892800	400	*	25	3	22	27	6	21	467	1	12	22.2222	0.727522	10.2222
chr1	15892801	15893200	400	*	154	28	126	116	25	91	468	4	18.1818	21.5517	0.762222	3.36991
chr1	15920401	15920800	400	*	256	208	48	202	137	65	469	6	81.25	67.8218	0.0233035	-13.4282
chr1	16012001	16012400	400	*	126	34	92	71	11	60	470	2	26.9841	15.493	0.31206	-11.4912
chr1	16012401	16012800	400	*	271	208	63	150	104	46	471	4	76.7528	69.3333	0.363849	-7.41943
chr1	16059201	16059600	400	*	62	59	3	43	36	7	472	1	95.1613	83.7209	0.330551	-11.4404
chr1	16059601	16060000	400	*	61	3	58	44	3	41	473	1	4.91803	6.81818	0.837638	1.90015
chr1	16080801	16081200	400	*	88	41	47	35	14	21	474	2	46.5909	40	0.767831	-6.59091
chr1	16081601	16082000	400	*	124	56	68	90	36	54	475	2	45.1613	40	0.738071	-5.16129
chr1	16092801	16093200	400	*	99	24	75	62	13	49	476	3	24.2424	20.9677	0.841531	-3.27468
chr1	16093201	16093600	400	*	36	3	33	22	4	18	477	1	8.33333	18.1818	0.686596	9.84848
chr1	16104001	16104400	400	*	966	20	946	550	23	527	478	17	2.07039	4.18182	0.161227	2.11142
chr1	16104401	16104800	400	*	765	10	755	506	8	498	479	7	1.30719	1.58103	0.86679	0.273838
chr1	16104801	16105200	400	*	531	7	524	347	7	340	480	9	1.31827	2.01729	0.696622	0.699024
chr1	16105601	16106000	400	*	182	7	175	124	1	123	481	6	3.84615	0.806452	0.434429	-3.0397
chr1	16106001	16106400	400	*	239	10	229	149	13	136	482	7	4.1841	8.72483	0.312564	4.54073
chr1	16172401	16172800	400	*	125	78	47	80	51	29	483	3	62.4	63.75	0.86679	1.35
chr1	16203201	16203600	400	*	103	58	45	37	20	17	484	2	56.3107	54.0541	0.86679	-2.25663
chr1	16214801	16215200	400	*	161	99	62	70	43	27	485	4	61.4907	61.4286	0.86679	-0.0621118
chr1	16215201	16215600	400	*	150	119	31	121	96	25	486	6	79.3333	79.3388	0.86679	0.00550964
chr1	16238401	16238800	400	*	103	35	68	72	23	49	487	3	33.9806	31.9444	0.86679	-2.03614
chr1	16238801	16239200	400	*	34	34	0	24	23	1	488	1	100	95.8333	0.69041	-4.16667
chr1	16282801	16283200	400	*	678	526	152	365	225	140	489	10	77.5811	61.6438	1.80943e-05	-15.9373
chr1	16361201	16361600	400	*	113	56	57	67	26	41	490	2	49.5575	38.806	0.45979	-10.7516
chr1	16431201	16431600	400	*	303	219	84	160	108	52	491	8	72.2772	67.5	0.588534	-4.77723
chr1	16495201	16495600	400	*	36	4	32	39	1	38	492	1	11.1111	2.5641	0.486063	-8.54701
chr1	16495601	16496000	400	*	69	63	6	73	52	21	493	2	91.3043	71.2329	0.0420804	-20.0715
chr1	16518401	16518800	400	*	208	4	204	161	6	155	494	5	1.92308	3.72671	0.636842	1.80363
chr1	16518801	16519200	400	*	34	0	34	42	0	42	495	1	0	0	0.86679	0
chr1	16519601	16520000	400	*	265	2	263	159	4	155	496	6	0.754717	2.51572	0.504619	1.76101
chr1	16520001	16520400	400	*	44	3	41	27	1	26	497	1	6.81818	3.7037	0.86679	-3.11448
chr1	16616401	16616800	400	*	145	97	48	130	75	55	498	5	66.8966	57.6923	0.413775	-9.20424
chr1	16619201	16619600	400	*	27	0	27	20	0	20	499	1	0	0	0.86679	0
chr1	16620001	16620400	400	*	568	380	188	558	345	213	500	8	66.9014	61.828	0.319643	-5.07345
chr1	16656401	16656800	400	*	29	0	29	35	0	35	501	1	0	0	0.86679	0
chr1	16656801	16657200	400	*	482	15	467	273	3	270	502	11	3.11203	1.0989	0.333206	-2.01313
chr1	16665201	16665600	400	*	105	5	100	56	1	55	503	3	4.7619	1.78571	0.824782	-2.97619
chr1	16665601	16666000	400	*	130	7	123	82	5	77	504	5	5.38462	6.09756	0.86679	0.712946
chr1	16687201	16687600	400	*	125	49	76	115	27	88	505	4	39.2	23.4783	0.110018	-15.7217
chr1	16697601	16698000	400	*	66	5	61	36	1	35	506	1	7.57576	2.77778	0.694865	-4.79798
chr1	16705201	16705600	400	*	65	58	7	43	38	5	507	2	89.2308	88.3721	0.86679	-0.858676
chr1	16736801	16737200	400	*	20	0	20	16	0	16	508	1	0	0	0.86679	0
chr1	16737201	16737600	400	*	20	17	3	15	13	2	509	1	85	86.6667	0.86679	1.66667
chr1	16740801	16741200	400	*	72	37	35	31	16	15	510	2	51.3889	51.6129	0.86679	0.224014
chr1	16758401	16758800	400	*	85	57	28	75	49	26	511	4	67.0588	65.3333	0.86679	-1.72549
chr1	16780801	16781200	400	*	60	30	30	38	19	19	512	2	50	50	0.86679	0
chr1	16792801	16793200	400	*	168	95	73	76	38	38	513	3	56.5476	50	0.684545	-6.54762
chr1	16881201	16881600	400	*	65	40	25	31	17	14	514	1	61.5385	54.8387	0.820866	-6.69975
chr1	16881601	16882000	400	*	107	63	44	58	29	29	515	2	58.8785	50	0.622069	-8.8785
chr1	17015201	17015600	400	*	129	68	61	76	36	40	516	4	52.7132	47.3684	0.730505	-5.34476
chr1	17017601	17018000	400	*	65	57	8	31	29	2	517	1	87.6923	93.5484	0.74055	5.85608
chr1	17018001	17018400	400	*	198	126	72	98	54	44	518	3	63.6364	55.102	0.457125	-8.53432
chr1	17061601	17062000	400	*	30	30	0	15	14	1	519	1	100	93.3333	0.628946	-6.66667
chr1	17062001	17062400	400	*	63	33	30	28	11	17	520	2	52.381	39.2857	0.570148	-13.0952
chr1	17072801	17073200	400	*	252	126	126	116	62	54	521	4	50	53.4483	0.780503	3.44828
chr1	17096801	17097200	400	*	297	8	289	319	9	310	522	8	2.6936	2.82132	0.86679	0.127714
chr1	17097201	17097600	400	*	40	1	39	39	1	38	523	2	2.5	2.5641	0.86679	0.0641026
chr1	17097601	17098000	400	*	658	8	650	410	14	396	524	19	1.21581	3.41463	0.165227	2.19883
chr1	17124401	17124800	400	*	58	47	11	17	14	3	525	1	81.0345	82.3529	0.86679	1.31846
chr1	17124801	17125200	400	*	228	146	82	68	43	25	526	4	64.0351	63.2353	0.86679	-0.799794
chr1	17179601	17180000	400	*	23	18	5	12	7	5	527	1	78.2609	58.3333	0.561865	-19.9275
chr1	17227201	17227600	400	*	489	349	140	327	230	97	528	4	71.3701	70.3364	0.861146	-1.03375
chr1	17227601	17228000	400	*	121	111	10	82	74	8	529	1	91.7355	90.2439	0.86679	-1.49163
chr1	17250801	17251200	400	*	214	105	109	91	26	65	530	3	49.0654	28.5714	0.0224373	-20.494
chr1	17294401	17294800	400	*	178	167	11	105	89	16	531	3	93.8202	84.7619	0.145973	-9.05832
chr1	17294801	17295200	400	*	116	54	62	69	36	33	532	2	46.5517	52.1739	0.76527	5.62219
chr1	17303201	17303600	400	*	45	4	41	38	3	35	533	1	8.88889	7.89474	0.86679	-0.994152
chr1	17303601	17304000	400	*	49	36	13	46	31	15	534	1	73.4694	67.3913	0.818804	-6.07808
chr1	17374001	17374400	400	*	88	44	44	58	27	31	535	3	50	46.5517	0.854766	-3.44828
chr1	17394801	17395200	400	*	190	134	56	95	60	35	536	5	70.5263	63.1579	0.531795	-7.36842
chr1	17666401	17666800	400	*	53	0	53	25	2	23	537	1	0	8	0.355627	8
chr1	17666801	17667200	400	*	65	43	22	28	18	10	538	1	66.1538	64.2857	0.86679	-1.86813
chr1	17674001	17674400	400	*	68	11	57	30	0	30	539	1	16.1765	0	0.132109	-16.1765
chr1	17674401	17674800	400	*	95	62	33	52	28	24	540	1	65.2632	53.8462	0.519573	-11.417
chr1	17715601	17716000	400	*	29	27	2	11	8	3	541	1	93.1034	72.7273	0.385515	-20.3762
chr1	17722001	17722400	400	*	97	66	31	46	38	8	542	2	68.0412	82.6087	0.304284	14.5675
chr1	17722401	17722800	400	*	38	0	38	21	2	19	543	1	0	9.52381	0.394657	9.52381
chr1	17727201	17727600	400	*	77	8	69	41	1	40	544	2	10.3896	2.43902	0.448598	-7.95059
chr1	17728001	17728400	400	*	34	20	14	28	18	10	545	1	58.8235	64.2857	0.86679	5.46218
chr1	17728401	17728800	400	*	618	375	243	456	231	225	546	10	60.6796	50.6579	0.0252326	-10.0217
chr1	17889601	17890000	400	*	37	10	27	23	7	16	547	1	27.027	30.4348	0.86679	3.40776
chr1	17898001	17898400	400	*	45	44	1	19	14	5	548	1	97.7778	73.6842	0.0809325	-24.0936
chr1	17903601	17904000	400	*	305	157	148	279	148	131	549	9	51.4754	53.0466	0.85609	1.57119
chr1	17904001	17904400	400	*	123	78	45	105	71	34	550	2	63.4146	67.619	0.78131	4.20441
chr1	17944401	17944800	400	*	521	451	70	303	252	51	551	8	86.5643	83.1683	0.483279	-3.39598
chr1	17947201	17947600	400	*	170	83	87	97	42	55	552	4	48.8235	43.299	0.711101	-5.52456
chr1	18016401	18016800	400	*	450	344	106	227	147	80	553	13	76.4444	64.7577	0.0339095	-11.6867
chr1	18054001	18054400	400	*	35	16	19	22	10	12	554	1	45.7143	45.4545	0.86679	-0.25974
chr1	18058001	18058400	400	*	205	7	198	97	6	91	555	6	3.41463	6.18557	0.65206	2.77093
chr1	18058401	18058800	400	*	40	4	36	48	3	45	556	2	10	6.25	0.839319	-3.75
chr1	18097201	18097600	400	*	156	80	76	84	37	47	557	2	51.2821	44.0476	0.637487	-7.23443
chr1	18107601	18108000	400	*	184	125	59	160	108	52	558	4	67.9348	67.5	0.86679	-0.434783
chr1	18178001	18178400	400	*	87	37	50	38	16	22	559	2	42.5287	42.1053	0.86679	-0.423472
chr1	18178401	18178800	400	*	44	41	3	19	14	5	560	1	93.1818	73.6842	0.238626	-19.4976
chr1	18213601	18214000	400	*	94	63	31	57	35	22	561	3	67.0213	61.4035	0.738872	-5.61777
chr1	18216001	18216400	400	*	111	45	66	65	29	36	562	2	40.5405	44.6154	0.812496	4.07484
chr1	18232801	18233200	400	*	39	2	37	16	0	16	563	1	5.12821	0	0.86679	-5.12821
chr1	18233201	18233600	400	*	36	35	1	16	14	2	564	1	97.2222	87.5	0.525443	-9.72222
chr1	18323601	18324000	400	*	114	76	38	90	57	33	565	3	66.6667	63.3333	0.821336	-3.33333
chr1	18392001	18392400	400	*	39	2	37	18	1	17	566	1	5.12821	5.55556	0.86679	0.42735
chr1	18392401	18392800	400	*	94	67	27	43	25	18	567	2	71.2766	58.1395	0.462157	-13.1371
chr1	18472801	18473200	400	*	269	153	116	208	104	104	568	3	56.8773	50	0.421205	-6.87732
chr1	18658401	18658800	400	*	169	88	81	120	70	50	569	4	52.071	58.3333	0.632611	6.26233
chr1	18658801	18659200	400	*	268	122	146	90	22	68	570	6	45.5224	24.4444	0.0133099	-21.0779
chr1	18681601	18682000	400	*	138	99	39	72	52	20	571	4	71.7391	72.2222	0.86679	0.483092
chr1	18782401	18782800	400	*	287	175	112	128	77	51	572	3	60.9756	60.1562	0.86679	-0.81936
chr1	18820401	18820800	400	*	25	25	0	19	16	3	573	1	100	84.2105	0.30242	-15.7895
chr1	18820801	18821200	400	*	25	0	25	19	0	19	574	1	0	0	0.86679	0
chr1	19009201	19009600	400	*	50	16	34	31	4	27	575	1	32	12.9032	0.286177	-19.0968
chr1	19009601	19010000	400	*	32	31	1	26	23	3	576	1	96.875	88.4615	0.614068	-8.41346
chr1	19037201	19037600	400	*	305	219	86	107	74	33	577	4	71.8033	69.1589	0.804564	-2.6444
chr1	19102801	19103200	400	*	315	104	211	279	120	159	578	4	33.0159	43.0108	0.11879	9.99488
chr1	19103201	19103600	400	*	317	56	261	276	66	210	579	4	17.6656	23.913	0.288608	6.24743
chr1	19104401	19104800	400	*	45	3	42	32	1	31	580	1	6.66667	3.125	0.812655	-3.54167
chr1	19105201	19105600	400	*	22	6	16	24	5	19	581	1	27.2727	20.8333	0.853943	-6.43939
chr1	19109601	19110000	400	*	108	6	102	82	0	82	582	3	5.55556	0	0.211013	-5.55556
chr1	19110001	19110400	400	*	71	9	62	56	2	54	583	2	12.6761	3.57143	0.374556	-9.10463
chr1	19110801	19111200	400	*	207	32	175	132	28	104	584	3	15.4589	21.2121	0.489414	5.75318
chr1	19111201	19111600	400	*	345	120	225	220	111	109	585	5	34.7826	50.4545	0.0100413	15.6719
chr1	19122401	19122800	400	*	205	99	106	107	44	63	586	4	48.2927	41.1215	0.539838	-7.17119
chr1	19209601	19210000	400	*	483	11	472	213	1	212	587	8	2.27743	0.469484	0.387265	-1.80795
chr1	19210001	19210400	400	*	531	16	515	390	3	387	588	10	3.01318	0.769231	0.140982	-2.24395
chr1	19210401	19210800	400	*	152	4	148	76	3	73	589	3	2.63158	3.94737	0.83563	1.31579
chr1	19210801	19211200	400	*	104	15	89	70	9	61	590	1	14.4231	12.8571	0.86679	-1.56593
chr1	19211201	19211600	400	*	309	14	295	189	17	172	591	3	4.53074	8.99471	0.261896	4.46396
chr1	19212801	19213200	400	*	41	0	41	18	0	18	592	1	0	0	0.86679	0
chr1	19213201	19213600	400	*	49	5	44	23	4	19	593	1	10.2041	17.3913	0.717467	7.18722
chr1	19214001	19214400	400	*	62	10	52	51	8	43	594	2	16.129	15.6863	0.86679	-0.442758
chr1	19214401	19214800	400	*	42	4	38	37	2	35	595	2	9.52381	5.40541	0.831215	-4.1184
chr1	19227201	19227600	400	*	143	63	80	84	38	46	596	2	44.0559	45.2381	0.86679	1.18215
chr1	19233601	19234000	400	*	145	6	139	97	9	88	597	2	4.13793	9.27835	0.377637	5.14042
chr1	19234001	19234400	400	*	295	8	287	226	8	218	598	8	2.71186	3.53982	0.802496	0.827959
chr1	19234401	19234800	400	*	273	18	255	224	10	214	599	6	6.59341	4.46429	0.630046	-2.12912
chr1	19234801	19235200	400	*	174	2	172	137	1	136	600	3	1.14943	0.729927	0.86679	-0.419498
chr1	19236801	19237200	400	*	526	48	478	392	39	353	601	4	9.12548	9.94898	0.853441	0.823504
chr1	19237201	19237600	400	*	254	60	194	207	59	148	602	4	23.622	28.5024	0.546191	4.88037
chr1	19258801	19259200	400	*	236	146	90	157	67	90	603	3	61.8644	42.6752	0.00738717	-19.1892
chr1	19266001	19266400	400	*	194	185	9	105	84	21	604	7	95.3608	80	0.00324947	-15.3608
chr1	19266401	19266800	400	*	29	1	28	15	0	15	605	1	3.44828	0	0.86679	-3.44828
chr1	19283201	19283600	400	*	194	183	11	138	113	25	606	2	94.3299	81.8841	0.0142751	-12.4458
chr1	19283601	19284000	400	*	768	479	289	568	335	233	607	8	62.3698	58.9789	0.515804	-3.39092
chr1	19380401	19380800	400	*	46	37	9	27	18	9	608	1	80.4348	66.6667	0.56543	-13.7681
chr1	19380801	19381200	400	*	37	1	36	21	0	21	609	1	2.7027	0	0.86679	-2.7027
chr1	19460401	19460800	400	*	227	147	80	201	109	92	610	6	64.7577	54.2289	0.185829	-10.5289
chr1	19778801	19779200	400	*	127	65	62	48	24	24	611	2	51.1811	50	0.86679	-1.1811
chr1	19950801	19951200	400	*	48	28	20	26	22	4	612	1	58.3333	84.6154	0.206336	26.2821
chr1	19951201	19951600	400	*	45	2	43	28	2	26	613	1	4.44444	7.14286	0.811594	2.69841
chr1	19952001	19952400	400	*	38	27	11	20	12	8	614	1	71.0526	60	0.770577	-11.0526
chr1	19968801	19969200	400	*	44	14	30	25	2	23	615	1	31.8182	8	0.207053	-23.8182
chr1	20042001	20042400	400	*	39	19	20	60	28	32	616	2	48.7179	46.6667	0.86679	-2.05128
chr1	20044801	20045200	400	*	98	60	38	68	38	30	617	2	61.2245	55.8824	0.754747	-5.34214
chr1	20045201	20045600	400	*	40	33	7	25	19	6	618	1	82.5	76	0.764151	-6.5
chr1	20091201	20091600	400	*	66	31	35	40	19	21	619	2	46.9697	47.5	0.86679	0.530303
chr1	20091601	20092000	400	*	33	32	1	17	16	1	620	1	96.9697	94.1176	0.86679	-2.85205
chr1	20138001	20138400	400	*	149	120	29	100	73	27	621	1	80.5369	73	0.459225	-7.53691
chr1	20138401	20138800	400	*	156	9	147	101	4	97	622	1	5.76923	3.9604	0.780763	-1.80883
chr1	20193201	20193600	400	*	35	31	4	19	18	1	623	1	88.5714	94.7368	0.816233	6.16541
chr1	20193601	20194000	400	*	33	7	26	19	0	19	624	1	21.2121	0	0.215617	-21.2121
chr1	20260401	20260800	400	*	154	78	76	82	27	55	625	3	50.6494	32.9268	0.0940344	-17.7225
chr1	20346001	20346400	400	*	101	64	37	64	36	28	626	3	63.3663	56.25	0.691141	-7.11634
chr1	20379201	20379600	400	*	75	44	31	42	22	20	627	3	58.6667	52.381	0.773543	-6.28571
chr1	20470801	20471200	400	*	30	20	10	18	8	10	628	1	66.6667	44.4444	0.431578	-22.2222
chr1	20478001	20478400	400	*	126	36	90	87	32	55	629	3	28.5714	36.7816	0.538456	8.21018
chr1	20480401	20480800	400	*	113	52	61	85	35	50	630	4	46.0177	41.1765	0.773924	-4.84123
chr1	20559601	20560000	400	*	124	63	61	99	48	51	631	3	50.8065	48.4848	0.86679	-2.3216
chr1	20594401	20594800	400	*	44	10	34	18	3	15	632	1	22.7273	16.6667	0.855663	-6.06061
chr1	20670401	20670800	400	*	85	36	49	56	20	36	633	2	42.3529	35.7143	0.737048	-6.63866
chr1	20676801	20677200	400	*	50	28	22	40	17	23	634	2	56	42.5	0.59125	-13.5
chr1	20686401	20686800	400	*	135	52	83	78	35	43	635	2	38.5185	44.8718	0.672292	6.35328
chr1	20719601	20720000	400	*	58	28	30	44	19	25	636	2	48.2759	43.1818	0.836104	-5.09404
chr1	20753601	20754000	400	*	154	86	68	72	34	38	637	3	55.8442	47.2222	0.557751	-8.62193
chr1	20772401	20772800	400	*	45	2	43	20	0	20	638	1	4.44444	0	0.86679	-4.44444
chr1	20772801	20773200	400	*	42	38	4	22	21	1	639	1	90.4762	95.4545	0.818516	4.97835
chr1	20816801	20817200	400	*	120	60	60	98	37	61	640	2	50	37.7551	0.309385	-12.2449
chr1	20817201	20817600	400	*	60	57	3	54	37	17	641	1	95	68.5185	0.0106014	-26.4815
chr1	20820401	20820800	400	*	16	3	13	20	3	17	642	1	18.75	15	0.86679	-3.75
chr1	20867601	20868000	400	*	106	48	58	71	17	54	643	4	45.283	23.9437	0.0578281	-21.3394
chr1	20890401	20890800	400	*	67	4	63	46	3	43	644	2	5.97015	6.52174	0.86679	0.55159
chr1	20890801	20891200	400	*	725	12	713	656	13	643	645	14	1.65517	1.98171	0.836104	0.326535
chr1	20891201	20891600	400	*	305	32	273	326	26	300	646	6	10.4918	7.97546	0.630027	-2.51634
chr1	20905201	20905600	400	*	19	11	8	25	15	10	647	1	57.8947	60	0.86679	2.10526
chr1	20907601	20908000	400	*	179	100	79	118	50	68	648	3	55.8659	42.3729	0.166876	-13.493
chr1	20913201	20913600	400	*	140	65	75	147	51	96	649	2	46.4286	34.6939	0.257883	-11.7347
chr1	20934001	20934400	400	*	27	2	25	25	2	23	650	1	7.40741	8	0.86679	0.592593
chr1	20935201	20935600	400	*	632	484	148	407	248	159	651	7	76.5823	60.9337	2.35594e-05	-15.6486
chr1	20954401	20954800	400	*	75	71	4	36	20	16	652	1	94.6667	55.5556	0.000226579	-39.1111
chr1	20954801	20955200	400	*	75	4	71	38	0	38	653	1	5.33333	0	0.599203	-5.33333
chr1	20958401	20958800	400	*	274	139	135	202	83	119	654	3	50.7299	41.0891	0.221756	-9.64082
chr1	20958801	20959200	400	*	92	79	13	67	49	18	655	1	85.8696	73.1343	0.28861	-12.7352
chr1	20998001	20998400	400	*	37	11	26	42	12	30	656	2	29.7297	28.5714	0.86679	-1.1583
chr1	20998401	20998800	400	*	37	12	25	43	15	28	657	2	32.4324	34.8837	0.86679	2.45129
chr1	21021601	21022000	400	*	70	66	4	26	21	5	658	2	94.2857	80.7692	0.266328	-13.5165
[truncated: 183,906 more rows]
