# Supplementary material for: Zeb2 Regulates Cell Fate at the Exit from Epiblast State in Mouse Embryonic Stem Cells
Source: Stem Cells. 2016 Nov 8;35(3):611–25. doi: 10.1002/stem.2521 (PMC5396376; doi:10.1002/stem.2521)
Supplement: Supplementary file 14 — Supporting Information Table 7 [file STEM-35-611-s014.xlsx]

## Sheet: Methyl_Ctrl_D0vsD4
seqnames	start	end	width	strand	coverage1	numCs1	numTs1	coverage2	numCs2	numTs2	Var1	Freq	Ctrl_D0	Ctrl_D4	qvalue	meth.diff
chr1	3020801	3021200	400	*	15	1	14	19	12	7	1	1	6.66667	63.1579	0.000545634	56.4912
chr1	3121201	3121600	400	*	22	2	20	34	1	33	2	1	9.09091	2.94118	0.187695	-6.14973
chr1	3121601	3122000	400	*	22	5	17	33	30	3	3	1	22.7273	90.9091	2.12272e-07	68.1818
chr1	3336801	3337200	400	*	92	19	73	109	51	58	4	2	20.6522	46.789	6.05309e-05	26.1368
chr1	3556401	3556800	400	*	16	3	13	13	6	7	5	1	18.75	46.1538	0.0841399	27.4038
chr1	3622001	3622400	400	*	148	57	91	201	114	87	6	5	38.5135	56.7164	0.000405799	18.2029
chr1	3646801	3647200	400	*	13	7	6	14	13	1	7	1	53.8462	92.8571	0.0138078	39.011
chr1	3650801	3651200	400	*	18	6	12	17	14	3	8	1	33.3333	82.3529	0.00270961	49.0196
chr1	3746401	3746800	400	*	24	1	23	20	0	20	9	1	4.16667	0	0.295562	-4.16667
chr1	3746801	3747200	400	*	24	8	16	20	19	1	10	1	33.3333	95	1.66479e-05	61.6667
chr1	3830801	3831200	400	*	96	37	59	78	36	42	11	2	38.5417	46.1538	0.127348	7.61218
chr1	3831201	3831600	400	*	48	24	24	39	37	2	12	1	50	94.8718	2.24769e-06	44.8718
chr1	3934401	3934800	400	*	140	25	115	118	86	32	13	4	17.8571	72.8814	2.89495e-19	55.0242
chr1	3966001	3966400	400	*	28	4	24	21	18	3	14	1	14.2857	85.7143	7.32276e-07	71.4286
chr1	3977201	3977600	400	*	50	25	25	38	36	2	15	2	50	94.7368	2.76121e-06	44.7368
chr1	3977601	3978000	400	*	25	2	23	20	0	20	16	1	8	0	0.170152	-8
chr1	4187601	4188000	400	*	40	10	30	77	58	19	17	4	25	75.3247	2.55679e-07	50.3247
chr1	4193601	4194000	400	*	93	17	76	63	40	23	18	3	18.2796	63.4921	9.49175e-09	45.2125
chr1	4247601	4248000	400	*	30	9	21	21	20	1	19	1	30	95.2381	1.45715e-06	65.2381
chr1	4248001	4248400	400	*	61	6	55	42	22	20	20	2	9.83607	52.381	1.90567e-06	42.5449
chr1	4260001	4260400	400	*	16	0	16	13	1	12	21	1	0	7.69231	0.156704	7.69231
chr1	4486401	4486800	400	*	66	10	56	53	28	25	22	2	15.1515	52.8302	1.31638e-05	37.6787
chr1	4491601	4492000	400	*	18	0	18	23	2	21	23	1	0	8.69565	0.170177	8.69565
chr1	4492001	4492400	400	*	208	11	197	230	11	219	24	8	5.28846	4.78261	0.269264	-0.505853
chr1	4492401	4492800	400	*	88	5	83	100	6	94	25	4	5.68182	6	0.295562	0.318182
chr1	4493201	4493600	400	*	48	1	47	58	2	56	26	2	2.08333	3.44828	0.295562	1.36494
chr1	4493601	4494000	400	*	47	2	45	43	0	43	27	2	4.25532	0	0.17024	-4.25532
chr1	4496801	4497200	400	*	234	8	226	229	24	205	28	10	3.4188	10.4803	0.00143783	7.06155
chr1	4497201	4497600	400	*	77	2	75	65	5	60	29	4	2.5974	7.69231	0.0911645	5.09491
chr1	4523201	4523600	400	*	61	21	40	62	30	32	30	2	34.4262	48.3871	0.0554472	13.9609
chr1	4553601	4554000	400	*	234	92	142	210	159	51	31	8	39.3162	75.7143	1.20736e-14	36.398
chr1	4571601	4572000	400	*	198	12	186	271	5	266	32	9	6.06061	1.84502	0.00962026	-4.21559
chr1	4591601	4592000	400	*	35	9	26	22	16	6	33	1	25.7143	72.7273	0.000423774	47.013
chr1	4695201	4695600	400	*	170	16	154	140	62	78	34	2	9.41176	44.2857	1.83151e-12	34.8739
chr1	4708801	4709200	400	*	24	0	24	15	0	15	35	1	0	0	0.295562	0
chr1	4709201	4709600	400	*	49	16	33	32	29	3	36	2	32.6531	90.625	1.43556e-07	57.9719
chr1	4760401	4760800	400	*	57	1	56	43	25	18	37	2	1.75439	58.1395	5.26141e-11	56.3851
chr1	4760801	4761200	400	*	81	20	61	51	50	1	38	3	24.6914	98.0392	1.8634e-18	73.3479
chr1	4763201	4763600	400	*	255	48	207	212	87	125	39	4	18.8235	41.0377	1.1107e-07	22.2142
chr1	4763601	4764000	400	*	37	11	26	34	30	4	40	1	29.7297	88.2353	4.8079e-07	58.5056
chr1	4788401	4788800	400	*	150	21	129	170	113	57	41	6	14	66.4706	4.04478e-22	52.4706
chr1	4788801	4789200	400	*	48	28	20	26	24	2	42	2	58.3333	92.3077	0.00133816	33.9744
chr1	4800001	4800400	400	*	84	20	64	90	74	16	43	6	23.8095	82.2222	6.3234e-15	58.4127
chr1	4807601	4808000	400	*	99	3	96	97	7	90	44	4	3.0303	7.21649	0.0791038	4.18619
chr1	4808401	4808800	400	*	53	2	51	42	6	36	45	1	3.77358	14.2857	0.0514217	10.5121
chr1	4808801	4809200	400	*	94	2	92	66	27	39	46	2	2.12766	40.9091	1.74661e-10	38.7814
chr1	4838801	4839200	400	*	162	34	128	96	96	0	47	2	20.9877	100	4.25459e-41	79.0123
chr1	4839201	4839600	400	*	245	49	196	145	92	53	48	3	20	63.4483	1.4938e-17	43.4483
chr1	4857201	4857600	400	*	416	10	406	354	9	345	49	14	2.40385	2.54237	0.295562	0.138527
chr1	4857601	4858000	400	*	707	18	689	691	14	677	50	15	2.54597	2.02605	0.199219	-0.51992
chr1	4864801	4865200	400	*	65	11	54	40	20	20	51	2	16.9231	50	0.000223984	33.0769
chr1	4866401	4866800	400	*	53	1	52	27	0	27	52	1	1.88679	0	0.295562	-1.88679
chr1	4866801	4867200	400	*	212	27	185	109	96	13	53	4	12.7358	88.0734	7.38952e-41	75.3375
chr1	4906001	4906400	400	*	25	2	23	24	0	24	54	1	8	0	0.168978	-8
chr1	4906401	4906800	400	*	25	16	9	24	22	2	55	1	64	91.6667	0.0156224	27.6667
chr1	4912001	4912400	400	*	244	25	219	251	135	116	56	4	10.2459	53.7849	7.62263e-26	43.539
chr1	4912401	4912800	400	*	208	36	172	208	181	27	57	4	17.3077	87.0192	1.08136e-48	69.7115
chr1	4924401	4924800	400	*	17	1	16	30	0	30	58	1	5.88235	0	0.129451	-5.88235
chr1	4924801	4925200	400	*	57	21	36	91	89	2	59	3	36.8421	97.8022	5.07646e-17	60.9601
chr1	4987601	4988000	400	*	81	51	30	95	63	32	60	3	62.963	66.3158	0.245738	3.35283
chr1	4988001	4988400	400	*	70	28	42	84	50	34	61	3	40	59.5238	0.00990378	19.5238
chr1	5018801	5019200	400	*	465	7	458	375	46	329	62	12	1.50538	12.2667	7.04197e-11	10.7613
chr1	5019201	5019600	400	*	251	8	243	262	14	248	63	3	3.18725	5.34351	0.101832	2.15626
chr1	5019601	5020000	400	*	262	6	256	296	11	285	64	5	2.29008	3.71622	0.160349	1.42614
chr1	5020001	5020400	400	*	235	11	224	290	20	270	65	7	4.68085	6.89655	0.126607	2.2157
chr1	5020401	5020800	400	*	18	2	16	18	11	7	66	1	11.1111	61.1111	0.00208695	50
chr1	5023601	5024000	400	*	57	1	56	68	13	55	67	1	1.75439	19.1176	0.0014222	17.3633
chr1	5024001	5024400	400	*	33	7	26	59	54	5	68	1	21.2121	91.5254	8.28386e-12	70.3133
chr1	5044001	5044400	400	*	32	13	19	39	24	15	69	1	40.625	61.5385	0.0387165	20.9135
chr1	5071601	5072000	400	*	42	12	30	22	18	4	70	1	28.5714	81.8182	3.52051e-05	53.2468
chr1	5072001	5072400	400	*	40	1	39	18	0	18	71	1	2.5	0	0.295562	-2.5
chr1	5082801	5083200	400	*	183	0	183	176	8	168	72	6	0	4.54545	0.00144608	4.54545
chr1	5083201	5083600	400	*	122	6	116	117	3	114	73	4	4.91803	2.5641	0.171479	-2.35393
chr1	5166001	5166400	400	*	76	4	72	61	8	53	74	1	5.26316	13.1148	0.0516481	7.8516
chr1	5166401	5166800	400	*	67	43	24	52	50	2	75	1	64.1791	96.1538	8.16379e-06	31.9747
chr1	5170001	5170400	400	*	17	7	10	26	17	9	76	1	41.1765	65.3846	0.0782936	24.2081
chr1	5170401	5170800	400	*	22	4	18	24	5	19	77	1	18.1818	20.8333	0.295562	2.65152
chr1	5170801	5171200	400	*	20	14	6	23	22	1	78	1	70	95.6522	0.0157217	25.6522
chr1	5189201	5189600	400	*	60	2	58	63	15	48	79	3	3.33333	23.8095	0.000583384	20.4762
chr1	5189601	5190000	400	*	40	3	37	44	12	32	80	2	7.5	27.2727	0.00982745	19.7727
chr1	5299201	5299600	400	*	19	3	16	25	13	12	81	1	15.7895	52	0.0108156	36.2105
chr1	5320001	5320400	400	*	23	4	19	21	18	3	82	1	17.3913	85.7143	7.07024e-06	68.323
chr1	5320401	5320800	400	*	57	2	55	52	12	40	83	2	3.50877	23.0769	0.00147351	19.5682
chr1	5380401	5380800	400	*	171	21	150	176	86	90	84	2	12.2807	48.8636	9.0493e-14	36.5829
chr1	5380801	5381200	400	*	29	7	22	18	15	3	85	1	24.1379	83.3333	5.34244e-05	59.1954
chr1	5526401	5526800	400	*	39	8	31	35	13	22	86	1	20.5128	37.1429	0.0502094	16.63
chr1	5567201	5567600	400	*	100	53	47	330	264	66	87	5	53	80	1.90958e-07	27
chr1	5584401	5584800	400	*	22	5	17	25	9	16	88	1	22.7273	36	0.128269	13.2727
chr1	5589201	5589600	400	*	147	26	121	108	63	45	89	3	17.6871	58.3333	2.85937e-11	40.6463
chr1	5678401	5678800	400	*	296	64	232	242	158	84	90	6	21.6216	65.2893	1.7684e-24	43.6676
chr1	5746801	5747200	400	*	90	51	39	101	81	20	91	5	56.6667	80.198	0.000275455	23.5314
chr1	5796401	5796800	400	*	130	33	97	165	80	85	92	4	25.3846	48.4848	3.58421e-05	23.1002
chr1	5828801	5829200	400	*	44	10	34	45	20	25	93	1	22.7273	44.4444	0.01792	21.7172
chr1	5850001	5850400	400	*	84	26	58	105	46	59	94	2	30.9524	43.8095	0.0294822	12.8571
chr1	5862401	5862800	400	*	45	16	29	23	20	3	95	1	35.5556	86.9565	4.29156e-05	51.401
chr1	5862801	5863200	400	*	59	4	55	40	14	26	96	1	6.77966	35	0.000257572	28.2203
chr1	5874801	5875200	400	*	51	5	46	44	21	23	97	2	9.80392	47.7273	3.09833e-05	37.9234
chr1	5916001	5916400	400	*	229	27	202	206	128	78	98	5	11.7904	62.1359	1.50484e-28	50.3455
chr1	5982401	5982800	400	*	344	106	238	274	177	97	99	6	30.814	64.5985	9.64628e-17	33.7846
chr1	6163201	6163600	400	*	16	0	16	34	0	34	100	1	0	0	0.295562	0
chr1	6163601	6164000	400	*	55	12	43	71	51	20	101	2	21.8182	71.831	2.90597e-08	50.0128
chr1	6164001	6164400	400	*	79	28	51	52	30	22	102	3	35.443	57.6923	0.00822106	22.2493
chr1	6213201	6213600	400	*	67	3	64	60	21	39	103	2	4.47761	35	5.65431e-06	30.5224
chr1	6214401	6214800	400	*	142	3	139	198	16	182	104	7	2.11268	8.08081	0.00765077	5.96813
chr1	6214801	6215200	400	*	36	1	35	61	4	57	105	2	2.77778	6.55738	0.215214	3.7796
chr1	6216801	6217200	400	*	154	3	151	95	5	90	106	1	1.94805	5.26316	0.0975444	3.31511
chr1	6217201	6217600	400	*	155	30	125	94	85	9	107	1	19.3548	90.4255	3.01292e-29	71.0707
chr1	6252401	6252800	400	*	63	29	34	28	21	7	108	1	46.0317	75	0.00551275	28.9683
chr1	6252801	6253200	400	*	41	3	38	20	7	13	109	1	7.31707	35	0.00462384	27.6829
chr1	6282801	6283200	400	*	134	3	131	86	26	60	110	2	2.23881	30.2326	1.91781e-09	27.9938
chr1	6358801	6359200	400	*	48	1	47	85	10	75	111	3	2.08333	11.7647	0.038208	9.68137
chr1	6359201	6359600	400	*	84	3	81	131	22	109	112	4	3.57143	16.7939	0.00175943	13.2225
chr1	6377201	6377600	400	*	121	29	92	177	119	58	113	3	23.9669	67.2316	1.5955e-13	43.2647
chr1	6377601	6378000	400	*	28	0	28	21	0	21	114	1	0	0	0.295562	0
chr1	6511601	6512000	400	*	47	6	41	63	29	34	115	2	12.766	46.0317	0.000102983	33.2658
chr1	6516401	6516800	400	*	149	35	114	174	84	90	116	2	23.4899	48.2759	3.5171e-06	24.7859
chr1	6517201	6517600	400	*	23	5	18	18	6	12	117	1	21.7391	33.3333	0.168759	11.5942
chr1	6537601	6538000	400	*	83	32	51	73	40	33	118	2	38.5542	54.7945	0.0219207	16.2403
chr1	6587601	6588000	400	*	88	16	72	72	36	36	119	2	18.1818	50	1.29609e-05	31.8182
chr1	6622001	6622400	400	*	47	12	35	26	22	4	120	1	25.5319	84.6154	9.82776e-07	59.0835
chr1	6626401	6626800	400	*	58	4	54	56	27	29	121	2	6.89655	48.2143	3.81661e-07	41.3177
chr1	6626801	6627200	400	*	28	10	18	28	27	1	122	1	35.7143	96.4286	1.17882e-06	60.7143
chr1	6699601	6700000	400	*	36	15	21	47	24	23	123	2	41.6667	51.0638	0.173175	9.39716
chr1	6826001	6826400	400	*	32	10	22	27	18	9	124	1	31.25	66.6667	0.00413513	35.4167
chr1	6826401	6826800	400	*	32	1	31	26	3	23	125	1	3.125	11.5385	0.114452	8.41346
chr1	6836001	6836400	400	*	240	92	148	89	60	29	126	6	38.3333	67.4157	2.15572e-06	29.0824
chr1	6923201	6923600	400	*	32	0	32	13	2	11	127	1	0	15.3846	0.031536	15.3846
chr1	7057201	7057600	400	*	15	6	9	25	6	19	128	1	40	24	0.112751	-16
chr1	7092801	7093200	400	*	40	2	38	36	20	16	129	2	5	55.5556	9.9876e-07	50.5556
chr1	7101601	7102000	400	*	65	27	38	53	47	6	130	1	41.5385	88.6792	8.51799e-08	47.1408
chr1	7102001	7102400	400	*	63	2	61	52	5	47	131	1	3.1746	9.61538	0.0894396	6.44078
chr1	7153601	7154000	400	*	80	10	70	62	25	37	132	2	12.5	40.3226	9.3095e-05	27.8226
chr1	7230401	7230800	400	*	28	16	12	37	34	3	133	2	57.1429	91.8919	0.00102379	34.749
chr1	7236801	7237200	400	*	37	9	28	56	19	37	134	1	24.3243	33.9286	0.13003	9.60425
chr1	7242001	7242400	400	*	70	19	51	43	18	25	135	2	27.1429	41.8605	0.0568829	14.7176
chr1	7242401	7242800	400	*	246	100	146	236	163	73	136	7	40.6504	69.0678	3.75909e-10	28.4174
chr1	7271601	7272000	400	*	141	3	138	139	24	115	137	8	2.12766	17.2662	6.29964e-06	15.1385
chr1	7291601	7292000	400	*	13	0	13	26	0	26	138	1	0	0	0.295562	0
chr1	7292001	7292400	400	*	28	16	12	52	45	7	139	2	57.1429	86.5385	0.00246117	29.3956
chr1	7301201	7301600	400	*	59	22	37	53	26	27	140	2	37.2881	49.0566	0.0931745	11.7685
chr1	7306401	7306800	400	*	252	56	196	184	80	104	141	2	22.2222	43.4783	2.28748e-06	21.256
chr1	7307201	7307600	400	*	140	65	75	150	119	31	142	4	46.4286	79.3333	5.70243e-09	32.9048
chr1	7351601	7352000	400	*	44	17	27	60	29	31	143	2	38.6364	48.3333	0.149352	9.69697
chr1	7370401	7370800	400	*	55	22	33	47	40	7	144	1	40	85.1064	3.10611e-06	45.1064
chr1	7370801	7371200	400	*	54	1	53	47	0	47	145	1	1.85185	0	0.295562	-1.85185
chr1	7397201	7397600	400	*	49	0	49	40	3	37	146	3	0	7.5	0.0346218	7.5
chr1	7397601	7398000	400	*	111	2	109	88	1	87	147	6	1.8018	1.13636	0.295562	-0.665438
chr1	7412001	7412400	400	*	35	14	21	17	15	2	148	1	40	88.2353	0.000549629	48.2353
chr1	7412401	7412800	400	*	35	4	31	17	0	17	149	1	11.4286	0	0.105796	-11.4286
chr1	7482001	7482400	400	*	63	1	62	54	2	52	150	1	1.5873	3.7037	0.199659	2.1164
chr1	7482401	7482800	400	*	63	41	22	54	53	1	151	1	65.0794	98.1481	1.85594e-06	33.0688
chr1	7486801	7487200	400	*	167	69	98	108	54	54	152	2	41.3174	50	0.0658175	8.68263
chr1	7502401	7502800	400	*	156	11	145	127	59	68	153	2	7.05128	46.4567	1.84438e-14	39.4054
chr1	7548401	7548800	400	*	296	62	234	257	125	132	154	4	20.9459	48.6381	9.55942e-12	27.6922
chr1	7563601	7564000	400	*	32	7	25	36	18	18	155	1	21.875	50	0.0099925	28.125
chr1	7756001	7756400	400	*	86	24	62	76	47	29	156	2	27.907	61.8421	1.01637e-05	33.9351
chr1	7809601	7810000	400	*	24	13	11	25	24	1	157	1	54.1667	96	0.000383081	41.8333
chr1	7810001	7810400	400	*	24	0	24	25	0	25	158	1	0	0	0.295562	0
chr1	7814801	7815200	400	*	73	19	54	52	21	31	159	3	26.0274	40.3846	0.0466425	14.3572
chr1	7819601	7820000	400	*	105	61	44	137	134	3	160	3	58.0952	97.8102	1.53169e-15	39.715
chr1	8046801	8047200	400	*	22	10	12	23	16	7	161	1	45.4545	69.5652	0.05265	24.1107
chr1	8047201	8047600	400	*	123	46	77	94	47	47	162	2	37.3984	50	0.0291885	12.6016
chr1	8068001	8068400	400	*	188	102	86	179	135	44	163	8	54.2553	75.419	1.78647e-05	21.1637
chr1	8108401	8108800	400	*	15	1	14	22	0	22	164	1	6.66667	0	0.143396	-6.66667
chr1	8372801	8373200	400	*	23	13	10	27	25	2	165	1	56.5217	92.5926	0.00284039	36.0709
chr1	8373201	8373600	400	*	23	1	22	27	0	27	166	1	4.34783	0	0.160258	-4.34783
chr1	8615601	8616000	400	*	29	2	27	21	18	3	167	1	6.89655	85.7143	9.69324e-09	78.8177
chr1	8616001	8616400	400	*	29	0	29	20	1	19	168	1	0	5	0.14426	5
chr1	8786801	8787200	400	*	445	267	178	620	494	126	169	10	60	79.6774	4.81361e-12	19.6774
chr1	8873601	8874000	400	*	36	1	35	27	1	26	170	1	2.77778	3.7037	0.295562	0.925926
chr1	8874001	8874400	400	*	42	28	14	39	28	11	171	1	66.6667	71.7949	0.212639	5.12821
chr1	8880401	8880800	400	*	59	28	31	36	31	5	172	1	47.4576	86.1111	9.41037e-05	38.6535
chr1	8880801	8881200	400	*	58	1	57	37	1	36	173	1	1.72414	2.7027	0.295562	0.978565
chr1	8983201	8983600	400	*	99	19	80	90	35	55	174	3	19.1919	38.8889	0.00167905	19.697
chr1	9044801	9045200	400	*	21	5	16	15	15	0	175	1	23.8095	100	2.09187e-06	76.1905
chr1	9045201	9045600	400	*	21	0	21	15	2	13	176	1	0	13.3333	0.0635479	13.3333
chr1	9099201	9099600	400	*	18	10	8	12	8	4	177	1	55.5556	66.6667	0.23301	11.1111
chr1	9237201	9237600	400	*	198	5	193	177	44	133	178	3	2.52525	24.8588	3.16548e-11	22.3335
chr1	9298401	9298800	400	*	212	7	205	149	3	146	179	5	3.30189	2.01342	0.181352	-1.28846
chr1	9299201	9299600	400	*	50	1	49	32	1	31	180	2	2	3.125	0.295562	1.125
chr1	9299601	9300000	400	*	22	0	22	27	0	27	181	1	0	0	0.295562	0
chr1	9356801	9357200	400	*	42	6	36	48	27	21	182	3	14.2857	56.25	3.26573e-05	41.9643
chr1	9364801	9365200	400	*	23	11	12	27	27	0	183	1	47.8261	100	6.82629e-06	52.1739
chr1	9365201	9365600	400	*	26	4	22	29	3	26	184	1	15.3846	10.3448	0.229272	-5.03979
chr1	9397601	9398000	400	*	208	23	185	189	82	107	185	2	11.0577	43.3862	2.41946e-13	32.3286
chr1	9436801	9437200	400	*	121	30	91	145	46	99	186	4	24.7934	31.7241	0.0833207	6.93075
chr1	9488401	9488800	400	*	124	40	84	136	90	46	187	8	32.2581	66.1765	5.48786e-08	33.9184
chr1	9515201	9515600	400	*	421	89	332	317	204	113	188	3	21.1401	64.3533	3.1433e-32	43.2132
chr1	9515601	9516000	400	*	28	0	28	23	0	23	189	1	0	0	0.295562	0
chr1	9544401	9544800	400	*	137	8	129	105	34	71	190	2	5.83942	32.381	6.28279e-08	26.5415
chr1	9545201	9545600	400	*	187	8	179	247	7	240	191	5	4.27807	2.83401	0.153443	-1.44407
chr1	9545601	9546000	400	*	14	0	14	30	0	30	192	1	0	0	0.295562	0
chr1	9546001	9546400	400	*	94	1	93	88	7	81	193	3	1.06383	7.95455	0.0127643	6.89072
chr1	9546401	9546800	400	*	50	2	48	43	1	42	194	1	4	2.32558	0.295562	-1.67442
chr1	9601601	9602000	400	*	18	0	18	23	10	13	195	1	0	43.4783	0.000987109	43.4783
chr1	9629601	9630000	400	*	53	0	53	58	0	58	196	1	0	0	0.295562	0
chr1	9630001	9630400	400	*	106	2	104	116	19	97	197	2	1.88679	16.3793	8.21104e-05	14.4925
chr1	9638801	9639200	400	*	118	3	115	138	45	93	198	4	2.54237	32.6087	5.6056e-11	30.0663
chr1	9639201	9639600	400	*	25	7	18	33	30	3	199	1	28	90.9091	6.33894e-07	62.9091
chr1	9640001	9640400	400	*	104	18	86	76	54	22	200	4	17.3077	71.0526	3.44195e-13	53.7449
chr1	9700401	9700800	400	*	122	2	120	98	1	97	201	6	1.63934	1.02041	0.295562	-0.618936
chr1	9709201	9709600	400	*	58	15	43	57	48	9	202	2	25.8621	84.2105	2.01498e-10	58.3485
chr1	9747601	9748000	400	*	817	15	802	885	53	832	203	37	1.83599	5.9887	6.01798e-06	4.15272
chr1	9748001	9748400	400	*	500	1	499	431	4	427	204	12	0.2	0.928074	0.0711984	0.728074
chr1	9748401	9748800	400	*	174	5	169	143	5	138	205	3	2.87356	3.4965	0.247855	0.62294
chr1	9762401	9762800	400	*	72	30	42	86	82	4	206	2	41.6667	95.3488	3.0076e-14	53.6822
chr1	9762801	9763200	400	*	49	2	47	57	15	42	207	1	4.08163	26.3158	0.0012487	22.2342
chr1	9788801	9789200	400	*	45	8	37	43	33	10	208	2	17.7778	76.7442	2.92127e-08	58.9664
chr1	9789201	9789600	400	*	22	1	21	23	2	21	209	1	4.54545	8.69565	0.295562	4.1502
chr1	9797601	9798000	400	*	29	1	28	27	1	26	210	1	3.44828	3.7037	0.295562	0.255428
chr1	9798001	9798400	400	*	60	4	56	65	7	58	211	5	6.66667	10.7692	0.181421	4.10256
chr1	9798401	9798800	400	*	15	0	15	33	3	30	212	1	0	9.09091	0.183961	9.09091
chr1	9817601	9818000	400	*	61	5	56	20	13	7	213	1	8.19672	65	7.228e-07	56.8033
chr1	9848001	9848400	400	*	285	18	267	398	15	383	214	9	6.31579	3.76884	0.0569771	-2.54695
chr1	9848401	9848800	400	*	481	5	476	478	12	466	215	20	1.0395	2.51046	0.0366736	1.47096
chr1	9848801	9849200	400	*	48	0	48	32	1	31	216	2	0	3.125	0.141678	3.125
chr1	9865601	9866000	400	*	105	4	101	49	31	18	217	3	3.80952	63.2653	1.64404e-15	59.4558
chr1	9900801	9901200	400	*	123	36	87	121	80	41	218	3	29.2683	66.1157	9.81376e-09	36.8474
chr1	9924001	9924400	400	*	30	16	14	21	19	2	219	1	53.3333	90.4762	0.00272868	37.1429
chr1	9944001	9944400	400	*	165	2	163	132	6	126	220	5	1.21212	4.54545	0.0558226	3.33333
chr1	9950801	9951200	400	*	81	9	72	69	36	33	221	2	11.1111	52.1739	3.24119e-08	41.0628
chr1	9967201	9967600	400	*	46	1	45	48	4	44	222	2	2.17391	8.33333	0.129526	6.15942
chr1	9968001	9968400	400	*	201	7	194	208	20	188	223	5	3.48259	9.61538	0.00691485	6.1328
chr1	9984801	9985200	400	*	29	8	21	21	10	11	224	1	27.5862	47.619	0.0864219	20.0328
chr1	9998801	9999200	400	*	192	35	157	140	84	56	225	4	18.2292	60	7.57061e-15	41.7708
chr1	10008801	10009200	400	*	127	2	125	107	28	79	226	4	1.5748	26.1682	6.52532e-09	24.5934
chr1	10013201	10013600	400	*	47	2	45	38	3	35	227	1	4.25532	7.89474	0.216443	3.63942
chr1	10013601	10014000	400	*	47	19	28	40	34	6	228	1	40.4255	85	1.35539e-05	44.5745
chr1	10018001	10018400	400	*	257	32	225	208	87	121	229	4	12.4514	41.8269	7.06331e-13	29.3756
chr1	10037601	10038000	400	*	62	4	58	60	1	59	230	2	6.45161	1.66667	0.130472	-4.78495
chr1	10038001	10038400	400	*	874	12	862	1016	25	991	231	16	1.373	2.46063	0.03854	1.08763
chr1	10038401	10038800	400	*	626	16	610	791	25	766	232	14	2.55591	3.16056	0.179555	0.604646
chr1	10040001	10040400	400	*	46	0	46	78	8	70	233	2	0	10.2564	0.0107865	10.2564
chr1	10055601	10056000	400	*	30	1	29	22	1	21	234	1	3.33333	4.54545	0.295562	1.21212
chr1	10056001	10056400	400	*	60	11	49	41	38	3	235	2	18.3333	92.6829	2.75847e-14	74.3496
chr1	10156401	10156800	400	*	119	18	101	85	64	21	236	2	15.1261	75.2941	3.554e-18	60.1681
chr1	10156801	10157200	400	*	234	27	207	170	86	84	237	4	11.5385	50.5882	1.41087e-17	39.0498
chr1	10224001	10224400	400	*	117	29	88	105	59	46	238	3	24.7863	56.1905	1.60827e-06	31.4042
chr1	10232001	10232400	400	*	72	3	69	105	2	103	239	4	4.16667	1.90476	0.141056	-2.2619
chr1	10232401	10232800	400	*	402	11	391	626	11	615	240	15	2.73632	1.75719	0.134434	-0.97913
chr1	10233601	10234000	400	*	378	7	371	474	170	304	241	8	1.85185	35.865	4.07402e-40	34.0131
chr1	10262401	10262800	400	*	50	3	47	74	40	34	242	2	6	54.0541	7.10703e-09	48.0541
chr1	10284401	10284800	400	*	170	14	156	121	62	59	243	2	8.23529	51.2397	2.29896e-16	43.0044
chr1	10294801	10295200	400	*	44	2	42	22	9	13	244	1	4.54545	40.9091	0.000239329	36.3636
chr1	10304401	10304800	400	*	70	19	51	58	32	26	245	2	27.1429	55.1724	0.000929912	28.0296
chr1	10451201	10451600	400	*	120	25	95	81	37	44	246	2	20.8333	45.679	0.000158944	24.8457
chr1	10466001	10466400	400	*	117	62	55	86	83	3	247	3	52.9915	96.5116	5.18364e-13	43.5202
chr1	10466401	10466800	400	*	80	25	55	65	38	27	248	2	31.25	58.4615	0.000655927	27.2115
chr1	10470401	10470800	400	*	108	30	78	101	50	51	249	4	27.7778	49.505	0.000810871	21.7272
chr1	10534801	10535200	400	*	49	18	31	49	27	22	250	3	36.7347	55.102	0.0410944	18.3673
chr1	10543201	10543600	400	*	80	60	20	136	104	32	251	4	75	76.4706	0.28154	1.47059
chr1	10608801	10609200	400	*	77	19	58	63	59	4	252	1	24.6753	93.6508	1.60707e-17	68.9755
chr1	10609201	10609600	400	*	77	1	76	63	3	60	253	1	1.2987	4.7619	0.117975	3.4632
chr1	10715601	10716000	400	*	86	27	59	51	24	27	254	2	31.3953	47.0588	0.0287209	15.6635
chr1	10770801	10771200	400	*	236	42	194	137	84	53	255	3	17.7966	61.3139	3.09413e-17	43.5173
chr1	10821601	10822000	400	*	245	20	225	182	107	75	256	6	8.16327	58.7912	3.85785e-30	50.6279
chr1	10822001	10822400	400	*	240	48	192	280	278	2	257	5	20	99.2857	5.41531e-91	79.2857
chr1	10888401	10888800	400	*	52	25	27	92	67	25	258	4	48.0769	72.8261	0.00180584	24.7492
chr1	10993601	10994000	400	*	205	2	203	141	8	133	259	7	0.97561	5.67376	0.00768383	4.69815
chr1	10994001	10994400	400	*	62	5	57	44	12	32	260	2	8.06452	27.2727	0.00609257	19.2082
chr1	11029201	11029600	400	*	22	14	8	43	27	16	261	1	63.6364	62.7907	0.295562	-0.845666
chr1	11068001	11068400	400	*	96	22	74	95	49	46	262	2	22.9167	51.5789	2.80954e-05	28.6623
chr1	11295601	11296000	400	*	52	7	45	25	14	11	263	1	13.4615	56	0.000114903	42.5385
chr1	11304801	11305200	400	*	248	68	180	220	155	65	264	4	27.4194	70.4545	1.23686e-20	43.0352
chr1	11325201	11325600	400	*	159	49	110	171	84	87	265	4	30.8176	49.1228	0.0003844	18.3052
chr1	11329201	11329600	400	*	17	0	17	19	10	9	266	1	0	52.6316	0.000226947	52.6316
chr1	11329601	11330000	400	*	21	1	20	35	14	21	267	1	4.7619	40	0.0020643	35.2381
chr1	11378401	11378800	400	*	338	217	121	274	193	81	268	8	64.2012	70.438	0.0466646	6.23677
chr1	11413601	11414000	400	*	482	12	470	367	30	337	269	4	2.48963	8.17439	0.000100118	5.68476
chr1	11414801	11415200	400	*	336	28	308	330	190	140	270	6	8.33333	57.5758	7.41886e-44	49.2424
chr1	11487601	11488000	400	*	86	46	40	152	115	37	271	4	53.4884	75.6579	0.000280512	22.1695
chr1	11730401	11730800	400	*	50	15	35	40	21	19	272	2	30	52.5	0.0207849	22.5
chr1	11839601	11840000	400	*	36	8	28	21	17	4	273	1	22.2222	80.9524	1.31385e-05	58.7302
chr1	11840001	11840400	400	*	35	0	35	21	0	21	274	1	0	0	0.295562	0
chr1	11848801	11849200	400	*	47	1	46	27	2	25	275	1	2.12766	7.40741	0.186214	5.27975
chr1	11849201	11849600	400	*	47	21	26	27	26	1	276	1	44.6809	96.2963	2.24822e-06	51.6154
chr1	11853601	11854000	400	*	133	73	60	162	115	47	277	5	54.8872	70.9877	0.00234646	16.1004
chr1	11860401	11860800	400	*	99	1	98	66	2	64	278	1	1.0101	3.0303	0.190612	2.0202
chr1	11860801	11861200	400	*	99	70	29	65	62	3	279	1	70.7071	95.3846	2.62278e-05	24.6775
chr1	12138001	12138400	400	*	43	0	43	45	1	44	280	1	0	2.22222	0.295562	2.22222
chr1	12138401	12138800	400	*	43	11	32	45	41	4	281	1	25.5814	91.1111	2.00157e-10	65.5297
chr1	12264001	12264400	400	*	46	9	37	39	17	22	282	2	19.5652	43.5897	0.00855465	24.0245
chr1	12344401	12344800	400	*	99	45	54	56	55	1	283	3	45.4545	98.2143	7.88326e-13	52.7597
chr1	12344801	12345200	400	*	447	151	296	408	306	102	284	8	33.7808	75	1.04471e-33	41.2192
chr1	12457601	12458000	400	*	157	57	100	191	120	71	285	4	36.3057	62.8272	7.49442e-07	26.5215
chr1	12498401	12498800	400	*	214	75	139	267	203	64	286	10	35.0467	76.03	2.56958e-19	40.9832
chr1	12515601	12516000	400	*	50	8	42	58	30	28	287	2	16	51.7241	6.27008e-05	35.7241
chr1	12551601	12552000	400	*	186	35	151	160	77	83	288	2	18.8172	48.125	5.44008e-09	29.3078
chr1	12588401	12588800	400	*	109	78	31	167	137	30	289	6	71.5596	82.0359	0.0217902	10.4763
chr1	12597601	12598000	400	*	40	14	26	23	11	12	290	2	35	47.8261	0.149082	12.8261
chr1	12671601	12672000	400	*	44	15	29	51	48	3	291	1	34.0909	94.1176	4.07577e-10	60.0267
chr1	12672001	12672400	400	*	88	20	68	103	53	50	292	2	22.7273	51.4563	2.93929e-05	28.729
chr1	12692801	12693200	400	*	213	9	204	181	11	170	293	5	4.22535	6.07735	0.169455	1.852
chr1	12693201	12693600	400	*	691	5	686	622	31	591	294	12	0.723589	4.98392	1.03252e-06	4.26033
chr1	12693601	12694000	400	*	42	0	42	24	2	22	295	1	0	8.33333	0.0499326	8.33333
chr1	12704401	12704800	400	*	35	2	33	42	20	22	296	2	5.71429	47.619	2.1366e-05	41.9048
chr1	12716801	12717200	400	*	25	11	14	16	15	1	297	1	44	93.75	0.00101391	49.75
chr1	12717201	12717600	400	*	27	4	23	17	2	15	298	1	14.8148	11.7647	0.295562	-3.05011
chr1	12718001	12718400	400	*	22	0	22	18	5	13	299	1	0	27.7778	0.0057312	27.7778
chr1	12718401	12718800	400	*	20	1	19	21	11	10	300	1	5	52.381	0.00068065	47.381
chr1	12718801	12719200	400	*	32	1	31	25	7	18	301	1	3.125	28	0.00711063	24.875
chr1	12746001	12746400	400	*	204	10	194	317	241	76	302	6	4.90196	76.0252	2.32692e-63	71.1233
chr1	12788001	12788400	400	*	28	0	28	15	2	13	303	1	0	13.3333	0.0454417	13.3333
chr1	12788401	12788800	400	*	56	28	28	33	26	7	304	2	50	78.7879	0.00354873	28.7879
chr1	12795201	12795600	400	*	163	16	147	116	55	61	305	4	9.81595	47.4138	1.63097e-12	37.5978
chr1	12807201	12807600	400	*	45	0	45	34	3	31	306	1	0	8.82353	0.0303633	8.82353
chr1	12807601	12808000	400	*	91	3	88	61	49	12	307	2	3.2967	80.3279	3.69314e-24	77.0312
chr1	12808401	12808800	400	*	38	3	35	27	12	15	308	1	7.89474	44.4444	0.000426671	36.5497
chr1	12814401	12814800	400	*	36	1	35	38	6	32	309	2	2.77778	15.7895	0.0424257	13.0117
chr1	12835201	12835600	400	*	68	8	60	44	12	32	310	3	11.7647	27.2727	0.0186602	15.508
chr1	12838001	12838400	400	*	177	28	149	213	129	84	311	4	15.8192	60.5634	8.82047e-20	44.7442
chr1	12850801	12851200	400	*	35	3	32	30	23	7	312	1	8.57143	76.6667	1.57252e-08	68.0952
chr1	12851201	12851600	400	*	35	0	35	30	1	29	313	1	0	3.33333	0.160706	3.33333
chr1	12851601	12852000	400	*	247	28	219	194	92	102	314	4	11.336	47.4227	5.13515e-17	36.0866
chr1	12858401	12858800	400	*	160	32	128	139	100	39	315	4	20	71.9424	1.81101e-19	51.9424
chr1	12858801	12859200	400	*	81	23	58	71	28	43	316	2	28.3951	39.4366	0.0649829	11.0416
chr1	12860001	12860400	400	*	216	79	137	235	171	64	317	5	36.5741	72.766	1.24945e-14	36.1919
chr1	12871601	12872000	400	*	163	22	141	126	62	64	318	5	13.4969	49.2063	5.44871e-11	35.7094
chr1	12872001	12872400	400	*	58	6	52	44	28	16	319	2	10.3448	63.6364	1.18392e-08	53.2915
chr1	12939601	12940000	400	*	54	6	48	64	26	38	320	2	11.1111	40.625	0.000184506	29.5139
chr1	12976001	12976400	400	*	1015	364	651	701	570	131	321	7	35.8621	81.3124	1.77846e-79	45.4503
chr1	12990001	12990400	400	*	27	0	27	25	0	25	322	1	0	0	0.295562	0
chr1	12990401	12990800	400	*	97	4	93	113	11	102	323	3	4.12371	9.73451	0.0675608	5.6108
chr1	12992001	12992400	400	*	118	4	114	183	13	170	324	6	3.38983	7.10383	0.078117	3.71399
chr1	12995601	12996000	400	*	151	48	103	100	70	30	325	4	31.7881	70	3.36243e-09	38.2119
chr1	13010001	13010400	400	*	65	0	65	70	1	69	326	1	0	1.42857	0.295562	1.42857
chr1	13029201	13029600	400	*	160	24	136	203	147	56	327	5	15	72.4138	1.21896e-28	57.4138
chr1	13064001	13064400	400	*	135	19	116	122	105	17	328	2	14.0741	86.0656	9.42428e-33	71.9915
chr1	13064401	13064800	400	*	75	3	72	63	6	57	329	1	4	9.52381	0.109139	5.52381
chr1	13088801	13089200	400	*	56	8	48	69	35	34	330	2	14.2857	50.7246	1.37419e-05	36.4389
chr1	13089201	13089600	400	*	28	4	24	35	32	3	331	1	14.2857	91.4286	3.16535e-10	77.1429
chr1	13104001	13104400	400	*	90	2	88	102	41	61	332	3	2.22222	40.1961	3.08849e-11	37.9739
chr1	13104401	13104800	400	*	143	3	140	130	73	57	333	3	2.0979	56.1538	8.46283e-26	54.0559
chr1	13104801	13105200	400	*	352	4	348	377	179	198	334	10	1.13636	47.4801	1.79923e-55	46.3437
chr1	13118401	13118800	400	*	74	9	65	66	43	23	335	3	12.1622	65.1515	6.96439e-11	52.9894
chr1	13124801	13125200	400	*	28	0	28	18	4	14	336	1	0	22.2222	0.00810834	22.2222
chr1	13125201	13125600	400	*	269	5	264	188	86	102	337	7	1.85874	45.7447	1.24148e-32	43.8859
chr1	13126001	13126400	400	*	568	13	555	400	62	338	338	5	2.28873	15.5	5.96416e-14	13.2113
chr1	13126401	13126800	400	*	140	2	138	204	37	167	339	5	1.42857	18.1373	1.31308e-07	16.7087
chr1	13126801	13127200	400	*	101	0	101	79	24	55	340	3	0	30.3797	2.56796e-10	30.3797
chr1	13127201	13127600	400	*	26	0	26	20	0	20	341	1	0	0	0.295562	0
chr1	13128401	13128800	400	*	119	7	112	133	36	97	342	4	5.88235	27.0677	4.61315e-06	21.1853
chr1	13147601	13148000	400	*	166	48	118	167	83	84	343	4	28.9157	49.7006	7.12684e-05	20.7849
chr1	13158401	13158800	400	*	243	69	174	217	83	134	344	3	28.3951	38.2488	0.0122346	9.85379
chr1	13159601	13160000	400	*	258	44	214	214	127	87	345	5	17.0543	59.3458	1.7855e-21	42.2915
chr1	13166801	13167200	400	*	46	8	38	46	31	15	346	3	17.3913	67.3913	1.37175e-06	50
chr1	13174401	13174800	400	*	18	1	17	17	5	12	347	1	5.55556	29.4118	0.0348782	23.8562
chr1	13174801	13175200	400	*	22	6	16	18	11	7	348	1	27.2727	61.1111	0.0218732	33.8384
chr1	13176801	13177200	400	*	15	6	9	10	10	0	349	1	40	100	0.00131739	60
chr1	13196801	13197200	400	*	124	16	108	58	43	15	350	4	12.9032	74.1379	6.97145e-16	61.2347
chr1	13217201	13217600	400	*	180	44	136	125	100	25	351	6	24.4444	80	5.39527e-22	55.5556
chr1	13219201	13219600	400	*	93	1	92	93	53	40	352	3	1.07527	56.9892	4.35559e-19	55.914
chr1	13219601	13220000	400	*	33	2	31	11	10	1	353	1	6.06061	90.9091	2.01648e-07	84.8485
chr1	13227201	13227600	400	*	32	1	31	26	1	25	354	1	3.125	3.84615	0.295562	0.721154
chr1	13372001	13372400	400	*	277	9	268	374	20	354	355	10	3.2491	5.34759	0.0922432	2.0985
chr1	13372801	13373200	400	*	45	2	43	51	1	50	356	3	4.44444	1.96078	0.200826	-2.48366
chr1	13373201	13373600	400	*	86	5	81	88	3	85	357	5	5.81395	3.40909	0.169873	-2.40486
chr1	13374001	13374400	400	*	75	0	75	66	0	66	358	3	0	0	0.295562	0
chr1	13374401	13374800	400	*	181	3	178	282	12	270	359	10	1.65746	4.25532	0.0677498	2.59786
chr1	13426401	13426800	400	*	137	2	135	151	21	130	360	4	1.45985	13.9073	2.97087e-05	12.4474
chr1	13426801	13427200	400	*	78	0	78	92	21	71	361	2	0	22.8261	8.62693e-07	22.8261
chr1	13434001	13434400	400	*	151	27	124	162	79	83	362	4	17.8808	48.7654	5.75044e-09	30.8846
chr1	13460401	13460800	400	*	80	33	47	67	35	32	363	2	41.25	52.2388	0.0716955	10.9888
chr1	13472401	13472800	400	*	132	60	72	210	118	92	364	6	45.4545	56.1905	0.0240711	10.7359
chr1	13494001	13494400	400	*	58	8	50	64	36	28	365	2	13.7931	56.25	9.55201e-07	42.4569
chr1	13510001	13510400	400	*	91	46	45	80	49	31	366	3	50.5495	61.25	0.064363	10.7005
chr1	13513601	13514000	400	*	33	10	23	23	15	8	367	1	30.303	65.2174	0.00622667	34.9144
chr1	13529201	13529600	400	*	271	34	237	239	173	66	368	5	12.5461	72.3849	2.33126e-44	59.8388
chr1	13529601	13530000	400	*	126	18	108	207	127	80	369	3	14.2857	61.3527	9.73235e-18	47.0669
chr1	13534001	13534400	400	*	78	1	77	45	0	45	370	1	1.28205	0	0.295562	-1.28205
chr1	13534401	13534800	400	*	77	20	57	49	42	7	371	1	25.974	85.7143	3.4605e-11	59.7403
chr1	13542801	13543200	400	*	34	14	20	46	23	23	372	2	41.1765	50	0.171404	8.82353
chr1	13550801	13551200	400	*	264	144	120	470	388	82	373	8	54.5455	82.5532	2.25522e-15	28.0077
chr1	13559601	13560000	400	*	35	0	35	31	2	29	374	1	0	6.45161	0.0811324	6.45161
chr1	13560001	13560400	400	*	35	28	7	31	31	0	375	1	80	100	0.00530805	20
chr1	13576001	13576400	400	*	41	13	28	42	37	5	376	1	31.7073	88.0952	9.40046e-08	56.3879
chr1	13576401	13576800	400	*	123	40	83	129	86	43	377	3	32.5203	66.6667	7.01099e-08	34.1463
chr1	13589201	13589600	400	*	41	0	41	73	0	73	378	2	0	0	0.295562	0
chr1	13590401	13590800	400	*	121	7	114	86	30	56	379	2	5.78512	34.8837	6.45981e-08	29.0986
chr1	13616401	13616800	400	*	142	4	138	101	48	53	380	3	2.8169	47.5248	1.42107e-17	44.7079
chr1	13621601	13622000	400	*	57	1	56	46	23	23	381	1	1.75439	50	2.38303e-09	48.2456
chr1	13622001	13622400	400	*	228	2	226	176	41	135	382	4	0.877193	23.2955	4.18471e-14	22.4183
chr1	13628801	13629200	400	*	45	7	38	61	35	26	383	2	15.5556	57.377	1.05063e-05	41.8215
chr1	13642801	13643200	400	*	56	3	53	79	68	11	384	2	5.35714	86.0759	2.73582e-22	80.7188
chr1	13643201	13643600	400	*	27	0	27	40	3	37	385	1	0	7.5	0.0981173	7.5
chr1	13644801	13645200	400	*	58	37	21	53	50	3	386	2	63.7931	94.3396	4.05767e-05	30.5465
chr1	13645201	13645600	400	*	29	0	29	26	1	25	387	1	0	3.84615	0.164112	3.84615
chr1	13659201	13659600	400	*	28	1	27	27	9	18	388	1	3.57143	33.3333	0.00239939	29.7619
chr1	13659601	13660000	400	*	334	4	330	256	66	190	389	9	1.1976	25.7812	1.98958e-21	24.5836
chr1	13660401	13660800	400	*	15	0	15	20	1	19	390	1	0	5	0.295562	5
chr1	13691201	13691600	400	*	129	17	112	77	38	39	391	2	13.1783	49.3506	2.42696e-08	36.1724
chr1	13826801	13827200	400	*	197	22	175	132	67	65	392	2	11.1675	50.7576	4.75588e-15	39.5901
chr1	13843601	13844000	400	*	122	39	83	69	44	25	393	3	31.9672	63.7681	1.99215e-05	31.8009
chr1	13853601	13854000	400	*	36	19	17	28	9	19	394	1	52.7778	32.1429	0.0504126	-20.6349
chr1	13889201	13889600	400	*	80	26	54	84	50	34	395	5	32.5	59.5238	0.000300682	27.0238
chr1	13896801	13897200	400	*	128	7	121	116	44	72	396	4	5.46875	37.931	1.77537e-10	32.4623
chr1	13897201	13897600	400	*	64	13	51	58	42	16	397	2	20.3125	72.4138	6.59777e-09	52.1013
chr1	13913601	13914000	400	*	66	9	57	34	34	0	398	2	13.6364	100	1.91957e-18	86.3636
chr1	13960801	13961200	400	*	661	403	258	699	609	90	399	8	60.9682	87.1245	1.86991e-28	26.1562
chr1	13961201	13961600	400	*	86	4	82	96	6	90	400	1	4.65116	6.25	0.245488	1.59884
chr1	14027201	14027600	400	*	57	4	53	53	26	27	401	2	7.01754	49.0566	6.30426e-07	42.0391
chr1	14105201	14105600	400	*	157	54	103	140	71	69	402	4	34.3949	50.7143	0.0022334	16.3194
chr1	14222401	14222800	400	*	68	14	54	63	25	38	403	2	20.5882	39.6825	0.00934145	19.0943
chr1	14309601	14310000	400	*	184	6	178	118	4	114	404	4	3.26087	3.38983	0.295562	0.128961
chr1	14358001	14358400	400	*	247	75	172	214	157	57	405	4	30.3644	73.3645	3.28554e-20	43.0001
chr1	14441201	14441600	400	*	82	46	36	73	52	21	406	4	56.0976	71.2329	0.0268287	15.1353
chr1	14447201	14447600	400	*	32	16	16	22	21	1	407	1	50	95.4545	0.000171519	45.4545
chr1	14447601	14448000	400	*	96	31	65	66	48	18	408	3	32.2917	72.7273	3.6379e-07	40.4356
chr1	14468001	14468400	400	*	56	13	43	55	27	28	409	2	23.2143	49.0909	0.0026116	25.8766
chr1	14470001	14470400	400	*	26	1	25	14	1	13	410	1	3.84615	7.14286	0.295562	3.2967
chr1	14473601	14474000	400	*	13	1	12	20	0	20	411	1	7.69231	0	0.139772	-7.69231
chr1	14474001	14474400	400	*	52	13	39	81	74	7	412	4	25	91.358	2.7215e-15	66.358
chr1	14475601	14476000	400	*	20	0	20	16	0	16	413	1	0	0	0.295562	0
chr1	14476001	14476400	400	*	86	22	64	46	25	21	414	2	25.5814	54.3478	0.000624342	28.7664
chr1	14476401	14476800	400	*	33	19	14	15	13	2	415	1	57.5758	86.6667	0.0231136	29.0909
chr1	14482401	14482800	400	*	151	25	126	105	82	23	416	5	16.5563	78.0952	5.4269e-23	61.5389
chr1	14493601	14494000	400	*	30	22	8	28	27	1	417	1	73.3333	96.4286	0.0111144	23.0952
chr1	14494001	14494400	400	*	60	20	40	56	30	26	418	2	33.3333	53.5714	0.0161749	20.2381
chr1	14504001	14504400	400	*	428	58	370	161	133	28	419	4	13.5514	82.6087	1.81979e-55	69.0573
chr1	14504401	14504800	400	*	107	0	107	42	3	39	420	1	0	7.14286	0.0091276	7.14286
chr1	14507201	14507600	400	*	24	0	24	13	3	10	421	1	0	23.0769	0.0153779	23.0769
chr1	14577201	14577600	400	*	70	17	53	42	21	21	422	2	24.2857	50	0.00332898	25.7143
chr1	14687201	14687600	400	*	33	25	8	41	39	2	423	1	75.7576	95.122	0.00851274	19.3644
chr1	14687601	14688000	400	*	113	23	90	79	26	53	424	3	20.354	32.9114	0.0259397	12.5574
chr1	14689201	14689600	400	*	271	99	172	256	157	99	425	7	36.5314	61.3281	1.08954e-08	24.7968
chr1	14689601	14690000	400	*	82	57	25	59	53	6	426	1	69.5122	89.8305	0.00187179	20.3183
chr1	14700401	14700800	400	*	62	7	55	47	28	19	427	2	11.2903	59.5745	7.55499e-08	48.2841
chr1	14700801	14701200	400	*	32	9	23	24	23	1	428	1	28.125	95.8333	1.80754e-07	67.7083
chr1	14739601	14740000	400	*	174	11	163	105	46	59	429	4	6.32184	43.8095	1.63474e-13	37.4877
chr1	14748401	14748800	400	*	43	1	42	49	1	48	430	1	2.32558	2.04082	0.295562	-0.284765
chr1	14748801	14749200	400	*	43	21	22	49	48	1	431	1	48.8372	97.9592	1.53065e-08	49.122
chr1	14823601	14824000	400	*	57	7	50	72	50	22	432	3	12.2807	69.4444	3.65352e-11	57.1637
chr1	14862801	14863200	400	*	47	27	20	36	34	2	433	1	57.4468	94.4444	6.65809e-05	36.9976
chr1	14863201	14863600	400	*	47	1	46	35	1	34	434	1	2.12766	2.85714	0.295562	0.729483
chr1	14865601	14866000	400	*	62	47	15	45	45	0	435	1	75.8065	100	7.51026e-05	24.1935
chr1	14866001	14866400	400	*	61	1	60	45	1	44	436	1	1.63934	2.22222	0.295562	0.582878
chr1	14918801	14919200	400	*	21	0	21	26	4	22	437	1	0	15.3846	0.0458415	15.3846
chr1	14956401	14956800	400	*	96	2	94	84	5	79	438	1	2.08333	5.95238	0.0935937	3.86905
chr1	14988801	14989200	400	*	50	13	37	37	20	17	439	2	26	54.0541	0.00587631	28.0541
chr1	14995201	14995600	400	*	53	30	23	39	35	4	440	1	56.6038	89.7436	0.000263752	33.1398
chr1	14995601	14996000	400	*	52	3	49	38	5	33	441	1	5.76923	13.1579	0.100654	7.38866
chr1	15072801	15073200	400	*	66	27	39	38	37	1	442	1	40.9091	97.3684	9.82558e-10	56.4593
chr1	15073201	15073600	400	*	116	12	104	104	47	57	443	4	10.3448	45.1923	5.60703e-09	34.8475
chr1	15080401	15080800	400	*	82	30	52	84	80	4	444	1	36.5854	95.2381	1.13264e-16	58.6527
chr1	15080801	15081200	400	*	83	3	80	84	6	78	445	1	3.61446	7.14286	0.170314	3.5284
chr1	15084001	15084400	400	*	42	0	42	63	36	27	446	3	0	57.1429	3.2762e-11	57.1429
chr1	15102001	15102400	400	*	24	1	23	20	16	4	447	1	4.16667	80	1.27219e-07	75.8333
chr1	15266801	15267200	400	*	87	11	76	37	17	20	448	2	12.6437	45.9459	6.36522e-05	33.3023
chr1	15286401	15286800	400	*	20	1	19	22	2	20	449	1	5	9.09091	0.295562	4.09091
chr1	15286801	15287200	400	*	37	1	36	36	2	34	450	2	2.7027	5.55556	0.205474	2.85285
chr1	15287201	15287600	400	*	92	3	89	105	15	90	451	2	3.26087	14.2857	0.00503067	11.0248
chr1	15312401	15312800	400	*	272	77	195	272	221	51	452	11	28.3088	81.25	6.83952e-36	52.9412
chr1	15312801	15313200	400	*	72	21	51	43	29	14	453	3	29.1667	67.4419	4.88253e-05	38.2752
chr1	15321601	15322000	400	*	69	9	60	49	23	26	454	2	13.0435	46.9388	3.38991e-05	33.8953
chr1	15322001	15322400	400	*	69	13	56	51	23	28	455	2	18.8406	45.098	0.00119234	26.2575
chr1	15324001	15324400	400	*	76	19	57	82	63	19	456	4	25	76.8293	7.21277e-11	51.8293
chr1	15450401	15450800	400	*	112	31	81	86	53	33	457	3	27.6786	61.6279	1.78658e-06	33.9493
chr1	15530001	15530400	400	*	80	26	54	96	52	44	458	2	32.5	54.1667	0.00270751	21.6667
chr1	15670801	15671200	400	*	26	4	22	20	19	1	459	1	15.3846	95	5.65454e-08	79.6154
chr1	15671201	15671600	400	*	105	53	52	80	54	26	460	4	50.4762	67.5	0.0103842	17.0238
chr1	15694801	15695200	400	*	125	19	106	104	44	60	461	2	15.2	42.3077	3.9957e-06	27.1077
chr1	15761201	15761600	400	*	116	13	103	125	85	40	462	4	11.2069	68	5.2714e-20	56.7931
chr1	15806001	15806400	400	*	344	6	338	326	15	311	463	13	1.74419	4.60123	0.0184004	2.85704
chr1	15872801	15873200	400	*	47	34	13	39	36	3	464	1	72.3404	92.3077	0.0106515	19.9673
chr1	15873201	15873600	400	*	94	16	78	77	35	42	465	2	17.0213	45.4545	5.0382e-05	28.4333
chr1	15878801	15879200	400	*	50	17	33	85	53	32	466	3	34	62.3529	0.0010892	28.3529
chr1	15892401	15892800	400	*	21	1	20	16	3	13	467	1	4.7619	18.75	0.107839	13.9881
chr1	15892801	15893200	400	*	99	2	97	119	26	93	468	4	2.0202	21.8487	4.50513e-06	19.8285
chr1	15920401	15920800	400	*	194	67	127	316	253	63	469	6	34.5361	80.0633	2.37835e-24	45.5272
chr1	16012001	16012400	400	*	125	10	115	109	24	85	470	2	8	22.0183	0.00132759	14.0183
chr1	16012401	16012800	400	*	266	75	191	226	170	56	471	4	28.1955	75.2212	2.29765e-25	47.0258
chr1	16059201	16059600	400	*	56	11	45	51	49	2	472	1	19.6429	96.0784	5.9996e-17	76.4356
chr1	16059601	16060000	400	*	56	0	56	51	1	50	473	1	0	1.96078	0.165292	1.96078
chr1	16080801	16081200	400	*	56	11	45	79	34	45	474	2	19.6429	43.038	0.00247237	23.3951
chr1	16081601	16082000	400	*	130	24	106	73	34	39	475	2	18.4615	46.5753	2.32096e-05	28.1138
chr1	16092801	16093200	400	*	64	2	62	68	22	46	476	3	3.125	32.3529	4.83174e-06	29.2279
chr1	16093201	16093600	400	*	30	0	30	19	1	18	477	1	0	5.26316	0.137803	5.26316
chr1	16104001	16104400	400	*	477	3	474	548	25	523	478	17	0.628931	4.56204	3.71317e-05	3.93311
chr1	16104401	16104800	400	*	440	3	437	510	2	508	479	7	0.681818	0.392157	0.220854	-0.289661
chr1	16104801	16105200	400	*	301	11	290	429	11	418	480	9	3.65449	2.5641	0.174322	-1.09038
chr1	16105601	16106000	400	*	130	7	123	110	7	103	481	6	5.38462	6.36364	0.256516	0.979021
chr1	16106001	16106400	400	*	156	6	150	219	20	199	482	7	3.84615	9.13242	0.0252356	5.28627
chr1	16172401	16172800	400	*	48	5	43	78	51	27	483	3	10.4167	65.3846	4.57126e-10	54.9679
chr1	16203201	16203600	400	*	54	17	37	38	22	16	484	2	31.4815	57.8947	0.00780298	26.4133
chr1	16214801	16215200	400	*	110	4	106	74	45	29	485	4	3.63636	60.8108	2.65462e-18	57.1744
chr1	16215201	16215600	400	*	120	20	100	153	120	33	486	6	16.6667	78.4314	9.07515e-25	61.7647
chr1	16238401	16238800	400	*	126	14	112	79	26	53	487	3	11.1111	32.9114	0.000120485	21.8003
chr1	16238801	16239200	400	*	42	13	29	29	29	0	488	1	30.9524	100	3.9653e-10	69.0476
chr1	16282801	16283200	400	*	376	116	260	310	239	71	489	10	30.8511	77.0968	6.73591e-34	46.2457
chr1	16361201	16361600	400	*	80	13	67	78	39	39	490	2	16.25	50	4.99926e-06	33.75
chr1	16431201	16431600	400	*	212	89	123	218	163	55	491	8	41.9811	74.7706	5.33454e-12	32.7895
chr1	16495201	16495600	400	*	34	2	32	17	2	15	492	1	5.88235	11.7647	0.199163	5.88235
chr1	16495601	16496000	400	*	67	27	40	33	28	5	493	2	40.2985	84.8485	1.91172e-05	44.55
chr1	16518401	16518800	400	*	125	2	123	122	6	116	494	5	1.6	4.91803	0.0641266	3.31803
chr1	16518801	16519200	400	*	26	1	25	35	1	34	495	1	3.84615	2.85714	0.295562	-0.989011
chr1	16519601	16520000	400	*	121	3	118	131	1	130	496	6	2.47934	0.763359	0.126687	-1.71598
chr1	16520001	16520400	400	*	20	0	20	21	1	20	497	1	0	4.7619	0.295562	4.7619
chr1	16616401	16616800	400	*	120	4	116	112	74	38	498	5	3.33333	66.0714	5.14359e-26	62.7381
chr1	16619201	16619600	400	*	11	0	11	12	1	11	499	1	0	8.33333	0.295562	8.33333
chr1	16620001	16620400	400	*	586	107	479	471	330	141	500	8	18.2594	70.0637	8.22857e-66	51.8043
chr1	16656401	16656800	400	*	36	2	34	29	0	29	501	1	5.55556	0	0.170906	-5.55556
chr1	16656801	16657200	400	*	325	5	320	347	2	345	502	11	1.53846	0.576369	0.0998084	-0.962093
chr1	16665201	16665600	400	*	70	0	70	100	4	96	503	3	0	4	0.0554815	4
chr1	16665601	16666000	400	*	113	1	112	170	9	161	504	5	0.884956	5.29412	0.022434	4.40916
chr1	16687201	16687600	400	*	139	8	131	142	50	92	505	4	5.7554	35.2113	3.5676e-10	29.4559
chr1	16697601	16698000	400	*	47	2	45	55	2	53	506	1	4.25532	3.63636	0.295562	-0.618956
chr1	16705201	16705600	400	*	70	31	39	45	45	0	507	2	44.2857	100	1.10531e-11	55.7143
chr1	16736801	16737200	400	*	18	0	18	13	2	11	508	1	0	15.3846	0.0639324	15.3846
chr1	16737201	16737600	400	*	18	2	16	13	11	2	509	1	11.1111	84.6154	5.57169e-05	73.5043
chr1	16740801	16741200	400	*	60	26	34	54	30	24	510	2	43.3333	55.5556	0.0957309	12.2222
chr1	16758401	16758800	400	*	72	6	66	100	69	31	511	4	8.33333	69	2.40595e-16	60.6667
chr1	16780801	16781200	400	*	36	4	32	59	27	32	512	2	11.1111	45.7627	0.00029489	34.6516
chr1	16792801	16793200	400	*	143	4	139	76	43	33	513	3	2.7972	56.5789	7.1965e-20	53.7817
chr1	16881201	16881600	400	*	41	18	23	64	46	18	514	1	43.9024	71.875	0.00329439	27.9726
chr1	16881601	16882000	400	*	79	22	57	104	66	38	515	2	27.8481	63.4615	1.15897e-06	35.6134
chr1	17015201	17015600	400	*	92	20	72	89	44	45	516	4	21.7391	49.4382	5.76818e-05	27.6991
chr1	17017601	17018000	400	*	38	20	18	47	41	6	517	1	52.6316	87.234	0.000305765	34.6025
chr1	17018001	17018400	400	*	116	50	66	140	90	50	518	3	43.1034	64.2857	0.000498049	21.1823
chr1	17061601	17062000	400	*	18	6	12	16	14	2	519	1	33.3333	87.5	0.000919046	54.1667
chr1	17062001	17062400	400	*	36	9	27	36	17	19	520	2	25	47.2222	0.0338642	22.2222
chr1	17072801	17073200	400	*	123	41	82	187	89	98	521	4	33.3333	47.5936	0.00603838	14.2602
chr1	17096801	17097200	400	*	221	1	220	288	9	279	522	8	0.452489	3.125	0.0199703	2.67251
chr1	17097201	17097600	400	*	34	1	33	33	3	30	523	2	2.94118	9.09091	0.12757	6.14973
chr1	17097601	17098000	400	*	370	3	367	641	8	633	524	19	0.810811	1.24805	0.24667	0.437239
chr1	17124401	17124800	400	*	50	6	44	54	41	13	525	1	12	75.9259	2.23582e-11	63.9259
chr1	17124801	17125200	400	*	200	34	166	215	146	69	526	4	17	67.907	4.55928e-26	50.907
chr1	17179601	17180000	400	*	28	3	25	12	9	3	527	1	10.7143	75	7.30027e-05	64.2857
chr1	17227201	17227600	400	*	288	83	205	248	178	70	528	4	28.8194	71.7742	3.21936e-23	42.9547
chr1	17227601	17228000	400	*	72	36	36	62	58	4	529	1	50	93.5484	1.19048e-08	43.5484
chr1	17250801	17251200	400	*	138	3	135	118	68	50	530	3	2.17391	57.6271	3.56203e-25	55.4532
chr1	17294401	17294800	400	*	183	51	132	144	132	12	531	3	27.8689	91.6667	5.42053e-33	63.7978
chr1	17294801	17295200	400	*	122	33	89	100	50	50	532	2	27.0492	50	0.000257159	22.9508
chr1	17303201	17303600	400	*	41	0	41	31	4	27	533	1	0	12.9032	0.0129041	12.9032
chr1	17303601	17304000	400	*	47	3	44	34	31	3	534	1	6.38298	91.1765	1.99413e-15	84.7935
chr1	17374001	17374400	400	*	42	3	39	50	30	20	535	3	7.14286	60	5.14896e-08	52.8571
chr1	17394801	17395200	400	*	111	8	103	118	86	32	536	5	7.20721	72.8814	1.10889e-25	65.6741
chr1	17666401	17666800	400	*	29	0	29	46	4	42	537	1	0	8.69565	0.0589684	8.69565
chr1	17666801	17667200	400	*	35	8	27	47	38	9	538	1	22.8571	80.8511	1.17625e-07	57.9939
chr1	17674001	17674400	400	*	43	2	41	46	1	45	539	1	4.65116	2.17391	0.203672	-2.47725
chr1	17674401	17674800	400	*	57	33	24	57	49	8	540	1	57.8947	85.9649	0.000744784	28.0702
chr1	17715601	17716000	400	*	16	6	10	12	11	1	541	1	37.5	91.6667	0.00272048	54.1667
chr1	17722001	17722400	400	*	47	11	36	61	45	16	542	2	23.4043	73.7705	1.86665e-07	50.3662
chr1	17722401	17722800	400	*	21	1	20	26	1	25	543	1	4.7619	3.84615	0.295562	-0.915751
chr1	17727201	17727600	400	*	64	5	59	71	9	62	544	2	7.8125	12.6761	0.14416	4.86356
chr1	17728001	17728400	400	*	26	2	24	24	9	15	545	1	7.69231	37.5	0.00715148	29.8077
chr1	17728401	17728800	400	*	671	146	525	494	313	181	546	10	21.7586	63.3603	2.1765e-46	41.6018
chr1	17889601	17890000	400	*	30	5	25	23	9	14	547	1	16.6667	39.1304	0.0448275	22.4638
chr1	17898001	17898400	400	*	23	11	12	18	16	2	548	1	47.8261	88.8889	0.00369632	41.0628
chr1	17903601	17904000	400	*	258	25	233	310	176	134	549	9	9.68992	56.7742	2.05945e-33	47.0843
chr1	17904001	17904400	400	*	102	17	85	100	68	32	550	2	16.6667	68	1.14454e-13	51.3333
chr1	17944401	17944800	400	*	264	190	74	426	371	55	551	8	71.9697	87.0892	7.94968e-07	15.1195
chr1	17947201	17947600	400	*	124	29	95	107	52	55	552	4	23.3871	48.5981	5.3537e-05	25.211
chr1	18016401	18016800	400	*	290	8	282	387	300	87	553	13	2.75862	77.5194	2.06206e-96	74.7608
chr1	18054001	18054400	400	*	28	2	26	30	9	21	554	1	7.14286	30	0.0176955	22.8571
chr1	18058001	18058400	400	*	104	0	104	176	5	171	555	6	0	2.84091	0.0616031	2.84091
chr1	18058401	18058800	400	*	35	4	31	39	3	36	556	2	11.4286	7.69231	0.230786	-3.73626
chr1	18097201	18097600	400	*	91	38	53	92	44	48	557	2	41.7582	47.8261	0.159778	6.06785
chr1	18107601	18108000	400	*	92	42	50	100	66	34	558	4	45.6522	66	0.00258606	20.3478
chr1	18178001	18178400	400	*	28	5	23	33	18	15	559	2	17.8571	54.5455	0.00183319	36.6883
chr1	18178401	18178800	400	*	14	6	8	17	14	3	560	1	42.8571	82.3529	0.0130288	39.4958
chr1	18213601	18214000	400	*	70	10	60	54	33	21	561	3	14.2857	61.1111	4.58853e-08	46.8254
chr1	18216001	18216400	400	*	41	6	35	63	34	29	562	2	14.6341	53.9683	3.82219e-05	39.3341
chr1	18232801	18233200	400	*	26	0	26	29	0	29	563	1	0	0	0.295562	0
chr1	18233201	18233600	400	*	26	9	17	29	26	3	564	1	34.6154	89.6552	2.70966e-05	55.0398
chr1	18323601	18324000	400	*	70	13	57	81	57	24	565	3	18.5714	70.3704	1.89678e-10	51.7989
chr1	18392001	18392400	400	*	34	0	34	16	1	15	566	1	0	6.25	0.115761	6.25
chr1	18392401	18392800	400	*	79	15	64	42	30	12	567	2	18.9873	71.4286	2.26522e-08	52.4412
chr1	18472801	18473200	400	*	128	12	116	205	115	90	568	3	9.375	56.0976	6.79453e-19	46.7226
chr1	18658401	18658800	400	*	73	5	68	88	32	56	569	4	6.84932	36.3636	5.27742e-06	29.5143
chr1	18658801	18659200	400	*	78	8	70	138	24	114	570	6	10.2564	17.3913	0.0645665	7.13489
chr1	18681601	18682000	400	*	76	33	43	86	63	23	571	4	43.4211	73.2558	6.98117e-05	29.8348
chr1	18782401	18782800	400	*	159	39	120	178	120	58	572	3	24.5283	67.4157	2.59362e-15	42.8874
chr1	18820401	18820800	400	*	18	7	11	16	15	1	573	1	38.8889	93.75	0.000547739	54.8611
chr1	18820801	18821200	400	*	18	0	18	16	0	16	574	1	0	0	0.295562	0
chr1	19009201	19009600	400	*	48	6	42	29	6	23	575	1	12.5	20.6897	0.126144	8.18966
chr1	19009601	19010000	400	*	36	9	27	24	22	2	576	1	25	91.6667	1.8563e-07	66.6667
chr1	19037201	19037600	400	*	209	57	152	164	113	51	577	4	27.2727	68.9024	1.1578e-15	41.6297
chr1	19102801	19103200	400	*	242	33	209	227	102	125	578	4	13.6364	44.9339	5.35671e-14	31.2976
chr1	19103201	19103600	400	*	241	10	231	225	68	157	579	4	4.14938	30.2222	9.20259e-15	26.0728
chr1	19104401	19104800	400	*	41	1	40	35	1	34	580	1	2.43902	2.85714	0.295562	0.418118
chr1	19105201	19105600	400	*	15	2	13	22	14	8	581	1	13.3333	63.6364	0.00145127	50.303
chr1	19109601	19110000	400	*	93	2	91	94	13	81	582	3	2.15054	13.8298	0.00244889	11.6792
chr1	19110001	19110400	400	*	62	0	62	66	9	57	583	2	0	13.6364	0.00141683	13.6364
chr1	19110801	19111200	400	*	126	5	121	180	52	128	584	3	3.96825	28.8889	4.21384e-09	24.9206
chr1	19111201	19111600	400	*	211	28	183	289	127	162	585	5	13.2701	43.9446	1.07078e-13	30.6745
chr1	19122401	19122800	400	*	191	16	175	133	61	72	586	4	8.37696	45.8647	1.03722e-14	37.4877
chr1	19209601	19210000	400	*	195	4	191	327	7	320	587	8	2.05128	2.14067	0.295562	0.0893907
chr1	19210001	19210400	400	*	332	4	328	461	10	451	588	10	1.20482	2.1692	0.146712	0.964378
chr1	19210401	19210800	400	*	66	1	65	109	9	100	589	3	1.51515	8.25688	0.0364924	6.74173
chr1	19210801	19211200	400	*	74	5	69	71	7	64	590	1	6.75676	9.85915	0.188587	3.1024
chr1	19211201	19211600	400	*	205	10	195	188	8	180	591	3	4.87805	4.25532	0.264256	-0.62273
chr1	19212801	19213200	400	*	28	0	28	31	2	29	592	1	0	6.45161	0.169646	6.45161
chr1	19213201	19213600	400	*	33	1	32	34	9	25	593	1	3.0303	26.4706	0.00579292	23.4403
chr1	19214001	19214400	400	*	51	3	48	70	18	52	594	2	5.88235	25.7143	0.00292894	19.8319
chr1	19214401	19214800	400	*	62	2	60	62	6	56	595	2	3.22581	9.67742	0.0999758	6.45161
chr1	19227201	19227600	400	*	85	18	67	108	55	53	596	2	21.1765	50.9259	1.49069e-05	29.7495
chr1	19233601	19234000	400	*	114	7	107	113	14	99	597	2	6.14035	12.3894	0.044895	6.24903
chr1	19234001	19234400	400	*	250	14	236	291	25	266	598	8	5.6	8.59107	0.0709635	2.99107
chr1	19234401	19234800	400	*	232	9	223	298	30	268	599	6	3.87931	10.0671	0.00317722	6.1878
chr1	19234801	19235200	400	*	145	0	145	180	5	175	600	3	0	2.77778	0.0273906	2.77778
chr1	19236801	19237200	400	*	331	30	301	396	52	344	601	4	9.06344	13.1313	0.0391535	4.06787
chr1	19237201	19237600	400	*	203	68	135	187	79	108	602	4	33.4975	42.246	0.0307761	8.74845
chr1	19258801	19259200	400	*	153	37	116	161	97	64	603	3	24.183	60.2484	1.03945e-10	36.0654
chr1	19266001	19266400	400	*	186	73	113	189	180	9	604	7	39.2473	95.2381	1.82963e-33	55.9908
chr1	19266401	19266800	400	*	27	0	27	28	3	25	605	1	0	10.7143	0.0877596	10.7143
chr1	19283201	19283600	400	*	174	105	69	150	149	1	606	2	60.3448	99.3333	1.04179e-20	38.9885
chr1	19283601	19284000	400	*	660	230	430	574	375	199	607	8	34.8485	65.331	2.1462e-26	30.4825
chr1	19380401	19380800	400	*	21	5	16	26	18	8	608	1	23.8095	69.2308	0.00148418	45.4212
chr1	19380801	19381200	400	*	20	1	19	20	2	18	609	1	5	10	0.295562	5
chr1	19460401	19460800	400	*	153	27	126	193	122	71	610	6	17.6471	63.2124	7.51698e-18	45.5654
chr1	19778801	19779200	400	*	55	10	45	75	40	35	611	2	18.1818	53.3333	2.92516e-05	35.1515
chr1	19950801	19951200	400	*	32	5	27	13	11	2	612	1	15.625	84.6154	1.47817e-05	68.9904
chr1	19951201	19951600	400	*	27	2	25	19	6	13	613	1	7.40741	31.5789	0.0207424	24.1715
chr1	19952001	19952400	400	*	15	6	9	21	12	9	614	1	40	57.1429	0.171359	17.1429
chr1	19968801	19969200	400	*	19	0	19	36	4	32	615	1	0	11.1111	0.104555	11.1111
chr1	20042001	20042400	400	*	58	22	36	65	32	33	616	2	37.931	49.2308	0.100706	11.2997
chr1	20044801	20045200	400	*	54	9	45	63	41	22	617	2	16.6667	65.0794	7.93994e-08	48.4127
chr1	20045201	20045600	400	*	27	14	13	27	18	9	618	1	51.8519	66.6667	0.143717	14.8148
chr1	20091201	20091600	400	*	28	7	21	40	17	23	619	2	25	42.5	0.0745833	17.5
chr1	20091601	20092000	400	*	14	8	6	21	21	0	620	1	57.1429	100	0.000892261	42.8571
chr1	20138001	20138400	400	*	103	45	58	96	77	19	621	1	43.6893	80.2083	8.96334e-08	36.519
chr1	20138401	20138800	400	*	108	3	105	99	3	96	622	1	2.77778	3.0303	0.295562	0.252525
chr1	20193201	20193600	400	*	41	11	30	15	13	2	623	1	26.8293	86.6667	6.32722e-05	59.8374
chr1	20193601	20194000	400	*	41	1	40	15	3	12	624	1	2.43902	20	0.0222837	17.561
chr1	20260401	20260800	400	*	135	8	127	62	28	34	625	3	5.92593	45.1613	2.31795e-10	39.2354
chr1	20346001	20346400	400	*	66	5	61	93	60	33	626	3	7.57576	64.5161	9.00889e-14	56.9404
chr1	20379201	20379600	400	*	78	7	71	44	25	19	627	3	8.97436	56.8182	1.30702e-08	47.8438
chr1	20470801	20471200	400	*	27	4	23	20	11	9	628	1	14.8148	55	0.00230424	40.1852
chr1	20478001	20478400	400	*	94	5	89	85	30	55	629	3	5.31915	35.2941	2.40092e-07	29.975
chr1	20480401	20480800	400	*	60	10	50	63	30	33	630	4	16.6667	47.619	0.000139298	30.9524
chr1	20559601	20560000	400	*	96	18	78	118	63	55	631	3	18.75	53.3898	1.72136e-07	34.6398
chr1	20594401	20594800	400	*	31	2	29	20	5	15	632	1	6.45161	25	0.0379971	18.5484
chr1	20670401	20670800	400	*	61	7	54	45	27	18	633	2	11.4754	60	1.22027e-07	48.5246
chr1	20676801	20677200	400	*	43	8	35	41	22	19	634	2	18.6047	53.6585	0.000623293	35.0539
chr1	20686401	20686800	400	*	125	35	90	82	30	52	635	2	28	36.5854	0.0827963	8.58537
chr1	20719601	20720000	400	*	32	3	29	29	14	15	636	2	9.375	48.2759	0.000615864	38.9009
chr1	20753601	20754000	400	*	166	20	146	82	53	29	637	3	12.0482	64.6341	7.20489e-17	52.586
chr1	20772401	20772800	400	*	33	2	31	16	1	15	638	1	6.06061	6.25	0.295562	0.189394
chr1	20772801	20773200	400	*	33	24	9	17	16	1	639	1	72.7273	94.1176	0.0517906	21.3904
chr1	20816801	20817200	400	*	152	40	112	78	38	40	640	2	26.3158	48.7179	0.000553511	22.4022
chr1	20817201	20817600	400	*	77	11	66	40	39	1	641	1	14.2857	97.5	1.61152e-19	83.2143
chr1	20820401	20820800	400	*	11	1	10	17	9	8	642	1	9.09091	52.9412	0.0169252	43.8503
chr1	20867601	20868000	400	*	102	5	97	45	26	19	643	4	4.90196	57.7778	3.95138e-12	52.8758
chr1	20890401	20890800	400	*	43	0	43	42	2	40	644	2	0	4.7619	0.0893508	4.7619
chr1	20890801	20891200	400	*	625	10	615	481	21	460	645	14	1.6	4.3659	0.00402816	2.7659
chr1	20891201	20891600	400	*	279	5	274	256	34	222	646	6	1.79211	13.2812	1.18699e-07	11.4891
chr1	20905201	20905600	400	*	14	1	13	15	11	4	647	1	7.14286	73.3333	0.000248531	66.1905
chr1	20907601	20908000	400	*	156	10	146	126	72	54	648	3	6.41026	57.1429	3.44086e-21	50.7326
chr1	20913201	20913600	400	*	189	7	182	119	59	60	649	2	3.7037	49.5798	1.10707e-21	45.8761
chr1	20934001	20934400	400	*	23	0	23	13	1	12	650	1	0	7.69231	0.12926	7.69231
chr1	20935201	20935600	400	*	238	15	223	265	204	61	651	7	6.30252	76.9811	3.09553e-63	70.6786
chr1	20954401	20954800	400	*	57	8	49	42	40	2	652	1	14.0351	95.2381	5.25292e-17	81.203
chr1	20954801	20955200	400	*	61	2	59	49	7	42	653	1	3.27869	14.2857	0.0301237	11.007
chr1	20958401	20958800	400	*	225	16	209	214	109	105	654	3	7.11111	50.9346	2.42752e-25	43.8235
chr1	20958801	20959200	400	*	75	10	65	71	67	4	655	1	13.3333	94.3662	5.62086e-25	81.0329
chr1	20998001	20998400	400	*	54	1	53	43	17	26	656	2	1.85185	39.5349	9.40177e-07	37.683
chr1	20998401	20998800	400	*	56	3	53	44	16	28	657	2	5.35714	36.3636	9.15483e-05	31.0065
chr1	21021601	21022000	400	*	54	29	25	44	40	4	658	2	53.7037	90.9091	2.87736e-05	37.2054
chr1	21065201	21065600	400	*	193	35	158	137	102	35	659	4	18.1347	74.4526	1.30626e-24	56.3178
chr1	21066801	21067200	400	*	82	9	73	44	22	22	660	2	10.9756	50	1.72216e-06	39.0244
chr1	21068001	21068400	400	*	13	0	13	23	0	23	661	1	0	0	0.295562	0
chr1	21070401	21070800	400	*	25	4	21	20	20	0	662	1	16	100	4.29525e-09	84
chr1	21070801	21071200	400	*	25	0	25	20	0	20	663	1	0	0	0.295562	0
chr1	21073601	21074000	400	*	21	5	16	14	13	1	664	1	23.8095	92.8571	4.63373e-05	69.0476
chr1	21079201	21079600	400	*	58	3	55	80	5	75	665	2	5.17241	6.25	0.295562	1.07759
chr1	21079601	21080000	400	*	89	5	84	119	9	110	666	4	5.61798	7.56303	0.254477	1.94505
chr1	21080001	21080400	400	*	205	19	186	137	72	65	667	5	9.26829	52.5547	1.23432e-18	43.2865
chr1	21080401	21080800	400	*	156	21	135	120	99	21	668	6	13.4615	82.5	7.63907e-32	69.0385
chr1	21096801	21097200	400	*	328	22	306	484	361	123	669	10	6.70732	74.5868	3.14279e-89	67.8795
chr1	21124401	21124800	400	*	108	23	85	69	43	26	670	3	21.2963	62.3188	6.0691e-08	41.0225
chr1	21141201	21141600	400	*	37	13	24	32	28	4	671	2	35.1351	87.5	5.56053e-06	52.3649
chr1	21141601	21142000	400	*	44	8	36	36	21	15	672	2	18.1818	58.3333	0.000189893	40.1515
chr1	21166001	21166400	400	*	56	0	56	48	1	47	673	2	0	2.08333	0.160706	2.08333
chr1	21166401	21166800	400	*	63	5	58	47	4	43	674	2	7.93651	8.51064	0.295562	0.57413
chr1	21201201	21201600	400	*	116	3	113	118	36	82	675	2	2.58621	30.5085	2.23314e-09	27.9223
chr1	21201601	21202000	400	*	252	3	249	234	83	151	676	6	1.19048	35.4701	6.41736e-26	34.2796
chr1	21202001	21202400	400	*	96	3	93	120	53	67	677	4	3.125	44.1667	5.12853e-13	41.0417
chr1	21218001	21218400	400	*	35	0	35	25	0	25	678	1	0	0	0.295562	0
chr1	21218401	21218800	400	*	35	0	35	23	1	22	679	1	0	4.34783	0.140604	4.34783
chr1	21268801	21269200	400	*	203	14	189	146	102	44	680	5	6.89655	69.863	4.09841e-36	62.9665
chr1	21281201	21281600	400	*	49	16	33	24	24	0	681	1	32.6531	100	4.85073e-09	67.3469
chr1	21333601	21334000	400	*	47	4	43	55	33	22	682	3	8.51064	60	2.75464e-08	51.4894
chr1	21360401	21360800	400	*	27	9	18	26	19	7	683	1	33.3333	73.0769	0.00265976	39.7436
chr1	21404801	21405200	400	*	94	25	69	71	58	13	684	5	26.5957	81.6901	1.46122e-12	55.0944
chr1	21496401	21496800	400	*	44	3	41	50	26	24	685	2	6.81818	52	9.35197e-07	45.1818
chr1	21510401	21510800	400	*	143	13	130	111	72	39	686	3	9.09091	64.8649	5.95807e-21	55.774
chr1	21520001	21520400	400	*	27	1	26	39	37	2	687	2	3.7037	94.8718	8.62193e-15	91.1681
chr1	21520401	21520800	400	*	86	13	73	92	49	43	688	4	15.1163	53.2609	5.30402e-08	38.1446
chr1	21520801	21521200	400	*	19	4	15	20	17	3	689	1	21.0526	85	4.88057e-05	63.9474
chr1	21617201	21617600	400	*	106	18	88	75	68	7	690	2	16.9811	90.6667	4.20454e-24	73.6855
chr1	21617601	21618000	400	*	51	0	51	36	0	36	691	1	0	0	0.295562	0
chr1	21673601	21674000	400	*	35	1	34	28	2	26	692	1	2.85714	7.14286	0.195415	4.28571
chr1	21780401	21780800	400	*	53	17	36	78	36	42	693	2	32.0755	46.1538	0.0563841	14.0784
chr1	21960401	21960800	400	*	70	3	67	75	12	63	694	2	4.28571	16	0.011772	11.7143
chr1	21960801	21961200	400	*	61	2	59	58	6	52	695	2	3.27869	10.3448	0.0598659	7.06614
chr1	21961201	21961600	400	*	27	0	27	15	0	15	696	1	0	0	0.295562	0
chr1	21961601	21962000	400	*	109	4	105	98	7	91	697	3	3.66972	7.14286	0.127602	3.47313
chr1	21962001	21962400	400	*	87	3	84	86	6	80	698	4	3.44828	6.97674	0.118842	3.52847
chr1	21972801	21973200	400	*	72	28	44	46	42	4	699	2	38.8889	91.3043	6.93497e-09	52.4155
chr1	21973201	21973600	400	*	102	22	80	68	43	25	700	3	21.5686	63.2353	4.87194e-08	41.6667
chr1	22012401	22012800	400	*	40	9	31	57	34	23	701	2	22.5	59.6491	0.000196256	37.1491
chr1	22012801	22013200	400	*	19	9	10	28	28	0	702	1	47.3684	100	1.07056e-05	52.6316
chr1	22061201	22061600	400	*	170	61	109	169	136	33	703	5	35.8824	80.4734	6.94718e-17	44.591
chr1	22061601	22062000	400	*	34	21	13	36	36	0	704	1	61.7647	100	1.16821e-05	38.2353
chr1	22129201	22129600	400	*	19	1	18	19	1	18	705	1	5.26316	5.26316	0.295562	0
chr1	22129601	22130000	400	*	38	18	20	38	37	1	706	2	47.3684	97.3684	6.19651e-07	50
chr1	22159601	22160000	400	*	169	112	57	200	160	40	707	5	66.2722	80	0.00144538	13.7278
chr1	22160001	22160400	400	*	33	15	18	40	40	0	708	1	45.4545	100	1.54495e-08	54.5455
chr1	22208401	22208800	400	*	45	6	39	51	29	22	709	2	13.3333	56.8627	8.5195e-06	43.5294
chr1	22208801	22209200	400	*	34	10	24	46	24	22	710	2	29.4118	52.1739	0.0268996	22.7621
chr1	22210801	22211200	400	*	211	23	188	176	110	66	711	6	10.9005	62.5	6.32882e-27	51.5995
chr1	22260801	22261200	400	*	94	19	75	72	55	17	712	4	20.2128	76.3889	3.85487e-13	56.1761
chr1	22261201	22261600	400	*	47	10	37	37	17	20	713	2	21.2766	45.9459	0.00860784	24.6694
chr1	22268401	22268800	400	*	52	0	52	37	1	36	714	1	0	2.7027	0.146643	2.7027
chr1	22268801	22269200	400	*	156	10	146	111	68	43	715	3	6.41026	61.2613	1.24675e-22	54.851
chr1	22288401	22288800	400	*	75	15	60	81	51	30	716	3	20	62.963	4.42204e-08	42.963
chr1	22296801	22297200	400	*	159	33	126	197	144	53	717	6	20.7547	73.0964	3.43728e-23	52.3417
chr1	22382001	22382400	400	*	183	32	151	119	70	49	718	7	17.4863	58.8235	1.99289e-13	41.3372
chr1	22390801	22391200	400	*	77	24	53	48	43	5	719	1	31.1688	89.5833	7.71444e-11	58.4145
chr1	22391201	22391600	400	*	231	74	157	141	89	52	720	3	32.0346	63.1206	4.33454e-09	31.0859
chr1	22398001	22398400	400	*	82	16	66	68	51	17	721	2	19.5122	75	6.32731e-12	55.4878
chr1	22398401	22398800	400	*	253	37	216	182	127	55	722	5	14.6245	69.7802	6.58236e-32	55.1557
chr1	22401601	22402000	400	*	66	1	65	53	6	47	723	1	1.51515	11.3208	0.0180865	9.8056
chr1	22402001	22402400	400	*	96	24	72	73	56	17	724	2	25	76.7123	2.40313e-11	51.7123
chr1	22483601	22484000	400	*	28	7	21	30	21	9	725	1	25	70	0.000380726	45
chr1	22510401	22510800	400	*	46	5	41	24	8	16	726	1	10.8696	33.3333	0.0198577	22.4638
chr1	22533201	22533600	400	*	396	17	379	212	10	202	727	13	4.29293	4.71698	0.271603	0.424052
chr1	22534001	22534400	400	*	224	8	216	200	8	192	728	8	3.57143	4	0.295562	0.428571
chr1	22600801	22601200	400	*	96	16	80	122	66	56	729	3	16.6667	54.0984	9.14682e-09	37.4317
chr1	22604001	22604400	400	*	146	43	103	121	73	48	730	3	29.4521	60.3306	4.03702e-07	30.8785
chr1	22728001	22728400	400	*	132	19	113	140	95	45	731	6	14.3939	67.8571	1.63441e-19	53.4632
chr1	22805601	22806000	400	*	31	2	29	33	1	32	732	2	6.45161	3.0303	0.203394	-3.42131
chr1	22894801	22895200	400	*	292	40	252	294	208	86	733	8	13.6986	70.7483	3.7623e-46	57.0497
chr1	23012801	23013200	400	*	31	14	17	36	35	1	734	2	45.1613	97.2222	1.33606e-06	52.0609
chr1	23026801	23027200	400	*	300	127	173	464	376	88	735	12	42.3333	81.0345	2.45916e-27	38.7011
chr1	23041601	23042000	400	*	35	5	30	48	29	19	736	3	14.2857	60.4167	1.9178e-05	46.131
chr1	23059201	23059600	400	*	72	14	58	81	51	30	737	3	19.4444	62.963	3.62534e-08	43.5185
chr1	23101601	23102000	400	*	260	130	130	368	271	97	738	8	50	73.6413	1.55652e-09	23.6413
chr1	23102001	23102400	400	*	69	44	25	102	98	4	739	2	63.7681	96.0784	2.8884e-08	32.3103
chr1	23107201	23107600	400	*	584	376	208	729	622	107	740	14	64.3836	85.3224	2.32046e-18	20.9388
chr1	23154401	23154800	400	*	66	12	54	37	31	6	741	1	18.1818	83.7838	6.47828e-11	65.602
chr1	23154801	23155200	400	*	66	1	65	35	0	35	742	1	1.51515	0	0.295562	-1.51515
chr1	23184401	23184800	400	*	38	8	30	44	19	25	743	2	21.0526	43.1818	0.0157138	22.1292
chr1	23214801	23215200	400	*	96	4	92	74	36	38	744	3	4.16667	48.6486	6.31115e-12	44.482
chr1	23246801	23247200	400	*	54	1	53	75	32	43	745	2	1.85185	42.6667	1.7064e-08	40.8148
chr1	23248001	23248400	400	*	169	24	145	146	73	73	746	4	14.2012	50	6.98622e-12	35.7988
chr1	23254001	23254400	400	*	542	110	432	439	330	109	747	5	20.2952	75.1708	1.34078e-67	54.8756
chr1	23256401	23256800	400	*	51	0	51	45	1	44	748	3	0	2.22222	0.162902	2.22222
chr1	23256801	23257200	400	*	193	1	192	310	24	286	749	8	0.518135	7.74194	4.69564e-05	7.2238
chr1	23343201	23343600	400	*	20	2	18	14	4	10	750	1	10	28.5714	0.0760898	18.5714
chr1	23344401	23344800	400	*	10	9	1	17	17	0	751	1	90	100	0.132246	10
chr1	23352401	23352800	400	*	99	21	78	87	50	37	752	3	21.2121	57.4713	3.22478e-07	36.2591
chr1	23352801	23353200	400	*	34	9	25	28	25	3	753	1	26.4706	89.2857	4.16992e-07	62.8151
chr1	23354401	23354800	400	*	66	23	43	109	58	51	754	2	34.8485	53.211	0.00854083	18.3625
chr1	23372801	23373200	400	*	15	0	15	10	2	8	755	1	0	20	0.0576123	20
chr1	23378401	23378800	400	*	169	31	138	194	141	53	756	5	18.3432	72.6804	1.11206e-25	54.3372
chr1	23378801	23379200	400	*	20	10	10	25	25	0	757	1	50	100	3.29337e-05	50
chr1	23382401	23382800	400	*	108	0	108	77	2	75	758	4	0	2.5974	0.0654234	2.5974
chr1	23383201	23383600	400	*	23	2	21	21	4	17	759	1	8.69565	19.0476	0.142604	10.352
chr1	23392001	23392400	400	*	195	64	131	152	95	57	760	6	32.8205	62.5	3.63294e-08	29.6795
chr1	23402801	23403200	400	*	33	2	31	22	5	17	761	1	6.06061	22.7273	0.040416	16.6667
chr1	23489601	23490000	400	*	45	15	30	96	64	32	762	3	33.3333	66.6667	0.000137061	33.3333
chr1	23499201	23499600	400	*	37	3	34	39	21	18	763	1	8.10811	53.8462	1.02892e-05	45.738
chr1	23524401	23524800	400	*	47	0	47	22	5	17	764	1	0	22.7273	0.00111761	22.7273
chr1	23538401	23538800	400	*	138	9	129	98	19	79	765	3	6.52174	19.3878	0.00174831	12.866
chr1	23584401	23584800	400	*	37	17	20	36	30	6	766	1	45.9459	83.3333	0.00064181	37.3874
chr1	23612801	23613200	400	*	36	12	24	30	15	15	767	2	33.3333	50	0.0796866	16.6667
chr1	23613201	23613600	400	*	72	44	28	56	53	3	768	4	61.1111	94.6429	4.1895e-06	33.5317
chr1	23656401	23656800	400	*	194	24	170	152	87	65	769	4	12.3711	57.2368	6.27438e-19	44.8657
chr1	23670401	23670800	400	*	112	15	97	176	110	66	770	6	13.3929	62.5	4.12779e-17	49.1071
chr1	23682001	23682400	400	*	16	0	16	19	0	19	771	1	0	0	0.295562	0
chr1	23722001	23722400	400	*	56	9	47	56	28	28	772	2	16.0714	50	0.000128826	33.9286
chr1	23723201	23723600	400	*	11	1	10	29	14	15	773	1	9.09091	48.2759	0.0127592	39.185
chr1	23746401	23746800	400	*	212	33	179	118	81	37	774	4	15.566	68.6441	1.26763e-21	53.078
chr1	23761201	23761600	400	*	96	6	90	83	33	50	775	3	6.25	39.759	3.57637e-08	33.509
chr1	23761601	23762000	400	*	166	1	165	249	8	241	776	5	0.60241	3.21285	0.0365635	2.61044
chr1	23762001	23762400	400	*	78	4	74	123	7	116	777	3	5.12821	5.69106	0.295562	0.562852
chr1	23762401	23762800	400	*	109	2	107	178	4	174	778	7	1.83486	2.24719	0.295562	0.412329
chr1	23762801	23763200	400	*	65	7	58	77	4	73	779	4	10.7692	5.19481	0.124144	-5.57443
chr1	23790401	23790800	400	*	107	14	93	116	59	57	780	4	13.0841	50.8621	9.95386e-10	37.778
chr1	23826801	23827200	400	*	92	5	87	69	21	48	781	4	5.43478	30.4348	1.40889e-05	25
chr1	23848401	23848800	400	*	211	57	154	166	100	66	782	3	27.0142	60.241	9.46102e-11	33.2267
chr1	23869201	23869600	400	*	88	1	87	96	40	56	783	2	1.13636	41.6667	1.55365e-12	40.5303
chr1	23869601	23870000	400	*	88	7	81	95	82	13	784	2	7.95455	86.3158	1.68647e-28	78.3612
chr1	23904801	23905200	400	*	58	15	43	61	28	33	785	2	25.8621	45.9016	0.0147338	20.0396
chr1	23905201	23905600	400	*	55	28	27	60	55	5	786	2	50.9091	91.6667	6.37746e-07	40.7576
chr1	23910001	23910400	400	*	80	1	79	42	31	11	787	2	1.25	73.8095	2.66164e-18	72.5595
chr1	23910401	23910800	400	*	80	0	80	42	17	25	788	2	0	40.4762	9.20966e-10	40.4762
chr1	23919201	23919600	400	*	171	15	156	257	130	127	789	5	8.77193	50.5837	1.04346e-20	41.8117
chr1	23922001	23922400	400	*	41	1	40	42	4	38	790	2	2.43902	9.52381	0.128797	7.08479
chr1	23922401	23922800	400	*	410	7	403	612	32	580	791	13	1.70732	5.22876	0.00190525	3.52144
chr1	23943601	23944000	400	*	64	11	53	61	31	30	792	2	17.1875	50.8197	6.68847e-05	33.6322
chr1	23948801	23949200	400	*	111	8	103	85	47	38	793	5	7.20721	55.2941	1.02671e-13	48.0869
chr1	23986801	23987200	400	*	37	0	37	39	4	35	794	1	0	10.2564	0.0451916	10.2564
chr1	23987201	23987600	400	*	37	8	29	42	37	5	795	1	21.6216	88.0952	1.26622e-09	66.4736
chr1	24005201	24005600	400	*	299	4	295	354	6	348	796	12	1.33779	1.69492	0.248431	0.357123
chr1	24005601	24006000	400	*	40	0	40	48	3	45	797	2	0	6.25	0.0914772	6.25
chr1	24036401	24036800	400	*	90	50	40	52	52	0	798	1	55.5556	100	2.02414e-10	44.4444
chr1	24036801	24037200	400	*	90	3	87	52	0	52	799	1	3.33333	0	0.108672	-3.33333
chr1	24086801	24087200	400	*	92	23	69	55	26	29	800	2	25	47.2727	0.00312628	22.2727
chr1	24087201	24087600	400	*	46	16	30	27	27	0	801	1	34.7826	100	6.00481e-09	65.2174
chr1	24099601	24100000	400	*	360	10	350	419	11	408	802	14	2.77778	2.6253	0.295562	-0.152479
chr1	24100001	24100400	400	*	82	7	75	130	4	126	803	4	8.53659	3.07692	0.0437161	-5.45966
chr1	24108001	24108400	400	*	100	6	94	154	106	48	804	5	6	68.8312	4.23821e-25	62.8312
chr1	24109201	24109600	400	*	95	15	80	119	108	11	805	2	15.7895	90.7563	5.87448e-30	74.9668
chr1	24121601	24122000	400	*	145	18	127	218	150	68	806	5	12.4138	68.8073	3.75616e-27	56.3935
chr1	24176001	24176400	400	*	97	15	82	67	47	20	807	3	15.4639	70.1493	1.26286e-12	54.6853
chr1	24176401	24176800	400	*	81	18	63	51	23	28	808	3	22.2222	45.098	0.00321425	22.8758
chr1	24184801	24185200	400	*	35	5	30	23	19	4	809	1	14.2857	82.6087	1.9257e-07	68.323
chr1	24185201	24185600	400	*	105	12	93	69	38	31	810	3	11.4286	55.0725	6.15829e-10	43.6439
chr1	24196801	24197200	400	*	18	9	9	21	15	6	811	1	50	71.4286	0.0762785	21.4286
chr1	24231601	24232000	400	*	59	1	58	62	25	37	812	2	1.69492	40.3226	4.35412e-08	38.6277
chr1	24237201	24237600	400	*	23	5	18	29	8	21	813	1	21.7391	27.5862	0.245794	5.84708
chr1	24239201	24239600	400	*	125	21	104	119	81	38	814	4	16.8	68.0672	2.745e-16	51.2672
chr1	24246401	24246800	400	*	139	39	100	194	137	57	815	7	28.0576	70.6186	2.00328e-14	42.561
chr1	24246801	24247200	400	*	71	12	59	99	60	39	816	3	16.9014	60.6061	7.27363e-09	43.7047
chr1	24247601	24248000	400	*	116	15	101	101	52	49	817	3	12.931	51.4851	6.6766e-10	38.5541
chr1	24264801	24265200	400	*	83	7	76	74	31	43	818	2	8.43373	41.8919	9.76013e-07	33.4582
chr1	24272801	24273200	400	*	23	12	11	14	14	0	819	1	52.1739	100	0.00105289	47.8261
chr1	24273201	24273600	400	*	24	0	24	12	0	12	820	1	0	0	0.295562	0
chr1	24285601	24286000	400	*	173	47	126	246	156	90	821	5	27.1676	63.4146	2.88866e-13	36.247
chr1	24286001	24286400	400	*	44	21	23	59	57	2	822	1	47.7273	96.6102	5.40442e-09	48.8829
chr1	24292401	24292800	400	*	34	4	30	23	13	10	823	1	11.7647	56.5217	0.000399633	44.757
chr1	24312001	24312400	400	*	148	27	121	158	112	46	824	5	18.2432	70.8861	1.04462e-20	52.6428
chr1	24322801	24323200	400	*	159	32	127	134	71	63	825	3	20.1258	52.9851	4.47931e-09	32.8593
chr1	24329601	24330000	400	*	252	61	191	431	331	100	826	10	24.2063	76.7981	3.88379e-41	52.5918
chr1	24372401	24372800	400	*	64	27	37	86	75	11	827	2	42.1875	87.2093	4.93852e-09	45.0218
chr1	24385601	24386000	400	*	255	37	218	256	164	92	828	3	14.5098	64.0625	4.03196e-31	49.5527
chr1	24388801	24389200	400	*	190	23	167	179	78	101	829	3	12.1053	43.5754	1.11625e-11	31.4702
chr1	24496801	24497200	400	*	147	55	92	138	93	45	830	3	37.415	67.3913	3.76044e-07	29.9763
chr1	24584401	24584800	400	*	248	40	208	158	75	83	831	4	16.129	47.4684	2.42012e-11	31.3393
chr1	24586401	24586800	400	*	46	2	44	59	5	54	832	2	4.34783	8.47458	0.161272	4.12675
chr1	24587201	24587600	400	*	140	3	137	210	29	181	833	6	2.14286	13.8095	5.66966e-05	11.6667
chr1	24648401	24648800	400	*	121	24	97	119	70	49	834	3	19.8347	58.8235	6.1014e-10	38.9888
chr1	24678401	24678800	400	*	379	15	364	516	18	498	835	11	3.95778	3.48837	0.237249	-0.469412
chr1	24685201	24685600	400	*	49	1	48	34	2	32	836	1	2.04082	5.88235	0.190707	3.84154
chr1	24685601	24686000	400	*	137	11	126	97	70	27	837	3	8.0292	72.1649	8.47667e-25	64.1358
chr1	24689201	24689600	400	*	49	1	48	50	4	46	838	1	2.04082	8	0.129612	5.95918
chr1	24689601	24690000	400	*	98	74	24	100	99	1	839	2	75.5102	99	1.0773e-07	23.4898
chr1	24694401	24694800	400	*	89	19	70	71	29	42	840	2	21.3483	40.8451	0.00415006	19.4968
chr1	24694801	24695200	400	*	88	3	85	72	33	39	841	2	3.40909	45.8333	5.67383e-11	42.4242
chr1	24707601	24708000	400	*	70	8	62	120	79	41	842	3	11.4286	65.8333	9.04024e-14	54.4048
chr1	24711201	24711600	400	*	13	0	13	14	4	10	843	1	0	28.5714	0.0386456	28.5714
chr1	24721201	24721600	400	*	68	8	60	75	41	34	844	2	11.7647	54.6667	4.48653e-08	42.902
chr1	24747601	24748000	400	*	76	22	54	51	31	20	845	3	28.9474	60.7843	0.000244475	31.8369
chr1	24760801	24761200	400	*	90	11	79	67	27	40	846	3	12.2222	40.2985	3.62436e-05	28.0763
chr1	24766401	24766800	400	*	23	3	20	34	12	22	847	1	13.0435	35.2941	0.0296859	22.2506
chr1	24793201	24793600	400	*	26	6	20	16	8	8	848	1	23.0769	50	0.0387415	26.9231
chr1	24811601	24812000	400	*	28	9	19	20	19	1	849	1	32.1429	95	8.83579e-06	62.8571
chr1	24812001	24812400	400	*	162	25	137	107	59	48	850	3	15.4321	55.1402	1.38024e-11	39.7081
chr1	24837201	24837600	400	*	26	0	26	22	8	14	851	1	0	36.3636	0.000423733	36.3636
chr1	24844401	24844800	400	*	194	45	149	182	91	91	852	4	23.1959	50	5.21868e-08	26.8041
chr1	24939201	24939600	400	*	26	3	23	33	15	18	853	2	11.5385	45.4545	0.00415643	33.9161
chr1	24940401	24940800	400	*	123	6	117	114	53	61	854	3	4.87805	46.4912	3.23115e-14	41.6132
chr1	24942801	24943200	400	*	20	1	19	18	5	13	855	1	5	27.7778	0.0330605	22.7778
chr1	24964001	24964400	400	*	101	23	78	131	58	73	856	4	22.7723	44.2748	0.000408672	21.5025
chr1	24992401	24992800	400	*	134	9	125	132	55	77	857	2	6.71642	41.6667	8.76591e-12	34.9502
chr1	25010401	25010800	400	*	53	2	51	63	4	59	858	1	3.77358	6.34921	0.226529	2.57562
chr1	25010801	25011200	400	*	53	29	24	62	60	2	859	1	54.717	96.7742	3.14187e-08	42.0572
chr1	25117601	25118000	400	*	205	19	186	168	88	80	860	4	9.26829	52.381	2.74164e-20	43.1127
chr1	25177201	25177600	400	*	20	1	19	26	21	5	861	1	5	80.7692	1.30185e-07	75.7692
chr1	25177601	25178000	400	*	145	11	134	130	42	88	862	3	7.58621	32.3077	1.52344e-07	24.7215
chr1	25178001	25178400	400	*	42	0	42	29	21	8	863	1	0	72.4138	8.8212e-12	72.4138
chr1	25207201	25207600	400	*	56	17	39	48	26	22	864	2	30.3571	54.1667	0.00745264	23.8095
chr1	25236001	25236400	400	*	18	13	5	16	14	2	865	1	72.2222	87.5	0.143396	15.2778
chr1	25236401	25236800	400	*	36	8	28	28	14	14	866	2	22.2222	50	0.0138928	27.7778
chr1	25275601	25276000	400	*	48	18	30	48	26	22	867	2	37.5	54.1667	0.058059	16.6667
chr1	25303601	25304000	400	*	131	32	99	112	73	39	868	3	24.4275	65.1786	1.37705e-10	40.7511
chr1	25320801	25321200	400	*	44	8	36	89	43	46	869	2	18.1818	48.3146	0.000554656	30.1328
chr1	25326001	25326400	400	*	84	13	71	155	109	46	870	3	15.4762	70.3226	2.11487e-16	54.8464
chr1	25394001	25394400	400	*	76	3	73	47	23	24	871	2	3.94737	48.9362	3.31096e-09	44.9888
chr1	25423201	25423600	400	*	64	18	46	70	40	30	872	2	28.125	57.1429	0.000446379	29.0179
chr1	25423601	25424000	400	*	127	29	98	145	99	46	873	4	22.8346	68.2759	5.70553e-14	45.4412
chr1	25472001	25472400	400	*	70	18	52	60	30	30	874	2	25.7143	50	0.00276796	24.2857
chr1	25679601	25680000	400	*	89	10	79	50	24	26	875	3	11.236	48	1.83749e-06	36.764
chr1	25717201	25717600	400	*	70	4	66	90	43	47	876	2	5.71429	47.7778	1.77204e-09	42.0635
chr1	25750801	25751200	400	*	65	15	50	30	26	4	877	2	23.0769	86.6667	4.11857e-09	63.5897
chr1	25757601	25758000	400	*	174	17	157	200	108	92	878	4	9.77011	54	1.58549e-20	44.2299
chr1	25829201	25829600	400	*	184	5	179	171	40	131	879	6	2.71739	23.3918	1.32276e-09	20.6744
chr1	25829601	25830000	400	*	105	0	105	67	1	66	880	3	0	1.49254	0.138368	1.49254
chr1	25830001	25830400	400	*	17	0	17	16	1	15	881	1	0	6.25	0.167697	6.25
chr1	25910001	25910400	400	*	37	11	26	67	37	30	882	3	29.7297	55.2239	0.00635842	25.4942
chr1	25932801	25933200	400	*	26	19	7	25	23	2	883	1	73.0769	92	0.0540181	18.9231
chr1	25933201	25933600	400	*	26	1	25	25	0	25	884	1	3.84615	0	0.295562	-3.84615
chr1	26201601	26202000	400	*	17	5	12	23	3	20	885	1	29.4118	13.0435	0.0922382	-16.3683
chr1	26202001	26202400	400	*	46	9	37	51	33	18	886	2	19.5652	64.7059	7.12299e-06	45.1407
chr1	26242001	26242400	400	*	239	55	184	147	87	60	887	4	23.0126	59.1837	1.7931e-12	36.1711
chr1	26327601	26328000	400	*	65	7	58	49	21	28	888	2	10.7692	42.8571	7.16365e-05	32.0879
chr1	26328001	26328400	400	*	66	18	48	66	45	21	889	3	27.2727	68.1818	2.83383e-06	40.9091
chr1	26333201	26333600	400	*	15	5	10	17	14	3	890	1	33.3333	82.3529	0.00465041	49.0196
chr1	26339601	26340000	400	*	22	1	21	22	20	2	891	1	4.54545	90.9091	4.39751e-09	86.3636
chr1	26340001	26340400	400	*	28	1	27	21	1	20	892	1	3.57143	4.7619	0.295562	1.19048
chr1	26709601	26710000	400	*	58	23	35	69	40	29	893	2	39.6552	57.971	0.0206873	18.3158
chr1	26710001	26710400	400	*	84	29	55	86	44	42	894	2	34.5238	51.1628	0.0131476	16.639
chr1	26846801	26847200	400	*	27	4	23	27	23	4	895	1	14.8148	85.1852	2.35245e-07	70.3704
chr1	26847201	26847600	400	*	120	26	94	116	63	53	896	3	21.6667	54.3103	1.88891e-07	32.6437
chr1	26949201	26949600	400	*	44	14	30	40	23	17	897	1	31.8182	57.5	0.0116146	25.6818
chr1	26985601	26986000	400	*	23	0	23	33	8	25	898	1	0	24.2424	0.00689629	24.2424
chr1	26995601	26996000	400	*	159	39	120	151	78	73	899	3	24.5283	51.6556	8.68441e-07	27.1273
chr1	27056401	27056800	400	*	86	5	81	62	28	34	900	2	5.81395	45.1613	1.13423e-08	39.3473
chr1	27126401	27126800	400	*	218	78	140	250	157	93	901	8	35.7798	62.8	6.38666e-09	27.0202
chr1	27181201	27181600	400	*	95	40	55	211	151	60	902	7	42.1053	71.564	1.1877e-06	29.4587
chr1	27207601	27208000	400	*	105	38	67	114	86	28	903	5	36.1905	75.4386	5.36426e-09	39.2481
chr1	27505601	27506000	400	*	66	4	62	41	22	19	904	2	6.06061	53.6585	2.82273e-08	47.5979
chr1	27506001	27506400	400	*	66	10	56	42	21	21	905	2	15.1515	50	8.72403e-05	34.8485
chr1	27608801	27609200	400	*	89	4	85	43	19	24	906	2	4.49438	44.186	5.34169e-08	39.6917
chr1	27614001	27614400	400	*	78	17	61	48	29	19	907	3	21.7949	60.4167	1.23009e-05	38.6218
chr1	27729601	27730000	400	*	24	1	23	14	9	5	908	1	4.16667	64.2857	5.74242e-05	60.119
chr1	27736001	27736400	400	*	40	9	31	42	21	21	909	2	22.5	50	0.00539053	27.5
chr1	27844801	27845200	400	*	54	8	46	56	32	24	910	2	14.8148	57.1429	2.5333e-06	42.328
chr1	28024001	28024400	400	*	60	7	53	50	24	26	911	2	11.6667	48	2.05797e-05	36.3333
chr1	28032801	28033200	400	*	49	16	33	37	20	17	912	2	32.6531	54.0541	0.0211112	21.401
chr1	28250801	28251200	400	*	99	17	82	120	60	60	913	5	17.1717	50	3.23994e-07	32.8283
chr1	28251201	28251600	400	*	84	29	55	125	86	39	914	3	34.5238	68.8	8.36536e-07	34.2762
chr1	28441201	28441600	400	*	76	17	59	75	39	36	915	2	22.3684	52	0.000106835	29.6316
chr1	28458401	28458800	400	*	278	161	117	399	326	73	916	9	57.9137	81.7043	2.50281e-11	23.7906
chr1	28615601	28616000	400	*	267	70	197	140	91	49	917	3	26.2172	65	8.07396e-14	38.7828
chr1	28618401	28618800	400	*	13	0	13	27	2	25	918	1	0	7.40741	0.295562	7.40741
chr1	28787201	28787600	400	*	86	11	75	92	44	48	919	2	12.7907	47.8261	2.43951e-07	35.0354
chr1	29009201	29009600	400	*	131	23	108	156	87	69	920	3	17.5573	55.7692	2.43105e-11	38.212
chr1	29164801	29165200	400	*	40	4	36	46	23	23	921	2	10	50	3.55633e-05	40
chr1	29218001	29218400	400	*	17	8	9	15	15	0	922	1	47.0588	100	0.000517741	52.9412
chr1	29218401	29218800	400	*	76	12	64	54	27	27	923	3	15.7895	50	2.20541e-05	34.2105
chr1	29218801	29219200	400	*	46	12	34	20	11	9	924	1	26.087	55	0.0194614	28.913
chr1	29253201	29253600	400	*	56	8	48	83	44	39	925	3	14.2857	53.012	1.76094e-06	38.7263
chr1	29277201	29277600	400	*	35	10	25	38	34	4	926	1	28.5714	89.4737	6.02776e-08	60.9023
chr1	29437601	29438000	400	*	26	0	26	24	3	21	927	1	0	12.5	0.04068	12.5
chr1	29559601	29560000	400	*	17	2	15	12	11	1	928	1	11.7647	91.6667	1.43728e-05	79.902
chr1	29560001	29560400	400	*	17	0	17	12	1	11	929	1	0	8.33333	0.146028	8.33333
chr1	29589201	29589600	400	*	14	10	4	22	19	3	930	1	71.4286	86.3636	0.139777	14.9351
chr1	29604801	29605200	400	*	138	38	100	215	145	70	931	4	27.5362	67.4419	3.2516e-13	39.9056
chr1	29918401	29918800	400	*	32	13	19	36	17	19	932	2	40.625	47.2222	0.210244	6.59722
chr1	29929601	29930000	400	*	33	6	27	33	23	10	933	2	18.1818	69.697	2.87248e-05	51.5152
chr1	29930001	29930400	400	*	19	0	19	18	4	14	934	1	0	22.2222	0.0191158	22.2222
chr1	29996801	29997200	400	*	19	2	17	22	6	16	935	1	10.5263	27.2727	0.0918504	16.7464
chr1	30019201	30019600	400	*	93	36	57	104	55	49	936	2	38.7097	52.8846	0.0253668	14.1749
chr1	30086801	30087200	400	*	97	43	54	100	48	52	937	2	44.3299	48	0.221264	3.6701
chr1	30087201	30087600	400	*	73	44	29	74	47	27	938	2	60.274	63.5135	0.241052	3.23954
chr1	30087601	30088000	400	*	56	26	30	86	64	22	939	4	46.4286	74.4186	0.000600072	27.99
chr1	30090001	30090400	400	*	100	59	41	102	76	26	940	4	59	74.5098	0.0105718	15.5098
chr1	30090801	30091200	400	*	14	2	12	27	10	17	941	1	14.2857	37.037	0.0629721	22.7513
chr1	30248001	30248400	400	*	48	1	47	28	0	28	942	1	2.08333	0	0.295562	-2.08333
chr1	30248401	30248800	400	*	49	5	44	28	22	6	943	1	10.2041	78.5714	1.53237e-09	68.3673
chr1	30258801	30259200	400	*	51	6	45	57	35	22	944	3	11.7647	61.4035	8.27943e-08	49.6388
chr1	30328801	30329200	400	*	50	8	42	40	18	22	945	2	16	45	0.00207298	29
chr1	30371601	30372000	400	*	78	30	48	70	46	24	946	3	38.4615	65.7143	0.000518013	27.2527
chr1	30488001	30488400	400	*	126	3	123	79	36	43	947	3	2.38095	45.5696	1.3014e-14	43.1887
chr1	30515601	30516000	400	*	39	2	37	40	9	31	948	1	5.12821	22.5	0.0196177	17.3718
chr1	30516001	30516400	400	*	31	4	27	33	31	2	949	1	12.9032	93.9394	1.90006e-11	81.0362
chr1	30524001	30524400	400	*	121	42	79	90	60	30	950	3	34.7107	66.6667	4.36971e-06	31.9559
chr1	30540401	30540800	400	*	94	28	66	93	77	16	951	3	29.7872	82.7957	1.73783e-13	53.0085
chr1	30540801	30541200	400	*	110	23	87	78	39	39	952	2	20.9091	50	2.23839e-05	29.0909
chr1	30542001	30542400	400	*	32	7	25	39	21	18	953	2	21.875	53.8462	0.00346508	31.9712
chr1	30574001	30574400	400	*	335	171	164	437	349	88	954	5	51.0448	79.8627	4.99213e-17	28.8179
chr1	30588001	30588400	400	*	171	32	139	103	68	35	955	3	18.7135	66.0194	5.89794e-15	47.306
chr1	30628001	30628400	400	*	84	10	74	94	58	36	956	3	11.9048	61.7021	3.46951e-12	49.7974
chr1	30638401	30638800	400	*	565	196	369	402	277	125	957	8	34.6903	68.9055	1.62635e-25	34.2152
chr1	30687201	30687600	400	*	64	35	29	72	63	9	958	1	54.6875	87.5	1.31945e-05	32.8125
chr1	30687601	30688000	400	*	295	208	87	345	260	85	959	5	70.5085	75.3623	0.0683475	4.85384
chr1	30692801	30693200	400	*	60	14	46	47	23	24	960	2	23.3333	48.9362	0.00348821	25.6028
chr1	30728401	30728800	400	*	144	44	100	112	74	38	961	6	30.5556	66.0714	1.59151e-08	35.5159
chr1	30743201	30743600	400	*	66	12	54	85	48	37	962	3	18.1818	56.4706	1.3026e-06	38.2888
chr1	30755201	30755600	400	*	46	2	44	37	2	35	963	1	4.34783	5.40541	0.295562	1.05758
chr1	30755601	30756000	400	*	46	12	34	37	32	5	964	1	26.087	86.4865	3.24887e-08	60.3995
chr1	30778401	30778800	400	*	74	1	73	91	4	87	965	3	1.35135	4.3956	0.135595	3.04425
chr1	30803601	30804000	400	*	117	15	102	100	52	48	966	2	12.8205	52	5.17553e-10	39.1795
chr1	30830401	30830800	400	*	162	53	109	82	54	28	967	3	32.716	65.8537	8.93926e-07	33.1376
chr1	30834001	30834400	400	*	118	24	94	102	68	34	968	3	20.339	66.6667	3.38114e-12	46.3277
chr1	30872801	30873200	400	*	185	3	182	274	0	274	969	5	1.62162	0	0.0262542	-1.62162
chr1	30873201	30873600	400	*	345	15	330	445	11	434	970	10	4.34783	2.47191	0.0618198	-1.87592
chr1	30873601	30874000	400	*	194	4	190	288	7	281	971	9	2.06186	2.43056	0.295562	0.3687
chr1	30874001	30874400	400	*	63	3	60	72	2	70	972	2	4.7619	2.77778	0.219876	-1.98413
chr1	30874401	30874800	400	*	25	1	24	26	0	26	973	1	4	0	0.169073	-4
chr1	30882401	30882800	400	*	90	4	86	65	32	33	974	2	4.44444	49.2308	4.41717e-11	44.7863
chr1	30882801	30883200	400	*	111	6	105	82	36	46	975	2	5.40541	43.9024	1.64796e-10	38.497
chr1	30948801	30949200	400	*	385	13	372	438	22	416	976	5	3.37662	5.02283	0.108932	1.64621
chr1	30949201	30949600	400	*	25	4	21	46	3	43	977	1	16	6.52174	0.0864624	-9.47826
chr1	30949601	30950000	400	*	300	4	296	337	7	330	978	12	1.33333	2.07715	0.187166	0.743818
chr1	30950001	30950400	400	*	363	8	355	336	14	322	979	14	2.20386	4.16667	0.0726903	1.96281
chr1	30962401	30962800	400	*	92	41	51	145	102	43	980	4	44.5652	70.3448	6.75425e-05	25.7796
chr1	31088401	31088800	400	*	108	31	77	83	76	7	981	1	28.7037	91.5663	2.9055e-19	62.8626
chr1	31088801	31089200	400	*	108	4	104	83	8	75	982	1	3.7037	9.63855	0.0512547	5.93485
chr1	31165601	31166000	400	*	26	7	19	28	23	5	983	1	26.9231	82.1429	4.74899e-05	55.2198
chr1	31166001	31166400	400	*	72	28	44	89	58	31	984	3	38.8889	65.1685	0.000686653	26.2797
chr1	31276401	31276800	400	*	54	16	38	87	54	33	985	3	29.6296	62.069	0.000131622	32.4393
chr1	31282001	31282400	400	*	69	14	55	54	29	25	986	2	20.2899	53.7037	7.66296e-05	33.4138
chr1	31294801	31295200	400	*	17	0	17	11	2	9	987	1	0	18.1818	0.0559958	18.1818
chr1	31472401	31472800	400	*	110	47	63	98	61	37	988	4	42.7273	62.2449	0.00255059	19.5176
chr1	31486401	31486800	400	*	104	22	82	49	24	25	989	2	21.1538	48.9796	0.000337858	27.8257
chr1	31492001	31492400	400	*	26	6	20	42	19	23	990	1	23.0769	45.2381	0.0305655	22.1612
chr1	31492401	31492800	400	*	15	2	13	26	9	17	991	1	13.3333	34.6154	0.0639487	21.2821
chr1	31500801	31501200	400	*	87	26	61	57	38	19	992	3	29.8851	66.6667	1.01684e-05	36.7816
chr1	31506401	31506800	400	*	24	7	17	16	14	2	993	1	29.1667	87.5	0.000194008	58.3333
chr1	31506801	31507200	400	*	75	11	64	65	27	38	994	3	14.6667	41.5385	0.000267273	26.8718
chr1	31521201	31521600	400	*	56	8	48	39	18	21	995	2	14.2857	46.1538	0.000463828	31.8681
chr1	31546401	31546800	400	*	24	4	20	12	4	8	996	1	16.6667	33.3333	0.140886	16.6667
chr1	31551601	31552000	400	*	26	10	16	24	23	1	997	1	38.4615	95.8333	9.20964e-06	57.3718
chr1	31552001	31552400	400	*	136	53	83	131	87	44	998	7	38.9706	66.4122	5.71968e-06	27.4416
chr1	31557201	31557600	400	*	127	10	117	92	48	44	999	2	7.87402	52.1739	2.37309e-13	44.2999
chr1	31557601	31558000	400	*	62	15	47	50	44	6	1000	1	24.1935	88	6.25281e-12	63.8065
chr1	31688801	31689200	400	*	131	36	95	128	79	49	1001	3	27.4809	61.7188	2.43131e-08	34.2378
chr1	31739601	31740000	400	*	105	9	96	78	36	42	1002	3	8.57143	46.1538	6.06881e-09	37.5824
chr1	31745601	31746000	400	*	114	14	100	64	36	28	1003	2	12.2807	56.25	7.45371e-10	43.9693
chr1	31840401	31840800	400	*	15	2	13	26	25	1	1004	1	13.3333	96.1538	5.99642e-08	82.8205
chr1	31840801	31841200	400	*	33	1	32	52	27	25	1005	1	3.0303	51.9231	6.17032e-07	48.8928
chr1	31903201	31903600	400	*	64	4	60	57	29	28	1006	2	6.25	50.8772	2.1051e-08	44.6272
chr1	31922401	31922800	400	*	26	7	19	36	20	16	1007	2	26.9231	55.5556	0.0157122	28.6325
chr1	31936001	31936400	400	*	55	8	47	27	15	12	1008	1	14.5455	55.5556	0.000104883	41.0101
chr1	31937601	31938000	400	*	52	5	47	87	81	6	1009	4	9.61538	93.1034	4.27799e-24	83.4881
chr1	31938001	31938400	400	*	13	0	13	21	0	21	1010	1	0	0	0.295562	0
chr1	31966401	31966800	400	*	71	0	71	60	5	55	1011	1	0	8.33333	0.00794437	8.33333
chr1	31966801	31967200	400	*	72	14	58	60	58	2	1012	1	19.4444	96.6667	5.88791e-21	77.2222
chr1	32161601	32162000	400	*	44	9	35	40	33	7	1013	1	20.4545	82.5	1.36525e-08	62.0455
chr1	32162001	32162400	400	*	87	4	83	71	20	51	1014	2	4.5977	28.169	2.35767e-05	23.5713
chr1	32172401	32172800	400	*	17	0	17	35	3	32	1015	1	0	8.57143	0.184026	8.57143
chr1	32172801	32173200	400	*	227	6	221	186	3	183	1016	10	2.64317	1.6129	0.178006	-1.03027
chr1	32306401	32306800	400	*	23	4	19	15	15	0	1017	1	17.3913	100	3.55159e-07	82.6087
chr1	32306801	32307200	400	*	23	0	23	15	1	14	1018	1	0	6.66667	0.14003	6.66667
chr1	32318001	32318400	400	*	69	15	54	70	28	42	1019	3	21.7391	40	0.0115857	18.2609
chr1	32318401	32318800	400	*	291	70	221	270	134	136	1020	4	24.055	49.6296	3.31884e-10	25.5746
chr1	32407201	32407600	400	*	137	20	117	98	90	8	1021	2	14.5985	91.8367	2.71251e-34	77.2382
chr1	32520801	32521200	400	*	222	73	149	178	119	59	1022	3	32.8829	66.8539	1.28906e-11	33.971
chr1	32674801	32675200	400	*	25	0	25	23	0	23	1023	1	0	0	0.295562	0
chr1	32675201	32675600	400	*	50	28	22	46	46	0	1024	2	56	100	2.88369e-08	44
chr1	32704801	32705200	400	*	156	13	143	132	61	71	1025	2	8.33333	46.2121	1.38335e-13	37.8788
chr1	32706801	32707200	400	*	99	6	93	75	37	38	1026	3	6.06061	49.3333	4.51414e-11	43.2727
chr1	32731201	32731600	400	*	61	7	54	47	21	26	1027	2	11.4754	44.6809	7.18376e-05	33.2054
chr1	32832001	32832400	400	*	70	0	70	46	11	35	1028	2	0	23.913	1.02081e-05	23.913
chr1	32832401	32832800	400	*	70	3	67	46	31	15	1029	2	4.28571	67.3913	1.55715e-13	63.1056
chr1	32983601	32984000	400	*	58	15	43	45	24	21	1030	2	25.8621	53.3333	0.00333789	27.4713
chr1	33136801	33137200	400	*	39	4	35	36	19	17	1031	3	10.2564	52.7778	6.08258e-05	42.5214
chr1	33137201	33137600	400	*	26	6	20	24	20	4	1032	2	23.0769	83.3333	1.34199e-05	60.2564
chr1	33233601	33234000	400	*	45	9	36	48	14	34	1033	1	20	29.1667	0.123755	9.16667
chr1	33234001	33234400	400	*	40	24	16	42	35	7	1034	1	60	83.3333	0.011314	23.3333
chr1	33273201	33273600	400	*	63	11	52	69	33	36	1035	2	17.4603	47.8261	0.000120435	30.3658
chr1	33286001	33286400	400	*	54	2	52	45	1	44	1036	1	3.7037	2.22222	0.295562	-1.48148
chr1	33286401	33286800	400	*	108	66	42	90	87	3	1037	2	61.1111	96.6667	3.64208e-10	35.5556
chr1	33406801	33407200	400	*	251	88	163	313	207	106	1038	6	35.0598	66.1342	2.57859e-13	31.0744
chr1	33424801	33425200	400	*	26	11	15	30	25	5	1039	1	42.3077	83.3333	0.00097849	41.0256
chr1	33425201	33425600	400	*	27	2	25	30	1	29	1040	1	7.40741	3.33333	0.200875	-4.07407
chr1	33453201	33453600	400	*	15	1	14	22	18	4	1041	1	6.66667	81.8182	4.21212e-06	75.1515
chr1	33464801	33465200	400	*	84	22	62	77	55	22	1042	4	26.1905	71.4286	7.45449e-09	45.2381
chr1	33529601	33530000	400	*	224	41	183	173	113	60	1043	4	18.3036	65.3179	2.10316e-21	47.0143
chr1	33583201	33583600	400	*	109	10	99	120	58	62	1044	2	9.17431	48.3333	2.91223e-11	39.159
chr1	33639601	33640000	400	*	216	79	137	343	331	12	1045	3	36.5741	96.5015	8.83439e-57	59.9274
chr1	33640001	33640400	400	*	144	32	112	228	128	100	1046	2	22.2222	56.1404	7.58486e-11	33.9181
chr1	33652001	33652400	400	*	75	55	20	113	91	22	1047	3	73.3333	80.531	0.104022	7.19764
chr1	33652401	33652800	400	*	23	3	20	42	14	28	1048	1	13.0435	33.3333	0.0345023	20.2899
chr1	33667601	33668000	400	*	119	19	100	107	79	28	1049	5	15.9664	73.8318	1.14817e-18	57.8654
chr1	33670001	33670400	400	*	280	6	274	282	10	272	1050	9	2.14286	3.5461	0.156603	1.40324
chr1	33670401	33670800	400	*	261	7	254	273	1	272	1051	7	2.68199	0.3663	0.0142645	-2.31569
chr1	33672801	33673200	400	*	153	18	135	135	70	65	1052	3	11.7647	51.8519	1.88592e-13	40.0871
chr1	33688001	33688400	400	*	22	0	22	15	3	12	1053	1	0	20	0.0238446	20
chr1	33688401	33688800	400	*	26	0	26	22	0	22	1054	1	0	0	0.295562	0
chr1	33719601	33720000	400	*	224	8	216	342	14	328	1055	6	3.57143	4.09357	0.268365	0.522139
chr1	33720001	33720400	400	*	415	6	409	639	6	633	1056	10	1.44578	0.938967	0.187765	-0.506816
chr1	33720801	33721200	400	*	168	1	167	158	12	146	1057	2	0.595238	7.59494	0.000562362	6.9997
chr1	33726401	33726800	400	*	42	14	28	43	26	17	1058	3	33.3333	60.4651	0.00734074	27.1318
chr1	33732401	33732800	400	*	86	15	71	75	35	40	1059	2	17.4419	46.6667	4.37443e-05	29.2248
chr1	33736401	33736800	400	*	20	1	19	23	18	5	1060	1	5	78.2609	8.28245e-07	73.2609
chr1	33736801	33737200	400	*	44	4	40	46	21	25	1061	2	9.09091	45.6522	6.70265e-05	36.5613
chr1	33740001	33740400	400	*	103	12	91	111	51	60	1062	3	11.6505	45.9459	2.6571e-08	34.2955
chr1	33745201	33745600	400	*	117	29	88	148	108	40	1063	5	24.7863	72.973	6.84198e-15	48.1866
chr1	33746401	33746800	400	*	190	58	132	221	164	57	1064	6	30.5263	74.2081	7.07734e-19	43.6818
chr1	33749201	33749600	400	*	17	1	16	22	5	17	1065	1	5.88235	22.7273	0.0772511	16.8449
chr1	33755201	33755600	400	*	242	37	205	280	198	82	1066	8	15.2893	70.7143	2.99873e-38	55.425
chr1	33755601	33756000	400	*	95	6	89	175	105	70	1067	4	6.31579	60	2.58899e-19	53.6842
chr1	33756401	33756800	400	*	52	1	51	32	2	30	1068	1	1.92308	6.25	0.187674	4.32692
chr1	33756801	33757200	400	*	98	13	85	64	53	11	1069	2	13.2653	82.8125	3.84082e-19	69.5472
chr1	33776801	33777200	400	*	48	8	40	38	12	26	1070	1	16.6667	31.5789	0.0494012	14.9123
chr1	33777201	33777600	400	*	114	44	70	81	81	0	1071	3	38.5965	100	2.56069e-22	61.4035
chr1	33793201	33793600	400	*	51	0	51	38	1	37	1072	1	0	2.63158	0.150167	2.63158
chr1	33793601	33794000	400	*	105	21	84	86	54	32	1073	2	20	62.7907	1.46202e-09	42.7907
chr1	33802401	33802800	400	*	166	64	102	172	100	72	1074	5	38.5542	58.1395	0.000175935	19.5853
chr1	33807201	33807600	400	*	59	8	51	51	24	27	1075	2	13.5593	47.0588	7.52638e-05	33.4995
chr1	33814001	33814400	400	*	267	5	262	436	13	423	1076	15	1.87266	2.98165	0.161674	1.10899
chr1	33814401	33814800	400	*	377	10	367	355	17	338	1077	16	2.65252	4.78873	0.06433	2.13621
chr1	33815201	33815600	400	*	177	8	169	141	75	66	1078	3	4.51977	53.1915	1.18021e-23	48.6717
chr1	33824801	33825200	400	*	30	12	18	41	35	6	1079	2	40	85.3659	5.70008e-05	45.3659
chr1	33838401	33838800	400	*	217	16	201	260	191	69	1080	6	7.37327	73.4615	8.08989e-52	66.0883
chr1	33838801	33839200	400	*	57	1	56	66	29	37	1081	3	1.75439	43.9394	6.33007e-09	42.185
chr1	33860401	33860800	400	*	120	12	108	186	115	71	1082	6	10	61.828	2.11964e-20	51.828
chr1	33866401	33866800	400	*	38	1	37	35	2	33	1083	1	2.63158	5.71429	0.202582	3.08271
chr1	33866801	33867200	400	*	76	21	55	71	68	3	1084	2	27.6316	95.7746	8.32654e-19	68.1431
chr1	33870801	33871200	400	*	57	1	56	47	0	47	1085	1	1.75439	0	0.295562	-1.75439
chr1	33871201	33871600	400	*	114	30	84	90	84	6	1086	2	26.3158	93.3333	1.59908e-23	67.0175
chr1	33878001	33878400	400	*	213	32	181	254	160	94	1087	3	15.0235	62.9921	2.14274e-26	47.9687
chr1	33883201	33883600	400	*	86	0	86	126	77	49	1088	3	0	61.1111	7.47837e-24	61.1111
chr1	33883601	33884000	400	*	116	2	114	173	78	95	1089	4	1.72414	45.0867	8.67595e-19	43.3626
chr1	33897201	33897600	400	*	153	73	80	133	130	3	1090	3	47.7124	97.7444	2.6253e-23	50.0319
chr1	33897601	33898000	400	*	107	32	75	97	51	46	1091	2	29.9065	52.5773	0.000537178	22.6708
chr1	33907601	33908000	400	*	367	3	364	428	11	417	1092	16	0.817439	2.57009	0.0400017	1.75265
chr1	33923601	33924000	400	*	71	23	48	94	91	3	1093	1	32.3944	96.8085	5.82974e-20	64.4141
chr1	33924001	33924400	400	*	71	0	71	95	10	85	1094	1	0	10.5263	0.00243785	10.5263
chr1	33928001	33928400	400	*	32	18	14	25	22	3	1095	1	56.25	88	0.00784121	31.75
chr1	33929601	33930000	400	*	171	40	131	107	98	9	1096	3	23.3918	91.5888	1.68508e-30	68.197
chr1	33930001	33930400	400	*	187	35	152	125	86	39	1097	3	18.7166	68.8	8.8885e-19	50.0834
chr1	33931201	33931600	400	*	175	34	141	172	83	89	1098	4	19.4286	48.2558	1.50176e-08	28.8272
chr1	33945601	33946000	400	*	397	24	373	464	247	217	1099	8	6.04534	53.2328	1.89409e-54	47.1874
chr1	33963201	33963600	400	*	24	1	23	18	2	16	1100	1	4.16667	11.1111	0.191436	6.94444
chr1	33965201	33965600	400	*	53	28	25	35	30	5	1101	1	52.8302	85.7143	0.000699457	32.8841
chr1	33965601	33966000	400	*	48	1	47	36	0	36	1102	1	2.08333	0	0.295562	-2.08333
chr1	33968401	33968800	400	*	113	68	45	112	110	2	1103	1	60.177	98.2143	1.31221e-13	38.0373
chr1	33968801	33969200	400	*	339	92	247	333	224	109	1104	3	27.1386	67.2673	2.71621e-25	40.1286
chr1	33970401	33970800	400	*	17	0	17	17	4	13	1105	1	0	23.5294	0.0404489	23.5294
chr1	33974001	33974400	400	*	27	7	20	23	23	0	1106	1	25.9259	100	1.94114e-08	74.0741
chr1	33974401	33974800	400	*	29	0	29	34	7	27	1107	1	0	20.5882	0.00553044	20.5882
chr1	34006001	34006400	400	*	321	3	318	378	14	364	1108	7	0.934579	3.7037	0.0103271	2.76912
chr1	34011201	34011600	400	*	44	6	38	33	1	32	1109	1	13.6364	3.0303	0.0850246	-10.6061
chr1	34011601	34012000	400	*	23	2	21	34	2	32	1110	1	8.69565	5.88235	0.295562	-2.8133
chr1	34024801	34025200	400	*	32	13	19	20	20	0	1111	1	40.625	100	3.10611e-06	59.375
chr1	34025201	34025600	400	*	33	0	33	20	4	16	1112	1	0	20	0.00719939	20
chr1	34032401	34032800	400	*	102	15	87	116	82	34	1113	5	14.7059	70.6897	5.17074e-17	55.9838
chr1	34032801	34033200	400	*	242	35	207	236	160	76	1114	8	14.4628	67.7966	2.28303e-33	53.3338
chr1	34043201	34043600	400	*	56	4	52	48	22	26	1115	2	7.14286	45.8333	4.48211e-06	38.6905
chr1	34068401	34068800	400	*	150	4	146	194	126	68	1116	4	2.66667	64.9485	6.41911e-37	62.2818
chr1	34068801	34069200	400	*	91	5	86	105	45	60	1117	2	5.49451	42.8571	6.81667e-10	37.3626
chr1	34076001	34076400	400	*	316	14	302	349	156	193	1118	6	4.43038	44.6991	8.20009e-36	40.2688
chr1	34077601	34078000	400	*	500	12	488	350	92	258	1119	10	2.4	26.2857	7.10561e-26	23.8857
chr1	34088401	34088800	400	*	117	39	78	139	88	51	1120	3	33.3333	63.3094	1.21342e-06	29.976
chr1	34089201	34089600	400	*	220	62	158	330	166	164	1121	4	28.1818	50.303	1.92644e-07	22.1212
chr1	34103601	34104000	400	*	15	2	13	29	4	25	1122	1	13.3333	13.7931	0.295562	0.45977
chr1	34109601	34110000	400	*	64	1	63	39	29	10	1123	1	1.5625	74.359	7.84883e-16	72.7965
chr1	34110001	34110400	400	*	128	4	124	70	31	39	1124	2	3.125	44.2857	1.01474e-12	41.1607
chr1	34113201	34113600	400	*	40	3	37	41	16	25	1125	2	7.5	39.0244	0.000613956	31.5244
chr1	34116401	34116800	400	*	85	2	83	79	32	47	1126	3	2.35294	40.5063	4.50075e-10	38.1534
chr1	34119201	34119600	400	*	112	28	84	106	73	33	1127	4	25	68.8679	8.84351e-11	43.8679
chr1	34121201	34121600	400	*	141	14	127	171	106	65	1128	6	9.92908	61.9883	3.60398e-22	52.0592
chr1	34121601	34122000	400	*	360	42	318	458	314	144	1129	7	11.6667	68.559	2.32973e-63	56.8923
chr1	34139601	34140000	400	*	48	1	47	45	22	23	1130	3	2.08333	48.8889	4.84261e-08	46.8056
chr1	34152001	34152400	400	*	142	22	120	181	118	63	1131	5	15.493	65.1934	1.12424e-19	49.7004
chr1	34152401	34152800	400	*	94	40	54	136	129	7	1132	3	42.5532	94.8529	5.06699e-19	52.2997
chr1	34177601	34178000	400	*	274	23	251	361	175	186	1133	6	8.39416	48.4765	3.88246e-29	40.0823
chr1	34178001	34178400	400	*	121	1	120	151	66	85	1134	7	0.826446	43.7086	4.14327e-19	42.8822
chr1	34179601	34180000	400	*	162	15	147	300	236	64	1135	8	9.25926	78.6667	2.84966e-49	69.4074
chr1	34188801	34189200	400	*	83	51	32	44	36	8	1136	2	61.4458	81.8182	0.0112688	20.3724
chr1	34189201	34189600	400	*	82	19	63	48	22	26	1137	2	23.1707	45.8333	0.00474897	22.6626
chr1	34192001	34192400	400	*	102	3	99	132	78	54	1138	3	2.94118	59.0909	1.11461e-21	56.1497
chr1	34198801	34199200	400	*	357	145	212	344	248	96	1139	8	40.6162	72.093	5.68644e-17	31.4768
chr1	34202401	34202800	400	*	84	16	68	83	35	48	1140	3	19.0476	42.1687	0.000681303	23.1211
chr1	34202801	34203200	400	*	146	10	136	143	112	31	1141	4	6.84932	78.3217	1.09669e-37	71.4724
chr1	34225201	34225600	400	*	285	122	163	305	230	75	1142	4	42.807	75.4098	1.17433e-15	32.6028
chr1	34236401	34236800	400	*	270	8	262	242	106	136	1143	4	2.96296	43.8017	5.52204e-31	40.8387
chr1	34236801	34237200	400	*	130	9	121	113	41	72	1144	2	6.92308	36.2832	9.18933e-09	29.3601
chr1	34237601	34238000	400	*	18	6	12	16	11	5	1145	1	33.3333	68.75	0.0336551	35.4167
chr1	34239601	34240000	400	*	131	55	76	108	107	1	1146	4	41.9847	99.0741	1.49025e-24	57.0893
chr1	34240001	34240400	400	*	179	46	133	152	74	78	1147	5	25.6983	48.6842	1.18361e-05	22.9859
chr1	34251201	34251600	400	*	192	24	168	230	163	67	1148	8	12.5	70.8696	9.26416e-35	58.3696
chr1	34252801	34253200	400	*	168	41	127	307	254	53	1149	8	24.4048	82.7362	8.90874e-36	58.3314
chr1	34255601	34256000	400	*	363	80	283	305	149	156	1150	6	22.0386	48.8525	4.79432e-13	26.8139
chr1	34257601	34258000	400	*	28	15	13	53	49	4	1151	1	53.5714	92.4528	5.176e-05	38.8814
chr1	34258001	34258400	400	*	28	0	28	53	1	52	1152	1	0	1.88679	0.295562	1.88679
chr1	34263201	34263600	400	*	135	54	81	160	127	33	1153	5	40	79.375	4.60589e-12	39.375
chr1	34276001	34276400	400	*	249	106	143	284	200	84	1154	5	42.5703	70.4225	1.11184e-10	27.8523
chr1	34289201	34289600	400	*	43	3	40	27	10	17	1155	1	6.97674	37.037	0.00151607	30.0603
chr1	34291601	34292000	400	*	875	374	501	799	605	194	1156	18	42.7429	75.7196	2.17065e-42	32.9768
chr1	34297201	34297600	400	*	107	24	83	120	84	36	1157	5	22.4299	70	7.71005e-13	47.5701
chr1	34301601	34302000	400	*	194	38	156	147	90	57	1158	4	19.5876	61.2245	6.60645e-15	41.6369
chr1	34302001	34302400	400	*	70	3	67	39	13	26	1159	1	4.28571	33.3333	4.53104e-05	29.0476
chr1	34302401	34302800	400	*	94	28	66	63	56	7	1160	2	29.7872	88.8889	1.16402e-13	59.1017
chr1	34302801	34303200	400	*	92	8	84	69	32	37	1161	2	8.69565	46.3768	5.95354e-08	37.6812
chr1	34303201	34303600	400	*	47	15	32	38	33	5	1162	1	31.9149	86.8421	2.02304e-07	54.9272
chr1	34377601	34378000	400	*	81	22	59	180	137	43	1163	4	27.1605	76.1111	1.8187e-13	48.9506
chr1	34379201	34379600	400	*	19	2	17	19	14	5	1164	1	10.5263	73.6842	9.97253e-05	63.1579
chr1	34388001	34388400	400	*	85	14	71	83	37	46	1165	2	16.4706	44.5783	5.36114e-05	28.1077
chr1	34388401	34388800	400	*	28	18	10	29	26	3	1166	1	64.2857	89.6552	0.0124644	25.3695
chr1	34411201	34411600	400	*	142	27	115	145	67	78	1167	2	19.0141	46.2069	5.88579e-07	27.1928
chr1	34418001	34418400	400	*	16	2	14	26	5	21	1168	1	12.5	19.2308	0.227488	6.73077
chr1	34432801	34433200	400	*	171	8	163	266	39	227	1169	8	4.67836	14.6617	0.000400486	9.98329
chr1	34433201	34433600	400	*	137	0	137	96	26	70	1170	4	0	27.0833	1.10565e-11	27.0833
chr1	34434001	34434400	400	*	510	7	503	418	136	282	1171	7	1.37255	32.5359	3.97345e-43	31.1633
chr1	34434401	34434800	400	*	59	4	55	64	33	31	1172	1	6.77966	51.5625	2.75729e-08	44.7828
chr1	34434801	34435200	400	*	273	5	268	246	6	240	1173	8	1.8315	2.43902	0.249214	0.607523
chr1	34435201	34435600	400	*	108	10	98	123	87	36	1174	2	9.25926	70.7317	1.93037e-22	61.4724
chr1	34435601	34436000	400	*	105	2	103	122	31	91	1175	2	1.90476	25.4098	7.66863e-08	23.5051
chr1	34439201	34439600	400	*	66	0	66	105	0	105	1176	5	0	0	0.295562	0
chr1	34439601	34440000	400	*	318	5	313	519	10	509	1177	15	1.57233	1.92678	0.258452	0.354455
chr1	34460001	34460400	400	*	316	9	307	265	23	242	1178	9	2.8481	8.67925	0.00139832	5.83114
chr1	34460401	34460800	400	*	79	1	78	69	5	64	1179	2	1.26582	7.24638	0.0385839	5.98055
chr1	34473601	34474000	400	*	17	4	13	21	7	14	1180	1	23.5294	33.3333	0.23669	9.80392
chr1	34496401	34496800	400	*	104	26	78	78	40	38	1181	3	25	51.2821	0.000173294	26.2821
chr1	34496801	34497200	400	*	60	17	43	51	50	1	1182	2	28.3333	98.0392	1.74355e-15	69.7059
chr1	34498401	34498800	400	*	130	7	123	170	120	50	1183	5	5.38462	70.5882	9.18332e-33	65.2036
chr1	34520001	34520400	400	*	21	10	11	26	23	3	1184	1	47.619	88.4615	0.00170318	40.8425
chr1	34520401	34520800	400	*	21	0	21	23	2	21	1185	1	0	8.69565	0.168888	8.69565
chr1	34536401	34536800	400	*	75	3	72	100	36	64	1186	3	4	36	8.6004e-08	32
chr1	34554401	34554800	400	*	68	16	52	50	36	14	1187	4	23.5294	72	1.68263e-07	48.4706
chr1	34579201	34579600	400	*	196	1	195	269	3	266	1188	7	0.510204	1.11524	0.213382	0.605038
chr1	34584401	34584800	400	*	82	6	76	106	45	61	1189	4	7.31707	42.4528	2.01956e-08	35.1358
chr1	34604801	34605200	400	*	31	0	31	25	0	25	1190	1	0	0	0.295562	0
chr1	34605201	34605600	400	*	93	43	50	79	62	17	1191	3	46.2366	78.481	1.14746e-05	32.2445
chr1	34666401	34666800	400	*	177	15	162	184	95	89	1192	4	8.47458	51.6304	6.89966e-20	43.1559
chr1	34666801	34667200	400	*	146	13	133	145	108	37	1193	4	8.90411	74.4828	1.05857e-31	65.5786
chr1	34678001	34678400	400	*	96	1	95	80	5	75	1194	3	1.04167	6.25	0.0369966	5.20833
chr1	34678401	34678800	400	*	216	9	207	243	82	161	1195	7	4.16667	33.7449	1.15978e-16	29.5782
chr1	34678801	34679200	400	*	160	8	152	229	38	191	1196	4	5	16.5939	0.000199572	11.5939
chr1	34686401	34686800	400	*	31	4	27	13	12	1	1197	1	12.9032	92.3077	6.81768e-07	79.4045
chr1	34718801	34719200	400	*	144	45	99	139	93	46	1198	3	31.25	66.9065	1.81972e-09	35.6565
chr1	34721601	34722000	400	*	129	23	106	210	168	42	1199	6	17.8295	80	8.65121e-30	62.1705
chr1	34722001	34722400	400	*	44	8	36	54	30	24	1200	2	18.1818	55.5556	9.29958e-05	37.3737
chr1	34722801	34723200	400	*	110	2	108	71	33	38	1201	4	1.81818	46.4789	5.24458e-14	44.6607
chr1	34749201	34749600	400	*	31	0	31	31	9	22	1202	1	0	29.0323	0.000955366	29.0323
chr1	34750801	34751200	400	*	14	2	12	20	1	19	1203	1	14.2857	5	0.187906	-9.28571
chr1	34764801	34765200	400	*	25	0	25	25	23	2	1204	1	0	92	6.32973e-12	92
chr1	34765201	34765600	400	*	46	5	41	46	20	26	1205	2	10.8696	43.4783	0.000407911	32.6087
chr1	34766001	34766400	400	*	82	4	78	82	58	24	1206	4	4.87805	70.7317	2.2785e-19	65.8537
chr1	34766401	34766800	400	*	82	17	65	82	51	31	1207	4	20.7317	62.1951	8.08054e-08	41.4634
chr1	34777601	34778000	400	*	76	21	55	72	35	37	1208	3	27.6316	48.6111	0.00486302	20.9795
chr1	34778001	34778400	400	*	54	7	47	42	21	21	1209	2	12.963	50	5.54276e-05	37.037
chr1	34806801	34807200	400	*	91	13	78	124	65	59	1210	4	14.2857	52.4194	4.51649e-09	38.1336
chr1	34807201	34807600	400	*	16	1	15	25	18	7	1211	1	6.25	72	3.35517e-05	65.75
chr1	34842401	34842800	400	*	105	5	100	142	2	140	1212	7	4.7619	1.40845	0.0535553	-3.35345
chr1	34849601	34850000	400	*	14	0	14	20	0	20	1213	1	0	0	0.295562	0
chr1	34850001	34850400	400	*	55	2	53	36	2	34	1214	2	3.63636	5.55556	0.214771	1.91919
chr1	34850801	34851200	400	*	22	0	22	20	4	16	1215	1	0	20	0.0179233	20
chr1	34862001	34862400	400	*	152	13	139	169	108	61	1216	4	8.55263	63.9053	5.26558e-26	55.3527
chr1	34864801	34865200	400	*	110	18	92	108	35	73	1217	2	16.3636	32.4074	0.00322742	16.0438
chr1	34865201	34865600	400	*	219	34	185	219	164	55	1218	4	15.5251	74.8858	8.25465e-37	59.3607
chr1	34866001	34866400	400	*	14	1	13	17	7	10	1219	1	7.14286	41.1765	0.0187403	34.0336
chr1	34868401	34868800	400	*	90	27	63	87	46	41	1220	3	30	52.8736	0.00110374	22.8736
chr1	34877201	34877600	400	*	30	1	29	22	20	2	1221	1	3.33333	90.9091	3.84634e-11	87.5758
chr1	34928801	34929200	400	*	323	96	227	303	231	72	1222	11	29.7214	76.2376	1.37578e-31	46.5163
chr1	34929601	34930000	400	*	15	4	11	29	22	7	1223	1	26.6667	75.8621	0.00145043	49.1954
chr1	34930001	34930400	400	*	17	0	17	30	7	23	1224	1	0	23.3333	0.0160764	23.3333
chr1	34942801	34943200	400	*	17	4	13	17	5	12	1225	1	23.5294	29.4118	0.295562	5.88235
chr1	34982801	34983200	400	*	34	0	34	28	3	25	1226	1	0	10.7143	0.03448	10.7143
chr1	34983201	34983600	400	*	34	7	27	32	26	6	1227	1	20.5882	81.25	9.64404e-07	60.6618
chr1	34988001	34988400	400	*	498	172	326	580	416	164	1228	8	34.5382	71.7241	5.06532e-34	37.186
chr1	35068401	35068800	400	*	66	17	49	48	25	23	1229	2	25.7576	52.0833	0.00263027	26.3258
chr1	35120401	35120800	400	*	68	18	50	56	27	29	1230	2	26.4706	48.2143	0.00658003	21.7437
chr1	35120801	35121200	400	*	34	7	27	26	24	2	1231	1	20.5882	92.3077	1.34941e-08	71.7195
chr1	35134801	35135200	400	*	25	0	25	13	0	13	1232	1	0	0	0.295562	0
chr1	35135201	35135600	400	*	25	13	12	17	12	5	1233	1	52	70.5882	0.122011	18.5882
chr1	35206801	35207200	400	*	54	14	40	36	36	0	1234	2	25.9259	100	1.01002e-13	74.0741
chr1	35207201	35207600	400	*	27	0	27	18	0	18	1235	1	0	0	0.295562	0
chr1	35208001	35208400	400	*	110	27	83	70	39	31	1236	2	24.5455	55.7143	1.91699e-05	31.1688
chr1	35210801	35211200	400	*	156	52	104	192	137	55	1237	4	33.3333	71.3542	1.46173e-12	38.0208
chr1	35239601	35240000	400	*	150	35	115	95	72	23	1238	5	23.3333	75.7895	6.25198e-16	52.4561
chr1	35260801	35261200	400	*	71	15	56	103	51	52	1239	3	21.1268	49.5146	7.67044e-05	28.3878
chr1	35271601	35272000	400	*	204	29	175	164	39	125	1240	3	14.2157	23.7805	0.00929954	9.5648
chr1	35352801	35353200	400	*	50	19	31	63	48	15	1241	1	38	76.1905	2.85737e-05	38.1905
chr1	35353201	35353600	400	*	97	13	84	91	44	47	1242	2	13.4021	48.3516	1.60184e-07	34.9496
chr1	35393601	35394000	400	*	53	5	48	32	11	21	1243	2	9.43396	34.375	0.00377028	24.941
chr1	35424801	35425200	400	*	152	24	128	79	64	15	1244	3	15.7895	81.0127	3.23993e-22	65.2232
chr1	35425201	35425600	400	*	61	8	53	40	14	26	1245	1	13.1148	35	0.00584882	21.8852
chr1	35428801	35429200	400	*	52	11	41	57	55	2	1246	2	21.1538	96.4912	4.24972e-17	75.3374
chr1	35429201	35429600	400	*	26	1	25	28	2	26	1247	1	3.84615	7.14286	0.295562	3.2967
chr1	35430401	35430800	400	*	40	12	28	27	17	10	1248	1	30	62.963	0.00517557	32.963
chr1	35473201	35473600	400	*	227	81	146	433	329	104	1249	6	35.6828	75.9815	1.73092e-23	40.2987
chr1	35500001	35500400	400	*	81	10	71	80	29	51	1250	2	12.3457	36.25	0.000229004	23.9043
chr1	35604401	35604800	400	*	156	19	137	137	80	57	1251	3	12.1795	58.3942	5.5866e-17	46.2147
chr1	35608001	35608400	400	*	35	6	29	16	9	7	1252	1	17.1429	56.25	0.00348934	39.1071
chr1	35624001	35624400	400	*	38	11	27	37	18	19	1253	2	28.9474	48.6486	0.0393677	19.7013
chr1	35683601	35684000	400	*	147	27	120	112	73	39	1254	3	18.3673	65.1786	2.5128e-14	46.8112
chr1	35687201	35687600	400	*	154	39	115	177	132	45	1255	6	25.3247	74.5763	2.28437e-19	49.2516
chr1	35687601	35688000	400	*	79	6	73	69	41	28	1256	2	7.59494	59.4203	7.23667e-12	51.8254
chr1	35695201	35695600	400	*	52	9	43	60	31	29	1257	2	17.3077	51.6667	8.98849e-05	34.359
chr1	35725201	35725600	400	*	216	36	180	215	132	83	1258	6	16.6667	61.3953	9.14434e-22	44.7287
chr1	35730801	35731200	400	*	25	4	21	17	15	2	1259	1	16	88.2353	2.77969e-06	72.2353
chr1	35731201	35731600	400	*	48	12	36	36	20	16	1260	2	25	55.5556	0.002874	30.5556
chr1	35742401	35742800	400	*	44	2	42	42	15	27	1261	2	4.54545	35.7143	0.000157205	31.1688
chr1	35749201	35749600	400	*	175	18	157	197	144	53	1262	6	10.2857	73.0964	2.46492e-36	62.8107
chr1	35786401	35786800	400	*	134	50	84	103	47	56	1263	2	37.3134	45.6311	0.0858628	8.31764
chr1	35810801	35811200	400	*	26	0	26	26	1	25	1264	1	0	3.84615	0.295562	3.84615
chr1	35850801	35851200	400	*	267	5	262	264	154	110	1265	3	1.87266	58.3333	3.31906e-52	56.4607
chr1	35858001	35858400	400	*	406	24	382	267	102	165	1266	4	5.91133	38.2022	2.49692e-25	32.2909
chr1	35858401	35858800	400	*	32	0	32	31	25	6	1267	1	0	80.6452	3.51722e-12	80.6452
chr1	35864401	35864800	400	*	106	5	101	81	69	12	1268	3	4.71698	85.1852	1.79564e-31	80.4682
chr1	35864801	35865200	400	*	37	0	37	27	0	27	1269	1	0	0	0.295562	0
chr1	35866401	35866800	400	*	229	16	213	184	117	67	1270	4	6.9869	63.587	8.38517e-36	56.6001
chr1	35866801	35867200	400	*	58	1	57	45	36	9	1271	1	1.72414	80	7.38009e-18	78.2759
chr1	35953601	35954000	400	*	77	21	56	59	25	34	1272	2	27.2727	42.3729	0.0284952	15.1002
chr1	35954001	35954400	400	*	55	4	51	44	21	23	1273	2	7.27273	47.7273	3.01054e-06	40.4545
chr1	35955601	35956000	400	*	177	49	128	169	104	65	1274	3	27.6836	61.5385	2.33874e-10	33.8548
chr1	35973601	35974000	400	*	46	2	44	36	7	29	1275	1	4.34783	19.4444	0.0159697	15.0966
chr1	35974001	35974400	400	*	370	32	338	435	287	148	1276	11	8.64865	65.977	1.93123e-66	57.3284
chr1	35975201	35975600	400	*	95	36	59	72	62	10	1277	2	37.8947	86.1111	2.20815e-10	48.2164
chr1	35975601	35976000	400	*	48	0	48	34	0	34	1278	1	0	0	0.295562	0
chr1	35987201	35987600	400	*	23	1	22	22	4	18	1279	1	4.34783	18.1818	0.0706988	13.834
chr1	35991201	35991600	400	*	139	44	95	117	56	61	1280	4	31.6547	47.8632	0.00448834	16.2086
chr1	36001201	36001600	400	*	133	6	127	130	67	63	1281	2	4.51128	51.5385	1.08436e-18	47.0272
chr1	36008401	36008800	400	*	72	5	67	61	43	18	1282	3	6.94444	70.4918	6.91748e-15	63.5474
chr1	36014001	36014400	400	*	160	3	157	152	9	143	1283	4	1.875	5.92105	0.031819	4.04605
chr1	36018001	36018400	400	*	81	6	75	59	41	18	1284	2	7.40741	69.4915	9.53589e-15	62.0841
chr1	36018401	36018800	400	*	40	0	40	29	0	29	1285	1	0	0	0.295562	0
chr1	36024801	36025200	400	*	282	94	188	235	192	43	1286	5	33.3333	81.7021	8.5463e-29	48.3688
chr1	36025201	36025600	400	*	260	32	228	203	83	120	1287	4	12.3077	40.8867	1.94465e-12	28.579
chr1	36028401	36028800	400	*	31	0	31	15	1	14	1288	1	0	6.66667	0.117801	6.66667
chr1	36030401	36030800	400	*	20	0	20	23	8	15	1289	1	0	34.7826	0.001971	34.7826
chr1	36060401	36060800	400	*	40	3	37	50	3	47	1290	2	7.5	6	0.295562	-1.5
chr1	36064801	36065200	400	*	47	4	43	37	1	36	1291	2	8.51064	2.7027	0.134721	-5.80794
chr1	36065201	36065600	400	*	110	2	108	81	6	75	1292	5	1.81818	7.40741	0.0294134	5.58923
chr1	36065601	36066000	400	*	42	0	42	28	3	25	1293	2	0	10.7143	0.0243419	10.7143
chr1	36068001	36068400	400	*	16	0	16	16	3	13	1294	1	0	18.75	0.0842078	18.75
chr1	36068401	36068800	400	*	112	1	111	141	5	136	1295	7	0.892857	3.5461	0.0862204	2.65324
chr1	36068801	36069200	400	*	475	4	471	609	10	599	1296	26	0.842105	1.64204	0.105488	0.799931
chr1	36069601	36070000	400	*	128	1	127	180	12	168	1297	5	0.78125	6.66667	0.00444108	5.88542
chr1	36073601	36074000	400	*	105	5	100	107	60	47	1298	3	4.7619	56.0748	3.71623e-17	51.3129
chr1	36074801	36075200	400	*	128	17	111	97	73	24	1299	4	13.2812	75.2577	1.88719e-21	61.9765
chr1	36081201	36081600	400	*	124	27	97	156	70	86	1300	4	21.7742	44.8718	2.9741e-05	23.0976
chr1	36083201	36083600	400	*	25	7	18	36	33	3	1301	1	28	91.6667	2.11546e-07	63.6667
chr1	36083601	36084000	400	*	25	2	23	35	2	33	1302	1	8	5.71429	0.295562	-2.28571
chr1	36103601	36104000	400	*	14	0	14	11	6	5	1303	1	0	54.5455	0.00123801	54.5455
chr1	36106001	36106400	400	*	22	3	19	31	29	2	1304	1	13.6364	93.5484	2.04035e-09	79.912
chr1	36106401	36106800	400	*	44	7	37	60	30	30	1305	2	15.9091	50	0.000198644	34.0909
chr1	36113601	36114000	400	*	76	6	70	45	23	22	1306	2	7.89474	51.1111	1.7886e-07	43.2164
chr1	36115601	36116000	400	*	265	13	252	259	196	63	1307	5	4.90566	75.6757	8.00575e-68	70.77
chr1	36120401	36120800	400	*	190	29	161	152	89	63	1308	3	15.2632	58.5526	5.90491e-17	43.2895
chr1	36125201	36125600	400	*	90	29	61	99	59	40	1309	3	32.2222	59.596	0.000129044	27.3737
chr1	36128801	36129200	400	*	50	6	44	32	16	16	1310	2	12	50	0.000136449	38
chr1	36131201	36131600	400	*	14	6	8	20	15	5	1311	1	42.8571	75	0.0321344	32.1429
chr1	36140001	36140400	400	*	100	52	48	155	149	6	1312	5	52	96.129	3.32468e-17	44.129
chr1	36140401	36140800	400	*	20	1	19	31	1	30	1313	1	5	3.22581	0.295562	-1.77419
chr1	36178401	36178800	400	*	418	88	330	319	233	86	1314	6	21.0526	73.0408	1.33347e-45	51.9881
chr1	36211201	36211600	400	*	28	4	24	24	2	22	1315	1	14.2857	8.33333	0.222934	-5.95238
chr1	36228401	36228800	400	*	23	4	19	25	8	17	1316	1	17.3913	32	0.117195	14.6087
chr1	36230001	36230400	400	*	75	26	49	47	31	16	1317	3	34.6667	65.9574	0.0004296	31.2908
chr1	36233201	36233600	400	*	176	51	125	160	95	65	1318	3	28.9773	59.375	2.2519e-08	30.3977
chr1	36242001	36242400	400	*	688	11	677	659	489	170	1319	17	1.59884	74.2033	8.46026e-196	72.6045
chr1	36244001	36244400	400	*	376	6	370	387	7	380	1320	9	1.59574	1.80879	0.295562	0.213041
chr1	36246801	36247200	400	*	208	1	207	145	40	105	1321	2	0.480769	27.5862	4.10898e-16	27.1054
chr1	36253601	36254000	400	*	16	7	9	11	11	0	1322	1	43.75	100	0.00142137	56.25
chr1	36254001	36254400	400	*	16	0	16	12	1	11	1323	1	0	8.33333	0.150634	8.33333
chr1	36254801	36255200	400	*	40	3	37	52	22	30	1324	2	7.5	42.3077	0.000144763	34.8077
chr1	36255201	36255600	400	*	40	10	30	52	42	10	1325	2	25	80.7692	6.28698e-08	55.7692
chr1	36264001	36264400	400	*	36	1	35	20	2	18	1326	1	2.77778	10	0.105063	7.22222
chr1	36264401	36264800	400	*	72	10	62	38	35	3	1327	2	13.8889	92.1053	4.64852e-16	78.2164
chr1	36270801	36271200	400	*	141	43	98	214	132	82	1328	6	30.4965	61.6822	6.67564e-09	31.1858
chr1	36273201	36273600	400	*	362	43	319	653	491	162	1329	10	11.8785	75.1914	2.35758e-88	63.313
chr1	36274401	36274800	400	*	52	7	45	60	34	26	1330	2	13.4615	56.6667	1.2105e-06	43.2051
chr1	36282001	36282400	400	*	270	46	224	274	212	62	1331	10	17.037	77.3723	7.46297e-47	60.3352
chr1	36291201	36291600	400	*	286	49	237	418	330	88	1332	7	17.1329	78.9474	4.82677e-61	61.8145
chr1	36292001	36292400	400	*	23	2	21	17	5	12	1333	1	8.69565	29.4118	0.0444133	20.7161
chr1	36298801	36299200	400	*	244	48	196	271	135	136	1334	4	19.6721	49.8155	8.67499e-13	30.1434
chr1	36303201	36303600	400	*	50	0	50	65	4	61	1335	2	0	6.15385	0.050869	6.15385
chr1	36308401	36308800	400	*	19	1	18	25	4	21	1336	1	5.26316	16	0.132187	10.7368
chr1	36308801	36309200	400	*	64	4	60	81	41	40	1337	2	6.25	50.6173	2.15016e-09	44.3673
chr1	36309201	36309600	400	*	62	4	58	76	24	52	1338	2	6.45161	31.5789	0.000122991	25.1273
chr1	36313201	36313600	400	*	37	16	21	11	7	4	1339	1	43.2432	63.6364	0.112597	20.3931
chr1	36313601	36314000	400	*	24	5	19	30	23	7	1340	1	20.8333	76.6667	4.74899e-05	55.8333
chr1	36314401	36314800	400	*	92	3	89	107	16	91	1341	2	3.26087	14.9533	0.00299263	11.6924
chr1	36314801	36315200	400	*	123	3	120	148	11	137	1342	3	2.43902	7.43243	0.0380449	4.99341
chr1	36315201	36315600	400	*	117	7	110	127	28	99	1343	4	5.98291	22.0472	0.000206241	16.0643
chr1	36319201	36319600	400	*	53	17	36	81	45	36	1344	3	32.0755	55.5556	0.00379446	23.4801
chr1	36319601	36320000	400	*	46	21	25	93	65	28	1345	3	45.6522	69.8925	0.004022	24.2403
chr1	36320001	36320400	400	*	28	11	17	40	38	2	1346	1	39.2857	95	3.65044e-07	55.7143
chr1	36320401	36320800	400	*	28	3	25	40	2	38	1347	1	10.7143	5	0.140508	-5.71429
chr1	36368401	36368800	400	*	19	1	18	22	1	21	1348	1	5.26316	4.54545	0.295562	-0.717703
chr1	36368801	36369200	400	*	40	2	38	44	2	42	1349	2	5	4.54545	0.295562	-0.454545
chr1	36369201	36369600	400	*	206	9	197	336	7	329	1350	9	4.36893	2.08333	0.071525	-2.2856
chr1	36370001	36370400	400	*	16	0	16	21	1	20	1351	1	0	4.7619	0.295562	4.7619
chr1	36370401	36370800	400	*	43	11	32	48	37	11	1352	2	25.5814	77.0833	6.63577e-07	51.5019
chr1	36374801	36375200	400	*	105	23	82	138	65	73	1353	4	21.9048	47.1014	2.92268e-05	25.1967
chr1	36378001	36378400	400	*	21	2	19	18	17	1	1354	1	9.52381	94.4444	4.53838e-08	84.9206
chr1	36378401	36378800	400	*	42	5	37	36	30	6	1355	2	11.9048	83.3333	1.1105e-10	71.4286
chr1	36404401	36404800	400	*	87	9	78	55	26	29	1356	3	10.3448	47.2727	1.17285e-06	36.9279
chr1	36408801	36409200	400	*	172	34	138	186	125	61	1357	8	19.7674	67.2043	1.43416e-19	47.4369
chr1	36409201	36409600	400	*	84	11	73	82	41	41	1358	4	13.0952	50	2.20235e-07	36.9048
chr1	36416801	36417200	400	*	199	22	177	271	186	85	1359	9	11.0553	68.6347	1.49224e-37	57.5794
chr1	36420401	36420800	400	*	27	0	27	39	2	37	1360	1	0	5.12821	0.17399	5.12821
chr1	36420801	36421200	400	*	29	19	10	39	37	2	1361	1	65.5172	94.8718	0.0013095	29.3546
chr1	36421601	36422000	400	*	102	44	58	114	76	38	1362	3	43.1373	66.6667	0.000308118	23.5294
chr1	36427601	36428000	400	*	165	60	105	214	166	48	1363	4	36.3636	77.5701	6.22113e-16	41.2065
chr1	36444401	36444800	400	*	130	6	124	154	9	145	1364	4	4.61538	5.84416	0.257742	1.22877
chr1	36444801	36445200	400	*	62	2	60	112	9	103	1365	3	3.22581	8.03571	0.119666	4.80991
chr1	36450401	36450800	400	*	63	9	54	71	40	31	1366	3	14.2857	56.338	2.55095e-07	42.0523
chr1	36454001	36454400	400	*	74	20	54	71	70	1	1367	1	27.027	98.5915	2.46903e-21	71.5645
chr1	36454401	36454800	400	*	74	1	73	73	7	66	1368	1	1.35135	9.58904	0.0140523	8.23769
chr1	36457201	36457600	400	*	61	8	53	37	33	4	1369	2	13.1148	89.1892	3.94695e-14	76.0744
chr1	36457601	36458000	400	*	25	0	25	19	0	19	1370	1	0	0	0.295562	0
chr1	36464401	36464800	400	*	100	5	95	104	63	41	1371	4	5	60.5769	2.80765e-18	55.5769
chr1	36471201	36471600	400	*	140	3	137	154	9	145	1372	5	2.14286	5.84416	0.0551894	3.7013
chr1	36472801	36473200	400	*	191	60	131	260	179	81	1373	8	31.4136	68.8462	3.89452e-15	37.4325
chr1	36492401	36492800	400	*	26	1	25	46	14	32	1374	2	3.84615	30.4348	0.00320238	26.5886
chr1	36499201	36499600	400	*	93	26	67	135	107	28	1375	6	27.957	79.2593	1.46209e-14	51.3023
chr1	36500001	36500400	400	*	385	79	306	439	308	131	1376	11	20.5195	70.1595	8.99676e-47	49.64
chr1	36505601	36506000	400	*	84	11	73	72	48	24	1377	3	13.0952	66.6667	3.63451e-12	53.5714
chr1	36506001	36506400	400	*	18	0	18	28	0	28	1378	1	0	0	0.295562	0
chr1	36506401	36506800	400	*	201	44	157	250	169	81	1379	8	21.8905	67.6	2.15784e-22	45.7095
chr1	36506801	36507200	400	*	26	6	20	34	24	10	1380	1	23.0769	70.5882	0.000292239	47.5113
chr1	36507201	36507600	400	*	92	10	82	109	57	52	1381	4	10.8696	52.2936	2.57782e-10	41.424
chr1	36511601	36512000	400	*	381	13	368	693	21	672	1382	16	3.41207	3.0303	0.236183	-0.38177
chr1	36512001	36512400	400	*	122	7	115	179	13	166	1383	7	5.7377	7.26257	0.214664	1.52486
chr1	36512801	36513200	400	*	24	0	24	52	1	51	1384	1	0	1.92308	0.295562	1.92308
chr1	36525201	36525600	400	*	14	1	13	17	8	9	1385	1	7.14286	47.0588	0.00891202	39.916
chr1	36530401	36530800	400	*	25	5	20	38	16	22	1386	1	20	42.1053	0.0400204	22.1053
chr1	36530801	36531200	400	*	41	11	30	51	33	18	1387	3	26.8293	64.7059	0.000189704	37.8766
chr1	36531201	36531600	400	*	156	63	93	206	128	78	1388	3	40.3846	62.1359	2.91537e-05	21.7513
chr1	36532801	36533200	400	*	284	81	203	201	181	20	1389	4	28.5211	90.0498	7.38327e-44	61.5286
chr1	36533201	36533600	400	*	232	46	186	159	89	70	1390	3	19.8276	55.9748	2.40509e-13	36.1473
chr1	36533601	36534000	400	*	21	0	21	18	2	16	1391	1	0	11.1111	0.0775479	11.1111
chr1	36534801	36535200	400	*	68	15	53	60	32	28	1392	2	22.0588	53.3333	0.000218663	31.2745
chr1	36540801	36541200	400	*	331	97	234	268	216	52	1393	6	29.3051	80.597	1.12788e-36	51.2919
chr1	36541201	36541600	400	*	69	1	68	55	4	51	1394	1	1.44928	7.27273	0.064698	5.82345
chr1	36542401	36542800	400	*	14	5	9	33	2	31	1395	1	35.7143	6.06061	0.00797941	-29.6537
chr1	36542801	36543200	400	*	15	1	14	28	24	4	1396	1	6.66667	85.7143	3.61335e-07	79.0476
chr1	36546401	36546800	400	*	33	2	31	34	3	31	1397	1	6.06061	8.82353	0.295562	2.76292
chr1	36546801	36547200	400	*	198	5	193	324	21	303	1398	7	2.52525	6.48148	0.0244616	3.95623
chr1	36549601	36550000	400	*	25	4	21	42	33	9	1399	2	16	78.5714	4.60675e-07	62.5714
chr1	36550801	36551200	400	*	50	8	42	39	38	1	1400	1	16	97.4359	1.05101e-15	81.4359
chr1	36551201	36551600	400	*	103	12	91	79	36	43	1401	2	11.6505	45.5696	3.0669e-07	33.9191
chr1	36556001	36556400	400	*	18	1	17	20	2	18	1402	1	5.55556	10	0.295562	4.44444
chr1	36556401	36556800	400	*	225	3	222	233	15	218	1403	8	1.33333	6.43777	0.00300151	5.10443
chr1	36556801	36557200	400	*	389	4	385	417	20	397	1404	11	1.02828	4.79616	0.000744576	3.76789
chr1	36557201	36557600	400	*	483	8	475	604	26	578	1405	12	1.65631	4.30464	0.00598186	2.64832
chr1	36557601	36558000	400	*	63	2	61	72	2	70	1406	3	3.1746	2.77778	0.295562	-0.396825
chr1	36558001	36558400	400	*	329	5	324	538	16	522	1407	17	1.51976	2.97398	0.0938075	1.45422
chr1	36569601	36570000	400	*	148	4	144	253	175	78	1408	4	2.7027	69.17	4.01965e-44	66.4673
chr1	36573201	36573600	400	*	36	3	33	20	10	10	1409	1	8.33333	50	0.000380383	41.6667
chr1	36585601	36586000	400	*	151	33	118	194	120	74	1410	7	21.8543	61.8557	7.64507e-14	40.0014
chr1	36603601	36604000	400	*	160	25	135	197	91	106	1411	2	15.625	46.1929	4.92789e-10	30.5679
chr1	36606801	36607200	400	*	84	30	54	74	72	2	1412	4	35.7143	97.2973	1.07042e-17	61.583
chr1	36607201	36607600	400	*	36	6	30	35	12	23	1413	1	16.6667	34.2857	0.0421686	17.619
chr1	36611601	36612000	400	*	134	15	119	253	197	56	1414	8	11.194	77.8656	7.00121e-38	66.6716
chr1	36638001	36638400	400	*	28	1	27	25	2	23	1415	1	3.57143	8	0.200267	4.42857
chr1	36638401	36638800	400	*	36	8	28	31	23	8	1416	1	22.2222	74.1935	1.52597e-05	51.9713
chr1	36656401	36656800	400	*	159	42	117	133	121	12	1417	3	26.4151	90.9774	1.99355e-30	64.5623
chr1	36656801	36657200	400	*	54	0	54	45	3	42	1418	1	0	6.66667	0.0359211	6.66667
chr1	36691201	36691600	400	*	136	7	129	170	4	166	1419	6	5.14706	2.35294	0.0843715	-2.79412
chr1	36694001	36694400	400	*	104	14	90	105	44	61	1420	4	13.4615	41.9048	3.40112e-06	28.4432
chr1	36694401	36694800	400	*	45	8	37	41	29	12	1421	2	17.7778	70.7317	6.34686e-07	52.9539
chr1	36694801	36695200	400	*	500	86	414	647	455	192	1422	8	17.2	70.3246	5.31099e-74	53.1246
chr1	36697601	36698000	400	*	26	1	25	19	0	19	1423	1	3.84615	0	0.295562	-3.84615
chr1	36698001	36698400	400	*	26	11	15	18	18	0	1424	1	42.3077	100	2.64681e-05	57.6923
chr1	36701601	36702000	400	*	92	34	58	198	155	43	1425	5	36.9565	78.2828	1.42885e-11	41.3263
chr1	36702001	36702400	400	*	316	100	216	244	176	68	1426	8	31.6456	72.1311	2.1515e-21	40.4856
chr1	36704401	36704800	400	*	32	4	28	27	5	22	1427	1	12.5	18.5185	0.236033	6.01852
chr1	36704801	36705200	400	*	71	13	58	62	49	13	1428	2	18.3099	79.0323	1.20124e-12	60.7224
chr1	36709601	36710000	400	*	44	1	43	40	0	40	1429	2	2.27273	0	0.295562	-2.27273
chr1	36721601	36722000	400	*	307	142	165	458	361	97	1430	6	46.2541	78.821	5.73005e-20	32.5669
chr1	36754401	36754800	400	*	175	49	126	225	144	81	1431	6	28	64	1.13398e-12	36
chr1	36758001	36758400	400	*	138	15	123	136	77	59	1432	6	10.8696	56.6176	4.44165e-16	45.7481
chr1	36761601	36762000	400	*	265	51	214	200	134	66	1433	6	19.2453	67	2.6414e-25	47.7547
chr1	36768401	36768800	400	*	347	14	333	415	240	175	1434	6	4.03458	57.8313	1.37307e-62	53.7967
chr1	36778801	36779200	400	*	67	2	65	187	152	35	1435	6	2.98507	81.2834	2.47537e-31	78.2983
chr1	36781201	36781600	400	*	41	2	39	59	10	49	1436	1	4.87805	16.9492	0.0450854	12.0711
chr1	36781601	36782000	400	*	318	74	244	356	272	84	1437	10	23.2704	76.4045	4.65153e-44	53.1341
chr1	36784801	36785200	400	*	224	5	219	173	19	154	1438	4	2.23214	10.9827	0.000218117	8.75052
chr1	36785201	36785600	400	*	58	1	57	44	1	43	1439	1	1.72414	2.27273	0.295562	0.548589
chr1	36789201	36789600	400	*	64	10	54	97	59	38	1440	3	15.625	60.8247	6.50398e-09	45.1997
chr1	36790801	36791200	400	*	214	52	162	188	126	62	1441	4	24.2991	67.0213	7.52982e-18	42.7222
chr1	36794401	36794800	400	*	32	7	25	40	22	18	1442	2	21.875	55	0.00332831	33.125
chr1	36794801	36795200	400	*	19	2	17	40	10	30	1443	1	10.5263	25	0.110228	14.4737
chr1	36795201	36795600	400	*	111	39	72	280	199	81	1444	7	35.1351	71.0714	1.16824e-10	35.9363
chr1	36802801	36803200	400	*	46	13	33	48	44	4	1445	1	28.2609	91.6667	1.44316e-10	63.4058
chr1	36803201	36803600	400	*	92	29	63	98	51	47	1446	2	31.5217	52.0408	0.00238919	20.5191
chr1	36808801	36809200	400	*	50	22	28	49	47	2	1447	2	44	95.9184	6.50437e-09	51.9184
chr1	36809201	36809600	400	*	88	16	72	81	54	27	1448	3	18.1818	66.6667	1.58574e-10	48.4848
chr1	36828401	36828800	400	*	26	10	16	18	17	1	1449	1	38.4615	94.4444	8.45446e-05	55.9829
chr1	36828801	36829200	400	*	64	20	44	46	25	21	1450	3	31.25	54.3478	0.00813538	23.0978
chr1	36836001	36836400	400	*	131	14	117	155	98	57	1451	7	10.687	63.2258	1.29597e-20	52.5388
chr1	36836401	36836800	400	*	93	6	87	50	27	23	1452	3	6.45161	54	3.03492e-10	47.5484
chr1	36836801	36837200	400	*	32	0	32	11	4	7	1453	1	0	36.3636	0.00126779	36.3636
chr1	36872401	36872800	400	*	214	13	201	131	85	46	1454	3	6.07477	64.8855	5.01498e-32	58.8107
chr1	36893601	36894000	400	*	99	7	92	120	53	67	1455	4	7.07071	44.1667	2.94387e-10	37.096
chr1	36921201	36921600	400	*	113	8	105	70	29	41	1456	2	7.07965	41.4286	2.55527e-08	34.3489
chr1	36939201	36939600	400	*	629	14	615	741	28	713	1457	25	2.22576	3.77868	0.0452415	1.55292
chr1	36939601	36940000	400	*	191	5	186	238	16	222	1458	6	2.6178	6.72269	0.0281966	4.10489
chr1	36947201	36947600	400	*	54	5	49	91	63	28	1459	3	9.25926	69.2308	4.41712e-13	59.9715
chr1	36958001	36958400	400	*	71	8	63	53	17	36	1460	2	11.2676	32.0755	0.00281756	20.8079
chr1	36958401	36958800	400	*	60	11	49	88	81	7	1461	4	18.3333	92.0455	1.76753e-20	73.7121
chr1	36976401	36976800	400	*	40	6	34	25	22	3	1462	1	15	88	6.34281e-09	73
chr1	36976801	36977200	400	*	44	4	40	28	3	25	1463	1	9.09091	10.7143	0.295562	1.62338
chr1	36984401	36984800	400	*	53	2	51	52	1	51	1464	3	3.77358	1.92308	0.295562	-1.85051
chr1	36990001	36990400	400	*	54	2	52	42	36	6	1465	2	3.7037	85.7143	1.7175e-17	82.0106
chr1	36990401	36990800	400	*	26	0	26	19	1	18	1466	1	0	5.26316	0.148674	5.26316
chr1	36996001	36996400	400	*	23	0	23	21	0	21	1467	1	0	0	0.295562	0
chr1	36996401	36996800	400	*	46	4	42	41	38	3	1468	2	8.69565	92.6829	2.41026e-16	83.9873
chr1	37000401	37000800	400	*	23	1	22	18	14	4	1469	1	4.34783	77.7778	7.66492e-07	73.43
chr1	37020401	37020800	400	*	33	3	30	70	44	26	1470	3	9.09091	62.8571	1.11885e-07	53.7662
chr1	37028801	37029200	400	*	439	3	436	337	51	286	1471	8	0.683371	15.1335	3.15471e-16	14.4502
chr1	37029201	37029600	400	*	63	0	63	73	3	70	1472	3	0	4.10959	0.091767	4.10959
chr1	37044801	37045200	400	*	449	56	393	250	191	59	1473	6	12.4722	76.4	9.85424e-65	63.9278
chr1	37064401	37064800	400	*	103	13	90	92	61	31	1474	3	12.6214	66.3043	8.43583e-15	53.683
chr1	37068001	37068400	400	*	341	28	313	270	167	103	1475	3	8.21114	61.8519	1.11734e-46	53.6407
chr1	37075201	37075600	400	*	72	12	60	78	36	42	1476	2	16.6667	46.1538	6.24077e-05	29.4872
chr1	37081601	37082000	400	*	123	9	114	141	57	84	1477	4	7.31707	40.4255	1.41225e-10	33.1085
chr1	37091201	37091600	400	*	121	18	103	81	46	35	1478	3	14.876	56.7901	5.47726e-10	41.9141
chr1	37105601	37106000	400	*	149	21	128	152	67	85	1479	5	14.094	44.0789	6.74014e-09	29.985
chr1	37113201	37113600	400	*	147	38	109	120	78	42	1480	3	25.8503	65	1.45982e-10	39.1497
chr1	37132401	37132800	400	*	417	19	398	286	173	113	1481	4	4.55635	60.4895	2.44759e-62	55.9332
chr1	37164401	37164800	400	*	27	12	15	20	16	4	1482	1	44.4444	80	0.00789655	35.5556
chr1	37180801	37181200	400	*	20	2	18	20	0	20	1483	1	10	0	0.168324	-10
chr1	37181201	37181600	400	*	138	33	105	106	56	50	1484	4	23.913	52.8302	2.79733e-06	28.9171
chr1	37200401	37200800	400	*	339	82	257	289	205	84	1485	5	24.1888	70.9343	7.18309e-32	46.7455
chr1	37218401	37218800	400	*	34	3	31	40	19	21	1486	2	8.82353	47.5	0.000156718	38.6765
chr1	37218801	37219200	400	*	206	4	202	226	99	127	1487	8	1.94175	43.8053	7.33967e-28	41.8636
chr1	37222001	37222400	400	*	104	4	100	81	39	42	1488	2	3.84615	48.1481	6.43428e-13	44.302
chr1	37234801	37235200	400	*	20	0	20	31	1	30	1489	1	0	3.22581	0.295562	3.22581
chr1	37240401	37240800	400	*	31	1	30	35	13	22	1490	2	3.22581	37.1429	0.000361885	33.9171
chr1	37247201	37247600	400	*	53	6	47	35	28	7	1491	1	11.3208	80	1.04073e-10	68.6792
chr1	37247601	37248000	400	*	53	0	53	33	2	31	1492	1	0	6.06061	0.0556254	6.06061
chr1	37249601	37250000	400	*	107	16	91	91	64	27	1493	2	14.9533	70.3297	1.30285e-15	55.3764
chr1	37250001	37250400	400	*	108	10	98	90	24	66	1494	2	9.25926	26.6667	0.00101279	17.4074
chr1	37258801	37259200	400	*	38	14	24	20	15	5	1495	1	36.8421	75	0.00527737	38.1579
chr1	37259201	37259600	400	*	76	22	54	38	19	19	1496	2	28.9474	50	0.0158995	21.0526
chr1	37260801	37261200	400	*	22	1	21	23	0	23	1497	1	4.54545	0	0.168759	-4.54545
chr1	37261201	37261600	400	*	334	75	259	348	249	99	1498	9	22.4551	71.5517	3.13424e-38	49.0966
chr1	37283201	37283600	400	*	95	45	50	95	70	25	1499	5	47.3684	73.6842	0.000176454	26.3158
chr1	37300001	37300400	400	*	107	1	106	73	1	72	1500	4	0.934579	1.36986	0.295562	0.435284
chr1	37300401	37300800	400	*	79	1	78	53	5	48	1501	3	1.26582	9.43396	0.0159005	8.16814
chr1	37390401	37390800	400	*	113	24	89	172	101	71	1502	5	21.2389	58.7209	2.88638e-10	37.482
chr1	37411201	37411600	400	*	289	88	201	205	148	57	1503	5	30.4498	72.1951	7.90741e-20	41.7453
chr1	37430001	37430400	400	*	19	2	17	46	1	45	1504	1	10.5263	2.17391	0.0760978	-8.3524
chr1	37454801	37455200	400	*	10	1	9	28	21	7	1505	1	10	75	0.000280434	65
chr1	37455601	37456000	400	*	51	8	43	47	30	17	1506	2	15.6863	63.8298	7.87052e-07	48.1435
chr1	37456001	37456400	400	*	48	6	42	47	27	20	1507	2	12.5	57.4468	2.72531e-06	44.9468
chr1	37479601	37480000	400	*	173	59	114	139	95	44	1508	4	34.104	68.3453	1.9961e-09	34.2413
chr1	37480001	37480400	400	*	23	0	23	22	2	20	1509	1	0	9.09091	0.0867473	9.09091
chr1	37505201	37505600	400	*	157	43	114	98	72	26	1510	5	27.3885	73.4694	5.77678e-13	46.0809
chr1	37505601	37506000	400	*	33	16	17	20	16	4	1511	1	48.4848	80	0.0171301	31.5152
chr1	37514801	37515200	400	*	20	5	15	16	13	3	1512	1	25	81.25	0.000982002	56.25
chr1	37515201	37515600	400	*	21	1	20	14	2	12	1513	1	4.7619	14.2857	0.186515	9.52381
chr1	37517201	37517600	400	*	122	22	100	122	80	42	1514	4	18.0328	65.5738	5.25549e-14	47.541
chr1	37536001	37536400	400	*	69	10	59	90	61	29	1515	3	14.4928	67.7778	1.27889e-11	53.285
chr1	37540401	37540800	400	*	21	1	20	26	4	22	1516	1	4.7619	15.3846	0.129634	10.6227
chr1	37541201	37541600	400	*	24	0	24	38	0	38	1517	1	0	0	0.295562	0
chr1	37571201	37571600	400	*	72	16	56	82	51	31	1518	3	22.2222	62.1951	5.13946e-07	39.9729
chr1	37612401	37612800	400	*	180	80	100	117	115	2	1519	3	44.4444	98.2906	2.52706e-25	53.8462
chr1	37612801	37613200	400	*	60	0	60	39	1	38	1520	1	0	2.5641	0.139772	2.5641
chr1	37614801	37615200	400	*	276	55	221	341	254	87	1521	10	19.9275	74.4868	1.93214e-42	54.5593
chr1	37616401	37616800	400	*	64	0	64	58	25	33	1522	2	0	43.1034	2.58336e-10	43.1034
chr1	37623201	37623600	400	*	44	5	39	27	4	23	1523	1	11.3636	14.8148	0.237205	3.45118
chr1	37624001	37624400	400	*	22	1	21	23	14	9	1524	1	4.54545	60.8696	4.23506e-05	56.3241
chr1	37631601	37632000	400	*	18	4	14	28	27	1	1525	1	22.2222	96.4286	1.25759e-07	74.2063
chr1	37635201	37635600	400	*	303	36	267	307	135	172	1526	2	11.8812	43.9739	7.62636e-19	32.0928
chr1	37635601	37636000	400	*	229	39	190	192	130	62	1527	4	17.0306	67.7083	2.21924e-26	50.6778
chr1	37647201	37647600	400	*	137	12	125	142	109	33	1528	6	8.75912	76.7606	1.62444e-32	68.0014
chr1	37660401	37660800	400	*	30	1	29	16	8	8	1529	1	3.33333	50	0.000187861	46.6667
chr1	37660801	37661200	400	*	32	0	32	17	3	14	1530	1	0	17.6471	0.0154187	17.6471
chr1	37665201	37665600	400	*	23	1	22	28	0	28	1531	1	4.34783	0	0.157525	-4.34783
chr1	37665601	37666000	400	*	66	7	59	81	78	3	1532	3	10.6061	96.2963	1.3837e-28	85.6902
chr1	37682801	37683200	400	*	145	34	111	92	56	36	1533	3	23.4483	60.8696	9.16212e-09	37.4213
chr1	37687201	37687600	400	*	20	4	16	35	29	6	1534	1	20	82.8571	4.6657e-06	62.8571
chr1	37701601	37702000	400	*	117	30	87	130	70	60	1535	3	25.641	53.8462	5.44882e-06	28.2051
chr1	37702801	37703200	400	*	21	0	21	13	1	12	1536	1	0	7.69231	0.136065	7.69231
chr1	37723201	37723600	400	*	159	36	123	96	73	23	1537	5	22.6415	76.0417	9.39446e-17	53.4002
chr1	37763201	37763600	400	*	128	26	102	132	89	43	1538	4	20.3125	67.4242	1.36494e-14	47.1117
chr1	37764401	37764800	400	*	31	0	31	34	5	29	1539	1	0	14.7059	0.0221872	14.7059
chr1	37764801	37765200	400	*	37	7	30	53	32	21	1540	1	18.9189	60.3774	5.46123e-05	41.4584
chr1	37784001	37784400	400	*	120	35	85	68	51	17	1541	4	29.1667	75	1.24879e-09	45.8333
chr1	37864401	37864800	400	*	274	2	272	404	9	395	1542	11	0.729927	2.22772	0.0802497	1.4978
chr1	37864801	37865200	400	*	511	9	502	695	17	678	1543	16	1.76125	2.44604	0.185718	0.684791
chr1	37865201	37865600	400	*	73	4	69	96	3	93	1544	3	5.47945	3.125	0.162316	-2.35445
chr1	37866001	37866400	400	*	165	12	153	162	69	93	1545	3	7.27273	42.5926	4.80576e-14	35.3199
chr1	37872001	37872400	400	*	69	2	67	39	0	39	1546	3	2.89855	0	0.181591	-2.89855
chr1	37872401	37872800	400	*	23	0	23	13	0	13	1547	1	0	0	0.295562	0
chr1	37875201	37875600	400	*	48	3	45	40	30	10	1548	4	6.25	75	1.06702e-11	68.75
chr1	37890401	37890800	400	*	415	10	405	544	15	529	1549	13	2.40964	2.75735	0.272076	0.347714
chr1	37912001	37912400	400	*	93	11	82	79	35	44	1550	3	11.828	44.3038	1.29136e-06	32.4758
chr1	37918001	37918400	400	*	65	3	62	67	25	42	1551	2	4.61538	37.3134	2.05548e-06	32.698
chr1	37918401	37918800	400	*	29	7	22	25	20	5	1552	1	24.1379	80	5.09908e-05	55.8621
chr1	37922001	37922400	400	*	90	21	69	119	78	41	1553	3	23.3333	65.5462	1.04974e-09	42.2129
chr1	37926401	37926800	400	*	145	7	138	161	96	65	1554	3	4.82759	59.6273	2.57076e-26	54.7997
chr1	37928401	37928800	400	*	80	4	76	44	29	15	1555	3	5	65.9091	3.70393e-13	60.9091
chr1	37954801	37955200	400	*	145	29	116	115	66	49	1556	5	20	57.3913	5.74304e-10	37.3913
chr1	37997201	37997600	400	*	492	11	481	544	11	533	1557	18	2.23577	2.02206	0.270003	-0.213714
chr1	37997601	37998000	400	*	317	7	310	437	8	429	1558	12	2.2082	1.83066	0.258422	-0.377538
chr1	37998001	37998400	400	*	457	12	445	909	34	875	1559	15	2.62582	3.74037	0.122776	1.11455
chr1	38016401	38016800	400	*	86	27	59	58	55	3	1560	2	31.3953	94.8276	3.09693e-15	63.4322
chr1	38016801	38017200	400	*	43	0	43	30	1	29	1561	1	0	3.33333	0.145153	3.33333
chr1	38024401	38024800	400	*	19	0	19	29	1	28	1562	1	0	3.44828	0.295562	3.44828
chr1	38040801	38041200	400	*	45	11	34	72	47	25	1563	3	24.4444	65.2778	1.35923e-05	40.8333
chr1	38074001	38074400	400	*	164	9	155	131	63	68	1564	4	5.4878	48.0916	8.16038e-18	42.6038
chr1	38128401	38128800	400	*	33	3	30	30	0	30	1565	1	9.09091	0	0.0888381	-9.09091
chr1	38128801	38129200	400	*	501	14	487	719	24	695	1566	19	2.79441	3.33797	0.20708	0.543558
chr1	38129201	38129600	400	*	77	1	76	153	6	147	1567	6	1.2987	3.92157	0.150701	2.62287
chr1	38151601	38152000	400	*	92	36	56	62	56	6	1568	2	39.1304	90.3226	5.60448e-11	51.1921
chr1	38152001	38152400	400	*	46	1	45	31	3	28	1569	1	2.17391	9.67742	0.107973	7.50351
chr1	38178401	38178800	400	*	35	5	30	25	15	10	1570	1	14.2857	60	0.000160277	45.7143
chr1	38178801	38179200	400	*	37	5	32	33	16	17	1571	2	13.5135	48.4848	0.000877338	34.9713
chr1	38183201	38183600	400	*	80	9	71	80	52	28	1572	4	11.25	65	1.74158e-12	53.75
chr1	38189601	38190000	400	*	88	45	43	69	47	22	1573	4	51.1364	68.1159	0.0147381	16.9796
chr1	38197201	38197600	400	*	19	0	19	13	3	10	1574	1	0	23.0769	0.0234988	23.0769
chr1	38197601	38198000	400	*	30	5	25	25	10	15	1575	1	16.6667	40	0.0287639	23.3333
chr1	38200001	38200400	400	*	161	2	159	167	66	101	1576	2	1.24224	39.521	3.3309e-20	38.2787
chr1	38210401	38210800	400	*	371	46	325	500	277	223	1577	12	12.3989	55.4	2.11059e-40	43.0011
chr1	38232801	38233200	400	*	86	14	72	92	45	47	1578	2	16.2791	48.913	2.22476e-06	32.634
chr1	38267201	38267600	400	*	140	47	93	294	210	84	1579	4	33.5714	71.4286	1.27209e-13	37.8571
chr1	38268001	38268400	400	*	195	39	156	255	145	110	1580	8	20	56.8627	1.6963e-15	36.8627
chr1	38284401	38284800	400	*	24	2	22	23	3	20	1581	1	8.33333	13.0435	0.220513	4.71014
chr1	38284801	38285200	400	*	61	8	53	49	41	8	1582	2	13.1148	83.6735	7.09106e-14	70.5587
chr1	38285201	38285600	400	*	20	6	14	13	2	11	1583	1	30	15.3846	0.151453	-14.6154
chr1	38308001	38308400	400	*	57	26	31	90	58	32	1584	3	45.614	64.4444	0.0116444	18.8304
chr1	38315201	38315600	400	*	40	3	37	65	30	35	1585	2	7.5	46.1538	1.47126e-05	38.6538
chr1	38325601	38326000	400	*	240	118	122	213	167	46	1586	10	49.1667	78.4038	9.5809e-11	29.2371
chr1	38334001	38334400	400	*	79	13	66	76	37	39	1587	3	16.4557	48.6842	1.67367e-05	32.2285
chr1	38334401	38334800	400	*	33	2	31	28	16	12	1588	1	6.06061	57.1429	8.24889e-06	51.0823
chr1	38353201	38353600	400	*	114	15	99	136	60	76	1589	2	13.1579	44.1176	6.59286e-08	30.9598
chr1	38358401	38358800	400	*	26	2	24	23	4	19	1590	1	7.69231	17.3913	0.141757	9.699
chr1	38359201	38359600	400	*	94	19	75	127	86	41	1591	3	20.2128	67.7165	1.75195e-12	47.5038
chr1	38359601	38360000	400	*	32	8	24	44	37	7	1592	1	25	84.0909	2.06966e-07	59.0909
chr1	38368001	38368400	400	*	123	41	82	153	95	58	1593	6	33.3333	62.0915	1.44674e-06	28.7582
chr1	38384401	38384800	400	*	43	5	38	42	37	5	1594	1	11.6279	88.0952	3.6178e-13	76.4673
chr1	38384801	38385200	400	*	159	24	135	155	96	59	1595	5	15.0943	61.9355	7.19637e-18	46.8411
chr1	38395201	38395600	400	*	342	42	300	306	180	126	1596	5	12.2807	58.8235	2.23292e-36	46.5428
chr1	38398401	38398800	400	*	40	5	35	55	28	27	1597	2	12.5	50.9091	4.90918e-05	38.4091
chr1	38417201	38417600	400	*	42	6	36	36	18	18	1598	2	14.2857	50	0.00056301	35.7143
chr1	38418001	38418400	400	*	403	140	263	337	261	76	1599	5	34.7395	77.4481	1.70466e-31	42.7086
chr1	38418401	38418800	400	*	101	3	98	84	4	80	1600	1	2.9703	4.7619	0.231523	1.79161
chr1	38422801	38423200	400	*	82	39	43	171	132	39	1601	4	47.561	77.193	2.4828e-06	29.632
chr1	38470801	38471200	400	*	28	6	22	27	19	8	1602	1	21.4286	70.3704	0.000202237	48.9418
chr1	38471201	38471600	400	*	14	0	14	20	0	20	1603	1	0	0	0.295562	0
chr1	38483201	38483600	400	*	36	1	35	32	12	20	1604	2	2.77778	37.5	0.000179465	34.7222
chr1	38505201	38505600	400	*	37	0	37	46	1	45	1605	1	0	2.17391	0.295562	2.17391
chr1	38505601	38506000	400	*	244	63	181	399	311	88	1606	7	25.8197	77.9449	1.03992e-38	52.1252
chr1	38522401	38522800	400	*	65	14	51	86	56	30	1607	3	21.5385	65.1163	7.25544e-08	43.5778
chr1	38530001	38530400	400	*	33	0	33	46	2	44	1608	1	0	4.34783	0.173486	4.34783
chr1	38530401	38530800	400	*	34	6	28	46	45	1	1609	1	17.6471	97.8261	1.70411e-14	80.179
chr1	38536801	38537200	400	*	480	121	359	617	479	138	1610	5	25.2083	77.6337	3.06617e-68	52.4254
chr1	38538001	38538400	400	*	62	14	48	86	49	37	1611	2	22.5806	56.9767	2.51407e-05	34.3961
chr1	38538401	38538800	400	*	135	37	98	201	146	55	1612	7	27.4074	72.6368	3.81347e-16	45.2294
chr1	38542801	38543200	400	*	621	147	474	973	796	177	1613	10	23.6715	81.8088	1.54527e-119	58.1373
chr1	38543201	38543600	400	*	170	23	147	210	77	133	1614	3	13.5294	36.6667	2.44055e-07	23.1373
chr1	38556001	38556400	400	*	213	86	127	203	132	71	1615	3	40.3756	65.0246	3.66798e-07	24.649
chr1	38562401	38562800	400	*	66	4	62	52	31	21	1616	3	6.06061	59.6154	1.32131e-10	53.5548
chr1	38564801	38565200	400	*	60	7	53	96	42	54	1617	2	11.6667	43.75	1.07445e-05	32.0833
chr1	38565201	38565600	400	*	61	19	42	100	94	6	1618	2	31.1475	94	2.40704e-17	62.8525
chr1	38572001	38572400	400	*	75	38	37	38	35	3	1619	1	50.6667	92.1053	4.65999e-06	41.4386
chr1	38572401	38572800	400	*	262	50	212	278	131	147	1620	5	19.084	47.1223	5.34956e-12	28.0383
chr1	38572801	38573200	400	*	88	34	54	96	61	35	1621	2	38.6364	63.5417	0.00054577	24.9053
chr1	38584401	38584800	400	*	24	3	21	34	11	23	1622	1	12.5	32.3529	0.0470843	19.8529
chr1	38587201	38587600	400	*	48	20	28	36	21	15	1623	3	41.6667	58.3333	0.0702937	16.6667
chr1	38596801	38597200	400	*	190	45	145	303	201	102	1624	6	23.6842	66.3366	2.45869e-20	42.6524
chr1	38604801	38605200	400	*	142	57	85	98	65	33	1625	4	40.1408	66.3265	4.37799e-05	26.1857
chr1	38605201	38605600	400	*	57	0	57	30	3	27	1626	1	0	10	0.0159668	10
chr1	38615601	38616000	400	*	144	28	116	161	83	78	1627	2	19.4444	51.5528	5.94646e-09	32.1084
chr1	38620801	38621200	400	*	73	8	65	117	46	71	1628	4	10.9589	39.3162	9.1871e-06	28.3573
chr1	38621201	38621600	400	*	23	1	22	13	0	13	1629	1	4.34783	0	0.295562	-4.34783
chr1	38621601	38622000	400	*	57	5	52	30	7	23	1630	2	8.77193	23.3333	0.0390772	14.5614
chr1	38626401	38626800	400	*	263	7	256	303	23	280	1631	9	2.6616	7.59076	0.00581592	4.92916
chr1	38626801	38627200	400	*	359	8	351	582	10	572	1632	16	2.22841	1.71821	0.2093	-0.510199
chr1	38627201	38627600	400	*	51	1	50	59	4	55	1633	2	1.96078	6.77966	0.132202	4.81888
chr1	38632401	38632800	400	*	15	12	3	30	30	0	1634	1	80	100	0.0134964	20
chr1	38632801	38633200	400	*	56	15	41	90	50	40	1635	3	26.7857	55.5556	0.000519847	28.7698
chr1	38647601	38648000	400	*	29	6	23	26	23	3	1636	1	20.6897	88.4615	3.27571e-07	67.7719
chr1	38649601	38650000	400	*	75	22	53	65	44	21	1637	3	29.3333	67.6923	5.10546e-06	38.359
chr1	38652401	38652800	400	*	84	7	77	80	35	45	1638	2	8.33333	43.75	1.65728e-07	35.4167
chr1	38652801	38653200	400	*	79	20	59	76	41	35	1639	2	25.3165	53.9474	0.000159146	28.6309
chr1	38679601	38680000	400	*	81	12	69	93	47	46	1640	2	14.8148	50.5376	3.70998e-07	35.7228
chr1	38680001	38680400	400	*	240	31	209	275	213	62	1641	6	12.9167	77.4545	3.94336e-51	64.5379
chr1	38721601	38722000	400	*	329	89	240	488	399	89	1642	6	27.0517	81.7623	2.14733e-55	54.7106
chr1	38746801	38747200	400	*	197	73	124	156	69	87	1643	5	37.0558	44.2308	0.0719255	7.17493
chr1	38747201	38747600	400	*	55	25	30	77	67	10	1644	1	45.4545	87.013	2.72996e-07	41.5584
chr1	38755601	38756000	400	*	17	0	17	26	1	25	1645	1	0	3.84615	0.295562	3.84615
chr1	38756001	38756400	400	*	63	5	58	103	100	3	1646	4	7.93651	97.0874	4.27819e-34	89.1509
chr1	38760801	38761200	400	*	64	15	49	82	57	25	1647	4	23.4375	69.5122	2.248e-08	46.0747
chr1	38762001	38762400	400	*	18	1	17	16	1	15	1648	1	5.55556	6.25	0.295562	0.694444
chr1	38762401	38762800	400	*	18	8	10	16	15	1	1649	1	44.4444	93.75	0.00144862	49.3056
chr1	38812801	38813200	400	*	177	57	120	262	186	76	1650	5	32.2034	70.9924	1.45346e-15	38.789
chr1	38821201	38821600	400	*	125	20	105	156	76	80	1651	2	16	48.7179	6.38105e-09	32.7179
chr1	38826801	38827200	400	*	51	7	44	65	39	26	1652	3	13.7255	60	2.72485e-07	46.2745
chr1	38830001	38830400	400	*	519	119	400	528	363	165	1653	4	22.9287	68.75	1.99223e-50	45.8213
chr1	38836001	38836400	400	*	16	1	15	21	2	19	1654	1	6.25	9.52381	0.295562	3.27381
chr1	38836401	38836800	400	*	90	1	89	91	5	86	1655	4	1.11111	5.49451	0.0791135	4.38339
chr1	38852401	38852800	400	*	128	19	109	115	76	39	1656	4	14.8438	66.087	2.16836e-16	51.2432
chr1	38852801	38853200	400	*	64	6	58	57	23	34	1657	2	9.375	40.3509	4.85041e-05	30.9759
chr1	38854401	38854800	400	*	56	28	28	65	61	4	1658	2	50	93.8462	4.33893e-08	43.8462
chr1	38854801	38855200	400	*	58	7	51	66	23	43	1659	2	12.069	34.8485	0.00158062	22.7795
chr1	38865201	38865600	400	*	98	53	45	118	80	38	1660	4	54.0816	67.7966	0.0202041	13.715
chr1	38865601	38866000	400	*	63	23	40	72	39	33	1661	2	36.5079	54.1667	0.0230769	17.6587
chr1	38869601	38870000	400	*	86	15	71	72	29	43	1662	3	17.4419	40.2778	0.00107519	22.8359
chr1	38945601	38946000	400	*	429	95	334	560	386	174	1663	9	22.1445	68.9286	6.42103e-49	46.784
chr1	38946001	38946400	400	*	68	6	62	107	82	25	1664	2	8.82353	76.6355	1.53558e-19	67.812
chr1	38966001	38966400	400	*	129	56	73	142	92	50	1665	3	43.4109	64.7887	0.000304713	21.3779
chr1	38987201	38987600	400	*	372	6	366	416	19	397	1666	12	1.6129	4.56731	0.0101032	2.9544
chr1	38987601	38988000	400	*	461	11	450	505	12	493	1667	14	2.38612	2.37624	0.295562	-0.00987951
chr1	38988001	38988400	400	*	56	2	54	50	1	49	1668	2	3.57143	2	0.295562	-1.57143
chr1	38988401	38988800	400	*	89	2	87	86	9	77	1669	3	2.24719	10.4651	0.0128728	8.21793
chr1	38990001	38990400	400	*	78	15	63	80	51	29	1670	3	19.2308	63.75	9.53885e-09	44.5192
chr1	38994001	38994400	400	*	163	45	118	178	114	64	1671	3	27.6074	64.0449	1.329e-11	36.4376
chr1	38994401	38994800	400	*	41	24	17	48	47	1	1672	2	58.5366	97.9167	1.62324e-06	39.3801
chr1	38994801	38995200	400	*	122	67	55	144	120	24	1673	5	54.918	83.3333	3.48507e-07	28.4153
chr1	38995201	38995600	400	*	168	69	99	200	148	52	1674	4	41.0714	74	2.221e-10	32.9286
chr1	39012401	39012800	400	*	26	3	23	52	23	29	1675	2	11.5385	44.2308	0.00216557	32.6923
chr1	39012801	39013200	400	*	26	12	14	51	49	2	1676	2	46.1538	96.0784	6.40927e-07	49.9246
chr1	39056801	39057200	400	*	28	0	28	33	1	32	1677	1	0	3.0303	0.295562	3.0303
chr1	39057201	39057600	400	*	56	4	52	75	66	9	1678	2	7.14286	88	8.63775e-22	80.8571
chr1	39080401	39080800	400	*	255	111	144	309	195	114	1679	3	43.5294	63.1068	2.73849e-06	19.5774
chr1	39081201	39081600	400	*	202	59	143	195	123	72	1680	3	29.2079	63.0769	1.20763e-11	33.869
chr1	39085601	39086000	400	*	58	4	54	39	4	35	1681	1	6.89655	10.2564	0.233511	3.35986
chr1	39086001	39086400	400	*	112	40	72	76	69	7	1682	2	35.7143	90.7895	9.11491e-15	55.0752
chr1	39090001	39090400	400	*	184	21	163	184	92	92	1683	4	11.413	50	6.95266e-16	38.587
chr1	39095601	39096000	400	*	13	0	13	21	1	20	1684	1	0	4.7619	0.295562	4.7619
chr1	39096001	39096400	400	*	52	23	29	80	75	5	1685	4	44.2308	93.75	2.19277e-10	49.5192
chr1	39098801	39099200	400	*	154	22	132	165	85	80	1686	4	14.2857	51.5152	1.18132e-12	37.2294
chr1	39099201	39099600	400	*	149	30	119	147	91	56	1687	4	20.1342	61.9048	2.77719e-13	41.7705
chr1	39105601	39106000	400	*	108	35	73	170	131	39	1688	4	32.4074	77.0588	1.72944e-13	44.6514
chr1	39130401	39130800	400	*	123	25	98	125	72	53	1689	3	20.3252	57.6	1.35572e-09	37.2748
chr1	39135201	39135600	400	*	25	5	20	46	23	23	1690	2	20	50	0.00915071	30
chr1	39139601	39140000	400	*	56	10	46	71	36	35	1691	2	17.8571	50.7042	9.22132e-05	32.8471
chr1	39161201	39161600	400	*	44	6	38	44	24	20	1692	2	13.6364	54.5455	5.27039e-05	40.9091
chr1	39178401	39178800	400	*	25	0	25	44	20	24	1693	1	0	45.4545	1.0659e-05	45.4545
chr1	39178801	39179200	400	*	23	1	22	33	16	17	1694	1	4.34783	48.4848	0.000174538	44.137
chr1	39185201	39185600	400	*	33	7	26	27	25	2	1695	1	21.2121	92.5926	1.31329e-08	71.3805
chr1	39185601	39186000	400	*	33	0	33	26	0	26	1696	1	0	0	0.295562	0
chr1	39193201	39193600	400	*	174	7	167	239	14	225	1697	6	4.02299	5.85774	0.171155	1.83475
chr1	39193601	39194000	400	*	383	3	380	395	4	391	1698	10	0.78329	1.01266	0.295562	0.229368
chr1	39194001	39194400	400	*	194	8	186	261	12	249	1699	9	4.12371	4.5977	0.295562	0.47399
chr1	39194401	39194800	400	*	143	6	137	99	6	93	1700	5	4.1958	6.06061	0.188161	1.8648
chr1	39197601	39198000	400	*	23	0	23	21	3	18	1701	1	0	14.2857	0.0396313	14.2857
chr1	39198001	39198400	400	*	188	20	168	201	157	44	1702	6	10.6383	78.1095	2.33447e-43	67.4712
chr1	39198401	39198800	400	*	30	0	30	39	4	35	1703	1	0	10.2564	0.0492694	10.2564
chr1	39206801	39207200	400	*	243	10	233	180	91	89	1704	7	4.11523	50.5556	1.53047e-29	46.4403
chr1	39207201	39207600	400	*	28	1	27	15	0	15	1705	1	3.57143	0	0.295562	-3.57143
chr1	39211201	39211600	400	*	82	18	64	37	17	20	1706	2	21.9512	45.9459	0.00440918	23.9947
chr1	39211601	39212000	400	*	57	15	42	35	18	17	1707	1	26.3158	51.4286	0.010406	25.1128
chr1	39216401	39216800	400	*	315	163	152	212	199	13	1708	4	51.746	93.8679	3.34444e-27	42.1219
chr1	39216801	39217200	400	*	82	5	77	53	4	49	1709	1	6.09756	7.54717	0.241594	1.44961
chr1	39248801	39249200	400	*	58	1	57	53	6	47	1710	1	1.72414	11.3208	0.021548	9.59662
chr1	39249201	39249600	400	*	159	37	122	147	139	8	1711	3	23.2704	94.5578	4.8268e-40	71.2874
chr1	39250801	39251200	400	*	114	33	81	133	70	63	1712	2	28.9474	52.6316	9.57381e-05	23.6842
chr1	39259201	39259600	400	*	66	10	56	77	39	38	1713	2	15.1515	50.6494	4.94656e-06	35.4978
chr1	39298801	39299200	400	*	132	22	110	140	109	31	1714	5	16.6667	77.8571	8.52444e-25	61.1905
chr1	39299201	39299600	400	*	28	2	26	28	27	1	1715	1	7.14286	96.4286	3.36188e-12	89.2857
chr1	39310001	39310400	400	*	81	21	60	145	97	48	1716	4	25.9259	66.8966	2.87383e-09	40.9706
chr1	39315201	39315600	400	*	44	7	37	19	7	12	1717	1	15.9091	36.8421	0.0388841	20.933
chr1	39315601	39316000	400	*	30	2	28	35	21	14	1718	1	6.66667	60	3.51562e-06	53.3333
chr1	39320001	39320400	400	*	148	21	127	209	148	61	1719	8	14.1892	70.8134	4.54231e-27	56.6242
chr1	39320801	39321200	400	*	27	10	17	16	15	1	1720	1	37.037	93.75	0.000161279	56.713
chr1	39321201	39321600	400	*	24	0	24	15	0	15	1721	1	0	0	0.295562	0
chr1	39338401	39338800	400	*	75	18	57	96	57	39	1722	3	24	59.375	3.36278e-06	35.375
chr1	39342801	39343200	400	*	70	33	37	58	54	4	1723	1	47.1429	93.1034	9.48549e-09	45.9606
chr1	39343201	39343600	400	*	70	1	69	57	3	54	1724	1	1.42857	5.26316	0.117481	3.83459
chr1	39345601	39346000	400	*	42	3	39	42	21	21	1725	2	7.14286	50	1.233e-05	42.8571
chr1	39349201	39349600	400	*	176	7	169	149	61	88	1726	4	3.97727	40.9396	5.44909e-17	36.9623
chr1	39359601	39360000	400	*	64	3	61	65	18	47	1727	2	4.6875	27.6923	0.000285209	23.0048
chr1	39361601	39362000	400	*	28	0	28	49	24	25	1728	1	0	48.9796	9.51287e-07	48.9796
chr1	39367601	39368000	400	*	81	2	79	130	15	115	1729	5	2.46914	11.5385	0.00829019	9.06933
chr1	39368001	39368400	400	*	17	0	17	42	0	42	1730	1	0	0	0.295562	0
chr1	39368401	39368800	400	*	967	28	939	932	30	902	1731	20	2.89555	3.21888	0.228054	0.323331
chr1	39380001	39380400	400	*	128	37	91	134	62	72	1732	5	28.9062	46.2687	0.00227972	17.3624
chr1	39382801	39383200	400	*	102	29	73	121	76	45	1733	3	28.4314	62.8099	2.09231e-07	34.3785
chr1	39389201	39389600	400	*	558	233	325	778	630	148	1734	12	41.7563	80.9769	1.40646e-48	39.2206
chr1	39402401	39402800	400	*	153	42	111	323	235	88	1735	6	27.451	72.7554	1.50663e-20	45.3044
chr1	39402801	39403200	400	*	153	49	104	323	236	87	1736	6	32.0261	73.065	3.6593e-17	41.0389
chr1	39406001	39406400	400	*	42	8	34	72	36	36	1737	2	19.0476	50	0.000642596	30.9524
chr1	39406801	39407200	400	*	19	2	17	13	10	3	1738	1	10.5263	76.9231	0.000118909	66.3968
chr1	39417601	39418000	400	*	47	1	46	64	35	29	1739	2	2.12766	54.6875	3.94618e-10	52.5598
chr1	39434401	39434800	400	*	27	0	27	24	23	1	1740	1	0	95.8333	1.60398e-13	95.8333
chr1	39458001	39458400	400	*	15	4	11	26	14	12	1741	1	26.6667	53.8462	0.0445532	27.1795
chr1	39464401	39464800	400	*	44	9	35	39	35	4	1742	1	20.4545	89.7436	1.16367e-10	69.289
chr1	39464801	39465200	400	*	88	30	58	78	41	37	1743	2	34.0909	52.5641	0.00816059	18.4732
chr1	39467201	39467600	400	*	36	1	35	16	0	16	1744	1	2.77778	0	0.295562	-2.77778
chr1	39471201	39471600	400	*	107	19	88	103	79	24	1745	5	17.757	76.699	5.63215e-18	58.942
chr1	39478001	39478400	400	*	378	3	375	475	7	468	1746	12	0.793651	1.47368	0.178871	0.680033
chr1	39478801	39479200	400	*	64	5	59	68	4	64	1747	4	7.8125	5.88235	0.241989	-1.93015
chr1	39480801	39481200	400	*	141	49	92	90	59	31	1748	3	34.7518	65.5556	4.29691e-06	30.8038
chr1	39486401	39486800	400	*	32	3	29	28	4	24	1749	1	9.375	14.2857	0.229066	4.91071
chr1	39486801	39487200	400	*	33	8	25	28	27	1	1750	1	24.2424	96.4286	2.92818e-09	72.1861
chr1	39502801	39503200	400	*	209	18	191	202	113	89	1751	6	8.61244	55.9406	1.1084e-25	47.3282
chr1	39511201	39511600	400	*	89	19	70	109	51	58	1752	2	21.3483	46.789	0.000103775	25.4407
chr1	39514401	39514800	400	*	18	0	18	15	1	14	1753	1	0	6.66667	0.158574	6.66667
chr1	39514801	39515200	400	*	16	3	13	15	12	3	1754	1	18.75	80	0.000539828	61.25
chr1	39535201	39535600	400	*	18	0	18	15	1	14	1755	1	0	6.66667	0.158574	6.66667
chr1	39535601	39536000	400	*	291	11	280	436	14	422	1756	13	3.78007	3.21101	0.225526	-0.56906
chr1	39549201	39549600	400	*	323	77	246	300	151	149	1757	2	23.839	50.3333	7.33686e-12	26.4943
chr1	39571601	39572000	400	*	198	30	168	113	54	59	1758	4	15.1515	47.7876	9.30018e-10	32.6361
chr1	39576401	39576800	400	*	147	1	146	126	6	120	1759	7	0.680272	4.7619	0.0210193	4.08163
chr1	39576801	39577200	400	*	16	0	16	26	3	23	1760	1	0	11.5385	0.100833	11.5385
chr1	39582801	39583200	400	*	119	19	100	143	71	72	1761	4	15.9664	49.6503	5.682e-09	33.684
chr1	39606801	39607200	400	*	224	14	210	220	148	72	1762	6	6.25	67.2727	7.23012e-44	61.0227
chr1	39615601	39616000	400	*	377	52	325	306	138	168	1763	4	13.7931	45.098	1.73184e-19	31.3049
chr1	39622001	39622400	400	*	37	0	37	51	19	32	1764	2	0	37.2549	4.87126e-06	37.2549
chr1	39648801	39649200	400	*	42	6	36	54	25	29	1765	2	14.2857	46.2963	0.000473989	32.0106
chr1	39650401	39650800	400	*	13	0	13	12	1	11	1766	1	0	8.33333	0.166287	8.33333
chr1	39650801	39651200	400	*	15	0	15	21	0	21	1767	1	0	0	0.295562	0
chr1	39651201	39651600	400	*	30	1	29	19	0	19	1768	1	3.33333	0	0.295562	-3.33333
chr1	39651601	39652000	400	*	56	6	50	39	31	8	1769	2	10.7143	79.4872	8.74794e-12	68.7729
chr1	39654801	39655200	400	*	66	3	63	51	23	28	1770	3	4.54545	45.098	1.14604e-07	40.5526
chr1	39655201	39655600	400	*	21	2	19	17	0	17	1771	1	9.52381	0	0.169536	-9.52381
chr1	39662801	39663200	400	*	441	71	370	344	206	138	1772	6	16.0998	59.8837	6.55623e-37	43.7839
chr1	39670801	39671200	400	*	114	33	81	135	90	45	1773	3	28.9474	66.6667	2.91911e-09	37.7193
chr1	39679201	39679600	400	*	150	23	127	163	92	71	1774	5	15.3333	56.4417	2.69668e-14	41.1084
chr1	39687601	39688000	400	*	18	0	18	32	3	29	1775	1	0	9.375	0.184657	9.375
chr1	39688001	39688400	400	*	52	13	39	44	23	21	1776	2	25	52.2727	0.00472705	27.2727
chr1	39688401	39688800	400	*	192	30	162	201	95	106	1777	7	15.625	47.2637	1.12126e-11	31.6387
chr1	39688801	39689200	400	*	27	2	25	23	18	5	1778	1	7.40741	78.2609	1.99996e-07	70.8535
chr1	39690001	39690400	400	*	225	36	189	220	154	66	1779	7	16	70	1.74045e-31	54
chr1	39690401	39690800	400	*	64	3	61	69	49	20	1780	2	4.6875	71.0145	2.79284e-16	66.327
chr1	39690801	39691200	400	*	234	49	185	224	128	96	1781	6	20.9402	57.1429	2.2091e-15	36.2027
chr1	39698801	39699200	400	*	27	2	25	27	13	14	1782	1	7.40741	48.1481	0.000849071	40.7407
chr1	39703201	39703600	400	*	140	11	129	172	123	49	1783	4	7.85714	71.5116	6.49355e-32	63.6545
chr1	39703601	39704000	400	*	72	6	66	90	33	57	1784	2	8.33333	36.6667	1.84052e-05	28.3333
chr1	39709601	39710000	400	*	346	109	237	460	347	113	1785	7	31.5029	75.4348	1.66077e-35	43.9319
chr1	39710001	39710400	400	*	41	3	38	35	2	33	1786	1	7.31707	5.71429	0.295562	-1.60279
chr1	39712001	39712400	400	*	236	68	168	280	208	72	1787	8	28.8136	74.2857	4.75277e-25	45.4722
chr1	39712401	39712800	400	*	13	0	13	28	2	26	1788	1	0	7.14286	0.295562	7.14286
chr1	39714001	39714400	400	*	181	29	152	158	96	62	1789	6	16.0221	60.7595	2.02146e-17	44.7374
chr1	39720801	39721200	400	*	21	4	17	33	4	29	1790	1	19.0476	12.1212	0.229539	-6.92641
chr1	39721201	39721600	400	*	117	7	110	155	54	101	1791	3	5.98291	34.8387	3.3672e-09	28.8558
chr1	39734001	39734400	400	*	179	22	157	99	71	28	1792	5	12.2905	71.7172	2.04711e-23	59.4267
chr1	39758001	39758400	400	*	120	4	116	153	83	70	1793	4	3.33333	54.2484	1.24842e-21	50.915
chr1	39760801	39761200	400	*	50	10	40	71	63	8	1794	3	20	88.7324	1.14874e-14	68.7324
chr1	39761601	39762000	400	*	209	4	205	236	133	103	1795	8	1.91388	56.3559	1.07861e-40	54.4421
chr1	39762001	39762400	400	*	49	1	48	59	16	43	1796	2	2.04082	27.1186	0.000162834	25.0778
chr1	39770001	39770400	400	*	208	44	164	244	113	131	1797	2	21.1538	46.3115	1.80746e-08	25.1576
chr1	39789201	39789600	400	*	28	5	23	29	13	16	1798	1	17.8571	44.8276	0.0187499	26.9704
chr1	39796001	39796400	400	*	201	57	144	243	149	94	1799	3	28.3582	61.3169	4.40294e-12	32.9587
chr1	39796401	39796800	400	*	68	22	46	81	77	4	1800	1	32.3529	95.0617	9.10672e-17	62.7088
chr1	39833201	39833600	400	*	150	73	77	157	132	25	1801	3	48.6667	84.0764	3.40943e-11	35.4098
chr1	39833601	39834000	400	*	133	24	109	162	50	112	1802	4	18.0451	30.8642	0.00649101	12.8191
chr1	39834401	39834800	400	*	418	117	301	377	253	124	1803	5	27.9904	67.1088	4.19493e-28	39.1183
chr1	39834801	39835200	400	*	84	18	66	52	27	25	1804	2	21.4286	51.9231	0.000179142	30.4945
chr1	39837201	39837600	400	*	247	49	198	254	149	105	1805	6	19.8381	58.6614	4.93494e-19	38.8234
chr1	39839601	39840000	400	*	66	10	56	48	35	13	1806	2	15.1515	72.9167	4.21929e-10	57.7652
chr1	39840001	39840400	400	*	33	0	33	24	0	24	1807	1	0	0	0.295562	0
chr1	39842401	39842800	400	*	83	16	67	123	37	86	1808	2	19.2771	30.0813	0.0409665	10.8042
chr1	39842801	39843200	400	*	228	61	167	257	177	80	1809	4	26.7544	68.8716	2.36876e-20	42.1172
chr1	39868801	39869200	400	*	28	0	28	22	3	19	1810	1	0	13.6364	0.031456	13.6364
chr1	39869201	39869600	400	*	21	6	15	15	12	3	1811	1	28.5714	80	0.00270961	51.4286
chr1	39890401	39890800	400	*	82	8	74	90	25	65	1812	2	9.7561	27.7778	0.00157126	18.0217
chr1	39890801	39891200	400	*	85	6	79	92	65	27	1813	2	7.05882	70.6522	4.32299e-19	63.5934
chr1	39900001	39900400	400	*	270	1	269	284	8	276	1814	3	0.37037	2.8169	0.0158803	2.44653
chr1	39900401	39900800	400	*	628	10	618	798	19	779	1815	14	1.59236	2.38095	0.124818	0.788596
chr1	39900801	39901200	400	*	260	9	251	181	3	178	1816	16	3.46154	1.65746	0.133538	-1.80408
chr1	39906001	39906400	400	*	105	2	103	80	23	57	1817	2	1.90476	28.75	5.35862e-08	26.8452
chr1	39934801	39935200	400	*	256	47	209	173	75	98	1818	4	18.3594	43.3526	2.68333e-08	24.9932
chr1	39938001	39938400	400	*	80	10	70	60	27	33	1819	2	12.5	45	1.83222e-05	32.5
chr1	39940801	39941200	400	*	133	13	120	134	75	59	1820	3	9.77444	55.9701	3.3489e-16	46.1957
chr1	39950801	39951200	400	*	74	11	63	70	33	37	1821	2	14.8649	47.1429	1.65973e-05	32.278
chr1	39951201	39951600	400	*	37	8	29	35	32	3	1822	1	21.6216	91.4286	8.85885e-10	69.8069
chr1	39966001	39966400	400	*	82	8	74	82	38	44	1823	2	9.7561	46.3415	1.59412e-07	36.5854
chr1	40006401	40006800	400	*	25	0	25	12	1	11	1824	1	0	8.33333	0.117216	8.33333
chr1	40054801	40055200	400	*	28	1	27	46	20	26	1825	2	3.57143	43.4783	7.54523e-05	39.9068
chr1	40055201	40055600	400	*	26	2	24	42	33	9	1826	2	7.69231	78.5714	5.78459e-09	70.8791
chr1	40058001	40058400	400	*	225	36	189	254	153	101	1827	9	16	60.2362	1.37491e-23	44.2362
chr1	40064001	40064400	400	*	24	11	13	18	15	3	1828	1	45.8333	83.3333	0.0100851	37.5
chr1	40064401	40064800	400	*	24	0	24	17	3	14	1829	1	0	17.6471	0.025854	17.6471
chr1	40085601	40086000	400	*	31	1	30	23	12	11	1830	1	3.22581	52.1739	2.2493e-05	48.9481
chr1	40090001	40090400	400	*	65	8	57	63	30	33	1831	2	12.3077	47.619	8.80697e-06	35.3114
chr1	40100401	40100800	400	*	249	60	189	239	173	66	1832	8	24.0964	72.3849	9.3288e-27	48.2886
chr1	40101201	40101600	400	*	195	22	173	215	146	69	1833	6	11.2821	67.907	7.35696e-33	56.6249
chr1	40106801	40107200	400	*	151	36	115	128	94	34	1834	4	23.8411	73.4375	1.04476e-16	49.5964
chr1	40117601	40118000	400	*	129	22	107	290	225	65	1835	5	17.0543	77.5862	2.17545e-31	60.5319
chr1	40118801	40119200	400	*	69	26	43	39	24	15	1836	3	37.6812	61.5385	0.0112806	23.8573
chr1	40155601	40156000	400	*	29	2	27	19	0	19	1837	1	6.89655	0	0.174697	-6.89655
chr1	40156001	40156400	400	*	218	42	176	205	115	90	1838	6	19.2661	56.0976	5.12194e-15	36.8315
chr1	40212401	40212800	400	*	234	27	207	285	169	116	1839	6	11.5385	59.2982	2.20574e-30	47.7598
chr1	40221601	40222000	400	*	54	12	42	57	39	18	1840	3	22.2222	68.4211	8.91854e-07	46.1988
chr1	40266401	40266800	400	*	99	6	93	88	28	60	1841	3	6.06061	31.8182	3.83872e-06	25.7576
chr1	40268801	40269200	400	*	62	6	56	46	21	25	1842	2	9.67742	45.6522	1.79939e-05	35.9748
chr1	40281601	40282000	400	*	251	45	206	240	136	104	1843	5	17.9283	56.6667	6.772e-19	38.7384
chr1	40307201	40307600	400	*	423	99	324	480	359	121	1844	5	23.4043	74.7917	1.97177e-54	51.3874
chr1	40307601	40308000	400	*	238	65	173	188	135	53	1845	6	27.3109	71.8085	5.73996e-20	44.4976
chr1	40314801	40315200	400	*	36	1	35	21	0	21	1846	1	2.77778	0	0.295562	-2.77778
chr1	40315201	40315600	400	*	39	13	26	23	20	3	1847	1	33.3333	86.9565	2.98679e-05	53.6232
chr1	40325601	40326000	400	*	116	6	110	80	23	57	1848	4	5.17241	28.75	4.6009e-06	23.5776
chr1	40326001	40326400	400	*	58	2	56	40	1	39	1849	2	3.44828	2.5	0.295562	-0.948276
chr1	40376401	40376800	400	*	163	24	139	104	51	53	1850	2	14.7239	49.0385	1.83463e-09	34.3145
chr1	40376801	40377200	400	*	191	37	154	121	71	50	1851	6	19.3717	58.6777	3.10428e-12	39.306
chr1	40377201	40377600	400	*	56	12	44	33	16	17	1852	2	21.4286	48.4848	0.00451887	27.0563
chr1	40390801	40391200	400	*	16	5	11	21	19	2	1853	1	31.25	90.4762	0.000170292	59.2262
chr1	40391201	40391600	400	*	38	6	32	55	29	26	1854	2	15.7895	52.7273	0.000214027	36.9378
chr1	40392001	40392400	400	*	279	67	212	376	270	106	1855	8	24.0143	71.8085	6.41366e-34	47.7942
chr1	40410001	40410400	400	*	43	0	43	34	2	32	1856	1	0	5.88235	0.0724271	5.88235
chr1	40410401	40410800	400	*	132	55	77	103	74	29	1857	3	41.6667	71.8447	3.7864e-06	30.178
chr1	40413601	40414000	400	*	13	1	12	10	9	1	1858	1	7.69231	90	6.30553e-05	82.3077
chr1	40414001	40414400	400	*	21	3	18	14	4	10	1859	1	14.2857	28.5714	0.141887	14.2857
chr1	40458801	40459200	400	*	83	9	74	91	30	61	1860	3	10.8434	32.967	0.000255734	22.1237
chr1	40462001	40462400	400	*	218	31	187	245	91	154	1861	3	14.2202	37.1429	1.32656e-08	22.9227
chr1	40462401	40462800	400	*	134	59	75	120	103	17	1862	1	44.0299	85.8333	2.10187e-12	41.8035
chr1	40462801	40463200	400	*	69	10	59	74	36	38	1863	3	14.4928	48.6486	8.11177e-06	34.1559
chr1	40600001	40600400	400	*	143	32	111	163	107	56	1864	3	22.3776	65.6442	2.22727e-14	43.2665
chr1	40613601	40614000	400	*	31	15	16	16	15	1	1865	1	48.3871	93.75	0.00147827	45.3629
chr1	40614001	40614400	400	*	31	0	31	15	0	15	1866	1	0	0	0.295562	0
chr1	40658801	40659200	400	*	60	9	51	35	29	6	1867	1	15	82.8571	8.23601e-11	67.8571
chr1	40659201	40659600	400	*	120	4	116	70	27	43	1868	2	3.33333	38.5714	3.80492e-10	35.2381
chr1	40662401	40662800	400	*	26	14	12	20	14	6	1869	1	53.8462	70	0.13018	16.1538
chr1	40680401	40680800	400	*	391	6	385	472	55	417	1870	10	1.53453	11.6525	8.02352e-10	10.118
chr1	40680801	40681200	400	*	25	0	25	19	0	19	1871	1	0	0	0.295562	0
chr1	40681201	40681600	400	*	18	2	16	18	2	16	1872	1	11.1111	11.1111	0.295562	0
chr1	40692401	40692800	400	*	148	46	102	110	86	24	1873	4	31.0811	78.1818	5.09124e-14	47.1007
chr1	40692801	40693200	400	*	74	13	61	55	20	35	1874	2	17.5676	36.3636	0.0102535	18.7961
chr1	40697201	40697600	400	*	57	31	26	120	85	35	1875	3	54.386	70.8333	0.0173943	16.4474
chr1	40714001	40714400	400	*	269	17	252	270	168	102	1876	3	6.3197	62.2222	1.14529e-45	55.9025
chr1	40718401	40718800	400	*	76	17	59	92	66	26	1877	4	22.3684	71.7391	1.23192e-10	49.3707
chr1	40726001	40726400	400	*	100	9	91	91	62	29	1878	4	9	68.1319	9.92872e-18	59.1319
chr1	40736801	40737200	400	*	34	7	27	62	30	32	1879	2	20.5882	48.3871	0.00392236	27.7989
chr1	40743601	40744000	400	*	63	2	61	99	65	34	1880	3	3.1746	65.6566	4.87024e-17	62.482
chr1	40744001	40744400	400	*	21	3	18	34	32	2	1881	1	14.2857	94.1176	1.36166e-09	79.8319
chr1	40766001	40766400	400	*	153	21	132	156	101	55	1882	6	13.7255	64.7436	1.96765e-20	51.0181
chr1	40767601	40768000	400	*	70	16	54	127	88	39	1883	6	22.8571	69.2913	3.88569e-10	46.4342
chr1	40790401	40790800	400	*	38	3	35	55	7	48	1884	2	7.89474	12.7273	0.176967	4.83254
chr1	40827201	40827600	400	*	88	10	78	129	80	49	1885	3	11.3636	62.0155	2.5538e-14	50.6519
chr1	40833601	40834000	400	*	233	74	159	129	90	39	1886	5	31.7597	69.7674	4.56339e-12	38.0078
chr1	40834001	40834400	400	*	52	16	36	29	27	2	1887	1	30.7692	93.1034	2.24585e-08	62.3342
chr1	40835601	40836000	400	*	188	31	157	227	109	118	1888	4	16.4894	48.0176	7.70237e-12	31.5283
chr1	40868801	40869200	400	*	119	36	83	121	71	50	1889	5	30.2521	58.6777	6.16787e-06	28.4256
chr1	40875201	40875600	400	*	32	7	25	34	16	18	1890	2	21.875	47.0588	0.0169196	25.1838
chr1	40875601	40876000	400	*	32	6	26	36	36	0	1891	2	18.75	100	2.66756e-13	81.25
chr1	40879201	40879600	400	*	86	10	76	56	48	8	1892	2	11.6279	85.7143	3.12411e-19	74.0864
chr1	40879601	40880000	400	*	88	17	71	58	28	30	1893	2	19.3182	48.2759	0.000218994	28.9577
chr1	40924801	40925200	400	*	126	18	108	169	108	61	1894	3	14.2857	63.9053	3.53392e-18	49.6196
chr1	40942801	40943200	400	*	174	44	130	138	104	34	1895	5	25.2874	75.3623	1.35899e-18	50.075
chr1	40954801	40955200	400	*	42	3	39	100	52	48	1896	2	7.14286	52	1.13367e-07	44.8571
chr1	40955201	40955600	400	*	596	89	507	746	620	126	1897	16	14.9329	83.1099	8.21144e-146	68.177
chr1	40966801	40967200	400	*	121	18	103	70	31	39	1898	4	14.876	44.2857	7.76226e-06	29.4097
chr1	40968001	40968400	400	*	283	22	261	302	191	111	1899	12	7.77385	63.245	4.76462e-47	55.4712
chr1	40969601	40970000	400	*	53	14	39	97	56	41	1900	2	26.4151	57.732	0.000155879	31.3169
chr1	40976801	40977200	400	*	33	4	29	38	17	21	1901	2	12.1212	44.7368	0.0017568	32.6156
chr1	40977201	40977600	400	*	16	6	10	19	17	2	1902	1	37.5	89.4737	0.00152676	51.9737
chr1	40992401	40992800	400	*	33	17	16	10	10	0	1903	1	51.5152	100	0.00313901	48.4848
chr1	41005601	41006000	400	*	76	25	51	78	48	30	1904	3	32.8947	61.5385	0.000212712	28.6437
chr1	41006001	41006400	400	*	34	14	20	35	28	7	1905	1	41.1765	80	0.000641266	38.8235
chr1	41006401	41006800	400	*	105	22	83	176	118	58	1906	6	20.9524	67.0455	5.52773e-14	46.0931
chr1	41044801	41045200	400	*	188	45	143	163	102	61	1907	6	23.9362	62.5767	2.54852e-13	38.6405
chr1	41088401	41088800	400	*	282	153	129	276	224	52	1908	6	54.2553	81.1594	9.15163e-12	26.9041
chr1	41090801	41091200	400	*	189	143	46	174	168	6	1909	3	75.6614	96.5517	2.87982e-09	20.8903
chr1	41091201	41091600	400	*	63	1	62	58	1	57	1910	1	1.5873	1.72414	0.295562	0.136836
chr1	41156801	41157200	400	*	75	9	66	79	37	42	1911	2	12	46.8354	1.89748e-06	34.8354
chr1	41157201	41157600	400	*	135	50	85	109	78	31	1912	3	37.037	71.5596	7.28134e-08	34.5226
chr1	41244001	41244400	400	*	29	2	27	23	3	20	1913	1	6.89655	13.0435	0.214107	6.14693
chr1	41257601	41258000	400	*	268	69	199	285	200	85	1914	8	25.7463	70.1754	1.45054e-25	44.4292
chr1	41333601	41334000	400	*	194	44	150	188	92	96	1915	2	22.6804	48.9362	6.256e-08	26.2558
chr1	41343201	41343600	400	*	30	2	28	18	4	14	1916	1	6.66667	22.2222	0.068048	15.5556
chr1	41354801	41355200	400	*	29	15	14	20	20	0	1917	1	51.7241	100	0.000104042	48.2759
chr1	41355201	41355600	400	*	28	1	27	18	1	17	1918	1	3.57143	5.55556	0.295562	1.98413
chr1	41426001	41426400	400	*	13	0	13	15	4	11	1919	1	0	26.6667	0.0400595	26.6667
chr1	41462401	41462800	400	*	47	4	43	60	37	23	1920	2	8.51064	61.6667	6.74486e-09	53.156
chr1	41462801	41463200	400	*	47	5	42	60	22	38	1921	2	10.6383	36.6667	0.00146064	26.0284
chr1	41465601	41466000	400	*	23	13	10	18	17	1	1922	1	56.5217	94.4444	0.00495362	37.9227
chr1	41466001	41466400	400	*	24	1	23	18	1	17	1923	1	4.16667	5.55556	0.295562	1.38889
chr1	41760801	41761200	400	*	31	14	17	33	31	2	1924	1	45.1613	93.9394	1.22996e-05	48.7781
chr1	41761201	41761600	400	*	32	0	32	33	1	32	1925	1	0	3.0303	0.295562	3.0303
chr1	41797601	41798000	400	*	42	7	35	19	19	0	1926	1	16.6667	100	2.18656e-10	83.3333
chr1	41798001	41798400	400	*	42	1	41	18	0	18	1927	1	2.38095	0	0.295562	-2.38095
chr1	41859601	41860000	400	*	40	1	39	25	0	25	1928	1	2.5	0	0.295562	-2.5
chr1	41860001	41860400	400	*	123	32	91	76	62	14	1929	3	26.0163	81.5789	1.86204e-14	55.5627
chr1	41896401	41896800	400	*	141	27	114	82	36	46	1930	2	19.1489	43.9024	5.9311e-05	24.7535
chr1	41896801	41897200	400	*	248	74	174	150	117	33	1931	4	29.8387	78	8.6901e-21	48.1613
chr1	41940801	41941200	400	*	20	9	11	21	20	1	1932	1	45	95.2381	0.000256303	50.2381
chr1	41941201	41941600	400	*	20	1	19	21	1	20	1933	1	5	4.7619	0.295562	-0.238095
chr1	42005601	42006000	400	*	76	19	57	100	54	46	1934	2	25	54	6.28085e-05	29
chr1	42080001	42080400	400	*	39	9	30	25	7	18	1935	1	23.0769	28	0.251053	4.92308
chr1	42098801	42099200	400	*	286	35	251	212	107	105	1936	4	12.2378	50.4717	2.46704e-20	38.2339
chr1	42143201	42143600	400	*	35	13	22	22	18	4	1937	1	37.1429	81.8182	0.000573757	44.6753
chr1	42143601	42144000	400	*	70	14	56	44	20	24	1938	2	20	45.4545	0.00270685	25.4545
chr1	42200401	42200800	400	*	49	26	23	49	47	2	1939	1	53.0612	95.9184	7.23105e-07	42.8571
chr1	42200801	42201200	400	*	106	5	101	116	62	54	1940	2	4.71698	53.4483	1.62822e-16	48.7313
chr1	42237601	42238000	400	*	52	15	37	35	17	18	1941	2	28.8462	48.5714	0.0293244	19.7253
chr1	42242401	42242800	400	*	165	36	129	167	109	58	1942	3	21.8182	65.2695	1.06747e-15	43.4513
chr1	42257201	42257600	400	*	116	31	85	74	70	4	1943	1	26.7241	94.5946	7.30663e-22	67.8705
chr1	42257601	42258000	400	*	334	46	288	216	137	79	1944	3	13.7725	63.4259	5.73971e-33	49.6535
chr1	42281201	42281600	400	*	31	4	27	17	7	10	1945	1	12.9032	41.1765	0.0151336	28.2732
chr1	42283201	42283600	400	*	90	24	66	64	38	26	1946	3	26.6667	59.375	3.33938e-05	32.7083
chr1	42283601	42284000	400	*	35	13	22	24	21	3	1947	1	37.1429	87.5	7.5787e-05	50.3571
chr1	42297201	42297600	400	*	170	39	131	86	56	30	1948	3	22.9412	65.1163	1.02787e-10	42.1751
chr1	42325601	42326000	400	*	24	5	19	14	3	11	1949	1	20.8333	21.4286	0.295562	0.595238
chr1	42347601	42348000	400	*	116	12	104	135	69	66	1950	2	10.3448	51.1111	1.75824e-12	40.7663
chr1	42354401	42354800	400	*	24	6	18	28	22	6	1951	2	25	78.5714	0.000113528	53.5714
chr1	42369201	42369600	400	*	19	0	19	25	0	25	1952	1	0	0	0.295562	0
chr1	42369601	42370000	400	*	19	2	17	24	20	4	1953	1	10.5263	83.3333	1.30265e-06	72.807
chr1	42386401	42386800	400	*	16	5	11	23	14	9	1954	1	31.25	60.8696	0.0414391	29.6196
chr1	42444001	42444400	400	*	302	67	235	335	226	109	1955	9	22.1854	67.4627	1.05338e-30	45.2773
chr1	42453201	42453600	400	*	107	12	95	114	35	79	1956	2	11.215	30.7018	0.000247894	19.4868
chr1	42453601	42454000	400	*	106	26	80	116	83	33	1957	2	24.5283	71.5517	1.79087e-12	47.0234
chr1	42462401	42462800	400	*	98	12	86	60	25	35	1958	2	12.2449	41.6667	2.1248e-05	29.4218
chr1	42505201	42505600	400	*	38	5	33	32	28	4	1959	2	13.1579	87.5	2.42724e-10	74.3421
chr1	42520401	42520800	400	*	186	29	157	193	148	45	1960	6	15.5914	76.6839	6.99917e-34	61.0925
chr1	42524401	42524800	400	*	97	31	66	153	78	75	1961	2	31.9588	50.9804	0.00182286	19.0216
chr1	42539601	42540000	400	*	20	7	13	33	21	12	1962	1	35	63.6364	0.0215251	28.6364
chr1	42544401	42544800	400	*	114	18	96	63	26	37	1963	2	15.7895	41.2698	0.000137957	25.4804
chr1	42597201	42597600	400	*	78	6	72	96	41	55	1964	2	7.69231	42.7083	9.03463e-08	35.016
chr1	42599201	42599600	400	*	86	24	62	92	56	36	1965	4	27.907	60.8696	6.96554e-06	32.9626
chr1	42616401	42616800	400	*	18	11	7	30	28	2	1966	1	61.1111	93.3333	0.00406062	32.2222
chr1	42693601	42694000	400	*	34	0	34	12	4	8	1967	1	0	33.3333	0.00142924	33.3333
chr1	42694001	42694400	400	*	164	6	158	255	4	251	1968	10	3.65854	1.56863	0.0750344	-2.08991
chr1	42694401	42694800	400	*	19	2	17	21	1	20	1969	1	10.5263	4.7619	0.200132	-5.76441
chr1	42695601	42696000	400	*	318	9	309	251	2	249	1970	11	2.83019	0.796813	0.0480121	-2.03338
chr1	42696001	42696400	400	*	581	9	572	669	36	633	1971	9	1.54905	5.38117	0.000115004	3.83211
chr1	42696401	42696800	400	*	348	3	345	455	13	442	1972	9	0.862069	2.85714	0.0286856	1.99507
chr1	42696801	42697200	400	*	16	0	16	25	2	23	1973	1	0	8	0.174899	8
chr1	42698401	42698800	400	*	175	2	173	238	9	229	1974	10	1.14286	3.78151	0.0494974	2.63866
chr1	42702801	42703200	400	*	56	4	52	88	30	58	1975	2	7.14286	34.0909	0.000113265	26.9481
chr1	42703201	42703600	400	*	84	15	69	132	87	45	1976	3	17.8571	65.9091	2.95221e-12	48.0519
chr1	42704401	42704800	400	*	148	10	138	112	34	78	1977	4	6.75676	30.3571	4.27786e-07	23.6004
chr1	42714001	42714400	400	*	56	4	52	60	6	54	1978	2	7.14286	10	0.243556	2.85714
chr1	42714401	42714800	400	*	242	3	239	256	11	245	1979	8	1.23967	4.29688	0.0225865	3.05721
chr1	42741601	42742000	400	*	228	69	159	236	177	59	1980	8	30.2632	75	4.77603e-22	44.7368
chr1	42761201	42761600	400	*	106	20	86	86	63	23	1981	4	18.8679	73.2558	2.63505e-14	54.3879
chr1	42761601	42762000	400	*	27	0	27	21	1	20	1982	1	0	4.7619	0.153423	4.7619
chr1	42769601	42770000	400	*	40	4	36	49	11	38	1983	1	10	22.449	0.0604988	12.449
chr1	42770001	42770400	400	*	68	9	59	79	76	3	1984	2	13.2353	96.2025	7.27267e-27	82.9672
chr1	42771601	42772000	400	*	110	29	81	180	144	36	1985	5	26.3636	80	2.33598e-19	53.6364
chr1	42783201	42783600	400	*	26	7	19	29	27	2	1986	1	26.9231	93.1034	4.48683e-07	66.1804
chr1	42783601	42784000	400	*	48	6	42	56	25	31	1987	2	12.5	44.6429	0.000245647	32.1429
chr1	42784001	42784400	400	*	24	11	13	13	11	2	1988	1	45.8333	84.6154	0.0147857	38.7821
chr1	42851201	42851600	400	*	108	2	106	245	7	238	1989	7	1.85185	2.85714	0.23861	1.00529
chr1	42851601	42852000	400	*	191	4	187	243	11	232	1990	8	2.09424	4.52675	0.0736107	2.43251
chr1	42853601	42854000	400	*	132	24	108	158	110	48	1991	4	18.1818	69.6203	8.21833e-19	51.4384
chr1	42854001	42854400	400	*	66	15	51	79	41	38	1992	2	22.7273	51.8987	0.000178482	29.1715
chr1	42899601	42900000	400	*	72	7	65	46	26	20	1993	3	9.72222	56.5217	3.81658e-08	46.7995
chr1	42952801	42953200	400	*	25	0	25	17	0	17	1994	1	0	0	0.295562	0
chr1	42953201	42953600	400	*	456	6	450	662	25	637	1995	20	1.31579	3.77644	0.00660756	2.46065
chr1	42956001	42956400	400	*	119	26	93	123	65	58	1996	3	21.8487	52.8455	5.09793e-07	30.9968
chr1	42960401	42960800	400	*	106	21	85	101	51	50	1997	2	19.8113	50.495	3.058e-06	30.6837
chr1	42995201	42995600	400	*	32	8	24	23	19	4	1998	1	25	82.6087	1.81759e-05	57.6087
chr1	42995601	42996000	400	*	96	20	76	65	42	23	1999	3	20.8333	64.6154	2.3033e-08	43.7821
[truncated: 182,565 more rows]

## Sheet: Methyl_Ctrl_D4vsD6
seqnames	start	end	width	strand	coverage1	numCs1	numTs1	coverage2	numCs2	numTs2	Var1	Freq	Ctrl_D4	Ctrl_D6	qvalue	meth.diff
chr1	3020801	3021200	400	*	19	12	7	23	5	18	1	1	63.1579	21.7391	0.326286	-41.4188
chr1	3121201	3121600	400	*	34	1	33	27	5	22	2	1	2.94118	18.5185	0.713854	15.5773
chr1	3121601	3122000	400	*	33	30	3	27	26	1	3	1	90.9091	96.2963	0.905554	5.38721
chr1	3336801	3337200	400	*	109	51	58	152	77	75	4	2	46.789	50.6579	0.905554	3.8689
chr1	3556401	3556800	400	*	13	6	7	27	16	11	5	1	46.1538	59.2593	0.905554	13.1054
chr1	3622001	3622400	400	*	201	114	87	273	145	128	6	5	56.7164	53.1136	0.905554	-3.60286
chr1	3646801	3647200	400	*	14	13	1	17	16	1	7	1	92.8571	94.1176	0.905554	1.2605
chr1	3650801	3651200	400	*	17	14	3	23	20	3	8	1	82.3529	86.9565	0.905554	4.60358
chr1	3746401	3746800	400	*	20	0	20	35	0	35	9	1	0	0	0.905554	0
chr1	3746801	3747200	400	*	20	19	1	35	33	2	10	1	95	94.2857	0.905554	-0.714286
chr1	3830801	3831200	400	*	78	36	42	124	61	63	11	2	46.1538	49.1935	0.905554	3.0397
chr1	3831201	3831600	400	*	39	37	2	61	54	7	12	1	94.8718	88.5246	0.905554	-6.3472
chr1	3934401	3934800	400	*	118	86	32	170	119	51	13	4	72.8814	70	0.905554	-2.88136
chr1	3966001	3966400	400	*	21	18	3	42	30	12	14	1	85.7143	71.4286	0.905554	-14.2857
chr1	3977201	3977600	400	*	38	36	2	45	42	3	15	2	94.7368	93.3333	0.905554	-1.40351
chr1	3977601	3978000	400	*	20	0	20	23	0	23	16	1	0	0	0.905554	0
chr1	4187601	4188000	400	*	77	58	19	109	65	44	17	4	75.3247	59.633	0.495466	-15.6916
chr1	4193601	4194000	400	*	63	40	23	126	78	48	18	3	63.4921	61.9048	0.905554	-1.5873
chr1	4247601	4248000	400	*	21	20	1	45	43	2	19	1	95.2381	95.5556	0.905554	0.31746
chr1	4248001	4248400	400	*	42	22	20	92	46	46	20	2	52.381	50	0.905554	-2.38095
chr1	4260001	4260400	400	*	13	1	12	20	6	14	21	1	7.69231	30	0.905554	22.3077
chr1	4486401	4486800	400	*	53	28	25	102	43	59	22	2	52.8302	42.1569	0.905554	-10.6733
chr1	4491601	4492000	400	*	23	2	21	17	1	16	23	1	8.69565	5.88235	0.905554	-2.8133
chr1	4492001	4492400	400	*	230	11	219	296	9	287	24	8	4.78261	3.04054	0.905554	-1.74207
chr1	4492401	4492800	400	*	100	6	94	103	9	94	25	4	6	8.73786	0.905554	2.73786
chr1	4493201	4493600	400	*	58	2	56	104	10	94	26	2	3.44828	9.61538	0.905554	6.16711
chr1	4493601	4494000	400	*	43	0	43	77	0	77	27	2	0	0	0.905554	0
chr1	4496801	4497200	400	*	229	24	205	231	28	203	28	10	10.4803	12.1212	0.905554	1.64086
chr1	4497201	4497600	400	*	65	5	60	75	9	66	29	4	7.69231	12	0.905554	4.30769
chr1	4523201	4523600	400	*	62	30	32	74	34	40	30	2	48.3871	45.9459	0.905554	-2.44115
chr1	4553601	4554000	400	*	210	159	51	282	200	82	31	8	75.7143	70.922	0.905554	-4.7923
chr1	4571601	4572000	400	*	271	5	266	267	3	264	32	9	1.84502	1.1236	0.905554	-0.721423
chr1	4591601	4592000	400	*	22	16	6	29	12	17	33	1	72.7273	41.3793	0.592547	-31.348
chr1	4695201	4695600	400	*	140	62	78	221	100	121	34	2	44.2857	45.2489	0.905554	0.963154
chr1	4708801	4709200	400	*	15	0	15	42	2	40	35	1	0	4.7619	0.905554	4.7619
chr1	4709201	4709600	400	*	32	29	3	83	73	10	36	2	90.625	87.9518	0.905554	-2.67319
chr1	4760401	4760800	400	*	43	25	18	75	37	38	37	2	58.1395	49.3333	0.905554	-8.8062
chr1	4760801	4761200	400	*	51	50	1	80	71	9	38	3	98.0392	88.75	0.734851	-9.28922
chr1	4763201	4763600	400	*	212	87	125	369	160	209	39	4	41.0377	43.3604	0.905554	2.3227
chr1	4763601	4764000	400	*	34	30	4	56	50	6	40	1	88.2353	89.2857	0.905554	1.05042
chr1	4788401	4788800	400	*	170	113	57	248	163	85	41	6	66.4706	65.7258	0.905554	-0.744782
chr1	4788801	4789200	400	*	26	24	2	71	68	3	42	2	92.3077	95.7746	0.905554	3.46696
chr1	4800001	4800400	400	*	90	74	16	131	98	33	43	6	82.2222	74.8092	0.905554	-7.41306
chr1	4807601	4808000	400	*	97	7	90	154	5	149	44	4	7.21649	3.24675	0.905554	-3.96974
chr1	4808401	4808800	400	*	42	6	36	45	9	36	45	1	14.2857	20	0.905554	5.71429
chr1	4808801	4809200	400	*	66	27	39	74	23	51	46	2	40.9091	31.0811	0.905554	-9.82801
chr1	4838801	4839200	400	*	96	96	0	140	132	8	47	2	100	94.2857	0.451228	-5.71429
chr1	4839201	4839600	400	*	145	92	53	212	132	80	48	3	63.4483	62.2642	0.905554	-1.18412
chr1	4857201	4857600	400	*	354	9	345	631	16	615	49	14	2.54237	2.53566	0.905554	-0.0067152
chr1	4857601	4858000	400	*	691	14	677	1051	17	1034	50	15	2.02605	1.61751	0.905554	-0.408542
chr1	4864801	4865200	400	*	40	20	20	77	35	42	51	2	50	45.4545	0.905554	-4.54545
chr1	4866401	4866800	400	*	27	0	27	41	2	39	52	1	0	4.87805	0.905554	4.87805
chr1	4866801	4867200	400	*	109	96	13	157	150	7	53	4	88.0734	95.5414	0.520706	7.46801
chr1	4906001	4906400	400	*	24	0	24	32	3	29	54	1	0	9.375	0.905554	9.375
chr1	4906401	4906800	400	*	24	22	2	30	29	1	55	1	91.6667	96.6667	0.905554	5
chr1	4912001	4912400	400	*	251	135	116	332	176	156	56	4	53.7849	53.012	0.905554	-0.772812
chr1	4912401	4912800	400	*	208	181	27	262	224	38	57	4	87.0192	85.4962	0.905554	-1.52305
chr1	4924401	4924800	400	*	30	0	30	19	0	19	58	1	0	0	0.905554	0
chr1	4924801	4925200	400	*	91	89	2	69	55	14	59	3	97.8022	79.7101	0.0321144	-18.0921
chr1	4987601	4988000	400	*	95	63	32	119	72	47	60	3	66.3158	60.5042	0.905554	-5.81159
chr1	4988001	4988400	400	*	84	50	34	109	61	48	61	3	59.5238	55.9633	0.905554	-3.56051
chr1	5018801	5019200	400	*	375	46	329	471	22	449	62	12	12.2667	4.67091	0.0122316	-7.59575
chr1	5019201	5019600	400	*	262	14	248	304	6	298	63	3	5.34351	1.97368	0.560436	-3.36983
chr1	5019601	5020000	400	*	296	11	285	258	2	256	64	5	3.71622	0.775194	0.471351	-2.94102
chr1	5020001	5020400	400	*	290	20	270	264	10	254	65	7	6.89655	3.78788	0.827486	-3.10867
chr1	5020401	5020800	400	*	18	11	7	22	4	18	66	1	61.1111	18.1818	0.288017	-42.9293
chr1	5023601	5024000	400	*	68	13	55	73	14	59	67	1	19.1176	19.1781	0.905554	0.0604351
chr1	5024001	5024400	400	*	59	54	5	53	45	8	68	1	91.5254	84.9057	0.905554	-6.61976
chr1	5044001	5044400	400	*	39	24	15	55	25	30	69	1	61.5385	45.4545	0.847174	-16.0839
chr1	5071601	5072000	400	*	22	18	4	34	23	11	70	1	81.8182	67.6471	0.905554	-14.1711
chr1	5072001	5072400	400	*	18	0	18	33	1	32	71	1	0	3.0303	0.905554	3.0303
chr1	5082801	5083200	400	*	176	8	168	177	3	174	72	6	4.54545	1.69492	0.837299	-2.85054
chr1	5083201	5083600	400	*	117	3	114	127	2	125	73	4	2.5641	1.5748	0.905554	-0.989299
chr1	5166001	5166400	400	*	61	8	53	78	12	66	74	1	13.1148	15.3846	0.905554	2.26986
chr1	5166401	5166800	400	*	52	50	2	65	63	2	75	1	96.1538	96.9231	0.905554	0.769231
chr1	5170001	5170400	400	*	26	17	9	20	9	11	76	1	65.3846	45	0.905554	-20.3846
chr1	5170401	5170800	400	*	24	5	19	27	8	19	77	1	20.8333	29.6296	0.905554	8.7963
chr1	5170801	5171200	400	*	23	22	1	22	20	2	78	1	95.6522	90.9091	0.905554	-4.74308
chr1	5189201	5189600	400	*	63	15	48	97	52	45	79	3	23.8095	53.6082	0.0360813	29.7987
chr1	5189601	5190000	400	*	44	12	32	66	26	40	80	2	27.2727	39.3939	0.905554	12.1212
chr1	5299201	5299600	400	*	25	13	12	40	13	27	81	1	52	32.5	0.822377	-19.5
chr1	5320001	5320400	400	*	21	18	3	26	25	1	82	1	85.7143	96.1538	0.905554	10.4396
chr1	5320401	5320800	400	*	52	12	40	84	31	53	83	2	23.0769	36.9048	0.82064	13.8278
chr1	5380401	5380800	400	*	176	86	90	277	112	165	84	2	48.8636	40.4332	0.719621	-8.43042
chr1	5380801	5381200	400	*	18	15	3	36	32	4	85	1	83.3333	88.8889	0.905554	5.55556
chr1	5526401	5526800	400	*	35	13	22	50	20	30	86	1	37.1429	40	0.905554	2.85714
chr1	5567201	5567600	400	*	330	264	66	284	221	63	87	5	80	77.8169	0.905554	-2.1831
chr1	5584401	5584800	400	*	25	9	16	48	17	31	88	1	36	35.4167	0.905554	-0.583333
chr1	5589201	5589600	400	*	108	63	45	202	127	75	89	3	58.3333	62.8713	0.905554	4.53795
chr1	5678401	5678800	400	*	242	158	84	402	235	167	90	6	65.2893	58.4577	0.755556	-6.83154
chr1	5746801	5747200	400	*	101	81	20	171	135	36	91	5	80.198	78.9474	0.905554	-1.25065
chr1	5796401	5796800	400	*	165	80	85	224	107	117	92	4	48.4848	47.7679	0.905554	-0.716991
chr1	5828801	5829200	400	*	45	20	25	60	27	33	93	1	44.4444	45	0.905554	0.555556
chr1	5850001	5850400	400	*	105	46	59	105	42	63	94	2	43.8095	40	0.905554	-3.80952
chr1	5862401	5862800	400	*	23	20	3	42	40	2	95	1	86.9565	95.2381	0.905554	8.28157
chr1	5862801	5863200	400	*	40	14	26	70	27	43	96	1	35	38.5714	0.905554	3.57143
chr1	5874801	5875200	400	*	44	21	23	101	38	63	97	2	47.7273	37.6238	0.905554	-10.1035
chr1	5916001	5916400	400	*	206	128	78	230	133	97	98	5	62.1359	57.8261	0.905554	-4.30984
chr1	5982401	5982800	400	*	274	177	97	412	243	169	99	6	64.5985	58.9806	0.851353	-5.61796
chr1	6163201	6163600	400	*	34	0	34	35	3	32	100	1	0	8.57143	0.905554	8.57143
chr1	6163601	6164000	400	*	71	51	20	84	63	21	101	2	71.831	75	0.905554	3.16901
chr1	6164001	6164400	400	*	52	30	22	146	85	61	102	3	57.6923	58.2192	0.905554	0.52687
chr1	6213201	6213600	400	*	60	21	39	95	36	59	103	2	35	37.8947	0.905554	2.89474
chr1	6214401	6214800	400	*	198	16	182	180	7	173	104	7	8.08081	3.88889	0.82281	-4.19192
chr1	6214801	6215200	400	*	61	4	57	87	5	82	105	2	6.55738	5.74713	0.905554	-0.810251
chr1	6216801	6217200	400	*	95	5	90	139	7	132	106	1	5.26316	5.03597	0.905554	-0.227187
chr1	6217201	6217600	400	*	94	85	9	140	122	18	107	1	90.4255	87.1429	0.905554	-3.28267
chr1	6252401	6252800	400	*	28	21	7	49	34	15	108	1	75	69.3878	0.905554	-5.61224
chr1	6252801	6253200	400	*	20	7	13	42	8	34	109	1	35	19.0476	0.905554	-15.9524
chr1	6282801	6283200	400	*	86	26	60	114	41	73	110	2	30.2326	35.9649	0.905554	5.73235
chr1	6358801	6359200	400	*	85	10	75	75	3	72	111	3	11.7647	4	0.734446	-7.76471
chr1	6359201	6359600	400	*	131	22	109	120	20	100	112	4	16.7939	16.6667	0.905554	-0.127226
chr1	6377201	6377600	400	*	177	119	58	152	102	50	113	3	67.2316	67.1053	0.905554	-0.126375
chr1	6377601	6378000	400	*	21	0	21	39	1	38	114	1	0	2.5641	0.905554	2.5641
chr1	6511601	6512000	400	*	63	29	34	79	31	48	115	2	46.0317	39.2405	0.905554	-6.79124
chr1	6516401	6516800	400	*	174	84	90	197	97	100	116	2	48.2759	49.2386	0.905554	0.962717
chr1	6517201	6517600	400	*	18	6	12	45	13	32	117	1	33.3333	28.8889	0.905554	-4.44444
chr1	6537601	6538000	400	*	73	40	33	98	47	51	118	2	54.7945	47.9592	0.905554	-6.83534
chr1	6587601	6588000	400	*	72	36	36	132	61	71	119	2	50	46.2121	0.905554	-3.78788
chr1	6622001	6622400	400	*	26	22	4	40	35	5	120	1	84.6154	87.5	0.905554	2.88462
chr1	6626401	6626800	400	*	56	27	29	62	32	30	121	2	48.2143	51.6129	0.905554	3.39862
chr1	6626801	6627200	400	*	28	27	1	32	30	2	122	1	96.4286	93.75	0.905554	-2.67857
chr1	6699601	6700000	400	*	47	24	23	56	27	29	123	2	51.0638	48.2143	0.905554	-2.84954
chr1	6826001	6826400	400	*	27	18	9	45	38	7	124	1	66.6667	84.4444	0.740732	17.7778
chr1	6826401	6826800	400	*	26	3	23	43	3	40	125	1	11.5385	6.97674	0.905554	-4.56172
chr1	6836001	6836400	400	*	89	60	29	217	132	85	126	6	67.4157	60.8295	0.905554	-6.58624
chr1	6923201	6923600	400	*	13	2	11	22	5	17	127	1	15.3846	22.7273	0.905554	7.34266
chr1	7057201	7057600	400	*	25	6	19	23	4	19	128	1	24	17.3913	0.905554	-6.6087
chr1	7092801	7093200	400	*	36	20	16	46	22	24	129	2	55.5556	47.8261	0.905554	-7.72947
chr1	7101601	7102000	400	*	53	47	6	91	85	6	130	1	88.6792	93.4066	0.905554	4.72735
chr1	7102001	7102400	400	*	52	5	47	88	7	81	131	1	9.61538	7.95455	0.905554	-1.66084
chr1	7153601	7154000	400	*	62	25	37	84	33	51	132	2	40.3226	39.2857	0.905554	-1.03687
chr1	7230401	7230800	400	*	37	34	3	49	44	5	133	2	91.8919	89.7959	0.905554	-2.09597
chr1	7236801	7237200	400	*	56	19	37	43	12	31	134	1	33.9286	27.907	0.905554	-6.02159
chr1	7242001	7242400	400	*	43	18	25	103	34	69	135	2	41.8605	33.0097	0.905554	-8.85076
chr1	7242401	7242800	400	*	236	163	73	403	293	110	136	7	69.0678	72.7047	0.905554	3.63692
chr1	7271601	7272000	400	*	139	24	115	193	75	118	137	8	17.2662	38.8601	0.00460028	21.5939
chr1	7291601	7292000	400	*	26	0	26	39	4	35	138	1	0	10.2564	0.843749	10.2564
chr1	7292001	7292400	400	*	52	45	7	76	74	2	139	2	86.5385	97.3684	0.511763	10.83
chr1	7301201	7301600	400	*	53	26	27	95	48	47	140	2	49.0566	50.5263	0.905554	1.46971
chr1	7306401	7306800	400	*	184	80	104	373	175	198	141	2	43.4783	46.9169	0.905554	3.43863
chr1	7307201	7307600	400	*	150	119	31	151	109	42	142	4	79.3333	72.1854	0.886081	-7.1479
chr1	7351601	7352000	400	*	60	29	31	87	44	43	143	2	48.3333	50.5747	0.905554	2.24138
chr1	7370401	7370800	400	*	47	40	7	61	57	4	144	1	85.1064	93.4426	0.905554	8.33624
chr1	7370801	7371200	400	*	47	0	47	59	3	56	145	1	0	5.08475	0.905554	5.08475
chr1	7397201	7397600	400	*	40	3	37	86	2	84	146	3	7.5	2.32558	0.905554	-5.17442
chr1	7397601	7398000	400	*	88	1	87	208	9	199	147	6	1.13636	4.32692	0.905554	3.19056
chr1	7412001	7412400	400	*	17	15	2	39	32	7	148	1	88.2353	82.0513	0.905554	-6.18401
chr1	7412401	7412800	400	*	17	0	17	40	3	37	149	1	0	7.5	0.905554	7.5
chr1	7482001	7482400	400	*	54	2	52	82	1	81	150	1	3.7037	1.21951	0.905554	-2.48419
chr1	7482401	7482800	400	*	54	53	1	82	74	8	151	1	98.1481	90.2439	0.732659	-7.90425
chr1	7486801	7487200	400	*	108	54	54	204	99	105	152	2	50	48.5294	0.905554	-1.47059
chr1	7502401	7502800	400	*	127	59	68	147	64	83	153	2	46.4567	43.5374	0.905554	-2.91928
chr1	7548401	7548800	400	*	257	125	132	407	191	216	154	4	48.6381	46.9287	0.905554	-1.70939
chr1	7563601	7564000	400	*	36	18	18	57	20	37	155	1	50	35.0877	0.90487	-14.9123
chr1	7756001	7756400	400	*	76	47	29	129	61	68	156	2	61.8421	47.2868	0.651054	-14.5553
chr1	7809601	7810000	400	*	25	24	1	30	27	3	157	1	96	90	0.905554	-6
chr1	7810001	7810400	400	*	25	0	25	30	2	28	158	1	0	6.66667	0.905554	6.66667
chr1	7814801	7815200	400	*	52	21	31	97	43	54	159	3	40.3846	44.3299	0.905554	3.94528
chr1	7819601	7820000	400	*	137	134	3	246	240	6	160	3	97.8102	97.561	0.905554	-0.249243
chr1	8046801	8047200	400	*	23	16	7	58	38	20	161	1	69.5652	65.5172	0.905554	-4.04798
chr1	8047201	8047600	400	*	94	47	47	156	87	69	162	2	50	55.7692	0.905554	5.76923
chr1	8068001	8068400	400	*	179	135	44	302	216	86	163	8	75.419	71.5232	0.905554	-3.89582
chr1	8108401	8108800	400	*	22	0	22	32	7	25	164	1	0	21.875	0.529563	21.875
chr1	8372801	8373200	400	*	27	25	2	34	30	4	165	1	92.5926	88.2353	0.905554	-4.3573
chr1	8373201	8373600	400	*	27	0	27	36	2	34	166	1	0	5.55556	0.905554	5.55556
chr1	8615601	8616000	400	*	21	18	3	36	22	14	167	1	85.7143	61.1111	0.695349	-24.6032
chr1	8616001	8616400	400	*	20	1	19	36	1	35	168	1	5	2.77778	0.905554	-2.22222
chr1	8786801	8787200	400	*	620	494	126	825	651	174	169	10	79.6774	78.9091	0.905554	-0.768328
chr1	8873601	8874000	400	*	27	1	26	33	3	30	170	1	3.7037	9.09091	0.905554	5.38721
chr1	8874001	8874400	400	*	39	28	11	46	31	15	171	1	71.7949	67.3913	0.905554	-4.40357
chr1	8880401	8880800	400	*	36	31	5	70	63	7	172	1	86.1111	90	0.905554	3.88889
chr1	8880801	8881200	400	*	37	1	36	70	5	65	173	1	2.7027	7.14286	0.905554	4.44015
chr1	8983201	8983600	400	*	90	35	55	163	66	97	174	3	38.8889	40.4908	0.905554	1.60191
chr1	9044801	9045200	400	*	15	15	0	41	36	5	175	1	100	87.8049	0.905554	-12.1951
chr1	9045201	9045600	400	*	15	2	13	41	3	38	176	1	13.3333	7.31707	0.905554	-6.01626
chr1	9099201	9099600	400	*	12	8	4	30	17	13	177	1	66.6667	56.6667	0.905554	-10
chr1	9237201	9237600	400	*	177	44	133	278	39	239	178	3	24.8588	14.0288	0.199119	-10.83
chr1	9298401	9298800	400	*	149	3	146	154	10	144	179	5	2.01342	6.49351	0.730937	4.48008
chr1	9299201	9299600	400	*	32	1	31	60	4	56	180	2	3.125	6.66667	0.905554	3.54167
chr1	9299601	9300000	400	*	27	0	27	43	0	43	181	1	0	0	0.905554	0
chr1	9356801	9357200	400	*	48	27	21	78	53	25	182	3	56.25	67.9487	0.905554	11.6987
chr1	9364801	9365200	400	*	27	27	0	33	30	3	183	1	100	90.9091	0.905554	-9.09091
chr1	9365201	9365600	400	*	29	3	26	42	10	32	184	1	10.3448	23.8095	0.905554	13.4647
chr1	9397601	9398000	400	*	189	82	107	303	142	161	185	2	43.3862	46.8647	0.905554	3.47844
chr1	9436801	9437200	400	*	145	46	99	200	68	132	186	4	31.7241	34	0.905554	2.27586
chr1	9488401	9488800	400	*	136	90	46	226	148	78	187	8	66.1765	65.4867	0.905554	-0.689745
chr1	9515201	9515600	400	*	317	204	113	418	259	159	188	3	64.3533	61.9617	0.905554	-2.39159
chr1	9515601	9516000	400	*	23	0	23	30	1	29	189	1	0	3.33333	0.905554	3.33333
chr1	9544401	9544800	400	*	105	34	71	145	58	87	190	2	32.381	40	0.905554	7.61905
chr1	9545201	9545600	400	*	247	7	240	218	7	211	191	5	2.83401	3.21101	0.905554	0.377001
chr1	9545601	9546000	400	*	30	0	30	30	0	30	192	1	0	0	0.905554	0
chr1	9546001	9546400	400	*	88	7	81	87	3	84	193	3	7.95455	3.44828	0.905554	-4.50627
chr1	9546401	9546800	400	*	43	1	42	37	1	36	194	1	2.32558	2.7027	0.905554	0.377121
chr1	9601601	9602000	400	*	23	10	13	33	18	15	195	1	43.4783	54.5455	0.905554	11.0672
chr1	9629601	9630000	400	*	58	0	58	62	1	61	196	1	0	1.6129	0.905554	1.6129
chr1	9630001	9630400	400	*	116	19	97	124	35	89	197	2	16.3793	28.2258	0.514033	11.8465
chr1	9638801	9639200	400	*	138	45	93	168	60	108	198	4	32.6087	35.7143	0.905554	3.10559
chr1	9639201	9639600	400	*	33	30	3	33	24	9	199	1	90.9091	72.7273	0.786162	-18.1818
chr1	9640001	9640400	400	*	76	54	22	145	105	40	200	4	71.0526	72.4138	0.905554	1.36116
chr1	9700401	9700800	400	*	98	1	97	213	2	211	201	6	1.02041	0.938967	0.905554	-0.081441
chr1	9709201	9709600	400	*	57	48	9	62	46	16	202	2	84.2105	74.1935	0.905554	-10.017
chr1	9747601	9748000	400	*	885	53	832	1183	37	1146	203	37	5.9887	3.12764	0.13696	-2.86106
chr1	9748001	9748400	400	*	431	4	427	674	5	669	204	12	0.928074	0.74184	0.905554	-0.186234
chr1	9748401	9748800	400	*	143	5	138	198	4	194	205	3	3.4965	2.0202	0.905554	-1.4763
chr1	9762401	9762800	400	*	86	82	4	118	97	21	206	2	95.3488	82.2034	0.210169	-13.1454
chr1	9762801	9763200	400	*	57	15	42	68	15	53	207	1	26.3158	22.0588	0.905554	-4.25697
chr1	9788801	9789200	400	*	43	33	10	61	43	18	208	2	76.7442	70.4918	0.905554	-6.25238
chr1	9789201	9789600	400	*	23	2	21	32	2	30	209	1	8.69565	6.25	0.905554	-2.44565
chr1	9797601	9798000	400	*	27	1	26	43	6	37	210	1	3.7037	13.9535	0.905554	10.2498
chr1	9798001	9798400	400	*	65	7	58	105	5	100	211	5	10.7692	4.7619	0.905554	-6.00733
chr1	9798401	9798800	400	*	33	3	30	30	2	28	212	1	9.09091	6.66667	0.905554	-2.42424
chr1	9817601	9818000	400	*	20	13	7	42	26	16	213	1	65	61.9048	0.905554	-3.09524
chr1	9848001	9848400	400	*	398	15	383	404	14	390	214	9	3.76884	3.46535	0.905554	-0.303498
chr1	9848401	9848800	400	*	478	12	466	645	20	625	215	20	2.51046	3.10078	0.905554	0.590315
chr1	9848801	9849200	400	*	32	1	31	41	1	40	216	2	3.125	2.43902	0.905554	-0.685976
chr1	9865601	9866000	400	*	49	31	18	77	46	31	217	3	63.2653	59.7403	0.905554	-3.52505
chr1	9900801	9901200	400	*	121	80	41	143	90	53	218	3	66.1157	62.9371	0.905554	-3.17864
chr1	9924001	9924400	400	*	21	19	2	14	14	0	219	1	90.4762	100	0.905554	9.52381
chr1	9944001	9944400	400	*	132	6	126	218	7	211	220	5	4.54545	3.21101	0.905554	-1.33445
chr1	9950801	9951200	400	*	69	36	33	90	45	45	221	2	52.1739	50	0.905554	-2.17391
chr1	9967201	9967600	400	*	48	4	44	62	3	59	222	2	8.33333	4.83871	0.905554	-3.49462
chr1	9968001	9968400	400	*	208	20	188	261	9	252	223	5	9.61538	3.44828	0.254731	-6.16711
chr1	9984801	9985200	400	*	21	10	11	29	14	15	224	1	47.619	48.2759	0.905554	0.656814
chr1	9998801	9999200	400	*	140	84	56	166	109	57	225	4	60	65.6627	0.905554	5.66265
chr1	10008801	10009200	400	*	107	28	79	173	57	116	226	4	26.1682	32.948	0.905554	6.77975
chr1	10013201	10013600	400	*	38	3	35	45	2	43	227	1	7.89474	4.44444	0.905554	-3.45029
chr1	10013601	10014000	400	*	40	34	6	45	38	7	228	1	85	84.4444	0.905554	-0.555556
chr1	10018001	10018400	400	*	208	87	121	323	144	179	229	4	41.8269	44.582	0.905554	2.75512
chr1	10037601	10038000	400	*	60	1	59	75	2	73	230	2	1.66667	2.66667	0.905554	1
chr1	10038001	10038400	400	*	1016	25	991	1215	17	1198	231	16	2.46063	1.39918	0.727216	-1.06145
chr1	10038401	10038800	400	*	791	25	766	1039	33	1006	232	14	3.16056	3.17613	0.905554	0.0155746
chr1	10040001	10040400	400	*	78	8	70	74	2	72	233	2	10.2564	2.7027	0.76437	-7.55371
chr1	10055601	10056000	400	*	22	1	21	48	3	45	234	1	4.54545	6.25	0.905554	1.70455
chr1	10056001	10056400	400	*	41	38	3	86	77	9	235	2	92.6829	89.5349	0.905554	-3.14804
chr1	10156401	10156800	400	*	85	64	21	146	87	59	236	2	75.2941	59.589	0.440592	-15.7051
chr1	10156801	10157200	400	*	170	86	84	299	163	136	237	4	50.5882	54.5151	0.905554	3.92681
chr1	10224001	10224400	400	*	105	59	46	157	91	66	238	3	56.1905	57.9618	0.905554	1.77131
chr1	10232001	10232400	400	*	105	2	103	205	3	202	239	4	1.90476	1.46341	0.905554	-0.441347
chr1	10232401	10232800	400	*	626	11	615	835	18	817	240	15	1.75719	2.15569	0.905554	0.3985
chr1	10233601	10234000	400	*	474	170	304	535	173	362	241	8	35.865	32.3364	0.905554	-3.52853
chr1	10262401	10262800	400	*	74	40	34	88	38	50	242	2	54.0541	43.1818	0.905554	-10.8722
chr1	10284401	10284800	400	*	121	62	59	172	90	82	243	2	51.2397	52.3256	0.905554	1.08591
chr1	10294801	10295200	400	*	22	9	13	29	9	20	244	1	40.9091	31.0345	0.905554	-9.87461
chr1	10304401	10304800	400	*	58	32	26	57	32	25	245	2	55.1724	56.1404	0.905554	0.967937
chr1	10451201	10451600	400	*	81	37	44	87	44	43	246	2	45.679	50.5747	0.905554	4.8957
chr1	10466001	10466400	400	*	86	83	3	165	147	18	247	3	96.5116	89.0909	0.629751	-7.42072
chr1	10466401	10466800	400	*	65	38	27	122	66	56	248	2	58.4615	54.0984	0.905554	-4.36318
chr1	10470401	10470800	400	*	101	50	51	119	60	59	249	4	49.505	50.4202	0.905554	0.915218
chr1	10534801	10535200	400	*	49	27	22	86	39	47	250	3	55.102	45.3488	0.905554	-9.7532
chr1	10543201	10543600	400	*	136	104	32	221	157	64	251	4	76.4706	71.0407	0.905554	-5.42986
chr1	10608801	10609200	400	*	63	59	4	59	52	7	252	1	93.6508	88.1356	0.905554	-5.5152
chr1	10609201	10609600	400	*	63	3	60	58	4	54	253	1	4.7619	6.89655	0.905554	2.13465
chr1	10715601	10716000	400	*	51	24	27	76	39	37	254	2	47.0588	51.3158	0.905554	4.25697
chr1	10770801	10771200	400	*	137	84	53	276	158	118	255	3	61.3139	57.2464	0.905554	-4.06749
chr1	10821601	10822000	400	*	182	107	75	263	167	96	256	6	58.7912	63.4981	0.905554	4.70689
chr1	10822001	10822400	400	*	280	278	2	294	271	23	257	5	99.2857	92.1769	0.00386796	-7.10884
chr1	10888401	10888800	400	*	92	67	25	117	89	28	258	4	72.8261	76.0684	0.905554	3.24229
chr1	10993601	10994000	400	*	141	8	133	172	16	156	259	7	5.67376	9.30233	0.905554	3.62857
chr1	10994001	10994400	400	*	44	12	32	53	16	37	260	2	27.2727	30.1887	0.905554	2.91595
chr1	11029201	11029600	400	*	43	27	16	32	21	11	261	1	62.7907	65.625	0.905554	2.8343
chr1	11068001	11068400	400	*	95	49	46	113	57	56	262	2	51.5789	50.4425	0.905554	-1.13647
chr1	11295601	11296000	400	*	25	14	11	33	21	12	263	1	56	63.6364	0.905554	7.63636
chr1	11304801	11305200	400	*	220	155	65	309	216	93	264	4	70.4545	69.9029	0.905554	-0.551633
chr1	11325201	11325600	400	*	171	84	87	243	136	107	265	4	49.1228	55.9671	0.902981	6.84427
chr1	11329201	11329600	400	*	19	10	9	26	11	15	266	1	52.6316	42.3077	0.905554	-10.3239
chr1	11329601	11330000	400	*	35	14	21	29	9	20	267	1	40	31.0345	0.905554	-8.96552
chr1	11378401	11378800	400	*	274	193	81	358	250	108	268	8	70.438	69.8324	0.905554	-0.605554
chr1	11413601	11414000	400	*	367	30	337	614	56	558	269	4	8.17439	9.12052	0.905554	0.946134
chr1	11414801	11415200	400	*	330	190	140	334	197	137	270	6	57.5758	58.982	0.905554	1.40628
chr1	11487601	11488000	400	*	152	115	37	115	80	35	271	4	75.6579	69.5652	0.905554	-6.09268
chr1	11730401	11730800	400	*	40	21	19	59	28	31	272	2	52.5	47.4576	0.905554	-5.04237
chr1	11839601	11840000	400	*	21	17	4	55	46	9	273	1	80.9524	83.6364	0.905554	2.68398
chr1	11840001	11840400	400	*	21	0	21	55	4	51	274	1	0	7.27273	0.905554	7.27273
chr1	11848801	11849200	400	*	27	2	25	47	0	47	275	1	7.40741	0	0.822671	-7.40741
chr1	11849201	11849600	400	*	27	26	1	48	43	5	276	1	96.2963	89.5833	0.905554	-6.71296
chr1	11853601	11854000	400	*	162	115	47	245	155	90	277	5	70.9877	63.2653	0.789445	-7.72235
chr1	11860401	11860800	400	*	66	2	64	122	5	117	278	1	3.0303	4.09836	0.905554	1.06806
chr1	11860801	11861200	400	*	65	62	3	120	110	10	279	1	95.3846	91.6667	0.905554	-3.71795
chr1	12138001	12138400	400	*	45	1	44	64	2	62	280	1	2.22222	3.125	0.905554	0.902778
chr1	12138401	12138800	400	*	45	41	4	66	56	10	281	1	91.1111	84.8485	0.905554	-6.26263
chr1	12264001	12264400	400	*	39	17	22	72	34	38	282	2	43.5897	47.2222	0.905554	3.63248
chr1	12344401	12344800	400	*	56	55	1	132	127	5	283	3	98.2143	96.2121	0.905554	-2.00216
chr1	12344801	12345200	400	*	408	306	102	801	599	202	284	8	75	74.7815	0.905554	-0.218477
chr1	12457601	12458000	400	*	191	120	71	374	225	149	285	4	62.8272	60.1604	0.905554	-2.6668
chr1	12498401	12498800	400	*	267	203	64	295	226	69	286	10	76.03	76.6102	0.905554	0.580207
chr1	12515601	12516000	400	*	58	30	28	70	34	36	287	2	51.7241	48.5714	0.905554	-3.15271
chr1	12551601	12552000	400	*	160	77	83	190	78	112	288	2	48.125	41.0526	0.905554	-7.07237
chr1	12588401	12588800	400	*	167	137	30	161	136	25	289	6	82.0359	84.472	0.905554	2.43612
chr1	12597601	12598000	400	*	23	11	12	48	25	23	290	2	47.8261	52.0833	0.905554	4.25725
chr1	12671601	12672000	400	*	51	48	3	54	31	23	291	1	94.1176	57.4074	0.00280354	-36.7102
chr1	12672001	12672400	400	*	103	53	50	107	47	60	292	2	51.4563	43.9252	0.905554	-7.53108
chr1	12692801	12693200	400	*	181	11	170	255	7	248	293	5	6.07735	2.7451	0.74987	-3.33225
chr1	12693201	12693600	400	*	622	31	591	818	30	788	294	12	4.98392	3.66748	0.905554	-1.31644
chr1	12693601	12694000	400	*	24	2	22	42	0	42	295	1	8.33333	0	0.820746	-8.33333
chr1	12704401	12704800	400	*	42	20	22	69	34	35	296	2	47.619	49.2754	0.905554	1.65631
chr1	12716801	12717200	400	*	16	15	1	25	24	1	297	1	93.75	96	0.905554	2.25
chr1	12717201	12717600	400	*	17	2	15	24	1	23	298	1	11.7647	4.16667	0.905554	-7.59804
chr1	12718001	12718400	400	*	18	5	13	28	1	27	299	1	27.7778	3.57143	0.489539	-24.2063
chr1	12718401	12718800	400	*	21	11	10	21	6	15	300	1	52.381	28.5714	0.905554	-23.8095
chr1	12718801	12719200	400	*	25	7	18	15	3	12	301	1	28	20	0.905554	-8
chr1	12746001	12746400	400	*	317	241	76	427	335	92	302	6	76.0252	78.4543	0.905554	2.4291
chr1	12788001	12788400	400	*	15	2	13	22	1	21	303	1	13.3333	4.54545	0.905554	-8.78788
chr1	12788401	12788800	400	*	33	26	7	48	43	5	304	2	78.7879	89.5833	0.905554	10.7955
chr1	12795201	12795600	400	*	116	55	61	154	70	84	305	4	47.4138	45.4545	0.905554	-1.95925
chr1	12807201	12807600	400	*	34	3	31	44	2	42	306	1	8.82353	4.54545	0.905554	-4.27807
chr1	12807601	12808000	400	*	61	49	12	86	66	20	307	2	80.3279	76.7442	0.905554	-3.58368
chr1	12808401	12808800	400	*	27	12	15	43	26	17	308	1	44.4444	60.4651	0.905554	16.0207
chr1	12814401	12814800	400	*	38	6	32	41	3	38	309	2	15.7895	7.31707	0.905554	-8.4724
chr1	12835201	12835600	400	*	44	12	32	73	13	60	310	3	27.2727	17.8082	0.905554	-9.46451
chr1	12838001	12838400	400	*	213	129	84	240	157	83	311	4	60.5634	65.4167	0.905554	4.85329
chr1	12850801	12851200	400	*	30	23	7	48	45	3	312	1	76.6667	93.75	0.560773	17.0833
chr1	12851201	12851600	400	*	30	1	29	46	0	46	313	1	3.33333	0	0.905554	-3.33333
chr1	12851601	12852000	400	*	194	92	102	234	117	117	314	4	47.4227	50	0.905554	2.57732
chr1	12858401	12858800	400	*	139	100	39	203	139	64	315	4	71.9424	68.4729	0.905554	-3.46954
chr1	12858801	12859200	400	*	71	28	43	103	56	47	316	2	39.4366	54.3689	0.667576	14.9323
chr1	12860001	12860400	400	*	235	171	64	324	245	79	317	5	72.766	75.6173	0.905554	2.85133
chr1	12871601	12872000	400	*	126	62	64	205	103	102	318	5	49.2063	50.2439	0.905554	1.03755
chr1	12872001	12872400	400	*	44	28	16	65	32	33	319	2	63.6364	49.2308	0.876975	-14.4056
chr1	12939601	12940000	400	*	64	26	38	61	28	33	320	2	40.625	45.9016	0.905554	5.27664
chr1	12976001	12976400	400	*	701	570	131	736	605	131	321	7	81.3124	82.2011	0.905554	0.888676
chr1	12990001	12990400	400	*	25	0	25	34	0	34	322	1	0	0	0.905554	0
chr1	12990401	12990800	400	*	113	11	102	116	9	107	323	3	9.73451	7.75862	0.905554	-1.97589
chr1	12992001	12992400	400	*	183	13	170	142	4	138	324	6	7.10383	2.8169	0.822671	-4.28692
chr1	12995601	12996000	400	*	100	70	30	185	123	62	325	4	70	66.4865	0.905554	-3.51351
chr1	13010001	13010400	400	*	70	1	69	78	5	73	326	1	1.42857	6.41026	0.905554	4.98168
chr1	13029201	13029600	400	*	203	147	56	331	226	105	327	5	72.4138	68.2779	0.905554	-4.13585
chr1	13064001	13064400	400	*	122	105	17	126	108	18	328	2	86.0656	85.7143	0.905554	-0.351288
chr1	13064401	13064800	400	*	63	6	57	68	17	51	329	1	9.52381	25	0.452298	15.4762
chr1	13088801	13089200	400	*	69	35	34	74	45	29	330	2	50.7246	60.8108	0.905554	10.0862
chr1	13089201	13089600	400	*	35	32	3	37	33	4	331	1	91.4286	89.1892	0.905554	-2.23938
chr1	13104001	13104400	400	*	102	41	61	147	49	98	332	3	40.1961	33.3333	0.905554	-6.86275
chr1	13104401	13104800	400	*	130	73	57	201	103	98	333	3	56.1538	51.2438	0.905554	-4.91007
chr1	13104801	13105200	400	*	377	179	198	428	203	225	334	10	47.4801	47.4299	0.905554	-0.0501996
chr1	13118401	13118800	400	*	66	43	23	103	61	42	335	3	65.1515	59.2233	0.905554	-5.92821
chr1	13124801	13125200	400	*	18	4	14	37	0	37	336	1	22.2222	0	0.294895	-22.2222
chr1	13125201	13125600	400	*	188	86	102	329	160	169	337	7	45.7447	48.6322	0.905554	2.88754
chr1	13126001	13126400	400	*	400	62	338	567	104	463	338	5	15.5	18.3422	0.905554	2.84215
chr1	13126401	13126800	400	*	204	37	167	220	38	182	339	5	18.1373	17.2727	0.905554	-0.864528
chr1	13126801	13127200	400	*	79	24	55	105	29	76	340	3	30.3797	27.619	0.905554	-2.7607
chr1	13127201	13127600	400	*	20	0	20	26	0	26	341	1	0	0	0.905554	0
chr1	13128401	13128800	400	*	133	36	97	122	30	92	342	4	27.0677	24.5902	0.905554	-2.47751
chr1	13147601	13148000	400	*	167	83	84	197	102	95	343	4	49.7006	51.7766	0.905554	2.07605
chr1	13158401	13158800	400	*	217	83	134	255	89	166	344	3	38.2488	34.902	0.905554	-3.34689
chr1	13159601	13160000	400	*	214	127	87	259	151	108	345	5	59.3458	58.3012	0.905554	-1.04464
chr1	13166801	13167200	400	*	46	31	15	105	66	39	346	3	67.3913	62.8571	0.905554	-4.53416
chr1	13174401	13174800	400	*	17	5	12	12	3	9	347	1	29.4118	25	0.905554	-4.41176
chr1	13174801	13175200	400	*	18	11	7	12	9	3	348	1	61.1111	75	0.905554	13.8889
chr1	13176801	13177200	400	*	10	10	0	11	9	2	349	1	100	81.8182	0.905554	-18.1818
chr1	13196801	13197200	400	*	58	43	15	126	85	41	350	4	74.1379	67.4603	0.905554	-6.67761
chr1	13217201	13217600	400	*	125	100	25	208	176	32	351	6	80	84.6154	0.905554	4.61538
chr1	13219201	13219600	400	*	93	53	40	131	60	71	352	3	56.9892	45.8015	0.780671	-11.1877
chr1	13219601	13220000	400	*	11	10	1	29	21	8	353	1	90.9091	72.4138	0.905554	-18.4953
chr1	13227201	13227600	400	*	26	1	25	17	0	17	354	1	3.84615	0	0.905554	-3.84615
chr1	13372001	13372400	400	*	374	20	354	454	14	440	355	10	5.34759	3.0837	0.797808	-2.26389
chr1	13372801	13373200	400	*	51	1	50	105	4	101	356	3	1.96078	3.80952	0.905554	1.84874
chr1	13373201	13373600	400	*	88	3	85	168	9	159	357	5	3.40909	5.35714	0.905554	1.94805
chr1	13374001	13374400	400	*	66	0	66	96	1	95	358	3	0	1.04167	0.905554	1.04167
chr1	13374401	13374800	400	*	282	12	270	249	3	246	359	10	4.25532	1.20482	0.555147	-3.0505
chr1	13426401	13426800	400	*	151	21	130	119	5	114	360	4	13.9073	4.20168	0.259514	-9.7056
chr1	13426801	13427200	400	*	92	21	71	63	17	46	361	2	22.8261	26.9841	0.905554	4.15804
chr1	13434001	13434400	400	*	162	79	83	163	85	78	362	4	48.7654	52.1472	0.905554	3.38181
chr1	13460401	13460800	400	*	67	35	32	150	80	70	363	2	52.2388	53.3333	0.905554	1.09453
chr1	13472401	13472800	400	*	210	118	92	260	153	107	364	6	56.1905	58.8462	0.905554	2.65568
chr1	13494001	13494400	400	*	64	36	28	97	43	54	365	2	56.25	44.3299	0.851497	-11.9201
chr1	13510001	13510400	400	*	80	49	31	124	79	45	366	3	61.25	63.7097	0.905554	2.45968
chr1	13513601	13514000	400	*	23	15	8	42	37	5	367	1	65.2174	88.0952	0.606023	22.8778
chr1	13529201	13529600	400	*	239	173	66	368	244	124	368	5	72.3849	66.3043	0.819606	-6.08059
chr1	13529601	13530000	400	*	207	127	80	247	155	92	369	3	61.3527	62.753	0.905554	1.40038
chr1	13534001	13534400	400	*	45	0	45	71	3	68	370	1	0	4.22535	0.905554	4.22535
chr1	13534401	13534800	400	*	49	42	7	74	59	15	371	1	85.7143	79.7297	0.905554	-5.98456
chr1	13542801	13543200	400	*	46	23	23	45	22	23	372	2	50	48.8889	0.905554	-1.11111
chr1	13550801	13551200	400	*	470	388	82	407	330	77	373	8	82.5532	81.0811	0.905554	-1.47211
chr1	13559601	13560000	400	*	31	2	29	56	3	53	374	1	6.45161	5.35714	0.905554	-1.09447
chr1	13560001	13560400	400	*	31	31	0	56	51	5	375	1	100	91.0714	0.858095	-8.92857
chr1	13576001	13576400	400	*	42	37	5	43	37	6	376	1	88.0952	86.0465	0.905554	-2.04873
chr1	13576401	13576800	400	*	129	86	43	117	74	43	377	3	66.6667	63.2479	0.905554	-3.4188
chr1	13589201	13589600	400	*	73	0	73	81	2	79	378	2	0	2.46914	0.905554	2.46914
chr1	13590401	13590800	400	*	86	30	56	221	72	149	379	2	34.8837	32.5792	0.905554	-2.30454
chr1	13616401	13616800	400	*	101	48	53	142	58	84	380	3	47.5248	40.8451	0.905554	-6.67968
chr1	13621601	13622000	400	*	46	23	23	41	22	19	381	1	50	53.6585	0.905554	3.65854
chr1	13622001	13622400	400	*	176	41	135	149	44	105	382	4	23.2955	29.5302	0.905554	6.23475
chr1	13628801	13629200	400	*	61	35	26	62	30	32	383	2	57.377	48.3871	0.905554	-8.98995
chr1	13642801	13643200	400	*	79	68	11	79	65	14	384	2	86.0759	82.2785	0.905554	-3.79747
chr1	13643201	13643600	400	*	40	3	37	39	4	35	385	1	7.5	10.2564	0.905554	2.75641
chr1	13644801	13645200	400	*	53	50	3	78	72	6	386	2	94.3396	92.3077	0.905554	-2.03193
chr1	13645201	13645600	400	*	26	1	25	39	3	36	387	1	3.84615	7.69231	0.905554	3.84615
chr1	13659201	13659600	400	*	27	9	18	29	18	11	388	1	33.3333	62.069	0.552226	28.7356
chr1	13659601	13660000	400	*	256	66	190	352	111	241	389	9	25.7812	31.5341	0.81485	5.75284
chr1	13660401	13660800	400	*	20	1	19	35	1	34	390	1	5	2.85714	0.905554	-2.14286
chr1	13691201	13691600	400	*	77	38	39	135	66	69	391	2	49.3506	48.8889	0.905554	-0.46176
chr1	13826801	13827200	400	*	132	67	65	186	88	98	392	2	50.7576	47.3118	0.905554	-3.44575
chr1	13843601	13844000	400	*	69	44	25	134	85	49	393	3	63.7681	63.4328	0.905554	-0.33528
chr1	13853601	13854000	400	*	28	9	19	45	21	24	394	1	32.1429	46.6667	0.905554	14.5238
chr1	13889201	13889600	400	*	84	50	34	141	78	63	395	5	59.5238	55.3191	0.905554	-4.20466
chr1	13896801	13897200	400	*	116	44	72	164	65	99	396	4	37.931	39.6341	0.905554	1.70311
chr1	13897201	13897600	400	*	58	42	16	84	63	21	397	2	72.4138	75	0.905554	2.58621
chr1	13913601	13914000	400	*	34	34	0	94	84	10	398	2	100	89.3617	0.657472	-10.6383
chr1	13960801	13961200	400	*	699	609	90	980	857	123	399	8	87.1245	87.449	0.905554	0.324516
chr1	13961201	13961600	400	*	96	6	90	142	9	133	400	1	6.25	6.33803	0.905554	0.0880282
chr1	14027201	14027600	400	*	53	26	27	98	47	51	401	2	49.0566	47.9592	0.905554	-1.09742
chr1	14105201	14105600	400	*	140	71	69	213	100	113	402	4	50.7143	46.9484	0.905554	-3.76593
chr1	14222401	14222800	400	*	63	25	38	85	34	51	403	2	39.6825	40	0.905554	0.31746
chr1	14309601	14310000	400	*	118	4	114	213	4	209	404	4	3.38983	1.87793	0.905554	-1.5119
chr1	14358001	14358400	400	*	214	157	57	287	213	74	405	4	73.3645	74.216	0.905554	0.851542
chr1	14441201	14441600	400	*	73	52	21	159	109	50	406	4	71.2329	68.5535	0.905554	-2.67942
chr1	14447201	14447600	400	*	22	21	1	38	36	2	407	1	95.4545	94.7368	0.905554	-0.717703
chr1	14447601	14448000	400	*	66	48	18	114	75	39	408	3	72.7273	65.7895	0.905554	-6.9378
chr1	14468001	14468400	400	*	55	27	28	121	57	64	409	2	49.0909	47.1074	0.905554	-1.98347
chr1	14470001	14470400	400	*	14	1	13	24	1	23	410	1	7.14286	4.16667	0.905554	-2.97619
chr1	14473601	14474000	400	*	20	0	20	21	2	19	411	1	0	9.52381	0.905554	9.52381
chr1	14474001	14474400	400	*	81	74	7	76	74	2	412	4	91.358	97.3684	0.874657	6.0104
chr1	14475601	14476000	400	*	16	0	16	32	0	32	413	1	0	0	0.905554	0
chr1	14476001	14476400	400	*	46	25	21	72	45	27	414	2	54.3478	62.5	0.905554	8.15217
chr1	14476401	14476800	400	*	15	13	2	23	21	2	415	1	86.6667	91.3043	0.905554	4.63768
chr1	14482401	14482800	400	*	105	82	23	146	117	29	416	5	78.0952	80.137	0.905554	2.04175
chr1	14493601	14494000	400	*	28	27	1	38	34	4	417	1	96.4286	89.4737	0.905554	-6.95489
chr1	14494001	14494400	400	*	56	30	26	76	34	42	418	2	53.5714	44.7368	0.905554	-8.83459
chr1	14504001	14504400	400	*	161	133	28	275	212	63	419	4	82.6087	77.0909	0.888521	-5.51779
chr1	14504401	14504800	400	*	42	3	39	69	3	66	420	1	7.14286	4.34783	0.905554	-2.79503
chr1	14507201	14507600	400	*	13	3	10	25	13	12	421	1	23.0769	52	0.869422	28.9231
chr1	14577201	14577600	400	*	42	21	21	53	24	29	422	2	50	45.283	0.905554	-4.71698
chr1	14687201	14687600	400	*	41	39	2	63	60	3	423	1	95.122	95.2381	0.905554	0.116144
chr1	14687601	14688000	400	*	79	26	53	147	68	79	424	3	32.9114	46.2585	0.672954	13.3471
chr1	14689201	14689600	400	*	256	157	99	471	266	205	425	7	61.3281	56.4756	0.905554	-4.85254
chr1	14689601	14690000	400	*	59	53	6	95	89	6	426	1	89.8305	93.6842	0.905554	3.8537
chr1	14700401	14700800	400	*	47	28	19	102	52	50	427	2	59.5745	50.9804	0.905554	-8.59408
chr1	14700801	14701200	400	*	24	23	1	51	46	5	428	1	95.8333	90.1961	0.905554	-5.63725
chr1	14739601	14740000	400	*	105	46	59	175	79	96	429	4	43.8095	45.1429	0.905554	1.33333
chr1	14748401	14748800	400	*	49	1	48	77	5	72	430	1	2.04082	6.49351	0.905554	4.45269
chr1	14748801	14749200	400	*	49	48	1	77	70	7	431	1	97.9592	90.9091	0.850187	-7.05009
chr1	14823601	14824000	400	*	72	50	22	66	36	30	432	3	69.4444	54.5455	0.719022	-14.899
chr1	14862801	14863200	400	*	36	34	2	55	52	3	433	1	94.4444	94.5455	0.905554	0.10101
chr1	14863201	14863600	400	*	35	1	34	52	1	51	434	1	2.85714	1.92308	0.905554	-0.934066
chr1	14865601	14866000	400	*	45	45	0	66	60	6	435	1	100	90.9091	0.715091	-9.09091
chr1	14866001	14866400	400	*	45	1	44	68	5	63	436	1	2.22222	7.35294	0.905554	5.13072
chr1	14918801	14919200	400	*	26	4	22	22	2	20	437	1	15.3846	9.09091	0.905554	-6.29371
chr1	14956401	14956800	400	*	84	5	79	125	6	119	438	1	5.95238	4.8	0.905554	-1.15238
chr1	14988801	14989200	400	*	37	20	17	84	38	46	439	2	54.0541	45.2381	0.905554	-8.81596
chr1	14995201	14995600	400	*	39	35	4	77	71	6	440	1	89.7436	92.2078	0.905554	2.4642
chr1	14995601	14996000	400	*	38	5	33	77	9	68	441	1	13.1579	11.6883	0.905554	-1.46958
chr1	15072801	15073200	400	*	38	37	1	63	58	5	442	1	97.3684	92.0635	0.905554	-5.30493
chr1	15073201	15073600	400	*	104	47	57	205	97	108	443	4	45.1923	47.3171	0.905554	2.12477
chr1	15080401	15080800	400	*	84	80	4	123	116	7	444	1	95.2381	94.3089	0.905554	-0.929152
chr1	15080801	15081200	400	*	84	6	78	123	6	117	445	1	7.14286	4.87805	0.905554	-2.26481
chr1	15084001	15084400	400	*	63	36	27	66	44	22	446	3	57.1429	66.6667	0.905554	9.52381
chr1	15102001	15102400	400	*	20	16	4	47	38	9	447	1	80	80.8511	0.905554	0.851064
chr1	15266801	15267200	400	*	37	17	20	66	33	33	448	2	45.9459	50	0.905554	4.05405
chr1	15286401	15286800	400	*	22	2	20	35	2	33	449	1	9.09091	5.71429	0.905554	-3.37662
chr1	15286801	15287200	400	*	36	2	34	56	3	53	450	2	5.55556	5.35714	0.905554	-0.198413
chr1	15287201	15287600	400	*	105	15	90	144	7	137	451	2	14.2857	4.86111	0.344418	-9.4246
chr1	15312401	15312800	400	*	272	221	51	411	321	90	452	11	81.25	78.1022	0.905554	-3.14781
chr1	15312801	15313200	400	*	43	29	14	85	54	31	453	3	67.4419	63.5294	0.905554	-3.91245
chr1	15321601	15322000	400	*	49	23	26	129	60	69	454	2	46.9388	46.5116	0.905554	-0.427148
chr1	15322001	15322400	400	*	51	23	28	125	64	61	455	2	45.098	51.2	0.905554	6.10196
chr1	15324001	15324400	400	*	82	63	19	148	110	38	456	4	76.8293	74.3243	0.905554	-2.50494
chr1	15450401	15450800	400	*	86	53	33	99	62	37	457	3	61.6279	62.6263	0.905554	0.998356
chr1	15530001	15530400	400	*	96	52	44	136	65	71	458	2	54.1667	47.7941	0.905554	-6.37255
chr1	15670801	15671200	400	*	20	19	1	33	29	4	459	1	95	87.8788	0.905554	-7.12121
chr1	15671201	15671600	400	*	80	54	26	124	88	36	460	4	67.5	70.9677	0.905554	3.46774
chr1	15694801	15695200	400	*	104	44	60	158	74	84	461	2	42.3077	46.8354	0.905554	4.52775
chr1	15761201	15761600	400	*	125	85	40	176	129	47	462	4	68	73.2955	0.905554	5.29545
chr1	15806001	15806400	400	*	326	15	311	460	14	446	463	13	4.60123	3.04348	0.905554	-1.55775
chr1	15872801	15873200	400	*	39	36	3	46	42	4	464	1	92.3077	91.3043	0.905554	-1.00334
chr1	15873201	15873600	400	*	77	35	42	96	39	57	465	2	45.4545	40.625	0.905554	-4.82955
chr1	15878801	15879200	400	*	85	53	32	105	59	46	466	3	62.3529	56.1905	0.905554	-6.16246
chr1	15892401	15892800	400	*	16	3	13	25	3	22	467	1	18.75	12	0.905554	-6.75
chr1	15892801	15893200	400	*	119	26	93	154	28	126	468	4	21.8487	18.1818	0.905554	-3.66692
chr1	15920401	15920800	400	*	316	253	63	256	208	48	469	6	80.0633	81.25	0.905554	1.18671
chr1	16012001	16012400	400	*	109	24	85	126	34	92	470	2	22.0183	26.9841	0.905554	4.96578
chr1	16012401	16012800	400	*	226	170	56	271	208	63	471	4	75.2212	76.7528	0.905554	1.53153
chr1	16059201	16059600	400	*	51	49	2	62	59	3	472	1	96.0784	95.1613	0.905554	-0.917141
chr1	16059601	16060000	400	*	51	1	50	61	3	58	473	1	1.96078	4.91803	0.905554	2.95725
chr1	16080801	16081200	400	*	79	34	45	88	41	47	474	2	43.038	46.5909	0.905554	3.55293
chr1	16081601	16082000	400	*	73	34	39	124	56	68	475	2	46.5753	45.1613	0.905554	-1.41405
chr1	16092801	16093200	400	*	68	22	46	99	24	75	476	3	32.3529	24.2424	0.905554	-8.11052
chr1	16093201	16093600	400	*	19	1	18	36	3	33	477	1	5.26316	8.33333	0.905554	3.07018
chr1	16104001	16104400	400	*	548	25	523	966	20	946	478	17	4.56204	2.07039	0.266566	-2.49165
chr1	16104401	16104800	400	*	510	2	508	765	10	755	479	7	0.392157	1.30719	0.836724	0.915033
chr1	16104801	16105200	400	*	429	11	418	531	7	524	480	9	2.5641	1.31827	0.905554	-1.24584
chr1	16105601	16106000	400	*	110	7	103	182	7	175	481	6	6.36364	3.84615	0.905554	-2.51748
chr1	16106001	16106400	400	*	219	20	199	239	10	229	482	7	9.13242	4.1841	0.555066	-4.94832
chr1	16172401	16172800	400	*	78	51	27	125	78	47	483	3	65.3846	62.4	0.905554	-2.98462
chr1	16203201	16203600	400	*	38	22	16	103	58	45	484	2	57.8947	56.3107	0.905554	-1.58406
chr1	16214801	16215200	400	*	74	45	29	161	99	62	485	4	60.8108	61.4907	0.905554	0.679872
chr1	16215201	16215600	400	*	153	120	33	150	119	31	486	6	78.4314	79.3333	0.905554	0.901961
chr1	16238401	16238800	400	*	79	26	53	103	35	68	487	3	32.9114	33.9806	0.905554	1.06919
chr1	16238801	16239200	400	*	29	29	0	34	34	0	488	1	100	100	0.905554	0
chr1	16282801	16283200	400	*	310	239	71	678	526	152	489	10	77.0968	77.5811	0.905554	0.484347
chr1	16361201	16361600	400	*	78	39	39	113	56	57	490	2	50	49.5575	0.905554	-0.442478
chr1	16431201	16431600	400	*	218	163	55	303	219	84	491	8	74.7706	72.2772	0.905554	-2.49341
chr1	16495201	16495600	400	*	17	2	15	36	4	32	492	1	11.7647	11.1111	0.905554	-0.653595
chr1	16495601	16496000	400	*	33	28	5	69	63	6	493	2	84.8485	91.3043	0.905554	6.45586
chr1	16518401	16518800	400	*	122	6	116	208	4	204	494	5	4.91803	1.92308	0.888796	-2.99496
chr1	16518801	16519200	400	*	35	1	34	34	0	34	495	1	2.85714	0	0.905554	-2.85714
chr1	16519601	16520000	400	*	131	1	130	265	2	263	496	6	0.763359	0.754717	0.905554	-0.0086418
chr1	16520001	16520400	400	*	21	1	20	44	3	41	497	1	4.7619	6.81818	0.905554	2.05628
chr1	16616401	16616800	400	*	112	74	38	145	97	48	498	5	66.0714	66.8966	0.905554	0.825123
chr1	16619201	16619600	400	*	12	1	11	27	0	27	499	1	8.33333	0	0.905554	-8.33333
chr1	16620001	16620400	400	*	471	330	141	568	380	188	500	8	70.0637	66.9014	0.905554	-3.16229
chr1	16656401	16656800	400	*	29	0	29	29	0	29	501	1	0	0	0.905554	0
chr1	16656801	16657200	400	*	347	2	345	482	15	467	502	11	0.576369	3.11203	0.331451	2.53566
chr1	16665201	16665600	400	*	100	4	96	105	5	100	503	3	4	4.7619	0.905554	0.761905
chr1	16665601	16666000	400	*	170	9	161	130	7	123	504	5	5.29412	5.38462	0.905554	0.0904977
chr1	16687201	16687600	400	*	142	50	92	125	49	76	505	4	35.2113	39.2	0.905554	3.98873
chr1	16697601	16698000	400	*	55	2	53	66	5	61	506	1	3.63636	7.57576	0.905554	3.93939
chr1	16705201	16705600	400	*	45	45	0	65	58	7	507	2	100	89.2308	0.56562	-10.7692
chr1	16736801	16737200	400	*	13	2	11	20	0	20	508	1	15.3846	0	0.849273	-15.3846
chr1	16737201	16737600	400	*	13	11	2	20	17	3	509	1	84.6154	85	0.905554	0.384615
chr1	16740801	16741200	400	*	54	30	24	72	37	35	510	2	55.5556	51.3889	0.905554	-4.16667
chr1	16758401	16758800	400	*	100	69	31	85	57	28	511	4	69	67.0588	0.905554	-1.94118
chr1	16780801	16781200	400	*	59	27	32	60	30	30	512	2	45.7627	50	0.905554	4.23729
chr1	16792801	16793200	400	*	76	43	33	168	95	73	513	3	56.5789	56.5476	0.905554	-0.0313283
chr1	16881201	16881600	400	*	64	46	18	65	40	25	514	1	71.875	61.5385	0.905554	-10.3365
chr1	16881601	16882000	400	*	104	66	38	107	63	44	515	2	63.4615	58.8785	0.905554	-4.58303
chr1	17015201	17015600	400	*	89	44	45	129	68	61	516	4	49.4382	52.7132	0.905554	3.27498
chr1	17017601	17018000	400	*	47	41	6	65	57	8	517	1	87.234	87.6923	0.905554	0.458265
chr1	17018001	17018400	400	*	140	90	50	198	126	72	518	3	64.2857	63.6364	0.905554	-0.649351
chr1	17061601	17062000	400	*	16	14	2	30	30	0	519	1	87.5	100	0.799718	12.5
chr1	17062001	17062400	400	*	36	17	19	63	33	30	520	2	47.2222	52.381	0.905554	5.15873
chr1	17072801	17073200	400	*	187	89	98	252	126	126	521	4	47.5936	50	0.905554	2.40642
chr1	17096801	17097200	400	*	288	9	279	297	8	289	522	8	3.125	2.6936	0.905554	-0.431397
chr1	17097201	17097600	400	*	33	3	30	40	1	39	523	2	9.09091	2.5	0.905554	-6.59091
chr1	17097601	17098000	400	*	641	8	633	658	8	650	524	19	1.24805	1.21581	0.905554	-0.0322445
chr1	17124401	17124800	400	*	54	41	13	58	47	11	525	1	75.9259	81.0345	0.905554	5.10856
chr1	17124801	17125200	400	*	215	146	69	228	146	82	526	4	67.907	64.0351	0.905554	-3.87189
chr1	17179601	17180000	400	*	12	9	3	23	18	5	527	1	75	78.2609	0.905554	3.26087
chr1	17227201	17227600	400	*	248	178	70	489	349	140	528	4	71.7742	71.3701	0.905554	-0.40405
chr1	17227601	17228000	400	*	62	58	4	121	111	10	529	1	93.5484	91.7355	0.905554	-1.81285
chr1	17250801	17251200	400	*	118	68	50	214	105	109	530	3	57.6271	49.0654	0.836021	-8.5617
chr1	17294401	17294800	400	*	144	132	12	178	167	11	531	3	91.6667	93.8202	0.905554	2.15356
chr1	17294801	17295200	400	*	100	50	50	116	54	62	532	2	50	46.5517	0.905554	-3.44828
chr1	17303201	17303600	400	*	31	4	27	45	4	41	533	1	12.9032	8.88889	0.905554	-4.01434
chr1	17303601	17304000	400	*	34	31	3	49	36	13	534	1	91.1765	73.4694	0.621817	-17.7071
chr1	17374001	17374400	400	*	50	30	20	88	44	44	535	3	60	50	0.905554	-10
chr1	17394801	17395200	400	*	118	86	32	190	134	56	536	5	72.8814	70.5263	0.905554	-2.35504
chr1	17666401	17666800	400	*	46	4	42	53	0	53	537	1	8.69565	0	0.582658	-8.69565
chr1	17666801	17667200	400	*	47	38	9	65	43	22	538	1	80.8511	66.1538	0.750001	-14.6972
chr1	17674001	17674400	400	*	46	1	45	68	11	57	539	1	2.17391	16.1765	0.4788	14.0026
chr1	17674401	17674800	400	*	57	49	8	95	62	33	540	1	85.9649	65.2632	0.272681	-20.7018
chr1	17715601	17716000	400	*	12	11	1	29	27	2	541	1	91.6667	93.1034	0.905554	1.43678
chr1	17722001	17722400	400	*	61	45	16	97	66	31	542	2	73.7705	68.0412	0.905554	-5.72925
chr1	17722401	17722800	400	*	26	1	25	38	0	38	543	1	3.84615	0	0.905554	-3.84615
chr1	17727201	17727600	400	*	71	9	62	77	8	69	544	2	12.6761	10.3896	0.905554	-2.28645
chr1	17728001	17728400	400	*	24	9	15	34	20	14	545	1	37.5	58.8235	0.889239	21.3235
chr1	17728401	17728800	400	*	494	313	181	618	375	243	546	10	63.3603	60.6796	0.905554	-2.68071
chr1	17889601	17890000	400	*	23	9	14	37	10	27	547	1	39.1304	27.027	0.905554	-12.1034
chr1	17898001	17898400	400	*	18	16	2	45	44	1	548	1	88.8889	97.7778	0.903353	8.88889
chr1	17903601	17904000	400	*	310	176	134	305	157	148	549	9	56.7742	51.4754	0.905554	-5.29878
chr1	17904001	17904400	400	*	100	68	32	123	78	45	550	2	68	63.4146	0.905554	-4.58537
chr1	17944401	17944800	400	*	426	371	55	521	451	70	551	8	87.0892	86.5643	0.905554	-0.524902
chr1	17947201	17947600	400	*	107	52	55	170	83	87	552	4	48.5981	48.8235	0.905554	0.225399
chr1	18016401	18016800	400	*	387	300	87	450	344	106	553	13	77.5194	76.4444	0.905554	-1.07494
chr1	18054001	18054400	400	*	30	9	21	35	16	19	554	1	30	45.7143	0.905554	15.7143
chr1	18058001	18058400	400	*	176	5	171	205	7	198	555	6	2.84091	3.41463	0.905554	0.573725
chr1	18058401	18058800	400	*	39	3	36	40	4	36	556	2	7.69231	10	0.905554	2.30769
chr1	18097201	18097600	400	*	92	44	48	156	80	76	557	2	47.8261	51.2821	0.905554	3.45596
chr1	18107601	18108000	400	*	100	66	34	184	125	59	558	4	66	67.9348	0.905554	1.93478
chr1	18178001	18178400	400	*	33	18	15	87	37	50	559	2	54.5455	42.5287	0.905554	-12.0167
chr1	18178401	18178800	400	*	17	14	3	44	41	3	560	1	82.3529	93.1818	0.905554	10.8289
chr1	18213601	18214000	400	*	54	33	21	94	63	31	561	3	61.1111	67.0213	0.905554	5.91017
chr1	18216001	18216400	400	*	63	34	29	111	45	66	562	2	53.9683	40.5405	0.795139	-13.4277
chr1	18232801	18233200	400	*	29	0	29	39	2	37	563	1	0	5.12821	0.905554	5.12821
chr1	18233201	18233600	400	*	29	26	3	36	35	1	564	1	89.6552	97.2222	0.905554	7.56705
chr1	18323601	18324000	400	*	81	57	24	114	76	38	565	3	70.3704	66.6667	0.905554	-3.7037
chr1	18392001	18392400	400	*	16	1	15	39	2	37	566	1	6.25	5.12821	0.905554	-1.12179
chr1	18392401	18392800	400	*	42	30	12	94	67	27	567	2	71.4286	71.2766	0.905554	-0.151976
chr1	18472801	18473200	400	*	205	115	90	269	153	116	568	3	56.0976	56.8773	0.905554	0.779762
chr1	18658401	18658800	400	*	88	32	56	169	88	81	569	4	36.3636	52.071	0.40995	15.7074
chr1	18658801	18659200	400	*	138	24	114	268	122	146	570	6	17.3913	45.5224	9.18953e-06	28.1311
chr1	18681601	18682000	400	*	86	63	23	138	99	39	571	4	73.2558	71.7391	0.905554	-1.51668
chr1	18782401	18782800	400	*	178	120	58	287	175	112	572	3	67.4157	60.9756	0.871985	-6.44012
chr1	18820401	18820800	400	*	16	15	1	25	25	0	573	1	93.75	100	0.905554	6.25
chr1	18820801	18821200	400	*	16	0	16	25	0	25	574	1	0	0	0.905554	0
chr1	19009201	19009600	400	*	29	6	23	50	16	34	575	1	20.6897	32	0.905554	11.3103
chr1	19009601	19010000	400	*	24	22	2	32	31	1	576	1	91.6667	96.875	0.905554	5.20833
chr1	19037201	19037600	400	*	164	113	51	305	219	86	577	4	68.9024	71.8033	0.905554	2.90084
chr1	19102801	19103200	400	*	227	102	125	315	104	211	578	4	44.9339	33.0159	0.228942	-11.918
chr1	19103201	19103600	400	*	225	68	157	317	56	261	579	4	30.2222	17.6656	0.0773314	-12.5566
chr1	19104401	19104800	400	*	35	1	34	45	3	42	580	1	2.85714	6.66667	0.905554	3.80952
chr1	19105201	19105600	400	*	22	14	8	22	6	16	581	1	63.6364	27.2727	0.526041	-36.3636
chr1	19109601	19110000	400	*	94	13	81	108	6	102	582	3	13.8298	5.55556	0.631426	-8.27423
chr1	19110001	19110400	400	*	66	9	57	71	9	62	583	2	13.6364	12.6761	0.905554	-0.960307
chr1	19110801	19111200	400	*	180	52	128	207	32	175	584	3	28.8889	15.4589	0.127607	-13.43
chr1	19111201	19111600	400	*	289	127	162	345	120	225	585	5	43.9446	34.7826	0.445118	-9.16203
chr1	19122401	19122800	400	*	133	61	72	205	99	106	586	4	45.8647	48.2927	0.905554	2.42802
chr1	19209601	19210000	400	*	327	7	320	483	11	472	587	8	2.14067	2.27743	0.905554	0.13676
chr1	19210001	19210400	400	*	461	10	451	531	16	515	588	10	2.1692	3.01318	0.905554	0.843985
chr1	19210401	19210800	400	*	109	9	100	152	4	148	589	3	8.25688	2.63158	0.597351	-5.6253
chr1	19210801	19211200	400	*	71	7	64	104	15	89	590	1	9.85915	14.4231	0.905554	4.56392
chr1	19211201	19211600	400	*	188	8	180	309	14	295	591	3	4.25532	4.53074	0.905554	0.275425
chr1	19212801	19213200	400	*	31	2	29	41	0	41	592	1	6.45161	0	0.889208	-6.45161
chr1	19213201	19213600	400	*	34	9	25	49	5	44	593	1	26.4706	10.2041	0.698303	-16.2665
chr1	19214001	19214400	400	*	70	18	52	62	10	52	594	2	25.7143	16.129	0.905554	-9.58525
chr1	19214401	19214800	400	*	62	6	56	42	4	38	595	2	9.67742	9.52381	0.905554	-0.15361
chr1	19227201	19227600	400	*	108	55	53	143	63	80	596	2	50.9259	44.0559	0.905554	-6.86998
chr1	19233601	19234000	400	*	113	14	99	145	6	139	597	2	12.3894	4.13793	0.410783	-8.25145
chr1	19234001	19234400	400	*	291	25	266	295	8	287	598	8	8.59107	2.71186	0.135392	-5.8792
chr1	19234401	19234800	400	*	298	30	268	273	18	255	599	6	10.0671	6.59341	0.880407	-3.47371
chr1	19234801	19235200	400	*	180	5	175	174	2	172	600	3	2.77778	1.14943	0.905554	-1.62835
chr1	19236801	19237200	400	*	396	52	344	526	48	478	601	4	13.1313	9.12548	0.63354	-4.00584
chr1	19237201	19237600	400	*	187	79	108	254	60	194	602	4	42.246	23.622	0.00973392	-18.6239
chr1	19258801	19259200	400	*	161	97	64	236	146	90	603	3	60.2484	61.8644	0.905554	1.61596
chr1	19266001	19266400	400	*	189	180	9	194	185	9	604	7	95.2381	95.3608	0.905554	0.12273
chr1	19266401	19266800	400	*	28	3	25	29	1	28	605	1	10.7143	3.44828	0.905554	-7.26601
chr1	19283201	19283600	400	*	150	149	1	194	183	11	606	2	99.3333	94.3299	0.374399	-5.00344
chr1	19283601	19284000	400	*	574	375	199	768	479	289	607	8	65.331	62.3698	0.905554	-2.96122
chr1	19380401	19380800	400	*	26	18	8	46	37	9	608	1	69.2308	80.4348	0.905554	11.204
chr1	19380801	19381200	400	*	20	2	18	37	1	36	609	1	10	2.7027	0.905554	-7.2973
chr1	19460401	19460800	400	*	193	122	71	227	147	80	610	6	63.2124	64.7577	0.905554	1.54527
chr1	19778801	19779200	400	*	75	40	35	127	65	62	611	2	53.3333	51.1811	0.905554	-2.15223
chr1	19950801	19951200	400	*	13	11	2	48	28	20	612	1	84.6154	58.3333	0.787014	-26.2821
chr1	19951201	19951600	400	*	19	6	13	45	2	43	613	1	31.5789	4.44444	0.251978	-27.1345
chr1	19952001	19952400	400	*	21	12	9	38	27	11	614	1	57.1429	71.0526	0.905554	13.9098
chr1	19968801	19969200	400	*	36	4	32	44	14	30	615	1	11.1111	31.8182	0.528696	20.7071
chr1	20042001	20042400	400	*	65	32	33	39	19	20	616	2	49.2308	48.7179	0.905554	-0.512821
chr1	20044801	20045200	400	*	63	41	22	98	60	38	617	2	65.0794	61.2245	0.905554	-3.85488
chr1	20045201	20045600	400	*	27	18	9	40	33	7	618	1	66.6667	82.5	0.857987	15.8333
chr1	20091201	20091600	400	*	40	17	23	66	31	35	619	2	42.5	46.9697	0.905554	4.4697
chr1	20091601	20092000	400	*	21	21	0	33	32	1	620	1	100	96.9697	0.905554	-3.0303
chr1	20138001	20138400	400	*	96	77	19	149	120	29	621	1	80.2083	80.5369	0.905554	0.328579
chr1	20138401	20138800	400	*	99	3	96	156	9	147	622	1	3.0303	5.76923	0.905554	2.73893
chr1	20193201	20193600	400	*	15	13	2	35	31	4	623	1	86.6667	88.5714	0.905554	1.90476
chr1	20193601	20194000	400	*	15	3	12	33	7	26	624	1	20	21.2121	0.905554	1.21212
chr1	20260401	20260800	400	*	62	28	34	154	78	76	625	3	45.1613	50.6494	0.905554	5.48806
chr1	20346001	20346400	400	*	93	60	33	101	64	37	626	3	64.5161	63.3663	0.905554	-1.14979
chr1	20379201	20379600	400	*	44	25	19	75	44	31	627	3	56.8182	58.6667	0.905554	1.84848
chr1	20470801	20471200	400	*	20	11	9	30	20	10	628	1	55	66.6667	0.905554	11.6667
chr1	20478001	20478400	400	*	85	30	55	126	36	90	629	3	35.2941	28.5714	0.905554	-6.72269
chr1	20480401	20480800	400	*	63	30	33	113	52	61	630	4	47.619	46.0177	0.905554	-1.60135
chr1	20559601	20560000	400	*	118	63	55	124	63	61	631	3	53.3898	50.8065	0.905554	-2.58338
chr1	20594401	20594800	400	*	20	5	15	44	10	34	632	1	25	22.7273	0.905554	-2.27273
chr1	20670401	20670800	400	*	45	27	18	85	36	49	633	2	60	42.3529	0.674907	-17.6471
chr1	20676801	20677200	400	*	41	22	19	50	28	22	634	2	53.6585	56	0.905554	2.34146
chr1	20686401	20686800	400	*	82	30	52	135	52	83	635	2	36.5854	38.5185	0.905554	1.93315
chr1	20719601	20720000	400	*	29	14	15	58	28	30	636	2	48.2759	48.2759	0.905554	0
chr1	20753601	20754000	400	*	82	53	29	154	86	68	637	3	64.6341	55.8442	0.905554	-8.78999
chr1	20772401	20772800	400	*	16	1	15	45	2	43	638	1	6.25	4.44444	0.905554	-1.80556
chr1	20772801	20773200	400	*	17	16	1	42	38	4	639	1	94.1176	90.4762	0.905554	-3.64146
chr1	20816801	20817200	400	*	78	38	40	120	60	60	640	2	48.7179	50	0.905554	1.28205
chr1	20817201	20817600	400	*	40	39	1	60	57	3	641	1	97.5	95	0.905554	-2.5
chr1	20820401	20820800	400	*	17	9	8	16	3	13	642	1	52.9412	18.75	0.690184	-34.1912
chr1	20867601	20868000	400	*	45	26	19	106	48	58	643	4	57.7778	45.283	0.905554	-12.4948
chr1	20890401	20890800	400	*	42	2	40	67	4	63	644	2	4.7619	5.97015	0.905554	1.20824
chr1	20890801	20891200	400	*	481	21	460	725	12	713	645	14	4.3659	1.65517	0.245857	-2.71073
chr1	20891201	20891600	400	*	256	34	222	305	32	273	646	6	13.2812	10.4918	0.905554	-2.78945
chr1	20905201	20905600	400	*	15	11	4	19	11	8	647	1	73.3333	57.8947	0.905554	-15.4386
chr1	20907601	20908000	400	*	126	72	54	179	100	79	648	3	57.1429	55.8659	0.905554	-1.27694
chr1	20913201	20913600	400	*	119	59	60	140	65	75	649	2	49.5798	46.4286	0.905554	-3.15126
chr1	20934001	20934400	400	*	13	1	12	27	2	25	650	1	7.69231	7.40741	0.905554	-0.2849
chr1	20935201	20935600	400	*	265	204	61	632	484	148	651	7	76.9811	76.5823	0.905554	-0.398854
chr1	20954401	20954800	400	*	42	40	2	75	71	4	652	1	95.2381	94.6667	0.905554	-0.571429
chr1	20954801	20955200	400	*	49	7	42	75	4	71	653	1	14.2857	5.33333	0.790817	-8.95238
chr1	20958401	20958800	400	*	214	109	105	274	139	135	654	3	50.9346	50.7299	0.905554	-0.204652
chr1	20958801	20959200	400	*	71	67	4	92	79	13	655	1	94.3662	85.8696	0.805061	-8.49663
chr1	20998001	20998400	400	*	43	17	26	37	11	26	656	2	39.5349	29.7297	0.905554	-9.80515
chr1	20998401	20998800	400	*	44	16	28	37	12	25	657	2	36.3636	32.4324	0.905554	-3.9312
chr1	21021601	21022000	400	*	44	40	4	70	66	4	658	2	90.9091	94.2857	0.905554	3.37662
chr1	21065201	21065600	400	*	137	102	35	188	129	59	659	4	74.4526	68.617	0.905554	-5.83553
chr1	21066801	21067200	400	*	44	22	22	66	32	34	660	2	50	48.4848	0.905554	-1.51515
chr1	21068001	21068400	400	*	23	0	23	26	0	26	661	1	0	0	0.905554	0
chr1	21070401	21070800	400	*	20	20	0	30	21	9	662	1	100	70	0.264833	-30
chr1	21070801	21071200	400	*	20	0	20	29	1	28	663	1	0	3.44828	0.905554	3.44828
chr1	21073601	21074000	400	*	14	13	1	22	18	4	664	1	92.8571	81.8182	0.905554	-11.039
chr1	21079201	21079600	400	*	80	5	75	113	5	108	665	2	6.25	4.42478	0.905554	-1.82522
chr1	21079601	21080000	400	*	119	9	110	177	8	169	666	4	7.56303	4.51977	0.905554	-3.04325
chr1	21080001	21080400	400	*	137	72	65	213	118	95	667	5	52.5547	55.3991	0.905554	2.84432
chr1	21080401	21080800	400	*	120	99	21	157	138	19	668	6	82.5	87.8981	0.905554	5.39809
chr1	21096801	21097200	400	*	484	361	123	757	549	208	669	10	74.5868	72.5231	0.905554	-2.06366
chr1	21124401	21124800	400	*	69	43	26	139	78	61	670	3	62.3188	56.1151	0.905554	-6.20373
chr1	21141201	21141600	400	*	32	28	4	61	59	2	671	2	87.5	96.7213	0.883211	9.22131
chr1	21141601	21142000	400	*	36	21	15	72	36	36	672	2	58.3333	50	0.905554	-8.33333
chr1	21166001	21166400	400	*	48	1	47	76	6	70	673	2	2.08333	7.89474	0.905554	5.8114
chr1	21166401	21166800	400	*	47	4	43	73	6	67	674	2	8.51064	8.21918	0.905554	-0.29146
chr1	21201201	21201600	400	*	118	36	82	183	60	123	675	2	30.5085	32.7869	0.905554	2.27841
chr1	21201601	21202000	400	*	234	83	151	368	187	181	676	6	35.4701	50.8152	0.0374445	15.3451
chr1	21202001	21202400	400	*	120	53	67	191	92	99	677	4	44.1667	48.1675	0.905554	4.00087
chr1	21218001	21218400	400	*	25	0	25	35	2	33	678	1	0	5.71429	0.905554	5.71429
chr1	21218401	21218800	400	*	23	1	22	33	2	31	679	1	4.34783	6.06061	0.905554	1.71278
chr1	21268801	21269200	400	*	146	102	44	246	166	80	680	5	69.863	67.4797	0.905554	-2.38334
chr1	21281201	21281600	400	*	24	24	0	47	42	5	681	1	100	89.3617	0.861848	-10.6383
chr1	21333601	21334000	400	*	55	33	22	79	39	40	682	3	60	49.3671	0.905554	-10.6329
chr1	21360401	21360800	400	*	26	19	7	38	22	16	683	1	73.0769	57.8947	0.905554	-15.1822
chr1	21404801	21405200	400	*	71	58	13	105	78	27	684	5	81.6901	74.2857	0.905554	-7.40443
chr1	21496401	21496800	400	*	50	26	24	75	27	48	685	2	52	36	0.758703	-16
chr1	21510401	21510800	400	*	111	72	39	145	97	48	686	3	64.8649	66.8966	0.905554	2.03169
chr1	21520001	21520400	400	*	39	37	2	45	42	3	687	2	94.8718	93.3333	0.905554	-1.53846
chr1	21520401	21520800	400	*	92	49	43	157	98	59	688	4	53.2609	62.4204	0.889384	9.15951
chr1	21520801	21521200	400	*	20	17	3	36	28	8	689	1	85	77.7778	0.905554	-7.22222
chr1	21617201	21617600	400	*	75	68	7	139	118	21	690	2	90.6667	84.8921	0.905554	-5.77458
chr1	21617601	21618000	400	*	36	0	36	67	2	65	691	1	0	2.98507	0.905554	2.98507
chr1	21673601	21674000	400	*	28	2	26	33	3	30	692	1	7.14286	9.09091	0.905554	1.94805
chr1	21780401	21780800	400	*	78	36	42	68	35	33	693	2	46.1538	51.4706	0.905554	5.31674
chr1	21960401	21960800	400	*	75	12	63	99	8	91	694	2	16	8.08081	0.850187	-7.91919
chr1	21960801	21961200	400	*	58	6	52	80	17	63	695	2	10.3448	21.25	0.786261	10.9052
chr1	21961201	21961600	400	*	15	0	15	20	3	17	696	1	0	15	0.905554	15
chr1	21961601	21962000	400	*	98	7	91	142	8	134	697	3	7.14286	5.6338	0.905554	-1.50905
chr1	21962001	21962400	400	*	86	6	80	168	12	156	698	4	6.97674	7.14286	0.905554	0.166113
chr1	21972801	21973200	400	*	46	42	4	65	59	6	699	2	91.3043	90.7692	0.905554	-0.535117
chr1	21973201	21973600	400	*	68	43	25	98	61	37	700	3	63.2353	62.2449	0.905554	-0.990396
chr1	22012401	22012800	400	*	57	34	23	65	34	31	701	2	59.6491	52.3077	0.905554	-7.34143
chr1	22012801	22013200	400	*	28	28	0	31	31	0	702	1	100	100	0.905554	0
chr1	22061201	22061600	400	*	169	136	33	165	127	38	703	5	80.4734	76.9697	0.905554	-3.50368
chr1	22061601	22062000	400	*	36	36	0	33	29	4	704	1	100	87.8788	0.599591	-12.1212
chr1	22129201	22129600	400	*	19	1	18	30	1	29	705	1	5.26316	3.33333	0.905554	-1.92982
chr1	22129601	22130000	400	*	38	37	1	60	57	3	706	2	97.3684	95	0.905554	-2.36842
chr1	22159601	22160000	400	*	200	160	40	244	191	53	707	5	80	78.2787	0.905554	-1.72131
chr1	22160001	22160400	400	*	40	40	0	49	47	2	708	1	100	95.9184	0.905554	-4.08163
chr1	22208401	22208800	400	*	51	29	22	81	38	43	709	2	56.8627	46.9136	0.905554	-9.94916
chr1	22208801	22209200	400	*	46	24	22	69	31	38	710	2	52.1739	44.9275	0.905554	-7.24638
chr1	22210801	22211200	400	*	176	110	66	299	171	128	711	6	62.5	57.1906	0.905554	-5.30936
chr1	22260801	22261200	400	*	72	55	17	118	83	35	712	4	76.3889	70.339	0.905554	-6.04991
chr1	22261201	22261600	400	*	37	17	20	59	28	31	713	2	45.9459	47.4576	0.905554	1.51168
chr1	22268401	22268800	400	*	37	1	36	64	3	61	714	1	2.7027	4.6875	0.905554	1.9848
chr1	22268801	22269200	400	*	111	68	43	194	125	69	715	3	61.2613	64.433	0.905554	3.17173
chr1	22288401	22288800	400	*	81	51	30	117	69	48	716	3	62.963	58.9744	0.905554	-3.9886
chr1	22296801	22297200	400	*	197	144	53	210	154	56	717	6	73.0964	73.3333	0.905554	0.236887
chr1	22382001	22382400	400	*	119	70	49	197	110	87	718	7	58.8235	55.8376	0.905554	-2.98597
chr1	22390801	22391200	400	*	48	43	5	62	57	5	719	1	89.5833	91.9355	0.905554	2.35215
chr1	22391201	22391600	400	*	141	89	52	193	130	63	720	3	63.1206	67.3575	0.905554	4.23695
chr1	22398001	22398400	400	*	68	51	17	97	73	24	721	2	75	75.2577	0.905554	0.257732
chr1	22398401	22398800	400	*	182	127	55	287	205	82	722	5	69.7802	71.4286	0.905554	1.64835
chr1	22401601	22402000	400	*	53	6	47	88	7	81	723	1	11.3208	7.95455	0.905554	-3.36621
chr1	22402001	22402400	400	*	73	56	17	127	82	45	724	2	76.7123	64.5669	0.721964	-12.1454
chr1	22483601	22484000	400	*	30	21	9	39	34	5	725	1	70	87.1795	0.822139	17.1795
chr1	22510401	22510800	400	*	24	8	16	41	9	32	726	1	33.3333	21.9512	0.905554	-11.3821
chr1	22533201	22533600	400	*	212	10	202	601	16	585	727	13	4.71698	2.66223	0.878031	-2.05475
chr1	22534001	22534400	400	*	200	8	192	423	7	416	728	8	4	1.65485	0.750001	-2.34515
chr1	22600801	22601200	400	*	122	66	56	175	108	67	729	3	54.0984	61.7143	0.905554	7.61593
chr1	22604001	22604400	400	*	121	73	48	235	139	96	730	3	60.3306	59.1489	0.905554	-1.18164
chr1	22728001	22728400	400	*	140	95	45	259	168	91	731	6	67.8571	64.8649	0.905554	-2.99228
chr1	22805601	22806000	400	*	33	1	32	45	4	41	732	2	3.0303	8.88889	0.905554	5.85859
chr1	22894801	22895200	400	*	294	208	86	441	288	153	733	8	70.7483	65.3061	0.818734	-5.44218
chr1	23012801	23013200	400	*	36	35	1	74	69	5	734	2	97.2222	93.2432	0.905554	-3.97898
chr1	23026801	23027200	400	*	464	376	88	720	588	132	735	12	81.0345	81.6667	0.905554	0.632184
chr1	23041601	23042000	400	*	48	29	19	102	66	36	736	3	60.4167	64.7059	0.905554	4.28922
chr1	23059201	23059600	400	*	81	51	30	70	43	27	737	3	62.963	61.4286	0.905554	-1.53439
chr1	23101601	23102000	400	*	368	271	97	493	345	148	738	8	73.6413	69.9797	0.905554	-3.66159
chr1	23102001	23102400	400	*	102	98	4	139	127	12	739	2	96.0784	91.3669	0.902225	-4.71152
chr1	23107201	23107600	400	*	729	622	107	911	775	136	740	14	85.3224	85.0714	0.905554	-0.251009
chr1	23154401	23154800	400	*	37	31	6	55	33	22	741	1	83.7838	60	0.432417	-23.7838
chr1	23154801	23155200	400	*	35	0	35	55	0	55	742	1	0	0	0.905554	0
chr1	23184401	23184800	400	*	44	19	25	96	49	47	743	2	43.1818	51.0417	0.905554	7.85985
chr1	23214801	23215200	400	*	74	36	38	146	66	80	744	3	48.6486	45.2055	0.905554	-3.44317
chr1	23246801	23247200	400	*	75	32	43	87	36	51	745	2	42.6667	41.3793	0.905554	-1.28736
chr1	23248001	23248400	400	*	146	73	73	289	117	172	746	4	50	40.4844	0.672942	-9.51557
chr1	23254001	23254400	400	*	439	330	109	682	485	197	747	5	75.1708	71.1144	0.850349	-4.05647
chr1	23256401	23256800	400	*	45	1	44	102	1	101	748	3	2.22222	0.980392	0.905554	-1.24183
chr1	23256801	23257200	400	*	310	24	286	320	18	302	749	8	7.74194	5.625	0.905554	-2.11694
chr1	23343201	23343600	400	*	14	4	10	20	5	15	750	1	28.5714	25	0.905554	-3.57143
chr1	23344401	23344800	400	*	17	17	0	20	20	0	751	1	100	100	0.905554	0
chr1	23352401	23352800	400	*	87	50	37	120	75	45	752	3	57.4713	62.5	0.905554	5.02874
chr1	23352801	23353200	400	*	28	25	3	45	35	10	753	1	89.2857	77.7778	0.905554	-11.5079
chr1	23354401	23354800	400	*	109	58	51	147	77	70	754	2	53.211	52.381	0.905554	-0.830057
chr1	23372801	23373200	400	*	10	2	8	27	0	27	755	1	20	0	0.679821	-20
chr1	23378401	23378800	400	*	194	141	53	233	150	83	756	5	72.6804	64.3777	0.70492	-8.30273
chr1	23378801	23379200	400	*	25	25	0	31	31	0	757	1	100	100	0.905554	0
chr1	23382401	23382800	400	*	77	2	75	139	4	135	758	4	2.5974	2.8777	0.905554	0.280295
chr1	23383201	23383600	400	*	21	4	17	49	2	47	759	1	19.0476	4.08163	0.658741	-14.966
chr1	23392001	23392400	400	*	152	95	57	229	144	85	760	6	62.5	62.8821	0.905554	0.382096
chr1	23402801	23403200	400	*	22	5	17	29	8	21	761	1	22.7273	27.5862	0.905554	4.85893
chr1	23489601	23490000	400	*	96	64	32	173	114	59	762	3	66.6667	65.896	0.905554	-0.770713
chr1	23499201	23499600	400	*	39	21	18	56	29	27	763	1	53.8462	51.7857	0.905554	-2.06044
chr1	23524401	23524800	400	*	22	5	17	28	11	17	764	1	22.7273	39.2857	0.905554	16.5584
chr1	23538401	23538800	400	*	98	19	79	164	53	111	765	3	19.3878	32.3171	0.516533	12.9293
chr1	23584401	23584800	400	*	36	30	6	40	36	4	766	1	83.3333	90	0.905554	6.66667
chr1	23612801	23613200	400	*	30	15	15	36	16	20	767	2	50	44.4444	0.905554	-5.55556
chr1	23613201	23613600	400	*	56	53	3	68	60	8	768	4	94.6429	88.2353	0.905554	-6.40756
chr1	23656401	23656800	400	*	152	87	65	174	110	64	769	4	57.2368	63.2184	0.905554	5.98155
chr1	23670401	23670800	400	*	176	110	66	162	105	57	770	6	62.5	64.8148	0.905554	2.31481
chr1	23682001	23682400	400	*	19	0	19	12	1	11	771	1	0	8.33333	0.905554	8.33333
chr1	23722001	23722400	400	*	56	28	28	70	30	40	772	2	50	42.8571	0.905554	-7.14286
chr1	23723201	23723600	400	*	29	14	15	26	9	17	773	1	48.2759	34.6154	0.905554	-13.6605
chr1	23746401	23746800	400	*	118	81	37	248	173	75	774	4	68.6441	69.7581	0.905554	1.114
chr1	23761201	23761600	400	*	83	33	50	92	44	48	775	3	39.759	47.8261	0.905554	8.06705
chr1	23761601	23762000	400	*	249	8	241	283	11	272	776	5	3.21285	3.88693	0.905554	0.674074
chr1	23762001	23762400	400	*	123	7	116	135	8	127	777	3	5.69106	5.92593	0.905554	0.234869
chr1	23762401	23762800	400	*	178	4	174	277	7	270	778	7	2.24719	2.52708	0.905554	0.279885
chr1	23762801	23763200	400	*	77	4	73	154	6	148	779	4	5.19481	3.8961	0.905554	-1.2987
chr1	23790401	23790800	400	*	116	59	57	134	67	67	780	4	50.8621	50	0.905554	-0.862069
chr1	23826801	23827200	400	*	69	21	48	129	45	84	781	4	30.4348	34.8837	0.905554	4.44894
chr1	23848401	23848800	400	*	166	100	66	218	131	87	782	3	60.241	60.0917	0.905554	-0.149221
chr1	23869201	23869600	400	*	96	40	56	148	61	87	783	2	41.6667	41.2162	0.905554	-0.45045
chr1	23869601	23870000	400	*	95	82	13	149	119	30	784	2	86.3158	79.8658	0.905554	-6.45002
chr1	23904801	23905200	400	*	61	28	33	83	40	43	785	2	45.9016	48.1928	0.905554	2.29113
chr1	23905201	23905600	400	*	60	55	5	78	76	2	786	2	91.6667	97.4359	0.905554	5.76923
chr1	23910001	23910400	400	*	42	31	11	84	59	25	787	2	73.8095	70.2381	0.905554	-3.57143
chr1	23910401	23910800	400	*	42	17	25	72	32	40	788	2	40.4762	44.4444	0.905554	3.96825
chr1	23919201	23919600	400	*	257	130	127	353	182	171	789	5	50.5837	51.5581	0.905554	0.974416
chr1	23922001	23922400	400	*	42	4	38	59	3	56	790	2	9.52381	5.08475	0.905554	-4.43906
chr1	23922401	23922800	400	*	612	32	580	688	33	655	791	13	5.22876	4.79651	0.905554	-0.432247
chr1	23943601	23944000	400	*	61	31	30	86	42	44	792	2	50.8197	48.8372	0.905554	-1.98246
chr1	23948801	23949200	400	*	85	47	38	166	115	51	793	5	55.2941	69.2771	0.547044	13.983
chr1	23986801	23987200	400	*	39	4	35	68	1	67	794	1	10.2564	1.47059	0.645951	-8.78582
chr1	23987201	23987600	400	*	42	37	5	69	63	6	795	1	88.0952	91.3043	0.905554	3.20911
chr1	24005201	24005600	400	*	354	6	348	394	8	386	796	12	1.69492	2.03046	0.905554	0.335542
chr1	24005601	24006000	400	*	48	3	45	72	2	70	797	2	6.25	2.77778	0.905554	-3.47222
chr1	24036401	24036800	400	*	52	52	0	92	87	5	798	1	100	94.5652	0.861848	-5.43478
chr1	24036801	24037200	400	*	52	0	52	92	7	85	799	1	0	7.6087	0.60661	7.6087
chr1	24086801	24087200	400	*	55	26	29	122	61	61	800	2	47.2727	50	0.905554	2.72727
chr1	24087201	24087600	400	*	27	27	0	61	59	2	801	1	100	96.7213	0.905554	-3.27869
chr1	24099601	24100000	400	*	419	11	408	586	8	578	802	14	2.6253	1.36519	0.867837	-1.26011
chr1	24100001	24100400	400	*	130	4	126	150	11	139	803	4	3.07692	7.33333	0.889208	4.25641
chr1	24108001	24108400	400	*	154	106	48	145	68	77	804	5	68.8312	46.8966	0.0245441	-21.9346
chr1	24109201	24109600	400	*	119	108	11	172	158	14	805	2	90.7563	91.8605	0.905554	1.10416
chr1	24121601	24122000	400	*	218	150	68	311	200	111	806	5	68.8073	64.3087	0.905554	-4.49866
chr1	24176001	24176400	400	*	67	47	20	87	60	27	807	3	70.1493	68.9655	0.905554	-1.18374
chr1	24176401	24176800	400	*	51	23	28	77	42	35	808	3	45.098	54.5455	0.905554	9.44742
chr1	24184801	24185200	400	*	23	19	4	51	50	1	809	1	82.6087	98.0392	0.50781	15.4305
chr1	24185201	24185600	400	*	69	38	31	153	99	54	810	3	55.0725	64.7059	0.889502	9.63342
chr1	24196801	24197200	400	*	21	15	6	28	18	10	811	1	71.4286	64.2857	0.905554	-7.14286
chr1	24231601	24232000	400	*	62	25	37	71	33	38	812	2	40.3226	46.4789	0.905554	6.15629
chr1	24237201	24237600	400	*	29	8	21	37	13	24	813	1	27.5862	35.1351	0.905554	7.54893
chr1	24239201	24239600	400	*	119	81	38	192	131	61	814	4	68.0672	68.2292	0.905554	0.16194
chr1	24246401	24246800	400	*	194	137	57	353	266	87	815	7	70.6186	75.3541	0.905554	4.73555
chr1	24246801	24247200	400	*	99	60	39	168	107	61	816	3	60.6061	63.6905	0.905554	3.08442
chr1	24247601	24248000	400	*	101	52	49	157	83	74	817	3	51.4851	52.8662	0.905554	1.38109
chr1	24264801	24265200	400	*	74	31	43	54	21	33	818	2	41.8919	38.8889	0.905554	-3.003
chr1	24272801	24273200	400	*	14	14	0	26	25	1	819	1	100	96.1538	0.905554	-3.84615
chr1	24273201	24273600	400	*	12	0	12	29	3	26	820	1	0	10.3448	0.905554	10.3448
chr1	24285601	24286000	400	*	246	156	90	256	175	81	821	5	63.4146	68.3594	0.905554	4.94474
chr1	24286001	24286400	400	*	59	57	2	62	58	4	822	1	96.6102	93.5484	0.905554	-3.06178
chr1	24292401	24292800	400	*	23	13	10	28	15	13	823	1	56.5217	53.5714	0.905554	-2.95031
chr1	24312001	24312400	400	*	158	112	46	195	128	67	824	5	70.8861	65.641	0.905554	-5.24505
chr1	24322801	24323200	400	*	134	71	63	242	144	98	825	3	52.9851	59.5041	0.905554	6.51906
chr1	24329601	24330000	400	*	431	331	100	526	407	119	826	10	76.7981	77.3764	0.905554	0.578282
chr1	24372401	24372800	400	*	86	75	11	98	90	8	827	2	87.2093	91.8367	0.905554	4.62743
chr1	24385601	24386000	400	*	256	164	92	302	184	118	828	3	64.0625	60.9272	0.905554	-3.13535
chr1	24388801	24389200	400	*	179	78	101	234	98	136	829	3	43.5754	41.8803	0.905554	-1.69508
chr1	24496801	24497200	400	*	138	93	45	153	92	61	830	3	67.3913	60.1307	0.905554	-7.26059
chr1	24584401	24584800	400	*	158	75	83	201	100	101	831	4	47.4684	49.7512	0.905554	2.28289
chr1	24586401	24586800	400	*	59	5	54	74	3	71	832	2	8.47458	4.05405	0.905554	-4.42052
chr1	24587201	24587600	400	*	210	29	181	272	31	241	833	6	13.8095	11.3971	0.905554	-2.41246
chr1	24648401	24648800	400	*	119	70	49	197	104	93	834	3	58.8235	52.7919	0.905554	-6.03165
chr1	24678401	24678800	400	*	516	18	498	806	30	776	835	11	3.48837	3.72208	0.905554	0.233712
chr1	24685201	24685600	400	*	34	2	32	40	5	35	836	1	5.88235	12.5	0.905554	6.61765
chr1	24685601	24686000	400	*	97	70	27	116	76	40	837	3	72.1649	65.5172	0.905554	-6.64771
chr1	24689201	24689600	400	*	50	4	46	55	7	48	838	1	8	12.7273	0.905554	4.72727
chr1	24689601	24690000	400	*	100	99	1	107	100	7	839	2	99	93.4579	0.6749	-5.54206
chr1	24694401	24694800	400	*	71	29	42	76	22	54	840	2	40.8451	28.9474	0.870239	-11.8977
chr1	24694801	24695200	400	*	72	33	39	77	54	23	841	2	45.8333	70.1299	0.165966	24.2965
chr1	24707601	24708000	400	*	120	79	41	152	107	45	842	3	65.8333	70.3947	0.905554	4.5614
chr1	24711201	24711600	400	*	14	4	10	20	1	19	843	1	28.5714	5	0.830711	-23.5714
chr1	24721201	24721600	400	*	75	41	34	95	46	49	844	2	54.6667	48.4211	0.905554	-6.24561
chr1	24747601	24748000	400	*	51	31	20	156	93	63	845	3	60.7843	59.6154	0.905554	-1.16893
chr1	24760801	24761200	400	*	67	27	40	88	31	57	846	3	40.2985	35.2273	0.905554	-5.07123
chr1	24766401	24766800	400	*	34	12	22	38	18	20	847	1	35.2941	47.3684	0.905554	12.0743
chr1	24793201	24793600	400	*	16	8	8	24	16	8	848	1	50	66.6667	0.905554	16.6667
chr1	24811601	24812000	400	*	20	19	1	47	44	3	849	1	95	93.617	0.905554	-1.38298
chr1	24812001	24812400	400	*	107	59	48	176	85	91	850	3	55.1402	48.2955	0.905554	-6.84473
chr1	24837201	24837600	400	*	22	8	14	37	21	16	851	1	36.3636	56.7568	0.887394	20.3931
chr1	24844401	24844800	400	*	182	91	91	265	122	143	852	4	50	46.0377	0.905554	-3.96226
chr1	24939201	24939600	400	*	33	15	18	45	22	23	853	2	45.4545	48.8889	0.905554	3.43434
chr1	24940401	24940800	400	*	114	53	61	138	61	77	854	3	46.4912	44.2029	0.905554	-2.28833
chr1	24942801	24943200	400	*	18	5	13	34	11	23	855	1	27.7778	32.3529	0.905554	4.57516
chr1	24964001	24964400	400	*	131	58	73	211	85	126	856	4	44.2748	40.2844	0.905554	-3.99045
chr1	24992401	24992800	400	*	132	55	77	172	79	93	857	2	41.6667	45.9302	0.905554	4.26357
chr1	25010401	25010800	400	*	63	4	59	91	8	83	858	1	6.34921	8.79121	0.905554	2.442
chr1	25010801	25011200	400	*	62	60	2	90	89	1	859	1	96.7742	98.8889	0.905554	2.1147
chr1	25117601	25118000	400	*	168	88	80	284	159	125	860	4	52.381	55.9859	0.905554	3.60496
chr1	25177201	25177600	400	*	26	21	5	23	19	4	861	1	80.7692	82.6087	0.905554	1.83946
chr1	25177601	25178000	400	*	130	42	88	165	46	119	862	3	32.3077	27.8788	0.905554	-4.4289
chr1	25178001	25178400	400	*	29	21	8	38	24	14	863	1	72.4138	63.1579	0.905554	-9.2559
chr1	25207201	25207600	400	*	48	26	22	86	44	42	864	2	54.1667	51.1628	0.905554	-3.00388
chr1	25236001	25236400	400	*	16	14	2	22	22	0	865	1	87.5	100	0.87658	12.5
chr1	25236401	25236800	400	*	28	14	14	44	21	23	866	2	50	47.7273	0.905554	-2.27273
chr1	25275601	25276000	400	*	48	26	22	69	31	38	867	2	54.1667	44.9275	0.905554	-9.23913
chr1	25303601	25304000	400	*	112	73	39	130	82	48	868	3	65.1786	63.0769	0.905554	-2.10165
chr1	25320801	25321200	400	*	89	43	46	87	40	47	869	2	48.3146	45.977	0.905554	-2.3376
chr1	25326001	25326400	400	*	155	109	46	231	159	72	870	3	70.3226	68.8312	0.905554	-1.49141
chr1	25394001	25394400	400	*	47	23	24	102	54	48	871	2	48.9362	52.9412	0.905554	4.00501
chr1	25423201	25423600	400	*	70	40	30	126	63	63	872	2	57.1429	50	0.905554	-7.14286
chr1	25423601	25424000	400	*	145	99	46	244	167	77	873	4	68.2759	68.4426	0.905554	0.166761
chr1	25472001	25472400	400	*	60	30	30	86	41	45	874	2	50	47.6744	0.905554	-2.32558
chr1	25679601	25680000	400	*	50	24	26	49	23	26	875	3	48	46.9388	0.905554	-1.06122
chr1	25717201	25717600	400	*	90	43	47	121	55	66	876	2	47.7778	45.4545	0.905554	-2.32323
chr1	25750801	25751200	400	*	30	26	4	42	36	6	877	2	86.6667	85.7143	0.905554	-0.952381
chr1	25757601	25758000	400	*	200	108	92	245	115	130	878	4	54	46.9388	0.854877	-7.06122
chr1	25829201	25829600	400	*	171	40	131	260	48	212	879	6	23.3918	18.4615	0.905554	-4.93027
chr1	25829601	25830000	400	*	67	1	66	115	1	114	880	3	1.49254	0.869565	0.905554	-0.622972
chr1	25830001	25830400	400	*	16	1	15	24	5	19	881	1	6.25	20.8333	0.905554	14.5833
chr1	25910001	25910400	400	*	67	37	30	94	53	41	882	3	55.2239	56.383	0.905554	1.1591
chr1	25932801	25933200	400	*	25	23	2	49	48	1	883	1	92	97.9592	0.905554	5.95918
chr1	25933201	25933600	400	*	25	0	25	47	4	43	884	1	0	8.51064	0.905554	8.51064
chr1	26201601	26202000	400	*	23	3	20	25	3	22	885	1	13.0435	12	0.905554	-1.04348
chr1	26202001	26202400	400	*	51	33	18	76	47	29	886	2	64.7059	61.8421	0.905554	-2.86378
chr1	26242001	26242400	400	*	147	87	60	266	147	119	887	4	59.1837	55.2632	0.905554	-3.92052
chr1	26327601	26328000	400	*	49	21	28	122	48	74	888	2	42.8571	39.3443	0.905554	-3.51288
chr1	26328001	26328400	400	*	66	45	21	144	95	49	889	3	68.1818	65.9722	0.905554	-2.2096
chr1	26333201	26333600	400	*	17	14	3	38	25	13	890	1	82.3529	65.7895	0.905554	-16.5635
chr1	26339601	26340000	400	*	22	20	2	24	23	1	891	1	90.9091	95.8333	0.905554	4.92424
chr1	26340001	26340400	400	*	21	1	20	27	5	22	892	1	4.7619	18.5185	0.905554	13.7566
chr1	26709601	26710000	400	*	69	40	29	96	69	27	893	2	57.971	71.875	0.684273	13.904
chr1	26710001	26710400	400	*	86	44	42	146	74	72	894	2	51.1628	50.6849	0.905554	-0.477859
chr1	26846801	26847200	400	*	27	23	4	29	23	6	895	1	85.1852	79.3103	0.905554	-5.87484
chr1	26847201	26847600	400	*	116	63	53	144	79	65	896	3	54.3103	54.8611	0.905554	0.550766
chr1	26949201	26949600	400	*	40	23	17	58	29	29	897	1	57.5	50	0.905554	-7.5
chr1	26985601	26986000	400	*	33	8	25	56	24	32	898	1	24.2424	42.8571	0.789138	18.6147
chr1	26995601	26996000	400	*	151	78	73	236	130	106	899	3	51.6556	55.0847	0.905554	3.42912
chr1	27056401	27056800	400	*	62	28	34	89	37	52	900	2	45.1613	41.573	0.905554	-3.58826
chr1	27126401	27126800	400	*	250	157	93	370	241	129	901	8	62.8	65.1351	0.905554	2.33514
chr1	27181201	27181600	400	*	211	151	60	155	110	45	902	7	71.564	70.9677	0.905554	-0.596239
chr1	27207601	27208000	400	*	114	86	28	160	111	49	903	5	75.4386	69.375	0.905554	-6.0636
chr1	27505601	27506000	400	*	41	22	19	93	39	54	904	2	53.6585	41.9355	0.905554	-11.7231
chr1	27506001	27506400	400	*	42	21	21	96	51	45	905	2	50	53.125	0.905554	3.125
chr1	27608801	27609200	400	*	43	19	24	67	20	47	906	2	44.186	29.8507	0.856445	-14.3353
chr1	27614001	27614400	400	*	48	29	19	81	47	34	907	3	60.4167	58.0247	0.905554	-2.39198
chr1	27729601	27730000	400	*	14	9	5	30	13	17	908	1	64.2857	43.3333	0.905554	-20.9524
chr1	27736001	27736400	400	*	42	21	21	62	30	32	909	2	50	48.3871	0.905554	-1.6129
chr1	27844801	27845200	400	*	56	32	24	105	66	39	910	2	57.1429	62.8571	0.905554	5.71429
chr1	28024001	28024400	400	*	50	24	26	73	31	42	911	2	48	42.4658	0.905554	-5.53425
chr1	28032801	28033200	400	*	37	20	17	87	53	34	912	2	54.0541	60.9195	0.905554	6.86549
chr1	28250801	28251200	400	*	120	60	60	175	84	91	913	5	50	48	0.905554	-2
chr1	28251201	28251600	400	*	125	86	39	157	107	50	914	3	68.8	68.1529	0.905554	-0.647134
chr1	28441201	28441600	400	*	75	39	36	115	50	65	915	2	52	43.4783	0.905554	-8.52174
chr1	28458401	28458800	400	*	399	326	73	473	372	101	916	9	81.7043	78.6469	0.905554	-3.05733
chr1	28615601	28616000	400	*	140	91	49	227	147	80	917	3	65	64.7577	0.905554	-0.242291
chr1	28618401	28618800	400	*	27	2	25	17	2	15	918	1	7.40741	11.7647	0.905554	4.3573
chr1	28787201	28787600	400	*	92	44	48	132	61	71	919	2	47.8261	46.2121	0.905554	-1.61397
chr1	29009201	29009600	400	*	156	87	69	198	109	89	920	3	55.7692	55.0505	0.905554	-0.718726
chr1	29164801	29165200	400	*	46	23	23	96	45	51	921	2	50	46.875	0.905554	-3.125
chr1	29218001	29218400	400	*	15	15	0	46	45	1	922	1	100	97.8261	0.905554	-2.17391
chr1	29218401	29218800	400	*	54	27	27	134	61	73	923	3	50	45.5224	0.905554	-4.47761
chr1	29218801	29219200	400	*	20	11	9	32	22	10	924	1	55	68.75	0.905554	13.75
chr1	29253201	29253600	400	*	83	44	39	114	70	44	925	3	53.012	61.4035	0.905554	8.39146
chr1	29277201	29277600	400	*	38	34	4	49	44	5	926	1	89.4737	89.7959	0.905554	0.322234
chr1	29437601	29438000	400	*	24	3	21	44	9	35	927	1	12.5	20.4545	0.905554	7.95455
chr1	29559601	29560000	400	*	12	11	1	40	33	7	928	1	91.6667	82.5	0.905554	-9.16667
chr1	29560001	29560400	400	*	12	1	11	39	4	35	929	1	8.33333	10.2564	0.905554	1.92308
chr1	29589201	29589600	400	*	22	19	3	32	30	2	930	1	86.3636	93.75	0.905554	7.38636
chr1	29604801	29605200	400	*	215	145	70	262	167	95	931	4	67.4419	63.7405	0.905554	-3.7014
chr1	29918401	29918800	400	*	36	17	19	71	31	40	932	2	47.2222	43.662	0.905554	-3.56025
chr1	29929601	29930000	400	*	33	23	10	40	32	8	933	2	69.697	80	0.905554	10.303
chr1	29930001	29930400	400	*	18	4	14	29	9	20	934	1	22.2222	31.0345	0.905554	8.81226
chr1	29996801	29997200	400	*	22	6	16	27	8	19	935	1	27.2727	29.6296	0.905554	2.3569
chr1	30019201	30019600	400	*	104	55	49	161	81	80	936	2	52.8846	50.3106	0.905554	-2.57406
chr1	30086801	30087200	400	*	100	48	52	117	61	56	937	2	48	52.1368	0.905554	4.13675
chr1	30087201	30087600	400	*	74	47	27	104	58	46	938	2	63.5135	55.7692	0.905554	-7.74428
chr1	30087601	30088000	400	*	86	64	22	108	86	22	939	4	74.4186	79.6296	0.905554	5.21102
chr1	30090001	30090400	400	*	102	76	26	170	124	46	940	4	74.5098	72.9412	0.905554	-1.56863
chr1	30090801	30091200	400	*	27	10	17	38	18	20	941	1	37.037	47.3684	0.905554	10.3314
chr1	30248001	30248400	400	*	28	0	28	61	4	57	942	1	0	6.55738	0.905554	6.55738
chr1	30248401	30248800	400	*	28	22	6	59	53	6	943	1	78.5714	89.8305	0.896959	11.2591
chr1	30258801	30259200	400	*	57	35	22	66	42	24	944	3	61.4035	63.6364	0.905554	2.23285
chr1	30328801	30329200	400	*	40	18	22	75	33	42	945	2	45	44	0.905554	-1
chr1	30371601	30372000	400	*	70	46	24	93	59	34	946	3	65.7143	63.4409	0.905554	-2.27343
chr1	30488001	30488400	400	*	79	36	43	107	42	65	947	3	45.5696	39.2523	0.905554	-6.31728
chr1	30515601	30516000	400	*	40	9	31	22	2	20	948	1	22.5	9.09091	0.905554	-13.4091
chr1	30516001	30516400	400	*	33	31	2	20	20	0	949	1	93.9394	100	0.905554	6.06061
chr1	30524001	30524400	400	*	90	60	30	120	68	52	950	3	66.6667	56.6667	0.857603	-10
chr1	30540401	30540800	400	*	93	77	16	205	153	52	951	3	82.7957	74.6341	0.834927	-8.16155
chr1	30540801	30541200	400	*	78	39	39	126	58	68	952	2	50	46.0317	0.905554	-3.96825
chr1	30542001	30542400	400	*	39	21	18	53	27	26	953	2	53.8462	50.9434	0.905554	-2.90276
chr1	30574001	30574400	400	*	437	349	88	491	373	118	954	5	79.8627	75.9674	0.858077	-3.89529
chr1	30588001	30588400	400	*	103	68	35	120	76	44	955	3	66.0194	63.3333	0.905554	-2.68608
chr1	30628001	30628400	400	*	94	58	36	218	140	78	956	3	61.7021	64.2202	0.905554	2.51806
chr1	30638401	30638800	400	*	402	277	125	584	426	158	957	8	68.9055	72.9452	0.880544	4.03973
chr1	30687201	30687600	400	*	72	63	9	80	68	12	958	1	87.5	85	0.905554	-2.5
chr1	30687601	30688000	400	*	345	260	85	375	294	81	959	5	75.3623	78.4	0.905554	3.03768
chr1	30692801	30693200	400	*	47	23	24	118	59	59	960	2	48.9362	50	0.905554	1.06383
chr1	30728401	30728800	400	*	112	74	38	237	142	95	961	6	66.0714	59.9156	0.905554	-6.15582
chr1	30743201	30743600	400	*	85	48	37	110	58	52	962	3	56.4706	52.7273	0.905554	-3.74332
chr1	30755201	30755600	400	*	37	2	35	48	1	47	963	1	5.40541	2.08333	0.905554	-3.32207
chr1	30755601	30756000	400	*	37	32	5	45	35	10	964	1	86.4865	77.7778	0.905554	-8.70871
chr1	30778401	30778800	400	*	91	4	87	117	27	90	965	3	4.3956	23.0769	0.0208292	18.6813
chr1	30803601	30804000	400	*	100	52	48	161	77	84	966	2	52	47.8261	0.905554	-4.17391
chr1	30830401	30830800	400	*	82	54	28	112	71	41	967	3	65.8537	63.3929	0.905554	-2.4608
chr1	30834001	30834400	400	*	102	68	34	163	105	58	968	3	66.6667	64.4172	0.905554	-2.24949
chr1	30872801	30873200	400	*	274	0	274	184	2	182	969	5	0	1.08696	0.863741	1.08696
chr1	30873201	30873600	400	*	445	11	434	569	13	556	970	10	2.47191	2.28471	0.905554	-0.1872
chr1	30873601	30874000	400	*	288	7	281	396	7	389	971	9	2.43056	1.76768	0.905554	-0.662879
chr1	30874001	30874400	400	*	72	2	70	50	3	47	972	2	2.77778	6	0.905554	3.22222
chr1	30874401	30874800	400	*	26	0	26	20	0	20	973	1	0	0	0.905554	0
chr1	30882401	30882800	400	*	65	32	33	137	69	68	974	2	49.2308	50.365	0.905554	1.13419
chr1	30882801	30883200	400	*	82	36	46	161	79	82	975	2	43.9024	49.0683	0.905554	5.16588
chr1	30948801	30949200	400	*	438	22	416	570	10	560	976	5	5.02283	1.75439	0.233987	-3.26845
chr1	30949201	30949600	400	*	46	3	43	65	3	62	977	1	6.52174	4.61538	0.905554	-1.90635
chr1	30949601	30950000	400	*	337	7	330	455	2	453	978	12	2.07715	0.43956	0.575314	-1.63759
chr1	30950001	30950400	400	*	336	14	322	442	16	426	979	14	4.16667	3.61991	0.905554	-0.546757
chr1	30962401	30962800	400	*	145	102	43	76	50	26	980	4	70.3448	65.7895	0.905554	-4.55535
chr1	31088401	31088800	400	*	83	76	7	118	103	15	981	1	91.5663	87.2881	0.905554	-4.27813
chr1	31088801	31089200	400	*	83	8	75	119	13	106	982	1	9.63855	10.9244	0.905554	1.28582
chr1	31165601	31166000	400	*	28	23	5	43	41	2	983	1	82.1429	95.3488	0.776857	13.206
chr1	31166001	31166400	400	*	89	58	31	135	89	46	984	3	65.1685	65.9259	0.905554	0.757387
chr1	31276401	31276800	400	*	87	54	33	99	62	37	985	3	62.069	62.6263	0.905554	0.557297
chr1	31282001	31282400	400	*	54	29	25	104	54	50	986	2	53.7037	51.9231	0.905554	-1.78063
chr1	31294801	31295200	400	*	11	2	9	18	2	16	987	1	18.1818	11.1111	0.905554	-7.07071
chr1	31472401	31472800	400	*	98	61	37	81	45	36	988	4	62.2449	55.5556	0.905554	-6.68934
chr1	31486401	31486800	400	*	49	24	25	104	51	53	989	2	48.9796	49.0385	0.905554	0.0588697
chr1	31492001	31492400	400	*	42	19	23	41	13	28	990	1	45.2381	31.7073	0.905554	-13.5308
chr1	31492401	31492800	400	*	26	9	17	27	15	12	991	1	34.6154	55.5556	0.876149	20.9402
chr1	31500801	31501200	400	*	57	38	19	89	53	36	992	3	66.6667	59.5506	0.905554	-7.1161
chr1	31506401	31506800	400	*	16	14	2	41	31	10	993	1	87.5	75.6098	0.905554	-11.8902
chr1	31506801	31507200	400	*	65	27	38	146	61	85	994	3	41.5385	41.7808	0.905554	0.24236
chr1	31521201	31521600	400	*	39	18	21	68	28	40	995	2	46.1538	41.1765	0.905554	-4.97738
chr1	31546401	31546800	400	*	12	4	8	51	12	39	996	1	33.3333	23.5294	0.905554	-9.80392
chr1	31551601	31552000	400	*	24	23	1	49	49	0	997	1	95.8333	100	0.905554	4.16667
chr1	31552001	31552400	400	*	131	87	44	267	164	103	998	7	66.4122	61.4232	0.905554	-4.98899
chr1	31557201	31557600	400	*	92	48	44	130	64	66	999	2	52.1739	49.2308	0.905554	-2.94314
chr1	31557601	31558000	400	*	50	44	6	69	60	9	1000	1	88	86.9565	0.905554	-1.04348
chr1	31688801	31689200	400	*	128	79	49	180	111	69	1001	3	61.7188	61.6667	0.905554	-0.0520833
chr1	31739601	31740000	400	*	78	36	42	138	68	70	1002	3	46.1538	49.2754	0.905554	3.12152
chr1	31745601	31746000	400	*	64	36	28	141	73	68	1003	2	56.25	51.773	0.905554	-4.47695
chr1	31840401	31840800	400	*	26	25	1	30	27	3	1004	1	96.1538	90	0.905554	-6.15385
chr1	31840801	31841200	400	*	52	27	25	63	33	30	1005	1	51.9231	52.381	0.905554	0.457875
chr1	31903201	31903600	400	*	57	29	28	116	46	70	1006	2	50.8772	39.6552	0.90153	-11.222
chr1	31922401	31922800	400	*	36	20	16	60	30	30	1007	2	55.5556	50	0.905554	-5.55556
chr1	31936001	31936400	400	*	27	15	12	49	38	11	1008	1	55.5556	77.551	0.679434	21.9955
chr1	31937601	31938000	400	*	87	81	6	111	102	9	1009	4	93.1034	91.8919	0.905554	-1.21156
chr1	31938001	31938400	400	*	21	0	21	27	2	25	1010	1	0	7.40741	0.905554	7.40741
chr1	31966401	31966800	400	*	60	5	55	85	4	81	1011	1	8.33333	4.70588	0.905554	-3.62745
chr1	31966801	31967200	400	*	60	58	2	84	66	18	1012	1	96.6667	78.5714	0.152081	-18.0952
chr1	32161601	32162000	400	*	40	33	7	52	48	4	1013	1	82.5	92.3077	0.905554	9.80769
chr1	32162001	32162400	400	*	71	20	51	114	42	72	1014	2	28.169	36.8421	0.905554	8.67309
chr1	32172401	32172800	400	*	35	3	32	32	0	32	1015	1	8.57143	0	0.905554	-8.57143
chr1	32172801	32173200	400	*	186	3	183	235	8	227	1016	10	1.6129	3.40426	0.905554	1.79135
chr1	32306401	32306800	400	*	15	15	0	37	37	0	1017	1	100	100	0.905554	0
chr1	32306801	32307200	400	*	15	1	14	37	3	34	1018	1	6.66667	8.10811	0.905554	1.44144
chr1	32318001	32318400	400	*	70	28	42	137	56	81	1019	3	40	40.8759	0.905554	0.875912
chr1	32318401	32318800	400	*	270	134	136	407	191	216	1020	4	49.6296	46.9287	0.905554	-2.70088
chr1	32407201	32407600	400	*	98	90	8	132	118	14	1021	2	91.8367	89.3939	0.905554	-2.4428
chr1	32520801	32521200	400	*	178	119	59	273	180	93	1022	3	66.8539	65.9341	0.905554	-0.919867
chr1	32674801	32675200	400	*	23	0	23	35	1	34	1023	1	0	2.85714	0.905554	2.85714
chr1	32675201	32675600	400	*	46	46	0	69	66	3	1024	2	100	95.6522	0.905554	-4.34783
chr1	32704801	32705200	400	*	132	61	71	223	104	119	1025	2	46.2121	46.6368	0.905554	0.42465
chr1	32706801	32707200	400	*	75	37	38	132	64	68	1026	3	49.3333	48.4848	0.905554	-0.848485
chr1	32731201	32731600	400	*	47	21	26	68	37	31	1027	2	44.6809	54.4118	0.905554	9.73091
chr1	32832001	32832400	400	*	46	11	35	113	37	76	1028	2	23.913	32.7434	0.905554	8.83032
chr1	32832401	32832800	400	*	46	31	15	110	61	49	1029	2	67.3913	55.4545	0.905554	-11.9368
chr1	32983601	32984000	400	*	45	24	21	88	40	48	1030	2	53.3333	45.4545	0.905554	-7.87879
chr1	33136801	33137200	400	*	36	19	17	70	35	35	1031	3	52.7778	50	0.905554	-2.77778
chr1	33137201	33137600	400	*	24	20	4	47	36	11	1032	2	83.3333	76.5957	0.905554	-6.73759
chr1	33233601	33234000	400	*	48	14	34	44	26	18	1033	1	29.1667	59.0909	0.240176	29.9242
chr1	33234001	33234400	400	*	42	35	7	26	22	4	1034	1	83.3333	84.6154	0.905554	1.28205
chr1	33273201	33273600	400	*	69	33	36	86	38	48	1035	2	47.8261	44.186	0.905554	-3.64004
chr1	33286001	33286400	400	*	45	1	44	72	6	66	1036	1	2.22222	8.33333	0.905554	6.11111
chr1	33286401	33286800	400	*	90	87	3	141	128	13	1037	2	96.6667	90.7801	0.793214	-5.88652
chr1	33406801	33407200	400	*	313	207	106	354	222	132	1038	6	66.1342	62.7119	0.905554	-3.42232
chr1	33424801	33425200	400	*	30	25	5	38	34	4	1039	1	83.3333	89.4737	0.905554	6.14035
chr1	33425201	33425600	400	*	30	1	29	38	1	37	1040	1	3.33333	2.63158	0.905554	-0.701754
chr1	33453201	33453600	400	*	22	18	4	17	17	0	1041	1	81.8182	100	0.802207	18.1818
chr1	33464801	33465200	400	*	77	55	22	132	84	48	1042	4	71.4286	63.6364	0.905554	-7.79221
chr1	33529601	33530000	400	*	173	113	60	320	230	90	1043	4	65.3179	71.875	0.852435	6.55708
chr1	33583201	33583600	400	*	120	58	62	138	68	70	1044	2	48.3333	49.2754	0.905554	0.942029
chr1	33639601	33640000	400	*	343	331	12	404	391	13	1045	3	96.5015	96.7822	0.905554	0.28072
chr1	33640001	33640400	400	*	228	128	100	268	138	130	1046	2	56.1404	51.4925	0.905554	-4.64781
chr1	33652001	33652400	400	*	113	91	22	118	93	25	1047	3	80.531	78.8136	0.905554	-1.71741
chr1	33652401	33652800	400	*	42	14	28	49	18	31	1048	1	33.3333	36.7347	0.905554	3.40136
chr1	33667601	33668000	400	*	107	79	28	140	102	38	1049	5	73.8318	72.8571	0.905554	-0.974633
chr1	33670001	33670400	400	*	282	10	272	375	4	371	1050	9	3.5461	1.06667	0.622064	-2.47943
chr1	33670401	33670800	400	*	273	1	272	397	6	391	1051	7	0.3663	1.51134	0.905554	1.14503
chr1	33672801	33673200	400	*	135	70	65	170	98	72	1052	3	51.8519	57.6471	0.905554	5.79521
chr1	33688001	33688400	400	*	15	3	12	24	11	13	1053	1	20	45.8333	0.87658	25.8333
chr1	33688401	33688800	400	*	22	0	22	35	0	35	1054	1	0	0	0.905554	0
chr1	33719601	33720000	400	*	342	14	328	369	13	356	1055	6	4.09357	3.52304	0.905554	-0.570532
chr1	33720001	33720400	400	*	639	6	633	718	9	709	1056	10	0.938967	1.25348	0.905554	0.314515
chr1	33720801	33721200	400	*	158	12	146	234	20	214	1057	2	7.59494	8.54701	0.905554	0.952072
chr1	33726401	33726800	400	*	43	26	17	63	42	21	1058	3	60.4651	66.6667	0.905554	6.20155
chr1	33732401	33732800	400	*	75	35	40	105	53	52	1059	2	46.6667	50.4762	0.905554	3.80952
chr1	33736401	33736800	400	*	23	18	5	35	23	12	1060	1	78.2609	65.7143	0.905554	-12.5466
chr1	33736801	33737200	400	*	46	21	25	74	34	40	1061	2	45.6522	45.9459	0.905554	0.293772
chr1	33740001	33740400	400	*	111	51	60	121	46	75	1062	3	45.9459	38.0165	0.905554	-7.92942
chr1	33745201	33745600	400	*	148	108	40	161	108	53	1063	5	72.973	67.0807	0.905554	-5.89223
chr1	33746401	33746800	400	*	221	164	57	234	186	48	1064	6	74.2081	79.4872	0.891636	5.27903
chr1	33749201	33749600	400	*	22	5	17	32	11	21	1065	1	22.7273	34.375	0.905554	11.6477
chr1	33755201	33755600	400	*	280	198	82	342	233	109	1066	8	70.7143	68.1287	0.905554	-2.58563
chr1	33755601	33756000	400	*	175	105	70	241	160	81	1067	4	60	66.39	0.905554	6.39004
chr1	33756401	33756800	400	*	32	2	30	44	2	42	1068	1	6.25	4.54545	0.905554	-1.70455
chr1	33756801	33757200	400	*	64	53	11	92	73	19	1069	2	82.8125	79.3478	0.905554	-3.46467
chr1	33776801	33777200	400	*	38	12	26	43	17	26	1070	1	31.5789	39.5349	0.905554	7.95594
chr1	33777201	33777600	400	*	81	81	0	81	79	2	1071	3	100	97.5309	0.905554	-2.46914
chr1	33793201	33793600	400	*	38	1	37	44	1	43	1072	1	2.63158	2.27273	0.905554	-0.358852
chr1	33793601	33794000	400	*	86	54	32	112	60	52	1073	2	62.7907	53.5714	0.905554	-9.21927
chr1	33802401	33802800	400	*	172	100	72	293	176	117	1074	5	58.1395	60.0683	0.905554	1.92872
chr1	33807201	33807600	400	*	51	24	27	94	40	54	1075	2	47.0588	42.5532	0.905554	-4.50563
chr1	33814001	33814400	400	*	436	13	423	478	12	466	1076	15	2.98165	2.51046	0.905554	-0.471191
chr1	33814401	33814800	400	*	355	17	338	399	10	389	1077	16	4.78873	2.50627	0.799718	-2.28247
chr1	33815201	33815600	400	*	141	75	66	165	83	82	1078	3	53.1915	50.303	0.905554	-2.88846
chr1	33824801	33825200	400	*	41	35	6	77	71	6	1079	2	85.3659	92.2078	0.905554	6.84194
chr1	33838401	33838800	400	*	260	191	69	433	323	110	1080	6	73.4615	74.5958	0.905554	1.1343
chr1	33838801	33839200	400	*	66	29	37	106	53	53	1081	3	43.9394	50	0.905554	6.06061
chr1	33860401	33860800	400	*	186	115	71	142	85	57	1082	6	61.828	59.8592	0.905554	-1.9688
chr1	33866401	33866800	400	*	35	2	33	52	0	52	1083	1	5.71429	0	0.861604	-5.71429
chr1	33866801	33867200	400	*	71	68	3	105	96	9	1084	2	95.7746	91.4286	0.905554	-4.34608
chr1	33870801	33871200	400	*	47	0	47	57	1	56	1085	1	0	1.75439	0.905554	1.75439
chr1	33871201	33871600	400	*	90	84	6	116	104	12	1086	2	93.3333	89.6552	0.905554	-3.67816
chr1	33878001	33878400	400	*	254	160	94	269	158	111	1087	3	62.9921	58.7361	0.905554	-4.25607
chr1	33883201	33883600	400	*	126	77	49	189	119	70	1088	3	61.1111	62.963	0.905554	1.85185
chr1	33883601	33884000	400	*	173	78	95	251	128	123	1089	4	45.0867	50.996	0.905554	5.90931
chr1	33897201	33897600	400	*	133	130	3	122	119	3	1090	3	97.7444	97.541	0.905554	-0.203377
chr1	33897601	33898000	400	*	97	51	46	87	45	42	1091	2	52.5773	51.7241	0.905554	-0.853182
chr1	33907601	33908000	400	*	428	11	417	551	6	545	1092	16	2.57009	1.08893	0.736862	-1.48116
chr1	33923601	33924000	400	*	94	91	3	110	99	11	1093	1	96.8085	90	0.748964	-6.80851
chr1	33924001	33924400	400	*	95	10	85	113	5	108	1094	1	10.5263	4.42478	0.789842	-6.10154
chr1	33928001	33928400	400	*	25	22	3	21	20	1	1095	1	88	95.2381	0.905554	7.2381
chr1	33929601	33930000	400	*	107	98	9	165	152	13	1096	3	91.5888	92.1212	0.905554	0.532427
chr1	33930001	33930400	400	*	125	86	39	191	122	69	1097	3	68.8	63.8743	0.905554	-4.92565
chr1	33931201	33931600	400	*	172	83	89	248	129	119	1098	4	48.2558	52.0161	0.905554	3.76032
chr1	33945601	33946000	400	*	464	247	217	585	306	279	1099	8	53.2328	52.3077	0.905554	-0.925066
chr1	33963201	33963600	400	*	18	2	16	19	0	19	1100	1	11.1111	0	0.905554	-11.1111
chr1	33965201	33965600	400	*	35	30	5	63	52	11	1101	1	85.7143	82.5397	0.905554	-3.1746
chr1	33965601	33966000	400	*	36	0	36	55	1	54	1102	1	0	1.81818	0.905554	1.81818
chr1	33968401	33968800	400	*	112	110	2	126	116	10	1103	1	98.2143	92.0635	0.554856	-6.15079
chr1	33968801	33969200	400	*	333	224	109	375	251	124	1104	3	67.2673	66.9333	0.905554	-0.333934
chr1	33970401	33970800	400	*	17	4	13	23	8	15	1105	1	23.5294	34.7826	0.905554	11.2532
chr1	33974001	33974400	400	*	23	23	0	32	32	0	1106	1	100	100	0.905554	0
chr1	33974401	33974800	400	*	34	7	27	36	5	31	1107	1	20.5882	13.8889	0.905554	-6.69935
chr1	34006001	34006400	400	*	378	14	364	400	13	387	1108	7	3.7037	3.25	0.905554	-0.453704
chr1	34011201	34011600	400	*	33	1	32	37	0	37	1109	1	3.0303	0	0.905554	-3.0303
chr1	34011601	34012000	400	*	34	2	32	33	0	33	1110	1	5.88235	0	0.905554	-5.88235
chr1	34024801	34025200	400	*	20	20	0	42	39	3	1111	1	100	92.8571	0.905554	-7.14286
chr1	34025201	34025600	400	*	20	4	16	42	1	41	1112	1	20	2.38095	0.532723	-17.619
chr1	34032401	34032800	400	*	116	82	34	170	125	45	1113	5	70.6897	73.5294	0.905554	2.83976
chr1	34032801	34033200	400	*	236	160	76	345	208	137	1114	8	67.7966	60.2899	0.675542	-7.50676
chr1	34043201	34043600	400	*	48	22	26	110	50	60	1115	2	45.8333	45.4545	0.905554	-0.378788
chr1	34068401	34068800	400	*	194	126	68	229	148	81	1116	4	64.9485	64.6288	0.905554	-0.319633
chr1	34068801	34069200	400	*	105	45	60	126	60	66	1117	2	42.8571	47.619	0.905554	4.7619
chr1	34076001	34076400	400	*	349	156	193	409	182	227	1118	6	44.6991	44.4988	0.905554	-0.200363
chr1	34077601	34078000	400	*	350	92	258	435	202	233	1119	10	26.2857	46.4368	6.00146e-06	20.1511
chr1	34088401	34088800	400	*	139	88	51	190	124	66	1120	3	63.3094	65.2632	0.905554	1.95381
chr1	34089201	34089600	400	*	330	166	164	399	201	198	1121	4	50.303	50.3759	0.905554	0.0729095
chr1	34103601	34104000	400	*	29	4	25	34	10	24	1122	1	13.7931	29.4118	0.905554	15.6187
chr1	34109601	34110000	400	*	39	29	10	38	30	8	1123	1	74.359	78.9474	0.905554	4.58839
chr1	34110001	34110400	400	*	70	31	39	78	32	46	1124	2	44.2857	41.0256	0.905554	-3.26007
chr1	34113201	34113600	400	*	41	16	25	36	18	18	1125	2	39.0244	50	0.905554	10.9756
chr1	34116401	34116800	400	*	79	32	47	117	46	71	1126	3	40.5063	39.3162	0.905554	-1.19009
chr1	34119201	34119600	400	*	106	73	33	102	73	29	1127	4	68.8679	71.5686	0.905554	2.7007
chr1	34121201	34121600	400	*	171	106	65	199	133	66	1128	6	61.9883	66.8342	0.905554	4.84587
chr1	34121601	34122000	400	*	458	314	144	592	402	190	1129	7	68.559	67.9054	0.905554	-0.653547
chr1	34139601	34140000	400	*	45	22	23	69	29	40	1130	3	48.8889	42.029	0.905554	-6.8599
chr1	34152001	34152400	400	*	181	118	63	269	166	103	1131	5	65.1934	61.71	0.905554	-3.48333
chr1	34152401	34152800	400	*	136	129	7	160	156	4	1132	3	94.8529	97.5	0.905554	2.64706
chr1	34177601	34178000	400	*	361	175	186	363	184	179	1133	6	48.4765	50.6887	0.905554	2.21225
chr1	34178001	34178400	400	*	151	66	85	197	137	60	1134	7	43.7086	69.5431	0.000545151	25.8345
chr1	34179601	34180000	400	*	300	236	64	446	367	79	1135	8	78.6667	82.287	0.905554	3.62033
chr1	34188801	34189200	400	*	44	36	8	78	68	10	1136	2	81.8182	87.1795	0.905554	5.36131
chr1	34189201	34189600	400	*	48	22	26	69	24	45	1137	2	45.8333	34.7826	0.905554	-11.0507
chr1	34192001	34192400	400	*	132	78	54	156	95	61	1138	3	59.0909	60.8974	0.905554	1.80653
chr1	34198801	34199200	400	*	344	248	96	449	320	129	1139	8	72.093	71.2695	0.905554	-0.823536
chr1	34202401	34202800	400	*	83	35	48	106	50	56	1140	3	42.1687	47.1698	0.905554	5.00114
chr1	34202801	34203200	400	*	143	112	31	174	144	30	1141	4	78.3217	82.7586	0.905554	4.43694
chr1	34225201	34225600	400	*	305	230	75	304	221	83	1142	4	75.4098	72.6974	0.905554	-2.71247
chr1	34236401	34236800	400	*	242	106	136	289	122	167	1143	4	43.8017	42.2145	0.905554	-1.58712
chr1	34236801	34237200	400	*	113	41	72	134	45	89	1144	2	36.2832	33.5821	0.905554	-2.7011
chr1	34237601	34238000	400	*	16	11	5	22	10	12	1145	1	68.75	45.4545	0.905554	-23.2955
chr1	34239601	34240000	400	*	108	107	1	196	178	18	1146	4	99.0741	90.8163	0.15771	-8.25775
chr1	34240001	34240400	400	*	152	74	78	351	165	186	1147	5	48.6842	47.0085	0.905554	-1.67566
chr1	34251201	34251600	400	*	230	163	67	407	284	123	1148	8	70.8696	69.7789	0.905554	-1.0907
chr1	34252801	34253200	400	*	307	254	53	271	205	66	1149	8	82.7362	75.6458	0.563071	-7.0904
chr1	34255601	34256000	400	*	305	149	156	463	226	237	1150	6	48.8525	48.8121	0.905554	-0.040364
chr1	34257601	34258000	400	*	53	49	4	49	46	3	1151	1	92.4528	93.8776	0.905554	1.42472
chr1	34258001	34258400	400	*	53	1	52	49	3	46	1152	1	1.88679	6.12245	0.905554	4.23566
chr1	34263201	34263600	400	*	160	127	33	176	137	39	1153	5	79.375	77.8409	0.905554	-1.53409
chr1	34276001	34276400	400	*	284	200	84	295	211	84	1154	5	70.4225	71.5254	0.905554	1.10289
chr1	34289201	34289600	400	*	27	10	17	39	12	27	1155	1	37.037	30.7692	0.905554	-6.26781
chr1	34291601	34292000	400	*	799	605	194	1086	812	274	1156	18	75.7196	74.7698	0.905554	-0.949852
chr1	34297201	34297600	400	*	120	84	36	121	87	34	1157	5	70	71.9008	0.905554	1.90083
chr1	34301601	34302000	400	*	147	90	57	294	190	104	1158	4	61.2245	64.6259	0.905554	3.40136
chr1	34302001	34302400	400	*	39	13	26	73	22	51	1159	1	33.3333	30.137	0.905554	-3.19635
chr1	34302401	34302800	400	*	63	56	7	98	93	5	1160	2	88.8889	94.898	0.905554	6.00907
chr1	34302801	34303200	400	*	69	32	37	91	40	51	1161	2	46.3768	43.956	0.905554	-2.42077
chr1	34303201	34303600	400	*	38	33	5	49	44	5	1162	1	86.8421	89.7959	0.905554	2.95381
chr1	34377601	34378000	400	*	180	137	43	151	118	33	1163	4	76.1111	78.1457	0.905554	2.03458
chr1	34379201	34379600	400	*	19	14	5	32	16	16	1164	1	73.6842	50	0.842278	-23.6842
chr1	34388001	34388400	400	*	83	37	46	110	47	63	1165	2	44.5783	42.7273	0.905554	-1.85104
chr1	34388401	34388800	400	*	29	26	3	42	40	2	1166	1	89.6552	95.2381	0.905554	5.58292
chr1	34411201	34411600	400	*	145	67	78	200	95	105	1167	2	46.2069	47.5	0.905554	1.2931
chr1	34418001	34418400	400	*	26	5	21	35	7	28	1168	1	19.2308	20	0.905554	0.769231
chr1	34432801	34433200	400	*	266	39	227	295	46	249	1169	8	14.6617	15.5932	0.905554	0.931566
chr1	34433201	34433600	400	*	96	26	70	143	34	109	1170	4	27.0833	23.7762	0.905554	-3.30711
chr1	34434001	34434400	400	*	418	136	282	437	147	290	1171	7	32.5359	33.6384	0.905554	1.10256
chr1	34434401	34434800	400	*	64	33	31	82	46	36	1172	1	51.5625	56.0976	0.905554	4.53506
chr1	34434801	34435200	400	*	246	6	240	390	14	376	1173	8	2.43902	3.58974	0.905554	1.15072
chr1	34435201	34435600	400	*	123	87	36	181	105	76	1174	2	70.7317	58.011	0.500333	-12.7207
chr1	34435601	34436000	400	*	122	31	91	174	61	113	1175	2	25.4098	35.0575	0.759334	9.64764
chr1	34439201	34439600	400	*	105	0	105	110	2	108	1176	5	0	1.81818	0.905554	1.81818
chr1	34439601	34440000	400	*	519	10	509	676	16	660	1177	15	1.92678	2.36686	0.905554	0.440082
chr1	34460001	34460400	400	*	265	23	242	295	11	284	1178	9	8.67925	3.72881	0.429536	-4.95043
chr1	34460401	34460800	400	*	69	5	64	71	7	64	1179	2	7.24638	9.85915	0.905554	2.61278
chr1	34473601	34474000	400	*	21	7	14	25	17	8	1180	1	33.3333	68	0.551059	34.6667
chr1	34496401	34496800	400	*	78	40	38	99	44	55	1181	3	51.2821	44.4444	0.905554	-6.83761
chr1	34496801	34497200	400	*	51	50	1	52	43	9	1182	2	98.0392	82.6923	0.385656	-15.3469
chr1	34498401	34498800	400	*	170	120	50	174	122	52	1183	5	70.5882	70.1149	0.905554	-0.473293
chr1	34520001	34520400	400	*	26	23	3	32	27	5	1184	1	88.4615	84.375	0.905554	-4.08654
chr1	34520401	34520800	400	*	23	2	21	34	2	32	1185	1	8.69565	5.88235	0.905554	-2.8133
chr1	34536401	34536800	400	*	100	36	64	107	25	82	1186	3	36	23.3645	0.607205	-12.6355
chr1	34554401	34554800	400	*	50	36	14	92	63	29	1187	4	72	68.4783	0.905554	-3.52174
chr1	34579201	34579600	400	*	269	3	266	259	3	256	1188	7	1.11524	1.1583	0.905554	0.0430595
chr1	34584401	34584800	400	*	106	45	61	120	56	64	1189	4	42.4528	46.6667	0.905554	4.21384
chr1	34604801	34605200	400	*	25	0	25	45	2	43	1190	1	0	4.44444	0.905554	4.44444
chr1	34605201	34605600	400	*	79	62	17	139	126	13	1191	3	78.481	90.6475	0.372955	12.1665
chr1	34666401	34666800	400	*	184	95	89	224	108	116	1192	4	51.6304	48.2143	0.905554	-3.41615
chr1	34666801	34667200	400	*	145	108	37	176	115	61	1193	4	74.4828	65.3409	0.737144	-9.14185
chr1	34678001	34678400	400	*	80	5	75	118	4	114	1194	3	6.25	3.38983	0.905554	-2.86017
chr1	34678401	34678800	400	*	243	82	161	278	53	225	1195	7	33.7449	19.0647	0.0279051	-14.6801
chr1	34678801	34679200	400	*	229	38	191	203	29	174	1196	4	16.5939	14.2857	0.905554	-2.30817
chr1	34686401	34686800	400	*	13	12	1	21	16	5	1197	1	92.3077	76.1905	0.905554	-16.1172
chr1	34718801	34719200	400	*	139	93	46	154	96	58	1198	3	66.9065	62.3377	0.905554	-4.56881
chr1	34721601	34722000	400	*	210	168	42	296	227	69	1199	6	80	76.6892	0.905554	-3.31081
chr1	34722001	34722400	400	*	54	30	24	79	36	43	1200	2	55.5556	45.5696	0.905554	-9.98594
chr1	34722801	34723200	400	*	71	33	38	113	50	63	1201	4	46.4789	44.2478	0.905554	-2.23109
chr1	34749201	34749600	400	*	31	9	22	41	7	34	1202	1	29.0323	17.0732	0.905554	-11.9591
chr1	34750801	34751200	400	*	20	1	19	31	2	29	1203	1	5	6.45161	0.905554	1.45161
chr1	34764801	34765200	400	*	25	23	2	41	33	8	1204	1	92	80.4878	0.905554	-11.5122
chr1	34765201	34765600	400	*	46	20	26	88	41	47	1205	2	43.4783	46.5909	0.905554	3.11265
chr1	34766001	34766400	400	*	82	58	24	113	71	42	1206	4	70.7317	62.8319	0.905554	-7.89985
chr1	34766401	34766800	400	*	82	51	31	110	77	33	1207	4	62.1951	70	0.905554	7.80488
chr1	34777601	34778000	400	*	72	35	37	87	45	42	1208	3	48.6111	51.7241	0.905554	3.11303
chr1	34778001	34778400	400	*	42	21	21	51	26	25	1209	2	50	50.9804	0.905554	0.980392
chr1	34806801	34807200	400	*	124	65	59	139	68	71	1210	4	52.4194	48.9209	0.905554	-3.49849
chr1	34807201	34807600	400	*	25	18	7	23	17	6	1211	1	72	73.913	0.905554	1.91304
chr1	34842401	34842800	400	*	142	2	140	232	9	223	1212	7	1.40845	3.87931	0.905554	2.47086
chr1	34849601	34850000	400	*	20	0	20	32	0	32	1213	1	0	0	0.905554	0
chr1	34850001	34850400	400	*	36	2	34	70	6	64	1214	2	5.55556	8.57143	0.905554	3.01587
chr1	34850801	34851200	400	*	20	4	16	26	3	23	1215	1	20	11.5385	0.905554	-8.46154
chr1	34862001	34862400	400	*	169	108	61	192	137	55	1216	4	63.9053	71.3542	0.842804	7.44884
chr1	34864801	34865200	400	*	108	35	73	143	35	108	1217	2	32.4074	24.4755	0.905554	-7.93188
chr1	34865201	34865600	400	*	219	164	55	285	218	67	1218	4	74.8858	76.4912	0.905554	1.60538
chr1	34866001	34866400	400	*	17	7	10	24	6	18	1219	1	41.1765	25	0.905554	-16.1765
chr1	34868401	34868800	400	*	87	46	41	123	76	47	1220	3	52.8736	61.7886	0.905554	8.91505
chr1	34877201	34877600	400	*	22	20	2	28	22	6	1221	1	90.9091	78.5714	0.905554	-12.3377
chr1	34928801	34929200	400	*	303	231	72	382	275	107	1222	11	76.2376	71.9895	0.905554	-4.24809
chr1	34929601	34930000	400	*	29	22	7	34	15	19	1223	1	75.8621	44.1176	0.429013	-31.7444
chr1	34930001	34930400	400	*	30	7	23	29	6	23	1224	1	23.3333	20.6897	0.905554	-2.64368
chr1	34942801	34943200	400	*	17	5	12	22	3	19	1225	1	29.4118	13.6364	0.905554	-15.7754
chr1	34982801	34983200	400	*	28	3	25	42	1	41	1226	1	10.7143	2.38095	0.905554	-8.33333
chr1	34983201	34983600	400	*	32	26	6	47	38	9	1227	1	81.25	80.8511	0.905554	-0.398936
chr1	34988001	34988400	400	*	580	416	164	633	457	176	1228	8	71.7241	72.1959	0.905554	0.471755
chr1	35068401	35068800	400	*	48	25	23	121	57	64	1229	2	52.0833	47.1074	0.905554	-4.9759
chr1	35120401	35120800	400	*	56	27	29	81	40	41	1230	2	48.2143	49.3827	0.905554	1.16843
chr1	35120801	35121200	400	*	26	24	2	44	38	6	1231	1	92.3077	86.3636	0.905554	-5.94406
chr1	35134801	35135200	400	*	13	0	13	32	2	30	1232	1	0	6.25	0.905554	6.25
chr1	35135201	35135600	400	*	17	12	5	27	24	3	1233	1	70.5882	88.8889	0.905554	18.3007
chr1	35206801	35207200	400	*	36	36	0	47	41	6	1234	2	100	87.234	0.530744	-12.766
chr1	35207201	35207600	400	*	18	0	18	22	1	21	1235	1	0	4.54545	0.905554	4.54545
chr1	35208001	35208400	400	*	70	39	31	78	40	38	1236	2	55.7143	51.2821	0.905554	-4.43223
chr1	35210801	35211200	400	*	192	137	55	282	189	93	1237	4	71.3542	67.0213	0.905554	-4.33289
chr1	35239601	35240000	400	*	95	72	23	204	144	60	1238	5	75.7895	70.5882	0.905554	-5.20124
chr1	35260801	35261200	400	*	103	51	52	162	89	73	1239	3	49.5146	54.9383	0.905554	5.42371
chr1	35271601	35272000	400	*	164	39	125	225	62	163	1240	3	23.7805	27.5556	0.905554	3.77507
chr1	35352801	35353200	400	*	63	48	15	53	37	16	1241	1	76.1905	69.8113	0.905554	-6.37916
chr1	35353201	35353600	400	*	91	44	47	75	42	33	1242	2	48.3516	56	0.905554	7.64835
chr1	35393601	35394000	400	*	32	11	21	73	30	43	1243	2	34.375	41.0959	0.905554	6.72089
chr1	35424801	35425200	400	*	79	64	15	127	103	24	1244	3	81.0127	81.1024	0.905554	0.089704
chr1	35425201	35425600	400	*	40	14	26	65	24	41	1245	1	35	36.9231	0.905554	1.92308
chr1	35428801	35429200	400	*	57	55	2	69	60	9	1246	2	96.4912	86.9565	0.789138	-9.53471
chr1	35429201	35429600	400	*	28	2	26	34	3	31	1247	1	7.14286	8.82353	0.905554	1.68067
chr1	35430401	35430800	400	*	27	17	10	35	23	12	1248	1	62.963	65.7143	0.905554	2.75132
chr1	35473201	35473600	400	*	433	329	104	486	365	121	1249	6	75.9815	75.1029	0.905554	-0.878644
chr1	35500001	35500400	400	*	80	29	51	141	61	80	1250	2	36.25	43.2624	0.905554	7.01241
chr1	35604401	35604800	400	*	137	80	57	170	99	71	1251	3	58.3942	58.2353	0.905554	-0.158866
chr1	35608001	35608400	400	*	16	9	7	35	17	18	1252	1	56.25	48.5714	0.905554	-7.67857
chr1	35624001	35624400	400	*	37	18	19	48	23	25	1253	2	48.6486	47.9167	0.905554	-0.731982
chr1	35683601	35684000	400	*	112	73	39	124	74	50	1254	3	65.1786	59.6774	0.905554	-5.50115
chr1	35687201	35687600	400	*	177	132	45	353	274	79	1255	6	74.5763	77.6204	0.905554	3.04413
chr1	35687601	35688000	400	*	69	41	28	103	61	42	1256	2	59.4203	59.2233	0.905554	-0.196989
chr1	35695201	35695600	400	*	60	31	29	64	26	38	1257	2	51.6667	40.625	0.905554	-11.0417
chr1	35725201	35725600	400	*	215	132	83	296	181	115	1258	6	61.3953	61.1486	0.905554	-0.2467
chr1	35730801	35731200	400	*	17	15	2	26	25	1	1259	1	88.2353	96.1538	0.905554	7.91855
chr1	35731201	35731600	400	*	36	20	16	48	22	26	1260	2	55.5556	45.8333	0.905554	-9.72222
chr1	35742401	35742800	400	*	42	15	27	80	36	44	1261	2	35.7143	45	0.905554	9.28571
chr1	35749201	35749600	400	*	197	144	53	261	178	83	1262	6	73.0964	68.1992	0.905554	-4.89721
chr1	35786401	35786800	400	*	103	47	56	164	80	84	1263	2	45.6311	48.7805	0.905554	3.14942
chr1	35810801	35811200	400	*	26	1	25	22	1	21	1264	1	3.84615	4.54545	0.905554	0.699301
chr1	35850801	35851200	400	*	264	154	110	316	174	142	1265	3	58.3333	55.0633	0.905554	-3.27004
chr1	35858001	35858400	400	*	267	102	165	394	162	232	1266	4	38.2022	41.1168	0.905554	2.9145
chr1	35858401	35858800	400	*	31	25	6	40	28	12	1267	1	80.6452	70	0.905554	-10.6452
chr1	35864401	35864800	400	*	81	69	12	51	45	6	1268	3	85.1852	88.2353	0.905554	3.05011
chr1	35864801	35865200	400	*	27	0	27	18	0	18	1269	1	0	0	0.905554	0
chr1	35866401	35866800	400	*	184	117	67	302	197	105	1270	4	63.587	65.2318	0.905554	1.64483
chr1	35866801	35867200	400	*	45	36	9	77	67	10	1271	1	80	87.013	0.905554	7.01299
chr1	35953601	35954000	400	*	59	25	34	93	42	51	1272	2	42.3729	45.1613	0.905554	2.78841
chr1	35954001	35954400	400	*	44	21	23	73	37	36	1273	2	47.7273	50.6849	0.905554	2.95766
chr1	35955601	35956000	400	*	169	104	65	222	137	85	1274	3	61.5385	61.7117	0.905554	0.17325
chr1	35973601	35974000	400	*	36	7	29	38	5	33	1275	1	19.4444	13.1579	0.905554	-6.28655
chr1	35974001	35974400	400	*	435	287	148	580	392	188	1276	11	65.977	67.5862	0.905554	1.6092
chr1	35975201	35975600	400	*	72	62	10	120	113	7	1277	2	86.1111	94.1667	0.683973	8.05556
chr1	35975601	35976000	400	*	34	0	34	59	1	58	1278	1	0	1.69492	0.905554	1.69492
chr1	35987201	35987600	400	*	22	4	18	29	4	25	1279	1	18.1818	13.7931	0.905554	-4.38871
chr1	35991201	35991600	400	*	117	56	61	204	103	101	1280	4	47.8632	50.4902	0.905554	2.62695
chr1	36001201	36001600	400	*	130	67	63	133	65	68	1281	2	51.5385	48.8722	0.905554	-2.66628
chr1	36008401	36008800	400	*	61	43	18	124	81	43	1282	3	70.4918	65.3226	0.905554	-5.16922
chr1	36014001	36014400	400	*	152	9	143	176	36	140	1283	4	5.92105	20.4545	0.0240133	14.5335
chr1	36018001	36018400	400	*	59	41	18	97	81	16	1284	2	69.4915	83.5052	0.597645	14.0136
chr1	36018401	36018800	400	*	29	0	29	49	3	46	1285	1	0	6.12245	0.905554	6.12245
chr1	36024801	36025200	400	*	235	192	43	383	292	91	1286	5	81.7021	76.2402	0.825118	-5.46192
chr1	36025201	36025600	400	*	203	83	120	323	159	164	1287	4	40.8867	49.226	0.694451	8.33931
chr1	36028401	36028800	400	*	15	1	14	17	0	17	1288	1	6.66667	0	0.905554	-6.66667
chr1	36030401	36030800	400	*	23	8	15	17	9	8	1289	1	34.7826	52.9412	0.905554	18.1586
chr1	36060401	36060800	400	*	50	3	47	26	3	23	1290	2	6	11.5385	0.905554	5.53846
chr1	36064801	36065200	400	*	37	1	36	58	5	53	1291	2	2.7027	8.62069	0.905554	5.91799
chr1	36065201	36065600	400	*	81	6	75	95	6	89	1292	5	7.40741	6.31579	0.905554	-1.09162
chr1	36065601	36066000	400	*	28	3	25	36	3	33	1293	2	10.7143	8.33333	0.905554	-2.38095
chr1	36068001	36068400	400	*	16	3	13	13	2	11	1294	1	18.75	15.3846	0.905554	-3.36538
chr1	36068401	36068800	400	*	141	5	136	209	3	206	1295	7	3.5461	1.43541	0.905554	-2.11069
chr1	36068801	36069200	400	*	609	10	599	751	12	739	1296	26	1.64204	1.59787	0.905554	-0.0441666
chr1	36069601	36070000	400	*	180	12	168	168	9	159	1297	5	6.66667	5.35714	0.905554	-1.30952
chr1	36073601	36074000	400	*	107	60	47	86	48	38	1298	3	56.0748	55.814	0.905554	-0.260813
chr1	36074801	36075200	400	*	97	73	24	125	83	42	1299	4	75.2577	66.4	0.890506	-8.85773
chr1	36081201	36081600	400	*	156	70	86	187	96	91	1300	4	44.8718	51.3369	0.905554	6.4651
chr1	36083201	36083600	400	*	36	33	3	42	36	6	1301	1	91.6667	85.7143	0.905554	-5.95238
chr1	36083601	36084000	400	*	35	2	33	42	2	40	1302	1	5.71429	4.7619	0.905554	-0.952381
chr1	36103601	36104000	400	*	11	6	5	23	10	13	1303	1	54.5455	43.4783	0.905554	-11.0672
chr1	36106001	36106400	400	*	31	29	2	34	28	6	1304	1	93.5484	82.3529	0.905554	-11.1954
chr1	36106401	36106800	400	*	60	30	30	68	30	38	1305	2	50	44.1176	0.905554	-5.88235
chr1	36113601	36114000	400	*	45	23	22	86	40	46	1306	2	51.1111	46.5116	0.905554	-4.59948
chr1	36115601	36116000	400	*	259	196	63	282	187	95	1307	5	75.6757	66.3121	0.409813	-9.36362
chr1	36120401	36120800	400	*	152	89	63	205	125	80	1308	3	58.5526	60.9756	0.905554	2.42298
chr1	36125201	36125600	400	*	99	59	40	112	57	55	1309	3	59.596	50.8929	0.905554	-8.7031
chr1	36128801	36129200	400	*	32	16	16	73	36	37	1310	2	50	49.3151	0.905554	-0.684932
chr1	36131201	36131600	400	*	20	15	5	28	16	12	1311	1	75	57.1429	0.905554	-17.8571
chr1	36140001	36140400	400	*	155	149	6	185	181	4	1312	5	96.129	97.8378	0.905554	1.70881
chr1	36140401	36140800	400	*	31	1	30	37	0	37	1313	1	3.22581	0	0.905554	-3.22581
chr1	36178401	36178800	400	*	319	233	86	455	327	128	1314	6	73.0408	71.8681	0.905554	-1.17262
chr1	36211201	36211600	400	*	24	2	22	54	9	45	1315	1	8.33333	16.6667	0.905554	8.33333
chr1	36228401	36228800	400	*	25	8	17	28	14	14	1316	1	32	50	0.905554	18
chr1	36230001	36230400	400	*	47	31	16	91	57	34	1317	3	65.9574	62.6374	0.905554	-3.32008
chr1	36233201	36233600	400	*	160	95	65	251	146	105	1318	3	59.375	58.1673	0.905554	-1.20767
chr1	36242001	36242400	400	*	659	489	170	978	647	331	1319	17	74.2033	66.1554	0.0588261	-8.04792
chr1	36244001	36244400	400	*	387	7	380	552	12	540	1320	9	1.80879	2.17391	0.905554	0.365128
chr1	36246801	36247200	400	*	145	40	105	177	36	141	1321	2	27.5862	20.339	0.848562	-7.24722
chr1	36253601	36254000	400	*	11	11	0	21	15	6	1322	1	100	71.4286	0.691258	-28.5714
chr1	36254001	36254400	400	*	12	1	11	21	0	21	1323	1	8.33333	0	0.905554	-8.33333
chr1	36254801	36255200	400	*	52	22	30	42	16	26	1324	2	42.3077	38.0952	0.905554	-4.21245
chr1	36255201	36255600	400	*	52	42	10	41	33	8	1325	2	80.7692	80.4878	0.905554	-0.281426
chr1	36264001	36264400	400	*	20	2	18	58	3	55	1326	1	10	5.17241	0.905554	-4.82759
chr1	36264401	36264800	400	*	38	35	3	109	97	12	1327	2	92.1053	88.9908	0.905554	-3.11444
chr1	36270801	36271200	400	*	214	132	82	243	151	92	1328	6	61.6822	62.1399	0.905554	0.457675
chr1	36273201	36273600	400	*	653	491	162	802	555	247	1329	10	75.1914	69.202	0.334388	-5.98943
chr1	36274401	36274800	400	*	60	34	26	110	42	68	1330	2	56.6667	38.1818	0.465553	-18.4848
chr1	36282001	36282400	400	*	274	212	62	449	342	107	1331	10	77.3723	76.1693	0.905554	-1.203
chr1	36291201	36291600	400	*	418	330	88	469	356	113	1332	7	78.9474	75.9062	0.905554	-3.04119
chr1	36292001	36292400	400	*	17	5	12	21	3	18	1333	1	29.4118	14.2857	0.905554	-15.1261
chr1	36298801	36299200	400	*	271	135	136	277	132	145	1334	4	49.8155	47.6534	0.905554	-2.16207
chr1	36303201	36303600	400	*	65	4	61	88	7	81	1335	2	6.15385	7.95455	0.905554	1.8007
chr1	36308401	36308800	400	*	25	4	21	24	5	19	1336	1	16	20.8333	0.905554	4.83333
chr1	36308801	36309200	400	*	81	41	40	76	31	45	1337	2	50.6173	40.7895	0.905554	-9.82781
chr1	36309201	36309600	400	*	76	24	52	71	23	48	1338	2	31.5789	32.3944	0.905554	0.815419
chr1	36313201	36313600	400	*	11	7	4	22	14	8	1339	1	63.6364	63.6364	0.905554	0
chr1	36313601	36314000	400	*	30	23	7	33	19	14	1340	1	76.6667	57.5758	0.88761	-19.0909
chr1	36314401	36314800	400	*	107	16	91	115	27	88	1341	2	14.9533	23.4783	0.818104	8.52499
chr1	36314801	36315200	400	*	148	11	137	180	73	107	1342	3	7.43243	40.5556	3.36061e-09	33.1231
chr1	36315201	36315600	400	*	127	28	99	198	86	112	1343	4	22.0472	43.4343	0.0142913	21.3871
chr1	36319201	36319600	400	*	81	45	36	74	41	33	1344	3	55.5556	55.4054	0.905554	-0.15015
chr1	36319601	36320000	400	*	93	65	28	102	63	39	1345	3	69.8925	61.7647	0.905554	-8.12777
chr1	36320001	36320400	400	*	40	38	2	41	34	7	1346	1	95	82.9268	0.857603	-12.0732
chr1	36320401	36320800	400	*	40	2	38	39	0	39	1347	1	5	0	0.905554	-5
chr1	36368401	36368800	400	*	22	1	21	42	1	41	1348	1	4.54545	2.38095	0.905554	-2.1645
chr1	36368801	36369200	400	*	44	2	42	51	1	50	1349	2	4.54545	1.96078	0.905554	-2.58467
chr1	36369201	36369600	400	*	336	7	329	384	12	372	1350	9	2.08333	3.125	0.905554	1.04167
chr1	36370001	36370400	400	*	21	1	20	18	0	18	1351	1	4.7619	0	0.905554	-4.7619
chr1	36370401	36370800	400	*	48	37	11	42	30	12	1352	2	77.0833	71.4286	0.905554	-5.65476
chr1	36374801	36375200	400	*	138	65	73	190	90	100	1353	4	47.1014	47.3684	0.905554	0.266972
chr1	36378001	36378400	400	*	18	17	1	27	23	4	1354	1	94.4444	85.1852	0.905554	-9.25926
chr1	36378401	36378800	400	*	36	30	6	54	54	0	1355	2	83.3333	100	0.171332	16.6667
chr1	36404401	36404800	400	*	55	26	29	85	27	58	1356	3	47.2727	31.7647	0.703928	-15.508
chr1	36408801	36409200	400	*	186	125	61	252	180	72	1357	8	67.2043	71.4286	0.905554	4.22427
chr1	36409201	36409600	400	*	82	41	41	111	60	51	1358	4	50	54.0541	0.905554	4.05405
chr1	36416801	36417200	400	*	271	186	85	370	263	107	1359	9	68.6347	71.0811	0.905554	2.44639
chr1	36420401	36420800	400	*	39	2	37	38	1	37	1360	1	5.12821	2.63158	0.905554	-2.49663
chr1	36420801	36421200	400	*	39	37	2	39	38	1	1361	1	94.8718	97.4359	0.905554	2.5641
chr1	36421601	36422000	400	*	114	76	38	206	145	61	1362	3	66.6667	70.3883	0.905554	3.72168
chr1	36427601	36428000	400	*	214	166	48	214	156	58	1363	4	77.5701	72.8972	0.905554	-4.6729
chr1	36444401	36444800	400	*	154	9	145	180	20	160	1364	4	5.84416	11.1111	0.802486	5.26696
chr1	36444801	36445200	400	*	112	9	103	158	5	153	1365	3	8.03571	3.16456	0.756564	-4.87116
chr1	36450401	36450800	400	*	71	40	31	193	124	69	1366	3	56.338	64.2487	0.905554	7.91068
chr1	36454001	36454400	400	*	71	70	1	82	79	3	1367	1	98.5915	96.3415	0.905554	-2.25009
chr1	36454401	36454800	400	*	73	7	66	86	9	77	1368	1	9.58904	10.4651	0.905554	0.876075
chr1	36457201	36457600	400	*	37	33	4	39	33	6	1369	2	89.1892	84.6154	0.905554	-4.5738
chr1	36457601	36458000	400	*	19	0	19	19	1	18	1370	1	0	5.26316	0.905554	5.26316
chr1	36464401	36464800	400	*	104	63	41	108	66	42	1371	4	60.5769	61.1111	0.905554	0.534188
chr1	36471201	36471600	400	*	154	9	145	245	6	239	1372	5	5.84416	2.44898	0.779685	-3.39518
chr1	36472801	36473200	400	*	260	179	81	431	314	117	1373	8	68.8462	72.8538	0.905554	4.00767
chr1	36492401	36492800	400	*	46	14	32	47	11	36	1374	2	30.4348	23.4043	0.905554	-7.03053
chr1	36499201	36499600	400	*	135	107	28	201	148	53	1375	6	79.2593	73.6318	0.905554	-5.62742
chr1	36500001	36500400	400	*	439	308	131	547	384	163	1376	11	70.1595	70.2011	0.905554	0.0416436
chr1	36505601	36506000	400	*	72	48	24	112	73	39	1377	3	66.6667	65.1786	0.905554	-1.4881
chr1	36506001	36506400	400	*	28	0	28	32	2	30	1378	1	0	6.25	0.905554	6.25
chr1	36506401	36506800	400	*	250	169	81	348	215	133	1379	8	67.6	61.7816	0.871563	-5.81839
chr1	36506801	36507200	400	*	34	24	10	39	29	10	1380	1	70.5882	74.359	0.905554	3.77074
chr1	36507201	36507600	400	*	109	57	52	149	78	71	1381	4	52.2936	52.349	0.905554	0.0554153
chr1	36511601	36512000	400	*	693	21	672	707	17	690	1382	16	3.0303	2.40453	0.905554	-0.625777
chr1	36512001	36512400	400	*	179	13	166	279	8	271	1383	7	7.26257	2.86738	0.556553	-4.39519
chr1	36512801	36513200	400	*	52	1	51	51	0	51	1384	1	1.92308	0	0.905554	-1.92308
chr1	36525201	36525600	400	*	17	8	9	17	8	9	1385	1	47.0588	47.0588	0.905554	0
chr1	36530401	36530800	400	*	38	16	22	53	30	23	1386	1	42.1053	56.6038	0.905554	14.4985
chr1	36530801	36531200	400	*	51	33	18	94	62	32	1387	3	64.7059	65.9574	0.905554	1.25156
chr1	36531201	36531600	400	*	206	128	78	253	152	101	1388	3	62.1359	60.0791	0.905554	-2.05687
chr1	36532801	36533200	400	*	201	181	20	208	198	10	1389	4	90.0498	95.1923	0.643416	5.14256
chr1	36533201	36533600	400	*	159	89	70	168	107	61	1390	3	55.9748	63.6905	0.882626	7.71563
chr1	36533601	36534000	400	*	18	2	16	30	8	22	1391	1	11.1111	26.6667	0.905554	15.5556
chr1	36534801	36535200	400	*	60	32	28	111	51	60	1392	2	53.3333	45.9459	0.905554	-7.38739
chr1	36540801	36541200	400	*	268	216	52	282	228	54	1393	6	80.597	80.8511	0.905554	0.254049
chr1	36541201	36541600	400	*	55	4	51	50	4	46	1394	1	7.27273	8	0.905554	0.727273
chr1	36542401	36542800	400	*	33	2	31	32	11	21	1395	1	6.06061	34.375	0.227113	28.3144
chr1	36542801	36543200	400	*	28	24	4	45	33	12	1396	1	85.7143	73.3333	0.905554	-12.381
chr1	36546401	36546800	400	*	34	3	31	32	7	25	1397	1	8.82353	21.875	0.887315	13.0515
chr1	36546801	36547200	400	*	324	21	303	363	15	348	1398	7	6.48148	4.13223	0.881194	-2.34925
chr1	36549601	36550000	400	*	42	33	9	54	32	22	1399	2	78.5714	59.2593	0.616593	-19.3122
chr1	36550801	36551200	400	*	39	38	1	54	52	2	1400	1	97.4359	96.2963	0.905554	-1.1396
chr1	36551201	36551600	400	*	79	36	43	110	49	61	1401	2	45.5696	44.5455	0.905554	-1.02417
chr1	36556001	36556400	400	*	20	2	18	28	5	23	1402	1	10	17.8571	0.905554	7.85714
chr1	36556401	36556800	400	*	233	15	218	341	8	333	1403	8	6.43777	2.34604	0.398049	-4.09173
chr1	36556801	36557200	400	*	417	20	397	539	17	522	1404	11	4.79616	3.15399	0.905554	-1.64217
chr1	36557201	36557600	400	*	604	26	578	692	26	666	1405	12	4.30464	3.75723	0.905554	-0.54741
chr1	36557601	36558000	400	*	72	2	70	117	5	112	1406	3	2.77778	4.2735	0.905554	1.49573
chr1	36558001	36558400	400	*	538	16	522	552	11	541	1407	17	2.97398	1.99275	0.905554	-0.981224
chr1	36569601	36570000	400	*	253	175	78	268	167	101	1408	4	69.17	62.3134	0.800095	-6.85653
chr1	36573201	36573600	400	*	20	10	10	42	16	26	1409	1	50	38.0952	0.905554	-11.9048
chr1	36585601	36586000	400	*	194	120	74	245	159	86	1410	7	61.8557	64.898	0.905554	3.04229
chr1	36603601	36604000	400	*	197	91	106	223	101	122	1411	2	46.1929	45.2915	0.905554	-0.901414
chr1	36606801	36607200	400	*	74	72	2	122	117	5	1412	4	97.2973	95.9016	0.905554	-1.39566
chr1	36607201	36607600	400	*	35	12	23	50	15	35	1413	1	34.2857	30	0.905554	-4.28571
chr1	36611601	36612000	400	*	253	197	56	316	235	81	1414	8	77.8656	74.3671	0.905554	-3.49852
chr1	36638001	36638400	400	*	25	2	23	37	1	36	1415	1	8	2.7027	0.905554	-5.2973
chr1	36638401	36638800	400	*	31	23	8	48	33	15	1416	1	74.1935	68.75	0.905554	-5.44355
chr1	36656401	36656800	400	*	133	121	12	222	189	33	1417	3	90.9774	85.1351	0.836021	-5.84231
chr1	36656801	36657200	400	*	45	3	42	74	5	69	1418	1	6.66667	6.75676	0.905554	0.0900901
chr1	36691201	36691600	400	*	170	4	166	243	10	233	1419	6	2.35294	4.11523	0.905554	1.76229
chr1	36694001	36694400	400	*	105	44	61	146	63	83	1420	4	41.9048	43.1507	0.905554	1.24592
chr1	36694401	36694800	400	*	41	29	12	36	23	13	1421	2	70.7317	63.8889	0.905554	-6.84282
chr1	36694801	36695200	400	*	647	455	192	569	387	182	1422	8	70.3246	68.0141	0.905554	-2.31052
chr1	36697601	36698000	400	*	19	0	19	27	2	25	1423	1	0	7.40741	0.905554	7.40741
chr1	36698001	36698400	400	*	18	18	0	26	25	1	1424	1	100	96.1538	0.905554	-3.84615
chr1	36701601	36702000	400	*	198	155	43	216	163	53	1425	5	78.2828	75.463	0.905554	-2.81987
chr1	36702001	36702400	400	*	244	176	68	306	217	89	1426	8	72.1311	70.915	0.905554	-1.21611
chr1	36704401	36704800	400	*	27	5	22	27	8	19	1427	1	18.5185	29.6296	0.905554	11.1111
chr1	36704801	36705200	400	*	62	49	13	65	36	29	1428	2	79.0323	55.3846	0.220796	-23.6476
chr1	36709601	36710000	400	*	40	0	40	51	3	48	1429	2	0	5.88235	0.905554	5.88235
chr1	36721601	36722000	400	*	458	361	97	512	390	122	1430	6	78.821	76.1719	0.905554	-2.64909
chr1	36754401	36754800	400	*	225	144	81	240	146	94	1431	6	64	60.8333	0.905554	-3.16667
chr1	36758001	36758400	400	*	136	77	59	212	131	81	1432	6	56.6176	61.7925	0.905554	5.17481
chr1	36761601	36762000	400	*	200	134	66	269	172	97	1433	6	67	63.9405	0.905554	-3.05948
chr1	36768401	36768800	400	*	415	240	175	433	257	176	1434	6	57.8313	59.3533	0.905554	1.52202
chr1	36778801	36779200	400	*	187	152	35	134	105	29	1435	6	81.2834	78.3582	0.905554	-2.92521
chr1	36781201	36781600	400	*	59	10	49	58	22	36	1436	1	16.9492	37.931	0.352961	20.9819
chr1	36781601	36782000	400	*	356	272	84	436	313	123	1437	10	76.4045	71.789	0.84529	-4.6155
chr1	36784801	36785200	400	*	173	19	154	304	64	240	1438	4	10.9827	21.0526	0.23173	10.07
chr1	36785201	36785600	400	*	44	1	43	77	2	75	1439	1	2.27273	2.5974	0.905554	0.324675
chr1	36789201	36789600	400	*	97	59	38	117	73	44	1440	3	60.8247	62.3932	0.905554	1.56842
chr1	36790801	36791200	400	*	188	126	62	296	172	124	1441	4	67.0213	58.1081	0.634975	-8.91317
chr1	36794401	36794800	400	*	40	22	18	64	28	36	1442	2	55	43.75	0.905554	-11.25
chr1	36794801	36795200	400	*	40	10	30	40	12	28	1443	1	25	30	0.905554	5
chr1	36795201	36795600	400	*	280	199	81	306	222	84	1444	7	71.0714	72.549	0.905554	1.47759
chr1	36802801	36803200	400	*	48	44	4	38	37	1	1445	1	91.6667	97.3684	0.905554	5.70175
chr1	36803201	36803600	400	*	98	51	47	83	44	39	1446	2	52.0408	53.012	0.905554	0.971232
chr1	36808801	36809200	400	*	49	47	2	51	44	7	1447	2	95.9184	86.2745	0.86322	-9.64386
chr1	36809201	36809600	400	*	81	54	27	79	52	27	1448	3	66.6667	65.8228	0.905554	-0.843882
chr1	36828401	36828800	400	*	18	17	1	33	31	2	1449	1	94.4444	93.9394	0.905554	-0.505051
chr1	36828801	36829200	400	*	46	25	21	92	58	34	1450	3	54.3478	63.0435	0.905554	8.69565
chr1	36836001	36836400	400	*	155	98	57	191	136	55	1451	7	63.2258	71.2042	0.828177	7.97838
chr1	36836401	36836800	400	*	50	27	23	123	78	45	1452	3	54	63.4146	0.905554	9.41463
chr1	36836801	36837200	400	*	11	4	7	19	2	17	1453	1	36.3636	10.5263	0.858924	-25.8373
chr1	36872401	36872800	400	*	131	85	46	188	122	66	1454	3	64.8855	64.8936	0.905554	0.00812084
chr1	36893601	36894000	400	*	120	53	67	132	59	73	1455	4	44.1667	44.697	0.905554	0.530303
chr1	36921201	36921600	400	*	70	29	41	113	53	60	1456	2	41.4286	46.9027	0.905554	5.47408
chr1	36939201	36939600	400	*	741	28	713	930	21	909	1457	25	3.77868	2.25806	0.715583	-1.52061
chr1	36939601	36940000	400	*	238	16	222	327	9	318	1458	6	6.72269	2.75229	0.546552	-3.9704
chr1	36947201	36947600	400	*	91	63	28	176	114	62	1459	3	69.2308	64.7727	0.905554	-4.45804
chr1	36958001	36958400	400	*	53	17	36	105	35	70	1460	2	32.0755	33.3333	0.905554	1.25786
chr1	36958401	36958800	400	*	88	81	7	126	120	6	1461	4	92.0455	95.2381	0.905554	3.19264
chr1	36976401	36976800	400	*	25	22	3	40	38	2	1462	1	88	95	0.905554	7
chr1	36976801	36977200	400	*	28	3	25	41	6	35	1463	1	10.7143	14.6341	0.905554	3.91986
chr1	36984401	36984800	400	*	52	1	51	122	34	88	1464	3	1.92308	27.8689	0.00485807	25.9458
chr1	36990001	36990400	400	*	42	36	6	67	54	13	1465	2	85.7143	80.597	0.905554	-5.11727
chr1	36990401	36990800	400	*	19	1	18	33	3	30	1466	1	5.26316	9.09091	0.905554	3.82775
chr1	36996001	36996400	400	*	21	0	21	37	1	36	1467	1	0	2.7027	0.905554	2.7027
chr1	36996401	36996800	400	*	41	38	3	70	60	10	1468	2	92.6829	85.7143	0.905554	-6.96864
chr1	37000401	37000800	400	*	18	14	4	25	13	12	1469	1	77.7778	52	0.798896	-25.7778
chr1	37020401	37020800	400	*	70	44	26	118	74	44	1470	3	62.8571	62.7119	0.905554	-0.145278
chr1	37028801	37029200	400	*	337	51	286	409	47	362	1471	8	15.1335	11.4914	0.859843	-3.64209
chr1	37029201	37029600	400	*	73	3	70	89	6	83	1472	3	4.10959	6.74157	0.905554	2.63198
chr1	37044801	37045200	400	*	250	191	59	446	341	105	1473	6	76.4	76.4574	0.905554	0.0573991
chr1	37064401	37064800	400	*	92	61	31	142	90	52	1474	3	66.3043	63.3803	0.905554	-2.92407
chr1	37068001	37068400	400	*	270	167	103	315	190	125	1475	3	61.8519	60.3175	0.905554	-1.53439
chr1	37075201	37075600	400	*	78	36	42	114	54	60	1476	2	46.1538	47.3684	0.905554	1.21457
chr1	37081601	37082000	400	*	141	57	84	174	80	94	1477	4	40.4255	45.977	0.905554	5.55148
chr1	37091201	37091600	400	*	81	46	35	43	26	17	1478	3	56.7901	60.4651	0.905554	3.67499
chr1	37105601	37106000	400	*	152	67	85	211	93	118	1479	5	44.0789	44.0758	0.905554	-0.00311798
chr1	37113201	37113600	400	*	120	78	42	161	109	52	1480	3	65	67.7019	0.905554	2.70186
chr1	37132401	37132800	400	*	286	173	113	407	229	178	1481	4	60.4895	56.2654	0.905554	-4.22415
chr1	37164401	37164800	400	*	20	16	4	37	26	11	1482	1	80	70.2703	0.905554	-9.72973
chr1	37180801	37181200	400	*	20	0	20	49	10	39	1483	1	0	20.4082	0.626127	20.4082
chr1	37181201	37181600	400	*	106	56	50	171	101	70	1484	4	52.8302	59.0643	0.905554	6.23414
chr1	37200401	37200800	400	*	289	205	84	291	210	81	1485	5	70.9343	72.1649	0.905554	1.23069
chr1	37218401	37218800	400	*	40	19	21	66	31	35	1486	2	47.5	46.9697	0.905554	-0.530303
chr1	37218801	37219200	400	*	226	99	127	238	109	129	1487	8	43.8053	45.7983	0.905554	1.99301
chr1	37222001	37222400	400	*	81	39	42	117	57	60	1488	2	48.1481	48.7179	0.905554	0.569801
chr1	37234801	37235200	400	*	31	1	30	33	4	29	1489	1	3.22581	12.1212	0.905554	8.89541
chr1	37240401	37240800	400	*	35	13	22	69	32	37	1490	2	37.1429	46.3768	0.905554	9.23395
chr1	37247201	37247600	400	*	35	28	7	40	32	8	1491	1	80	80	0.905554	0
chr1	37247601	37248000	400	*	33	2	31	39	0	39	1492	1	6.06061	0	0.905554	-6.06061
chr1	37249601	37250000	400	*	91	64	27	149	103	46	1493	2	70.3297	69.1275	0.905554	-1.20215
chr1	37250001	37250400	400	*	90	24	66	151	43	108	1494	2	26.6667	28.4768	0.905554	1.81015
chr1	37258801	37259200	400	*	20	15	5	30	28	2	1495	1	75	93.3333	0.766828	18.3333
chr1	37259201	37259600	400	*	38	19	19	60	30	30	1496	2	50	50	0.905554	0
chr1	37260801	37261200	400	*	23	0	23	34	2	32	1497	1	0	5.88235	0.905554	5.88235
chr1	37261201	37261600	400	*	348	249	99	501	362	139	1498	9	71.5517	72.2555	0.905554	0.703765
chr1	37283201	37283600	400	*	95	70	25	124	96	28	1499	5	73.6842	77.4194	0.905554	3.73514
chr1	37300001	37300400	400	*	73	1	72	99	2	97	1500	4	1.36986	2.0202	0.905554	0.650339
chr1	37300401	37300800	400	*	53	5	48	75	7	68	1501	3	9.43396	9.33333	0.905554	-0.100629
chr1	37390401	37390800	400	*	172	101	71	175	114	61	1502	5	58.7209	65.1429	0.905554	6.42193
chr1	37411201	37411600	400	*	205	148	57	312	204	108	1503	5	72.1951	65.3846	0.810223	-6.81051
chr1	37430001	37430400	400	*	46	1	45	36	1	35	1504	1	2.17391	2.77778	0.905554	0.603865
chr1	37454801	37455200	400	*	28	21	7	30	22	8	1505	1	75	73.3333	0.905554	-1.66667
chr1	37455601	37456000	400	*	47	30	17	86	63	23	1506	2	63.8298	73.2558	0.905554	9.42603
chr1	37456001	37456400	400	*	47	27	20	106	54	52	1507	2	57.4468	50.9434	0.905554	-6.50341
chr1	37479601	37480000	400	*	139	95	44	171	115	56	1508	4	68.3453	67.2515	0.905554	-1.09386
chr1	37480001	37480400	400	*	22	2	20	26	3	23	1509	1	9.09091	11.5385	0.905554	2.44755
chr1	37505201	37505600	400	*	98	72	26	163	116	47	1510	5	73.4694	71.1656	0.905554	-2.30374
chr1	37505601	37506000	400	*	20	16	4	34	30	4	1511	1	80	88.2353	0.905554	8.23529
chr1	37514801	37515200	400	*	16	13	3	17	14	3	1512	1	81.25	82.3529	0.905554	1.10294
chr1	37515201	37515600	400	*	14	2	12	17	2	15	1513	1	14.2857	11.7647	0.905554	-2.52101
chr1	37517201	37517600	400	*	122	80	42	184	115	69	1514	4	65.5738	62.5	0.905554	-3.07377
chr1	37536001	37536400	400	*	90	61	29	153	99	54	1515	3	67.7778	64.7059	0.905554	-3.0719
chr1	37540401	37540800	400	*	26	4	22	36	5	31	1516	1	15.3846	13.8889	0.905554	-1.49573
chr1	37541201	37541600	400	*	38	0	38	32	2	30	1517	1	0	6.25	0.905554	6.25
chr1	37571201	37571600	400	*	82	51	31	93	60	33	1518	3	62.1951	64.5161	0.905554	2.32101
chr1	37612401	37612800	400	*	117	115	2	213	205	8	1519	3	98.2906	96.2441	0.905554	-2.04647
chr1	37612801	37613200	400	*	39	1	38	71	2	69	1520	1	2.5641	2.8169	0.905554	0.252799
chr1	37614801	37615200	400	*	341	254	87	431	298	133	1521	10	74.4868	69.1415	0.787751	-5.34527
chr1	37616401	37616800	400	*	58	25	33	75	21	54	1522	2	43.1034	28	0.761248	-15.1034
chr1	37623201	37623600	400	*	27	4	23	29	10	19	1523	1	14.8148	34.4828	0.814673	19.6679
chr1	37624001	37624400	400	*	23	14	9	21	16	5	1524	1	60.8696	76.1905	0.905554	15.3209
chr1	37631601	37632000	400	*	28	27	1	36	34	2	1525	1	96.4286	94.4444	0.905554	-1.98413
chr1	37635201	37635600	400	*	307	135	172	373	168	205	1526	2	43.9739	45.0402	0.905554	1.06627
chr1	37635601	37636000	400	*	192	130	62	242	148	94	1527	4	67.7083	61.157	0.86322	-6.55131
chr1	37647201	37647600	400	*	142	109	33	304	211	93	1528	6	76.7606	69.4079	0.798552	-7.35267
chr1	37660401	37660800	400	*	16	8	8	21	13	8	1529	1	50	61.9048	0.905554	11.9048
chr1	37660801	37661200	400	*	17	3	14	21	0	21	1530	1	17.6471	0	0.718395	-17.6471
chr1	37665201	37665600	400	*	28	0	28	39	2	37	1531	1	0	5.12821	0.905554	5.12821
chr1	37665601	37666000	400	*	81	78	3	111	91	20	1532	3	96.2963	81.982	0.161307	-14.3143
chr1	37682801	37683200	400	*	92	56	36	212	127	85	1533	3	60.8696	59.9057	0.905554	-0.963905
chr1	37687201	37687600	400	*	35	29	6	39	25	14	1534	1	82.8571	64.1026	0.797582	-18.7546
chr1	37701601	37702000	400	*	130	70	60	142	74	68	1535	3	53.8462	52.1127	0.905554	-1.73348
chr1	37702801	37703200	400	*	13	1	12	20	4	16	1536	1	7.69231	20	0.905554	12.3077
chr1	37723201	37723600	400	*	96	73	23	141	102	39	1537	5	76.0417	72.3404	0.905554	-3.70124
chr1	37763201	37763600	400	*	132	89	43	208	131	77	1538	4	67.4242	62.9808	0.905554	-4.44347
chr1	37764401	37764800	400	*	34	5	29	55	4	51	1539	1	14.7059	7.27273	0.905554	-7.43316
chr1	37764801	37765200	400	*	53	32	21	82	41	41	1540	1	60.3774	50	0.905554	-10.3774
chr1	37784001	37784400	400	*	68	51	17	171	115	56	1541	4	75	67.2515	0.905554	-7.74854
chr1	37864401	37864800	400	*	404	9	395	475	12	463	1542	11	2.22772	2.52632	0.905554	0.298593
chr1	37864801	37865200	400	*	695	17	678	868	27	841	1543	16	2.44604	3.1106	0.905554	0.664556
chr1	37865201	37865600	400	*	96	3	93	99	6	93	1544	3	3.125	6.06061	0.905554	2.93561
chr1	37866001	37866400	400	*	162	69	93	179	80	99	1545	3	42.5926	44.6927	0.905554	2.10014
chr1	37872001	37872400	400	*	39	0	39	96	4	92	1546	3	0	4.16667	0.905554	4.16667
chr1	37872401	37872800	400	*	13	0	13	33	2	31	1547	1	0	6.06061	0.905554	6.06061
chr1	37875201	37875600	400	*	40	30	10	120	81	39	1548	4	75	67.5	0.905554	-7.5
chr1	37890401	37890800	400	*	544	15	529	553	12	541	1549	13	2.75735	2.16998	0.905554	-0.587371
chr1	37912001	37912400	400	*	79	35	44	104	61	43	1550	3	44.3038	58.6538	0.695645	14.35
chr1	37918001	37918400	400	*	67	25	42	83	38	45	1551	2	37.3134	45.7831	0.905554	8.4697
chr1	37918401	37918800	400	*	25	20	5	25	23	2	1552	1	80	92	0.905554	12
chr1	37922001	37922400	400	*	119	78	41	135	87	48	1553	3	65.5462	64.4444	0.905554	-1.10177
chr1	37926401	37926800	400	*	161	96	65	179	96	83	1554	3	59.6273	53.6313	0.905554	-5.99604
chr1	37928401	37928800	400	*	44	29	15	102	59	43	1555	3	65.9091	57.8431	0.905554	-8.06595
chr1	37954801	37955200	400	*	115	66	49	169	110	59	1556	5	57.3913	65.0888	0.905554	7.69745
chr1	37997201	37997600	400	*	544	11	533	660	17	643	1557	18	2.02206	2.57576	0.905554	0.553699
chr1	37997601	37998000	400	*	437	8	429	557	9	548	1558	12	1.83066	1.6158	0.905554	-0.214865
chr1	37998001	37998400	400	*	909	34	875	1086	24	1062	1559	15	3.74037	2.20994	0.591019	-1.53043
chr1	38016401	38016800	400	*	58	55	3	81	74	7	1560	2	94.8276	91.358	0.905554	-3.46956
chr1	38016801	38017200	400	*	30	1	29	41	1	40	1561	1	3.33333	2.43902	0.905554	-0.894309
chr1	38024401	38024800	400	*	29	1	28	16	0	16	1562	1	3.44828	0	0.905554	-3.44828
chr1	38040801	38041200	400	*	72	47	25	78	53	25	1563	3	65.2778	67.9487	0.905554	2.67094
chr1	38074001	38074400	400	*	131	63	68	218	103	115	1564	4	48.0916	47.2477	0.905554	-0.843897
chr1	38128401	38128800	400	*	30	0	30	35	0	35	1565	1	0	0	0.905554	0
chr1	38128801	38129200	400	*	719	24	695	941	20	921	1566	19	3.33797	2.1254	0.868541	-1.21257
chr1	38129201	38129600	400	*	153	6	147	242	4	238	1567	6	3.92157	1.65289	0.90487	-2.26868
chr1	38151601	38152000	400	*	62	56	6	88	83	5	1568	2	90.3226	94.3182	0.905554	3.9956
chr1	38152001	38152400	400	*	31	3	28	43	3	40	1569	1	9.67742	6.97674	0.905554	-2.70068
chr1	38178401	38178800	400	*	25	15	10	34	13	21	1570	1	60	38.2353	0.805006	-21.7647
chr1	38178801	38179200	400	*	33	16	17	41	24	17	1571	2	48.4848	58.5366	0.905554	10.0517
chr1	38183201	38183600	400	*	80	52	28	100	63	37	1572	4	65	63	0.905554	-2
chr1	38189601	38190000	400	*	69	47	22	105	77	28	1573	4	68.1159	73.3333	0.905554	5.21739
chr1	38197201	38197600	400	*	13	3	10	17	1	16	1574	1	23.0769	5.88235	0.905554	-17.1946
chr1	38197601	38198000	400	*	25	10	15	53	16	37	1575	1	40	30.1887	0.905554	-9.81132
chr1	38200001	38200400	400	*	167	66	101	219	115	104	1576	2	39.521	52.5114	0.356131	12.9905
chr1	38210401	38210800	400	*	500	277	223	630	400	230	1577	12	55.4	63.4921	0.24103	8.09206
chr1	38232801	38233200	400	*	92	45	47	133	70	63	1578	2	48.913	52.6316	0.905554	3.71854
chr1	38267201	38267600	400	*	294	210	84	393	271	122	1579	4	71.4286	68.9567	0.905554	-2.47183
chr1	38268001	38268400	400	*	255	145	110	388	224	164	1580	8	56.8627	57.732	0.905554	0.869214
chr1	38284401	38284800	400	*	23	3	20	39	3	36	1581	1	13.0435	7.69231	0.905554	-5.35117
chr1	38284801	38285200	400	*	49	41	8	99	72	27	1582	2	83.6735	72.7273	0.858497	-10.9462
chr1	38285201	38285600	400	*	13	2	11	24	19	5	1583	1	15.3846	79.1667	0.0401774	63.7821
chr1	38308001	38308400	400	*	90	58	32	90	52	38	1584	3	64.4444	57.7778	0.905554	-6.66667
chr1	38315201	38315600	400	*	65	30	35	76	26	50	1585	2	46.1538	34.2105	0.874927	-11.9433
chr1	38325601	38326000	400	*	213	167	46	451	344	107	1586	10	78.4038	76.2749	0.905554	-2.12881
chr1	38334001	38334400	400	*	76	37	39	85	40	45	1587	3	48.6842	47.0588	0.905554	-1.62539
chr1	38334401	38334800	400	*	28	16	12	36	17	19	1588	1	57.1429	47.2222	0.905554	-9.92063
chr1	38353201	38353600	400	*	136	60	76	206	104	102	1589	2	44.1176	50.4854	0.905554	6.36779
chr1	38358401	38358800	400	*	23	4	19	32	9	23	1590	1	17.3913	28.125	0.905554	10.7337
chr1	38359201	38359600	400	*	127	86	41	137	91	46	1591	3	67.7165	66.4234	0.905554	-1.29318
chr1	38359601	38360000	400	*	44	37	7	46	39	7	1592	1	84.0909	84.7826	0.905554	0.6917
chr1	38368001	38368400	400	*	153	95	58	183	120	63	1593	6	62.0915	65.5738	0.905554	3.48227
chr1	38384401	38384800	400	*	42	37	5	50	36	14	1594	1	88.0952	72	0.695245	-16.0952
chr1	38384801	38385200	400	*	155	96	59	183	124	59	1595	5	61.9355	67.7596	0.905554	5.82408
chr1	38395201	38395600	400	*	306	180	126	319	91	228	1596	5	58.8235	28.5266	7.56578e-11	-30.2969
chr1	38398401	38398800	400	*	55	28	27	79	31	48	1597	2	50.9091	39.2405	0.905554	-11.6686
chr1	38417201	38417600	400	*	36	18	18	64	34	30	1598	2	50	53.125	0.905554	3.125
chr1	38418001	38418400	400	*	337	261	76	469	363	106	1599	5	77.4481	77.3987	0.905554	-0.0493505
chr1	38418401	38418800	400	*	84	4	80	98	1	97	1600	1	4.7619	1.02041	0.890215	-3.7415
chr1	38422801	38423200	400	*	171	132	39	216	164	52	1601	4	77.193	75.9259	0.905554	-1.26706
chr1	38470801	38471200	400	*	27	19	8	41	24	17	1602	1	70.3704	58.5366	0.905554	-11.8338
chr1	38471201	38471600	400	*	20	0	20	25	0	25	1603	1	0	0	0.905554	0
chr1	38483201	38483600	400	*	32	12	20	53	26	27	1604	2	37.5	49.0566	0.905554	11.5566
chr1	38505201	38505600	400	*	46	1	45	59	4	55	1605	1	2.17391	6.77966	0.905554	4.60575
chr1	38505601	38506000	400	*	399	311	88	671	539	132	1606	7	77.9449	80.3279	0.905554	2.38301
chr1	38522401	38522800	400	*	86	56	30	170	107	63	1607	3	65.1163	62.9412	0.905554	-2.1751
chr1	38530001	38530400	400	*	46	2	44	49	6	43	1608	1	4.34783	12.2449	0.905554	7.89707
chr1	38530401	38530800	400	*	46	45	1	50	45	5	1609	1	97.8261	90	0.905554	-7.82609
chr1	38536801	38537200	400	*	617	479	138	688	515	173	1610	5	77.6337	74.8547	0.905554	-2.77906
chr1	38538001	38538400	400	*	86	49	37	96	57	39	1611	2	56.9767	59.375	0.905554	2.39826
chr1	38538401	38538800	400	*	201	146	55	267	191	76	1612	7	72.6368	71.5356	0.905554	-1.10124
chr1	38542801	38543200	400	*	973	796	177	1048	852	196	1613	10	81.8088	81.2977	0.905554	-0.511129
chr1	38543201	38543600	400	*	210	77	133	301	108	193	1614	3	36.6667	35.8804	0.905554	-0.786268
chr1	38556001	38556400	400	*	203	132	71	190	124	66	1615	3	65.0246	65.2632	0.905554	0.238527
chr1	38562401	38562800	400	*	52	31	21	82	20	62	1616	3	59.6154	24.3902	0.0110028	-35.2251
chr1	38564801	38565200	400	*	96	42	54	149	74	75	1617	2	43.75	49.6644	0.905554	5.91443
chr1	38565201	38565600	400	*	100	94	6	147	135	12	1618	2	94	91.8367	0.905554	-2.16327
chr1	38572001	38572400	400	*	38	35	3	53	45	8	1619	1	92.1053	84.9057	0.905554	-7.1996
chr1	38572401	38572800	400	*	278	131	147	296	132	164	1620	5	47.1223	44.5946	0.905554	-2.52771
chr1	38572801	38573200	400	*	96	61	35	141	94	47	1621	2	63.5417	66.6667	0.905554	3.125
chr1	38584401	38584800	400	*	34	11	23	28	9	19	1622	1	32.3529	32.1429	0.905554	-0.210084
chr1	38587201	38587600	400	*	36	21	15	62	40	22	1623	3	58.3333	64.5161	0.905554	6.1828
chr1	38596801	38597200	400	*	303	201	102	350	212	138	1624	6	66.3366	60.5714	0.842917	-5.76521
chr1	38604801	38605200	400	*	98	65	33	169	116	53	1625	4	66.3265	68.6391	0.905554	2.31252
chr1	38605201	38605600	400	*	30	3	27	68	4	64	1626	1	10	5.88235	0.905554	-4.11765
chr1	38615601	38616000	400	*	161	83	78	191	96	95	1627	2	51.5528	50.2618	0.905554	-1.29101
chr1	38620801	38621200	400	*	117	46	71	246	135	111	1628	4	39.3162	54.878	0.258124	15.5618
chr1	38621201	38621600	400	*	13	0	13	13	0	13	1629	1	0	0	0.905554	0
chr1	38621601	38622000	400	*	30	7	23	36	15	21	1630	2	23.3333	41.6667	0.897361	18.3333
chr1	38626401	38626800	400	*	303	23	280	413	14	399	1631	9	7.59076	3.38983	0.386657	-4.20093
chr1	38626801	38627200	400	*	582	10	572	726	16	710	1632	16	1.71821	2.20386	0.905554	0.485644
chr1	38627201	38627600	400	*	59	4	55	83	3	80	1633	2	6.77966	3.61446	0.905554	-3.1652
chr1	38632401	38632800	400	*	30	30	0	55	52	3	1634	1	100	94.5455	0.905554	-5.45455
chr1	38632801	38633200	400	*	90	50	40	169	100	69	1635	3	55.5556	59.1716	0.905554	3.61604
chr1	38647601	38648000	400	*	26	23	3	29	17	12	1636	1	88.4615	58.6207	0.394642	-29.8408
chr1	38649601	38650000	400	*	65	44	21	135	87	48	1637	3	67.6923	64.4444	0.905554	-3.24786
chr1	38652401	38652800	400	*	80	35	45	101	42	59	1638	2	43.75	41.5842	0.905554	-2.16584
chr1	38652801	38653200	400	*	76	41	35	92	48	44	1639	2	53.9474	52.1739	0.905554	-1.77346
chr1	38679601	38680000	400	*	93	47	46	158	83	75	1640	2	50.5376	52.5316	0.905554	1.99401
chr1	38680001	38680400	400	*	275	213	62	451	341	110	1641	6	77.4545	75.6098	0.905554	-1.84479
chr1	38721601	38722000	400	*	488	399	89	414	323	91	1642	6	81.7623	78.0193	0.888073	-3.74297
chr1	38746801	38747200	400	*	156	69	87	228	117	111	1643	5	44.2308	51.3158	0.885438	7.08502
chr1	38747201	38747600	400	*	77	67	10	85	70	15	1644	1	87.013	82.3529	0.905554	-4.66005
chr1	38755601	38756000	400	*	26	1	25	28	5	23	1645	1	3.84615	17.8571	0.903115	14.011
chr1	38756001	38756400	400	*	103	100	3	101	87	14	1646	4	97.0874	86.1386	0.220225	-10.9488
chr1	38760801	38761200	400	*	82	57	25	151	79	72	1647	4	69.5122	52.3179	0.343907	-17.1943
chr1	38762001	38762400	400	*	16	1	15	17	1	16	1648	1	6.25	5.88235	0.905554	-0.367647
chr1	38762401	38762800	400	*	16	15	1	18	17	1	1649	1	93.75	94.4444	0.905554	0.694444
chr1	38812801	38813200	400	*	262	186	76	434	303	131	1650	5	70.9924	69.8157	0.905554	-1.1767
chr1	38821201	38821600	400	*	156	76	80	168	79	89	1651	2	48.7179	47.0238	0.905554	-1.69414
chr1	38826801	38827200	400	*	65	39	26	77	50	27	1652	3	60	64.9351	0.905554	4.93506
chr1	38830001	38830400	400	*	528	363	165	688	458	230	1653	4	68.75	66.5698	0.905554	-2.18023
chr1	38836001	38836400	400	*	21	2	19	29	0	29	1654	1	9.52381	0	0.877485	-9.52381
chr1	38836401	38836800	400	*	91	5	86	168	8	160	1655	4	5.49451	4.7619	0.905554	-0.732601
chr1	38852401	38852800	400	*	115	76	39	179	113	66	1656	4	66.087	63.1285	0.905554	-2.95846
chr1	38852801	38853200	400	*	57	23	34	89	34	55	1657	2	40.3509	38.2022	0.905554	-2.14863
chr1	38854401	38854800	400	*	65	61	4	42	41	1	1658	2	93.8462	97.619	0.905554	3.77289
chr1	38854801	38855200	400	*	66	23	43	65	34	31	1659	2	34.8485	52.3077	0.627603	17.4592
chr1	38865201	38865600	400	*	118	80	38	161	110	51	1660	4	67.7966	68.323	0.905554	0.526371
chr1	38865601	38866000	400	*	72	39	33	104	61	43	1661	2	54.1667	58.6538	0.905554	4.48718
chr1	38869601	38870000	400	*	72	29	43	70	39	31	1662	3	40.2778	55.7143	0.748973	15.4365
chr1	38945601	38946000	400	*	560	386	174	873	596	277	1663	9	68.9286	68.2703	0.905554	-0.658239
chr1	38946001	38946400	400	*	107	82	25	147	117	30	1664	2	76.6355	79.5918	0.905554	2.95632
chr1	38966001	38966400	400	*	142	92	50	168	100	68	1665	3	64.7887	59.5238	0.905554	-5.26492
chr1	38987201	38987600	400	*	416	19	397	625	17	608	1666	12	4.56731	2.72	0.80661	-1.84731
chr1	38987601	38988000	400	*	505	12	493	742	21	721	1667	14	2.37624	2.83019	0.905554	0.453951
chr1	38988001	38988400	400	*	50	1	49	67	8	59	1668	2	2	11.9403	0.704298	9.9403
chr1	38988401	38988800	400	*	86	9	77	110	8	102	1669	3	10.4651	7.27273	0.905554	-3.19239
chr1	38990001	38990400	400	*	80	51	29	90	60	30	1670	3	63.75	66.6667	0.905554	2.91667
chr1	38994001	38994400	400	*	178	114	64	189	116	73	1671	3	64.0449	61.3757	0.905554	-2.66928
chr1	38994401	38994800	400	*	48	47	1	47	44	3	1672	2	97.9167	93.617	0.905554	-4.29965
chr1	38994801	38995200	400	*	144	120	24	156	128	28	1673	5	83.3333	82.0513	0.905554	-1.28205
chr1	38995201	38995600	400	*	200	148	52	211	157	54	1674	4	74	74.4076	0.905554	0.407583
chr1	39012401	39012800	400	*	52	23	29	76	33	43	1675	2	44.2308	43.4211	0.905554	-0.809717
chr1	39012801	39013200	400	*	51	49	2	79	71	8	1676	2	96.0784	89.8734	0.905554	-6.20501
chr1	39056801	39057200	400	*	33	1	32	41	0	41	1677	1	3.0303	0	0.905554	-3.0303
chr1	39057201	39057600	400	*	75	66	9	86	78	8	1678	2	88	90.6977	0.905554	2.69767
chr1	39080401	39080800	400	*	309	195	114	354	211	143	1679	3	63.1068	59.6045	0.905554	-3.50228
chr1	39081201	39081600	400	*	195	123	72	226	150	76	1680	3	63.0769	66.3717	0.905554	3.29476
chr1	39085601	39086000	400	*	39	4	35	45	1	44	1681	1	10.2564	2.22222	0.885353	-8.03419
chr1	39086001	39086400	400	*	76	69	7	91	76	15	1682	2	90.7895	83.5165	0.905554	-7.27299
chr1	39090001	39090400	400	*	184	92	92	251	130	121	1683	4	50	51.7928	0.905554	1.79283
chr1	39095601	39096000	400	*	21	1	20	27	1	26	1684	1	4.7619	3.7037	0.905554	-1.0582
chr1	39096001	39096400	400	*	80	75	5	116	110	6	1685	4	93.75	94.8276	0.905554	1.07759
chr1	39098801	39099200	400	*	165	85	80	281	149	132	1686	4	51.5152	53.0249	0.905554	1.50976
chr1	39099201	39099600	400	*	147	91	56	261	165	96	1687	4	61.9048	63.2184	0.905554	1.31363
chr1	39105601	39106000	400	*	170	131	39	226	159	67	1688	4	77.0588	70.354	0.874179	-6.70484
chr1	39130401	39130800	400	*	125	72	53	149	87	62	1689	3	57.6	58.3893	0.905554	0.789262
chr1	39135201	39135600	400	*	46	23	23	52	23	29	1690	2	50	44.2308	0.905554	-5.76923
chr1	39139601	39140000	400	*	71	36	35	69	33	36	1691	2	50.7042	47.8261	0.905554	-2.87814
chr1	39161201	39161600	400	*	44	24	20	70	33	37	1692	2	54.5455	47.1429	0.905554	-7.4026
chr1	39178401	39178800	400	*	44	20	24	55	37	18	1693	1	45.4545	67.2727	0.569306	21.8182
chr1	39178801	39179200	400	*	33	16	17	35	11	24	1694	1	48.4848	31.4286	0.905554	-17.0563
chr1	39185201	39185600	400	*	27	25	2	34	29	5	1695	1	92.5926	85.2941	0.905554	-7.29847
chr1	39185601	39186000	400	*	26	0	26	32	0	32	1696	1	0	0	0.905554	0
chr1	39193201	39193600	400	*	239	14	225	247	18	229	1697	6	5.85774	7.28745	0.905554	1.42971
chr1	39193601	39194000	400	*	395	4	391	462	9	453	1698	10	1.01266	1.94805	0.905554	0.935394
chr1	39194001	39194400	400	*	261	12	249	284	12	272	1699	9	4.5977	4.22535	0.905554	-0.372349
chr1	39194401	39194800	400	*	99	6	93	185	12	173	1700	5	6.06061	6.48649	0.905554	0.42588
chr1	39197601	39198000	400	*	21	3	18	26	1	25	1701	1	14.2857	3.84615	0.905554	-10.4396
chr1	39198001	39198400	400	*	201	157	44	233	147	86	1702	6	78.1095	63.0901	0.0714666	-15.0193
chr1	39198401	39198800	400	*	39	4	35	33	1	32	1703	1	10.2564	3.0303	0.905554	-7.22611
chr1	39206801	39207200	400	*	180	91	89	269	110	159	1704	7	50.5556	40.8922	0.6245	-9.66336
chr1	39207201	39207600	400	*	15	0	15	25	0	25	1705	1	0	0	0.905554	0
chr1	39211201	39211600	400	*	37	17	20	52	29	23	1706	2	45.9459	55.7692	0.905554	9.82328
chr1	39211601	39212000	400	*	35	18	17	48	24	24	1707	1	51.4286	50	0.905554	-1.42857
chr1	39216401	39216800	400	*	212	199	13	290	267	23	1708	4	93.8679	92.069	0.905554	-1.79896
chr1	39216801	39217200	400	*	53	4	49	74	8	66	1709	1	7.54717	10.8108	0.905554	3.26364
chr1	39248801	39249200	400	*	53	6	47	81	7	74	1710	1	11.3208	8.64198	0.905554	-2.67878
chr1	39249201	39249600	400	*	147	139	8	222	207	15	1711	3	94.5578	93.2432	0.905554	-1.31458
chr1	39250801	39251200	400	*	133	70	63	175	86	89	1712	2	52.6316	49.1429	0.905554	-3.48872
chr1	39259201	39259600	400	*	77	39	38	149	67	82	1713	2	50.6494	44.9664	0.905554	-5.68291
chr1	39298801	39299200	400	*	140	109	31	175	136	39	1714	5	77.8571	77.7143	0.905554	-0.142857
chr1	39299201	39299600	400	*	28	27	1	36	33	3	1715	1	96.4286	91.6667	0.905554	-4.7619
chr1	39310001	39310400	400	*	145	97	48	130	84	46	1716	4	66.8966	64.6154	0.905554	-2.28117
chr1	39315201	39315600	400	*	19	7	12	28	17	11	1717	1	36.8421	60.7143	0.842278	23.8722
chr1	39315601	39316000	400	*	35	21	14	44	20	24	1718	1	60	45.4545	0.905554	-14.5455
chr1	39320001	39320400	400	*	209	148	61	295	198	97	1719	8	70.8134	67.1186	0.905554	-3.69475
chr1	39320801	39321200	400	*	16	15	1	24	21	3	1720	1	93.75	87.5	0.905554	-6.25
chr1	39321201	39321600	400	*	15	0	15	21	0	21	1721	1	0	0	0.905554	0
chr1	39338401	39338800	400	*	96	57	39	97	60	37	1722	3	59.375	61.8557	0.905554	2.48067
chr1	39342801	39343200	400	*	58	54	4	78	76	2	1723	1	93.1034	97.4359	0.905554	4.33245
chr1	39343201	39343600	400	*	57	3	54	78	6	72	1724	1	5.26316	7.69231	0.905554	2.42915
chr1	39345601	39346000	400	*	42	21	21	47	16	31	1725	2	50	34.0426	0.83655	-15.9574
chr1	39349201	39349600	400	*	149	61	88	256	96	160	1726	4	40.9396	37.5	0.905554	-3.4396
chr1	39359601	39360000	400	*	65	18	47	88	10	78	1727	2	27.6923	11.3636	0.333702	-16.3287
chr1	39361601	39362000	400	*	49	24	25	47	20	27	1728	1	48.9796	42.5532	0.905554	-6.4264
chr1	39367601	39368000	400	*	130	15	115	157	4	153	1729	5	11.5385	2.54777	0.17479	-8.99069
chr1	39368001	39368400	400	*	42	0	42	56	4	52	1730	1	0	7.14286	0.827486	7.14286
chr1	39368401	39368800	400	*	932	30	902	1294	48	1246	1731	20	3.21888	3.70943	0.905554	0.490544
chr1	39380001	39380400	400	*	134	62	72	242	126	116	1732	5	46.2687	52.0661	0.905554	5.79746
chr1	39382801	39383200	400	*	121	76	45	165	107	58	1733	3	62.8099	64.8485	0.905554	2.03857
chr1	39389201	39389600	400	*	778	630	148	902	699	203	1734	12	80.9769	77.4945	0.719995	-3.48241
chr1	39402401	39402800	400	*	323	235	88	297	223	74	1735	6	72.7554	75.0842	0.905554	2.32876
chr1	39402801	39403200	400	*	323	236	87	297	238	59	1736	6	73.065	80.1347	0.595278	7.06966
chr1	39406001	39406400	400	*	72	36	36	78	38	40	1737	2	50	48.7179	0.905554	-1.28205
chr1	39406801	39407200	400	*	13	10	3	32	27	5	1738	1	76.9231	84.375	0.905554	7.45192
chr1	39417601	39418000	400	*	64	35	29	60	29	31	1739	2	54.6875	48.3333	0.905554	-6.35417
chr1	39434401	39434800	400	*	24	23	1	16	13	3	1740	1	95.8333	81.25	0.905554	-14.5833
chr1	39458001	39458400	400	*	26	14	12	30	17	13	1741	1	53.8462	56.6667	0.905554	2.82051
chr1	39464401	39464800	400	*	39	35	4	40	33	7	1742	1	89.7436	82.5	0.905554	-7.24359
chr1	39464801	39465200	400	*	78	41	37	77	36	41	1743	2	52.5641	46.7532	0.905554	-5.81086
chr1	39467201	39467600	400	*	16	0	16	35	1	34	1744	1	0	2.85714	0.905554	2.85714
chr1	39471201	39471600	400	*	103	79	24	61	47	14	1745	5	76.699	77.0492	0.905554	0.350151
chr1	39478001	39478400	400	*	475	7	468	666	14	652	1746	12	1.47368	2.1021	0.905554	0.628418
chr1	39478801	39479200	400	*	68	4	64	108	4	104	1747	4	5.88235	3.7037	0.905554	-2.17865
chr1	39480801	39481200	400	*	90	59	31	144	92	52	1748	3	65.5556	63.8889	0.905554	-1.66667
chr1	39486401	39486800	400	*	28	4	24	34	7	27	1749	1	14.2857	20.5882	0.905554	6.30252
chr1	39486801	39487200	400	*	28	27	1	33	31	2	1750	1	96.4286	93.9394	0.905554	-2.48918
chr1	39502801	39503200	400	*	202	113	89	238	154	84	1751	6	55.9406	64.7059	0.665763	8.76529
chr1	39511201	39511600	400	*	109	51	58	160	80	80	1752	2	46.789	50	0.905554	3.21101
chr1	39514401	39514800	400	*	15	1	14	26	2	24	1753	1	6.66667	7.69231	0.905554	1.02564
chr1	39514801	39515200	400	*	15	12	3	26	16	10	1754	1	80	61.5385	0.905554	-18.4615
chr1	39535201	39535600	400	*	15	1	14	36	14	22	1755	1	6.66667	38.8889	0.565544	32.2222
chr1	39535601	39536000	400	*	436	14	422	524	17	507	1756	13	3.21101	3.24427	0.905554	0.0332656
chr1	39549201	39549600	400	*	300	151	149	363	179	184	1757	2	50.3333	49.3113	0.905554	-1.02204
chr1	39571601	39572000	400	*	113	54	59	212	92	120	1758	4	47.7876	43.3962	0.905554	-4.39138
chr1	39576401	39576800	400	*	126	6	120	210	4	206	1759	7	4.7619	1.90476	0.892633	-2.85714
chr1	39576801	39577200	400	*	26	3	23	51	2	49	1760	1	11.5385	3.92157	0.905554	-7.61689
chr1	39582801	39583200	400	*	143	71	72	110	58	52	1761	4	49.6503	52.7273	0.905554	3.07692
chr1	39606801	39607200	400	*	220	148	72	266	168	98	1762	6	67.2727	63.1579	0.905554	-4.11483
chr1	39615601	39616000	400	*	306	138	168	429	188	241	1763	4	45.098	43.8228	0.905554	-1.2752
chr1	39622001	39622400	400	*	51	19	32	62	21	41	1764	2	37.2549	33.871	0.905554	-3.38393
chr1	39648801	39649200	400	*	54	25	29	76	38	38	1765	2	46.2963	50	0.905554	3.7037
chr1	39650401	39650800	400	*	12	1	11	33	1	32	1766	1	8.33333	3.0303	0.905554	-5.30303
chr1	39650801	39651200	400	*	21	0	21	26	1	25	1767	1	0	3.84615	0.905554	3.84615
chr1	39651201	39651600	400	*	19	0	19	23	1	22	1768	1	0	4.34783	0.905554	4.34783
chr1	39651601	39652000	400	*	39	31	8	45	42	3	1769	2	79.4872	93.3333	0.773199	13.8462
chr1	39654801	39655200	400	*	51	23	28	107	87	20	1770	3	45.098	81.3084	0.00208769	36.2104
chr1	39655201	39655600	400	*	17	0	17	35	2	33	1771	1	0	5.71429	0.905554	5.71429
chr1	39662801	39663200	400	*	344	206	138	502	296	206	1772	6	59.8837	58.9641	0.905554	-0.919578
chr1	39670801	39671200	400	*	135	90	45	226	153	73	1773	3	66.6667	67.6991	0.905554	1.03245
chr1	39679201	39679600	400	*	163	92	71	142	83	59	1774	5	56.4417	58.4507	0.905554	2.00899
chr1	39687601	39688000	400	*	32	3	29	35	11	24	1775	1	9.375	31.4286	0.545395	22.0536
chr1	39688001	39688400	400	*	44	23	21	41	21	20	1776	2	52.2727	51.2195	0.905554	-1.05322
chr1	39688401	39688800	400	*	201	95	106	198	100	98	1777	7	47.2637	50.5051	0.905554	3.24137
chr1	39688801	39689200	400	*	23	18	5	32	29	3	1778	1	78.2609	90.625	0.905554	12.3641
chr1	39690001	39690400	400	*	220	154	66	250	150	100	1779	7	70	60	0.481126	-10
chr1	39690401	39690800	400	*	69	49	20	57	41	16	1780	2	71.0145	71.9298	0.905554	0.915332
chr1	39690801	39691200	400	*	224	128	96	349	215	134	1781	6	57.1429	61.6046	0.905554	4.46173
chr1	39698801	39699200	400	*	27	13	14	36	15	21	1782	1	48.1481	41.6667	0.905554	-6.48148
chr1	39703201	39703600	400	*	172	123	49	268	191	77	1783	4	71.5116	71.2687	0.905554	-0.242971
chr1	39703601	39704000	400	*	90	33	57	137	54	83	1784	2	36.6667	39.4161	0.905554	2.74939
chr1	39709601	39710000	400	*	460	347	113	530	390	140	1785	7	75.4348	73.5849	0.905554	-1.84988
chr1	39710001	39710400	400	*	35	2	33	51	8	43	1786	1	5.71429	15.6863	0.897817	9.97199
chr1	39712001	39712400	400	*	280	208	72	433	312	121	1787	8	74.2857	72.0554	0.905554	-2.23029
chr1	39712401	39712800	400	*	28	2	26	39	1	38	1788	1	7.14286	2.5641	0.905554	-4.57875
chr1	39714001	39714400	400	*	158	96	62	287	168	119	1789	6	60.7595	58.5366	0.905554	-2.22291
chr1	39720801	39721200	400	*	33	4	29	38	1	37	1790	1	12.1212	2.63158	0.883211	-9.48963
chr1	39721201	39721600	400	*	155	54	101	271	86	185	1791	3	34.8387	31.7343	0.905554	-3.10439
chr1	39734001	39734400	400	*	99	71	28	127	97	30	1792	5	71.7172	76.378	0.905554	4.66078
chr1	39758001	39758400	400	*	153	83	70	181	98	83	1793	4	54.2484	54.1436	0.905554	-0.10472
chr1	39760801	39761200	400	*	71	63	8	124	103	21	1794	3	88.7324	83.0645	0.905554	-5.66788
chr1	39761601	39762000	400	*	236	133	103	336	187	149	1795	8	56.3559	55.6548	0.905554	-0.70117
chr1	39762001	39762400	400	*	59	16	43	92	28	64	1796	2	27.1186	30.4348	0.905554	3.31614
chr1	39770001	39770400	400	*	244	113	131	346	175	171	1797	2	46.3115	50.578	0.905554	4.26656
chr1	39789201	39789600	400	*	29	13	16	33	16	17	1798	1	44.8276	48.4848	0.905554	3.65726
chr1	39796001	39796400	400	*	243	149	94	339	207	132	1799	3	61.3169	61.0619	0.905554	-0.254926
chr1	39796401	39796800	400	*	81	77	4	113	107	6	1800	1	95.0617	94.6903	0.905554	-0.371463
chr1	39833201	39833600	400	*	157	132	25	219	175	44	1801	3	84.0764	79.9087	0.905554	-4.16776
chr1	39833601	39834000	400	*	162	50	112	263	100	163	1802	4	30.8642	38.0228	0.845068	7.15862
chr1	39834401	39834800	400	*	377	253	124	436	301	135	1803	5	67.1088	69.0367	0.905554	1.92794
chr1	39834801	39835200	400	*	52	27	25	101	49	52	1804	2	51.9231	48.5149	0.905554	-3.40823
chr1	39837201	39837600	400	*	254	149	105	337	204	133	1805	6	58.6614	60.5341	0.905554	1.87271
chr1	39839601	39840000	400	*	48	35	13	54	42	12	1806	2	72.9167	77.7778	0.905554	4.86111
chr1	39840001	39840400	400	*	24	0	24	26	3	23	1807	1	0	11.5385	0.905554	11.5385
chr1	39842401	39842800	400	*	123	37	86	102	36	66	1808	2	30.0813	35.2941	0.905554	5.21282
chr1	39842801	39843200	400	*	257	177	80	245	156	89	1809	4	68.8716	63.6735	0.905554	-5.19813
chr1	39868801	39869200	400	*	22	3	19	36	3	33	1810	1	13.6364	8.33333	0.905554	-5.30303
chr1	39869201	39869600	400	*	15	12	3	30	26	4	1811	1	80	86.6667	0.905554	6.66667
chr1	39890401	39890800	400	*	90	25	65	100	20	80	1812	2	27.7778	20	0.905554	-7.77778
chr1	39890801	39891200	400	*	92	65	27	107	76	31	1813	2	70.6522	71.028	0.905554	0.375863
chr1	39900001	39900400	400	*	284	8	276	283	8	275	1814	3	2.8169	2.82686	0.905554	0.00995372
chr1	39900401	39900800	400	*	798	19	779	888	16	872	1815	14	2.38095	1.8018	0.905554	-0.579151
chr1	39900801	39901200	400	*	181	3	178	357	7	350	1816	16	1.65746	1.96078	0.905554	0.303326
chr1	39906001	39906400	400	*	80	23	57	103	20	83	1817	2	28.75	19.4175	0.863959	-9.33252
chr1	39934801	39935200	400	*	173	75	98	187	86	101	1818	4	43.3526	45.9893	0.905554	2.6367
chr1	39938001	39938400	400	*	60	27	33	77	41	36	1819	2	45	53.2468	0.905554	8.24675
chr1	39940801	39941200	400	*	134	75	59	127	68	59	1820	3	55.9701	53.5433	0.905554	-2.42684
chr1	39950801	39951200	400	*	70	33	37	116	56	60	1821	2	47.1429	48.2759	0.905554	1.133
chr1	39951201	39951600	400	*	35	32	3	58	53	5	1822	1	91.4286	91.3793	0.905554	-0.0492611
chr1	39966001	39966400	400	*	82	38	44	128	66	62	1823	2	46.3415	51.5625	0.905554	5.22104
chr1	40006401	40006800	400	*	12	1	11	28	3	25	1824	1	8.33333	10.7143	0.905554	2.38095
chr1	40054801	40055200	400	*	46	20	26	53	27	26	1825	2	43.4783	50.9434	0.905554	7.46514
chr1	40055201	40055600	400	*	42	33	9	45	36	9	1826	2	78.5714	80	0.905554	1.42857
chr1	40058001	40058400	400	*	254	153	101	348	186	162	1827	9	60.2362	53.4483	0.796143	-6.78794
chr1	40064001	40064400	400	*	18	15	3	38	30	8	1828	1	83.3333	78.9474	0.905554	-4.38596
chr1	40064401	40064800	400	*	17	3	14	38	2	36	1829	1	17.6471	5.26316	0.869855	-12.3839
chr1	40085601	40086000	400	*	23	12	11	30	3	27	1830	1	52.1739	10	0.112146	-42.1739
chr1	40090001	40090400	400	*	63	30	33	68	34	34	1831	2	47.619	50	0.905554	2.38095
chr1	40100401	40100800	400	*	239	173	66	433	303	130	1832	8	72.3849	69.9769	0.905554	-2.40803
chr1	40101201	40101600	400	*	215	146	69	277	182	95	1833	6	67.907	65.704	0.905554	-2.20301
chr1	40106801	40107200	400	*	128	94	34	193	133	60	1834	4	73.4375	68.9119	0.905554	-4.52558
chr1	40117601	40118000	400	*	290	225	65	320	228	92	1835	5	77.5862	71.25	0.712257	-6.33621
chr1	40118801	40119200	400	*	39	24	15	71	46	25	1836	3	61.5385	64.7887	0.905554	3.25027
chr1	40155601	40156000	400	*	19	0	19	39	2	37	1837	1	0	5.12821	0.905554	5.12821
chr1	40156001	40156400	400	*	205	115	90	308	170	138	1838	6	56.0976	55.1948	0.905554	-0.902756
chr1	40212401	40212800	400	*	285	169	116	366	226	140	1839	6	59.2982	61.7486	0.905554	2.45039
chr1	40221601	40222000	400	*	57	39	18	44	35	9	1840	3	68.4211	79.5455	0.905554	11.1244
chr1	40266401	40266800	400	*	88	28	60	144	56	88	1841	3	31.8182	38.8889	0.905554	7.07071
chr1	40268801	40269200	400	*	46	21	25	83	41	42	1842	2	45.6522	49.3976	0.905554	3.74542
chr1	40281601	40282000	400	*	240	136	104	365	221	144	1843	5	56.6667	60.5479	0.905554	3.88128
chr1	40307201	40307600	400	*	480	359	121	626	447	179	1844	5	74.7917	71.4058	0.905554	-3.38592
chr1	40307601	40308000	400	*	188	135	53	305	226	79	1845	6	71.8085	74.0984	0.905554	2.28985
chr1	40314801	40315200	400	*	21	0	21	32	2	30	1846	1	0	6.25	0.905554	6.25
chr1	40315201	40315600	400	*	23	20	3	36	28	8	1847	1	86.9565	77.7778	0.905554	-9.17874
chr1	40325601	40326000	400	*	80	23	57	107	44	63	1848	4	28.75	41.1215	0.745781	12.3715
chr1	40326001	40326400	400	*	40	1	39	55	13	42	1849	2	2.5	23.6364	0.181436	21.1364
chr1	40376401	40376800	400	*	104	51	53	138	68	70	1850	2	49.0385	49.2754	0.905554	0.236901
chr1	40376801	40377200	400	*	121	71	50	181	93	88	1851	6	58.6777	51.3812	0.905554	-7.29647
chr1	40377201	40377600	400	*	33	16	17	44	23	21	1852	2	48.4848	52.2727	0.905554	3.78788
chr1	40390801	40391200	400	*	21	19	2	23	23	0	1853	1	90.4762	100	0.905554	9.52381
chr1	40391201	40391600	400	*	55	29	26	55	31	24	1854	2	52.7273	56.3636	0.905554	3.63636
chr1	40392001	40392400	400	*	376	270	106	622	436	186	1855	8	71.8085	70.0965	0.905554	-1.71205
chr1	40410001	40410400	400	*	34	2	32	47	4	43	1856	1	5.88235	8.51064	0.905554	2.62829
chr1	40410401	40410800	400	*	103	74	29	153	108	45	1857	3	71.8447	70.5882	0.905554	-1.25642
chr1	40413601	40414000	400	*	10	9	1	16	15	1	1858	1	90	93.75	0.905554	3.75
chr1	40414001	40414400	400	*	14	4	10	30	16	14	1859	1	28.5714	53.3333	0.904539	24.7619
chr1	40458801	40459200	400	*	91	30	61	110	44	66	1860	3	32.967	40	0.905554	7.03297
chr1	40462001	40462400	400	*	245	91	154	314	116	198	1861	3	37.1429	36.9427	0.905554	-0.200182
chr1	40462401	40462800	400	*	120	103	17	151	133	18	1862	1	85.8333	88.0795	0.905554	2.24614
chr1	40462801	40463200	400	*	74	36	38	110	46	64	1863	3	48.6486	41.8182	0.905554	-6.83047
chr1	40600001	40600400	400	*	163	107	56	213	126	87	1864	3	65.6442	59.1549	0.905554	-6.48924
chr1	40613601	40614000	400	*	16	15	1	29	26	3	1865	1	93.75	89.6552	0.905554	-4.09483
chr1	40614001	40614400	400	*	15	0	15	30	5	25	1866	1	0	16.6667	0.854191	16.6667
chr1	40658801	40659200	400	*	35	29	6	55	52	3	1867	1	82.8571	94.5455	0.728861	11.6883
chr1	40659201	40659600	400	*	70	27	43	109	50	59	1868	2	38.5714	45.8716	0.905554	7.30013
chr1	40662401	40662800	400	*	20	14	6	42	25	17	1869	1	70	59.5238	0.905554	-10.4762
chr1	40680401	40680800	400	*	472	55	417	767	69	698	1870	10	11.6525	8.99609	0.843974	-2.65645
chr1	40680801	40681200	400	*	19	0	19	32	0	32	1871	1	0	0	0.905554	0
chr1	40681201	40681600	400	*	18	2	16	34	0	34	1872	1	11.1111	0	0.798896	-11.1111
chr1	40692401	40692800	400	*	110	86	24	175	124	51	1873	4	78.1818	70.8571	0.905554	-7.32468
chr1	40692801	40693200	400	*	55	20	35	86	37	49	1874	2	36.3636	43.0233	0.905554	6.65962
chr1	40697201	40697600	400	*	120	85	35	111	73	38	1875	3	70.8333	65.7658	0.905554	-5.06757
chr1	40714001	40714400	400	*	270	168	102	361	231	130	1876	3	62.2222	63.9889	0.905554	1.7667
chr1	40718401	40718800	400	*	92	66	26	131	96	35	1877	4	71.7391	73.2824	0.905554	1.54331
chr1	40726001	40726400	400	*	91	62	29	198	132	66	1878	4	68.1319	66.6667	0.905554	-1.4652
chr1	40736801	40737200	400	*	62	30	32	97	53	44	1879	2	48.3871	54.6392	0.905554	6.25208
chr1	40743601	40744000	400	*	99	65	34	80	51	29	1880	3	65.6566	63.75	0.905554	-1.90657
chr1	40744001	40744400	400	*	34	32	2	25	22	3	1881	1	94.1176	88	0.905554	-6.11765
chr1	40766001	40766400	400	*	156	101	55	144	92	52	1882	6	64.7436	63.8889	0.905554	-0.854701
chr1	40767601	40768000	400	*	127	88	39	235	152	83	1883	6	69.2913	64.6809	0.905554	-4.61049
chr1	40790401	40790800	400	*	55	7	48	64	3	61	1884	2	12.7273	4.6875	0.891498	-8.03977
chr1	40827201	40827600	400	*	129	80	49	144	77	67	1885	3	62.0155	53.4722	0.885056	-8.54328
chr1	40833601	40834000	400	*	129	90	39	297	187	110	1886	5	69.7674	62.963	0.893822	-6.80448
chr1	40834001	40834400	400	*	29	27	2	62	57	5	1887	1	93.1034	91.9355	0.905554	-1.16796
chr1	40835601	40836000	400	*	227	109	118	298	140	158	1888	4	48.0176	46.9799	0.905554	-1.03776
chr1	40868801	40869200	400	*	121	71	50	142	80	62	1889	5	58.6777	56.338	0.905554	-2.33966
chr1	40875201	40875600	400	*	34	16	18	64	33	31	1890	2	47.0588	51.5625	0.905554	4.50368
chr1	40875601	40876000	400	*	36	36	0	56	52	4	1891	2	100	92.8571	0.854125	-7.14286
chr1	40879201	40879600	400	*	56	48	8	71	66	5	1892	2	85.7143	92.9577	0.905554	7.24346
chr1	40879601	40880000	400	*	58	28	30	68	34	34	1893	2	48.2759	50	0.905554	1.72414
chr1	40924801	40925200	400	*	169	108	61	166	101	65	1894	3	63.9053	60.8434	0.905554	-3.06195
chr1	40942801	40943200	400	*	138	104	34	328	240	88	1895	5	75.3623	73.1707	0.905554	-2.19159
chr1	40954801	40955200	400	*	100	52	48	109	56	53	1896	2	52	51.3761	0.905554	-0.623853
chr1	40955201	40955600	400	*	746	620	126	1034	795	239	1897	16	83.1099	76.8859	0.101448	-6.22404
chr1	40966801	40967200	400	*	70	31	39	142	62	80	1898	4	44.2857	43.662	0.905554	-0.623742
chr1	40968001	40968400	400	*	302	191	111	483	296	187	1899	12	63.245	61.2836	0.905554	-1.96139
chr1	40969601	40970000	400	*	97	56	41	102	59	43	1900	2	57.732	57.8431	0.905554	0.111178
chr1	40976801	40977200	400	*	38	17	21	44	23	21	1901	2	44.7368	52.2727	0.905554	7.53589
chr1	40977201	40977600	400	*	19	17	2	22	22	0	1902	1	89.4737	100	0.905554	10.5263
chr1	40992401	40992800	400	*	10	10	0	32	27	5	1903	1	100	84.375	0.905554	-15.625
chr1	41005601	41006000	400	*	78	48	30	83	43	40	1904	3	61.5385	51.8072	0.905554	-9.73123
chr1	41006001	41006400	400	*	35	28	7	35	26	9	1905	1	80	74.2857	0.905554	-5.71429
chr1	41006401	41006800	400	*	176	118	58	169	98	71	1906	6	67.0455	57.9882	0.755382	-9.05729
chr1	41044801	41045200	400	*	163	102	61	281	175	106	1907	6	62.5767	62.2776	0.905554	-0.299107
chr1	41088401	41088800	400	*	276	224	52	435	358	77	1908	6	81.1594	82.2989	0.905554	1.13943
chr1	41090801	41091200	400	*	174	168	6	229	221	8	1909	3	96.5517	96.5066	0.905554	-0.0451739
chr1	41091201	41091600	400	*	58	1	57	78	7	71	1910	1	1.72414	8.97436	0.835229	7.25022
chr1	41156801	41157200	400	*	79	37	42	79	22	57	1911	2	46.8354	27.8481	0.436766	-18.9873
chr1	41157201	41157600	400	*	109	78	31	142	80	62	1912	3	71.5596	56.338	0.401618	-15.2216
chr1	41244001	41244400	400	*	23	3	20	49	23	26	1913	1	13.0435	46.9388	0.272681	33.8953
chr1	41257601	41258000	400	*	285	200	85	476	346	130	1914	8	70.1754	72.6891	0.905554	2.51364
chr1	41333601	41334000	400	*	188	92	96	232	109	123	1915	2	48.9362	46.9828	0.905554	-1.95341
chr1	41343201	41343600	400	*	18	4	14	30	8	22	1916	1	22.2222	26.6667	0.905554	4.44444
chr1	41354801	41355200	400	*	20	20	0	40	36	4	1917	1	100	90	0.905554	-10
chr1	41355201	41355600	400	*	18	1	17	41	1	40	1918	1	5.55556	2.43902	0.905554	-3.11653
chr1	41426001	41426400	400	*	15	4	11	16	4	12	1919	1	26.6667	25	0.905554	-1.66667
chr1	41462401	41462800	400	*	60	37	23	95	50	45	1920	2	61.6667	52.6316	0.905554	-9.03509
chr1	41462801	41463200	400	*	60	22	38	90	32	58	1921	2	36.6667	35.5556	0.905554	-1.11111
chr1	41465601	41466000	400	*	18	17	1	40	38	2	1922	1	94.4444	95	0.905554	0.555556
chr1	41466001	41466400	400	*	18	1	17	40	1	39	1923	1	5.55556	2.5	0.905554	-3.05556
chr1	41760801	41761200	400	*	33	31	2	55	51	4	1924	1	93.9394	92.7273	0.905554	-1.21212
chr1	41761201	41761600	400	*	33	1	32	56	4	52	1925	1	3.0303	7.14286	0.905554	4.11255
chr1	41797601	41798000	400	*	19	19	0	39	33	6	1926	1	100	84.6154	0.867245	-15.3846
chr1	41798001	41798400	400	*	18	0	18	39	3	36	1927	1	0	7.69231	0.905554	7.69231
chr1	41859601	41860000	400	*	25	0	25	38	0	38	1928	1	0	0	0.905554	0
chr1	41860001	41860400	400	*	76	62	14	127	114	13	1929	3	81.5789	89.7638	0.828942	8.18483
chr1	41896401	41896800	400	*	82	36	46	145	72	73	1930	2	43.9024	49.6552	0.905554	5.75273
chr1	41896801	41897200	400	*	150	117	33	263	186	77	1931	4	78	70.7224	0.826763	-7.27757
chr1	41940801	41941200	400	*	21	20	1	34	34	0	1932	1	95.2381	100	0.905554	4.7619
chr1	41941201	41941600	400	*	21	1	20	31	0	31	1933	1	4.7619	0	0.905554	-4.7619
chr1	42005601	42006000	400	*	100	54	46	163	85	78	1934	2	54	52.1472	0.905554	-1.85276
chr1	42080001	42080400	400	*	25	7	18	45	11	34	1935	1	28	24.4444	0.905554	-3.55556
chr1	42098801	42099200	400	*	212	107	105	332	167	165	1936	4	50.4717	50.3012	0.905554	-0.170493
chr1	42143201	42143600	400	*	22	18	4	40	36	4	1937	1	81.8182	90	0.905554	8.18182
chr1	42143601	42144000	400	*	44	20	24	81	37	44	1938	2	45.4545	45.679	0.905554	0.224467
chr1	42200401	42200800	400	*	49	47	2	100	94	6	1939	1	95.9184	94	0.905554	-1.91837
chr1	42200801	42201200	400	*	116	62	54	217	103	114	1940	2	53.4483	47.4654	0.905554	-5.98284
chr1	42237601	42238000	400	*	35	17	18	67	34	33	1941	2	48.5714	50.7463	0.905554	2.17484
chr1	42242401	42242800	400	*	167	109	58	213	122	91	1942	3	65.2695	57.277	0.836021	-7.99247
chr1	42257201	42257600	400	*	74	70	4	106	90	16	1943	1	94.5946	84.9057	0.628122	-9.68893
chr1	42257601	42258000	400	*	216	137	79	313	172	141	1944	3	63.4259	54.9521	0.651093	-8.47385
chr1	42281201	42281600	400	*	17	7	10	31	21	10	1945	1	41.1765	67.7419	0.814092	26.5655
chr1	42283201	42283600	400	*	64	38	26	99	60	39	1946	3	59.375	60.6061	0.905554	1.23106
chr1	42283601	42284000	400	*	24	21	3	36	29	7	1947	1	87.5	80.5556	0.905554	-6.94444
chr1	42297201	42297600	400	*	86	56	30	181	114	67	1948	3	65.1163	62.9834	0.905554	-2.13285
chr1	42325601	42326000	400	*	14	3	11	40	9	31	1949	1	21.4286	22.5	0.905554	1.07143
chr1	42347601	42348000	400	*	135	69	66	113	44	69	1950	2	51.1111	38.9381	0.696714	-12.1731
chr1	42354401	42354800	400	*	28	22	6	58	48	10	1951	2	78.5714	82.7586	0.905554	4.18719
chr1	42369201	42369600	400	*	25	0	25	38	4	34	1952	1	0	10.5263	0.845992	10.5263
chr1	42369601	42370000	400	*	24	20	4	39	25	14	1953	1	83.3333	64.1026	0.852867	-19.2308
chr1	42386401	42386800	400	*	23	14	9	48	32	16	1954	1	60.8696	66.6667	0.905554	5.7971
chr1	42444001	42444400	400	*	335	226	109	545	345	200	1955	9	67.4627	63.3028	0.905554	-4.15993
chr1	42453201	42453600	400	*	114	35	79	186	56	130	1956	2	30.7018	30.1075	0.905554	-0.594228
chr1	42453601	42454000	400	*	116	83	33	184	125	59	1957	2	71.5517	67.9348	0.905554	-3.61694
chr1	42462401	42462800	400	*	60	25	35	89	46	43	1958	2	41.6667	51.6854	0.905554	10.0187
chr1	42505201	42505600	400	*	32	28	4	44	42	2	1959	2	87.5	95.4545	0.905554	7.95455
chr1	42520401	42520800	400	*	193	148	45	298	218	80	1960	6	76.6839	73.1544	0.905554	-3.52958
chr1	42524401	42524800	400	*	153	78	75	192	95	97	1961	2	50.9804	49.4792	0.905554	-1.50123
chr1	42539601	42540000	400	*	33	21	12	50	33	17	1962	1	63.6364	66	0.905554	2.36364
chr1	42544401	42544800	400	*	63	26	37	121	52	69	1963	2	41.2698	42.9752	0.905554	1.70537
chr1	42597201	42597600	400	*	96	41	55	166	81	85	1964	2	42.7083	48.7952	0.905554	6.08685
chr1	42599201	42599600	400	*	92	56	36	135	77	58	1965	4	60.8696	57.037	0.905554	-3.83253
chr1	42616401	42616800	400	*	30	28	2	42	36	6	1966	1	93.3333	85.7143	0.905554	-7.61905
chr1	42693601	42694000	400	*	12	4	8	30	0	30	1967	1	33.3333	0	0.205485	-33.3333
chr1	42694001	42694400	400	*	255	4	251	472	9	463	1968	10	1.56863	1.90678	0.905554	0.338152
chr1	42694401	42694800	400	*	21	1	20	26	1	25	1969	1	4.7619	3.84615	0.905554	-0.915751
chr1	42695601	42696000	400	*	251	2	249	390	7	383	1970	11	0.796813	1.79487	0.905554	0.998059
chr1	42696001	42696400	400	*	669	36	633	1094	39	1055	1971	9	5.38117	3.5649	0.685483	-1.81627
chr1	42696401	42696800	400	*	455	13	442	506	6	500	1972	9	2.85714	1.18577	0.68088	-1.67137
chr1	42696801	42697200	400	*	25	2	23	25	2	23	1973	1	8	8	0.905554	0
chr1	42698401	42698800	400	*	238	9	229	284	9	275	1974	10	3.78151	3.16901	0.905554	-0.612499
chr1	42702801	42703200	400	*	88	30	58	110	39	71	1975	2	34.0909	35.4545	0.905554	1.36364
chr1	42703201	42703600	400	*	132	87	45	165	104	61	1976	3	65.9091	63.0303	0.905554	-2.87879
chr1	42704401	42704800	400	*	112	34	78	187	54	133	1977	4	30.3571	28.877	0.905554	-1.48014
chr1	42714001	42714400	400	*	60	6	54	100	11	89	1978	2	10	11	0.905554	1
chr1	42714401	42714800	400	*	256	11	245	423	13	410	1979	8	4.29688	3.07329	0.905554	-1.22359
chr1	42741601	42742000	400	*	236	177	59	442	313	129	1980	8	75	70.8145	0.905554	-4.18552
chr1	42761201	42761600	400	*	86	63	23	94	69	25	1981	4	73.2558	73.4043	0.905554	0.148441
chr1	42761601	42762000	400	*	21	1	20	25	2	23	1982	1	4.7619	8	0.905554	3.2381
chr1	42769601	42770000	400	*	49	11	38	76	18	58	1983	1	22.449	23.6842	0.905554	1.23523
chr1	42770001	42770400	400	*	79	76	3	115	111	4	1984	2	96.2025	96.5217	0.905554	0.319207
chr1	42771601	42772000	400	*	180	144	36	205	156	49	1985	5	80	76.0976	0.905554	-3.90244
chr1	42783201	42783600	400	*	29	27	2	28	20	8	1986	1	93.1034	71.4286	0.572071	-21.6749
chr1	42783601	42784000	400	*	56	25	31	53	26	27	1987	2	44.6429	49.0566	0.905554	4.41375
chr1	42784001	42784400	400	*	13	11	2	14	13	1	1988	1	84.6154	92.8571	0.905554	8.24176
chr1	42851201	42851600	400	*	245	7	238	251	1	250	1989	7	2.85714	0.398406	0.543457	-2.45874
chr1	42851601	42852000	400	*	243	11	232	312	16	296	1990	8	4.52675	5.12821	0.905554	0.601456
chr1	42853601	42854000	400	*	158	110	48	186	137	49	1991	4	69.6203	73.6559	0.905554	4.03566
chr1	42854001	42854400	400	*	79	41	38	94	42	52	1992	2	51.8987	44.6809	0.905554	-7.21788
chr1	42899601	42900000	400	*	46	26	20	116	62	54	1993	3	56.5217	53.4483	0.905554	-3.07346
chr1	42952801	42953200	400	*	17	0	17	25	3	22	1994	1	0	12	0.905554	12
chr1	42953201	42953600	400	*	662	25	637	811	24	787	1995	20	3.77644	2.95931	0.905554	-0.817126
chr1	42956001	42956400	400	*	123	65	58	232	122	110	1996	3	52.8455	52.5862	0.905554	-0.259322
chr1	42960401	42960800	400	*	101	51	50	158	75	83	1997	2	50.495	47.4684	0.905554	-3.0267
chr1	42995201	42995600	400	*	23	19	4	22	20	2	1998	1	82.6087	90.9091	0.905554	8.3004
chr1	42995601	42996000	400	*	65	42	23	66	40	26	1999	3	64.6154	60.6061	0.905554	-4.00932
[truncated: 182,565 more rows]

## Sheet: Methyl_Zeb2KO_D0vsD4
seqnames	start	end	width	strand	coverage1	numCs1	numTs1	coverage2	numCs2	numTs2	Var1	Freq	KO_D0	KO_D4	qvalue	meth.diff
chr1	3020801	3021200	400	*	19	5	14	17	9	8	1	1	26.3158	52.9412	0.0644598	26.6254
chr1	3121201	3121600	400	*	34	4	30	33	2	31	2	1	11.7647	6.06061	0.219967	-5.7041
chr1	3121601	3122000	400	*	34	14	20	33	30	3	3	1	41.1765	90.9091	1.28079e-05	49.7326
chr1	3336801	3337200	400	*	78	19	59	116	58	58	4	2	24.359	50	0.000174929	25.641
chr1	3556401	3556800	400	*	18	3	15	12	4	8	5	1	16.6667	33.3333	0.137594	16.6667
chr1	3622001	3622400	400	*	167	82	85	212	119	93	6	5	49.1018	56.1321	0.0673872	7.03028
chr1	3646801	3647200	400	*	17	8	9	12	12	0	7	1	47.0588	100	0.00151606	52.9412
chr1	3650801	3651200	400	*	25	11	14	25	25	0	8	1	44	100	5.71987e-06	56
chr1	3746401	3746800	400	*	19	3	16	25	1	24	9	1	15.7895	4	0.107899	-11.7895
chr1	3746801	3747200	400	*	19	9	10	25	25	0	10	1	47.3684	100	2.106e-05	52.6316
chr1	3830801	3831200	400	*	78	34	44	136	67	69	11	2	43.5897	49.2647	0.164069	5.67496
chr1	3831201	3831600	400	*	39	25	14	66	61	5	12	1	64.1026	92.4242	0.00023642	28.3217
chr1	3934401	3934800	400	*	100	21	79	161	106	55	13	4	21	65.8385	1.13094e-12	44.8385
chr1	3966001	3966400	400	*	29	5	24	32	20	12	14	1	17.2414	62.5	0.000286471	45.2586
chr1	3977201	3977600	400	*	46	20	26	45	41	4	15	2	43.4783	91.1111	8.65179e-07	47.6329
chr1	3977601	3978000	400	*	23	0	23	22	1	21	16	1	0	4.54545	0.167234	4.54545
chr1	4187601	4188000	400	*	60	23	37	120	88	32	17	4	38.3333	73.3333	5.24055e-06	35
chr1	4193601	4194000	400	*	102	24	78	115	72	43	18	3	23.5294	62.6087	5.26163e-09	39.0793
chr1	4247601	4248000	400	*	31	23	8	54	48	6	19	1	74.1935	88.8889	0.048626	14.6953
chr1	4248001	4248400	400	*	61	16	45	106	54	52	20	2	26.2295	50.9434	0.000945387	24.7139
chr1	4260001	4260400	400	*	17	1	16	28	0	28	21	1	5.88235	0	0.133209	-5.88235
chr1	4486401	4486800	400	*	64	10	54	75	33	42	22	2	15.625	44	0.000207026	28.375
chr1	4491601	4492000	400	*	15	0	15	21	2	19	23	1	0	9.52381	0.169635	9.52381
chr1	4492001	4492400	400	*	213	9	204	216	6	210	24	8	4.22535	2.77778	0.153876	-1.44757
chr1	4492401	4492800	400	*	86	2	84	80	3	77	25	4	2.32558	3.75	0.219966	1.42442
chr1	4493201	4493600	400	*	49	0	49	56	5	51	26	2	0	8.92857	0.0238336	8.92857
chr1	4493601	4494000	400	*	38	1	37	65	1	64	27	2	2.63158	1.53846	0.292605	-1.09312
chr1	4496801	4497200	400	*	246	5	241	253	27	226	28	10	2.03252	10.6719	3.95204e-05	8.63942
chr1	4497201	4497600	400	*	77	5	72	84	19	65	29	4	6.49351	22.619	0.00189492	16.1255
chr1	4523201	4523600	400	*	70	22	48	55	23	32	30	2	31.4286	41.8182	0.0954853	10.3896
chr1	4553601	4554000	400	*	296	140	156	280	200	80	31	8	47.2973	71.4286	3.52292e-09	24.1313
chr1	4571601	4572000	400	*	261	5	256	223	10	213	32	9	1.91571	4.4843	0.0462287	2.5686
chr1	4591601	4592000	400	*	22	7	15	32	8	24	33	1	31.8182	25	0.244596	-6.81818
chr1	4695201	4695600	400	*	133	33	100	189	88	101	34	2	24.812	46.5608	3.87113e-05	21.7488
chr1	4708801	4709200	400	*	34	1	33	23	2	21	35	1	2.94118	8.69565	0.187019	5.75448
chr1	4709201	4709600	400	*	64	21	43	42	38	4	36	2	32.8125	90.4762	1.74684e-09	57.6637
chr1	4760401	4760800	400	*	53	4	49	68	32	36	37	2	7.54717	47.0588	1.30338e-06	39.5117
chr1	4760801	4761200	400	*	79	28	51	81	68	13	38	3	35.443	83.9506	3.08609e-10	48.5076
chr1	4763201	4763600	400	*	219	32	187	290	130	160	39	4	14.6119	44.8276	1.63135e-13	30.2157
chr1	4763601	4764000	400	*	36	6	30	40	38	2	40	1	16.6667	95	7.01899e-13	78.3333
chr1	4788401	4788800	400	*	207	46	161	204	128	76	41	6	22.2222	62.7451	7.45887e-17	40.5229
chr1	4788801	4789200	400	*	50	18	32	76	72	4	42	2	36	94.7368	6.54859e-13	58.7368
chr1	4800001	4800400	400	*	131	24	107	138	104	34	43	6	18.3206	75.3623	2.68573e-21	57.0417
chr1	4807601	4808000	400	*	74	1	73	104	4	100	44	4	1.35135	3.84615	0.141411	2.4948
chr1	4808401	4808800	400	*	44	2	42	36	5	31	45	1	4.54545	13.8889	0.0860613	9.34343
chr1	4808801	4809200	400	*	76	0	76	48	7	41	46	2	0	14.5833	0.000476853	14.5833
chr1	4838801	4839200	400	*	118	41	77	117	109	8	47	2	34.7458	93.1624	6.61839e-22	58.4166
chr1	4839201	4839600	400	*	177	36	141	176	115	61	48	3	20.339	65.3409	8.86817e-18	45.0019
chr1	4857201	4857600	400	*	452	14	438	392	14	378	49	14	3.09735	3.57143	0.229154	0.474083
chr1	4857601	4858000	400	*	733	16	717	713	15	698	50	15	2.18281	2.10379	0.292605	-0.0790236
chr1	4864801	4865200	400	*	69	8	61	54	28	26	51	2	11.5942	51.8519	1.41108e-06	40.2576
chr1	4866401	4866800	400	*	49	0	49	40	1	39	52	1	0	2.5	0.155613	2.5
chr1	4866801	4867200	400	*	196	30	166	159	150	9	53	4	15.3061	94.3396	1.57952e-55	79.0335
chr1	4906001	4906400	400	*	36	0	36	30	2	28	54	1	0	6.66667	0.0755028	6.66667
chr1	4906401	4906800	400	*	36	19	17	28	27	1	55	1	52.7778	96.4286	4.10263e-05	43.6508
chr1	4912001	4912400	400	*	261	50	211	317	179	138	56	4	19.1571	56.4669	3.67432e-20	37.3098
chr1	4912401	4912800	400	*	228	65	163	254	202	52	57	4	28.5088	79.5276	8.47001e-30	51.0188
chr1	4924401	4924800	400	*	36	0	36	29	0	29	58	1	0	0	0.292605	0
chr1	4924801	4925200	400	*	115	28	87	94	76	18	59	3	24.3478	80.8511	1.89007e-16	56.5032
chr1	4987601	4988000	400	*	95	66	29	93	58	35	60	3	69.4737	62.3656	0.126417	-7.10809
chr1	4988001	4988400	400	*	98	38	60	85	51	34	61	3	38.7755	60	0.00222812	21.2245
chr1	5018801	5019200	400	*	395	12	383	422	59	363	62	12	3.03797	13.981	1.27231e-08	10.9431
chr1	5019201	5019600	400	*	282	9	273	271	18	253	63	3	3.19149	6.64207	0.0297978	3.45058
chr1	5019601	5020000	400	*	222	3	219	287	17	270	64	5	1.35135	5.92334	0.00435074	4.57199
chr1	5020001	5020400	400	*	305	17	288	295	26	269	65	7	5.57377	8.81356	0.0583821	3.23979
chr1	5020401	5020800	400	*	12	0	12	20	2	18	66	1	0	10	0.174153	10
chr1	5023601	5024000	400	*	52	0	52	43	12	31	67	1	0	27.907	1.60703e-05	27.907
chr1	5024001	5024400	400	*	34	7	27	32	23	9	68	1	20.5882	71.875	2.9852e-05	51.2868
chr1	5044001	5044400	400	*	23	6	17	51	26	25	69	1	26.087	50.9804	0.0296884	24.8934
chr1	5071601	5072000	400	*	25	3	22	35	27	8	70	1	12	77.1429	6.34109e-07	65.1429
chr1	5072001	5072400	400	*	23	2	21	32	0	32	71	1	8.69565	0	0.0641874	-8.69565
chr1	5082801	5083200	400	*	105	2	103	199	0	199	72	6	1.90476	0	0.0457499	-1.90476
chr1	5083201	5083600	400	*	66	0	66	138	7	131	73	4	0	5.07246	0.0386022	5.07246
chr1	5166001	5166400	400	*	66	3	63	77	6	71	74	1	4.54545	7.79221	0.171226	3.24675
chr1	5166401	5166800	400	*	59	27	32	71	67	4	75	1	45.7627	94.3662	3.60395e-10	48.6035
chr1	5170001	5170400	400	*	16	2	14	26	11	15	76	1	12.5	42.3077	0.0329367	29.8077
chr1	5170401	5170800	400	*	20	3	17	30	5	25	77	1	15	16.6667	0.292605	1.66667
chr1	5170801	5171200	400	*	17	8	9	27	24	3	78	1	47.0588	88.8889	0.00206022	41.8301
chr1	5189201	5189600	400	*	48	3	45	57	11	46	79	3	6.25	19.2982	0.0321931	13.0482
chr1	5189601	5190000	400	*	32	3	29	38	5	33	80	2	9.375	13.1579	0.233115	3.78289
chr1	5299201	5299600	400	*	22	6	16	30	13	17	81	1	27.2727	43.3333	0.0949492	16.0606
chr1	5320001	5320400	400	*	24	10	14	23	23	0	82	1	41.6667	100	4.92769e-06	58.3333
chr1	5320401	5320800	400	*	61	3	58	68	23	45	83	2	4.91803	33.8235	2.34211e-05	28.9055
chr1	5380401	5380800	400	*	180	24	156	248	107	141	84	2	13.3333	43.1452	1.26958e-11	29.8118
chr1	5380801	5381200	400	*	25	15	10	33	30	3	85	1	60	90.9091	0.00414698	30.9091
chr1	5526401	5526800	400	*	34	4	30	48	12	36	86	1	11.7647	25	0.0625737	13.2353
chr1	5567201	5567600	400	*	240	145	95	314	242	72	87	5	60.4167	77.0701	1.4887e-05	16.6534
chr1	5584401	5584800	400	*	29	9	20	35	13	22	88	1	31.0345	37.1429	0.254545	6.10837
chr1	5589201	5589600	400	*	125	34	91	138	80	58	89	3	27.2	57.971	3.67913e-07	30.771
chr1	5678401	5678800	400	*	237	48	189	297	183	114	90	6	20.2532	61.6162	4.77949e-22	41.363
chr1	5746801	5747200	400	*	131	75	56	187	145	42	91	5	57.2519	77.5401	0.000102605	20.2882
chr1	5796401	5796800	400	*	173	47	126	215	101	114	92	4	27.1676	46.9767	3.58498e-05	19.8091
chr1	5828801	5829200	400	*	37	13	24	36	14	22	93	1	35.1351	38.8889	0.260147	3.75375
chr1	5850001	5850400	400	*	92	29	63	133	57	76	94	2	31.5217	42.8571	0.0372765	11.3354
chr1	5862401	5862800	400	*	57	17	40	40	38	2	95	1	29.8246	95	2.24139e-11	65.1754
chr1	5862801	5863200	400	*	72	5	67	49	8	41	96	1	6.94444	16.3265	0.0521096	9.38209
chr1	5874801	5875200	400	*	42	12	30	97	37	60	97	2	28.5714	38.1443	0.11969	9.5729
chr1	5916001	5916400	400	*	192	15	177	179	108	71	98	5	7.8125	60.3352	3.87787e-28	52.5227
chr1	5982401	5982800	400	*	284	91	193	476	296	180	99	6	32.0423	62.1849	9.49497e-16	30.1426
chr1	6163201	6163600	400	*	14	0	14	26	0	26	100	1	0	0	0.292605	0
chr1	6163601	6164000	400	*	41	9	32	64	49	15	101	2	21.9512	76.5625	2.80457e-08	54.6113
chr1	6164001	6164400	400	*	119	42	77	121	67	54	102	3	35.2941	55.3719	0.000913992	20.0778
chr1	6213201	6213600	400	*	91	5	86	102	39	63	103	2	5.49451	38.2353	2.37924e-08	32.7408
chr1	6214401	6214800	400	*	148	6	142	145	3	142	104	7	4.05405	2.06897	0.169948	-1.98509
chr1	6214801	6215200	400	*	41	3	38	52	0	52	105	2	7.31707	0	0.0324202	-7.31707
chr1	6216801	6217200	400	*	131	3	128	122	4	118	106	1	2.29008	3.27869	0.231783	0.988612
chr1	6217201	6217600	400	*	131	19	112	122	113	9	107	1	14.5038	92.623	7.85368e-39	78.1191
chr1	6252401	6252800	400	*	58	28	30	46	38	8	108	1	48.2759	82.6087	0.000214783	34.3328
chr1	6252801	6253200	400	*	41	5	36	43	9	34	109	1	12.1951	20.9302	0.134799	8.73511
chr1	6282801	6283200	400	*	105	1	104	102	34	68	110	2	0.952381	33.3333	2.88497e-11	32.381
chr1	6358801	6359200	400	*	66	0	66	77	11	66	111	3	0	14.2857	0.000439747	14.2857
chr1	6359201	6359600	400	*	90	8	82	122	17	105	112	4	8.88889	13.9344	0.104267	5.04554
chr1	6377201	6377600	400	*	142	27	115	175	112	63	113	3	19.0141	64	6.74498e-16	44.9859
chr1	6377601	6378000	400	*	30	1	29	32	2	30	114	1	3.33333	6.25	0.292605	2.91667
chr1	6511601	6512000	400	*	82	20	62	75	35	40	115	2	24.3902	46.6667	0.0019959	22.2764
chr1	6516401	6516800	400	*	159	43	116	226	105	121	116	2	27.044	46.4602	6.64438e-05	19.4162
chr1	6517201	6517600	400	*	21	1	20	32	12	20	117	1	4.7619	37.5	0.00368596	32.7381
chr1	6537601	6538000	400	*	82	35	47	145	74	71	118	2	42.6829	51.0345	0.0975178	8.35156
chr1	6587601	6588000	400	*	74	19	55	105	49	56	119	2	25.6757	46.6667	0.00224215	20.991
chr1	6622001	6622400	400	*	36	15	21	26	25	1	120	1	41.6667	96.1538	4.35689e-06	54.4872
chr1	6626401	6626800	400	*	70	16	54	84	42	42	121	2	22.8571	50	0.00038068	27.1429
chr1	6626801	6627200	400	*	35	15	20	42	38	4	122	1	42.8571	90.4762	7.72433e-06	47.619
chr1	6699601	6700000	400	*	35	16	19	79	41	38	123	2	45.7143	51.8987	0.223393	6.18445
chr1	6826001	6826400	400	*	31	11	20	23	21	2	124	1	35.4839	91.3043	2.90508e-05	55.8205
chr1	6826401	6826800	400	*	31	0	31	22	0	22	125	1	0	0	0.292605	0
chr1	6836001	6836400	400	*	157	60	97	194	123	71	126	6	38.2166	63.4021	2.17699e-06	25.1855
chr1	6923201	6923600	400	*	22	1	21	21	1	20	127	1	4.54545	4.7619	0.292605	0.21645
chr1	7057201	7057600	400	*	25	3	22	31	8	23	128	1	12	25.8065	0.11175	13.8065
chr1	7092801	7093200	400	*	60	6	54	46	20	26	129	2	10	43.4783	4.95698e-05	33.4783
chr1	7101601	7102000	400	*	73	17	56	75	69	6	130	1	23.2877	92	2.75716e-18	68.7123
chr1	7102001	7102400	400	*	67	1	66	76	2	74	131	1	1.49254	2.63158	0.292605	1.13904
chr1	7153601	7154000	400	*	98	21	77	74	22	52	132	2	21.4286	29.7297	0.081218	8.30116
chr1	7230401	7230800	400	*	45	20	25	39	34	5	133	2	44.4444	87.1795	4.02909e-05	42.735
chr1	7236801	7237200	400	*	20	0	20	40	15	25	134	1	0	37.5	0.000519118	37.5
chr1	7242001	7242400	400	*	72	17	55	67	41	26	135	2	23.6111	61.194	4.6174e-06	37.5829
chr1	7242401	7242800	400	*	279	138	141	242	164	78	136	7	49.4624	67.7686	1.59457e-05	18.3062
chr1	7271601	7272000	400	*	183	7	176	153	37	116	137	8	3.82514	24.183	1.84665e-08	20.3579
chr1	7291601	7292000	400	*	27	0	27	25	0	25	138	1	0	0	0.292605	0
chr1	7292001	7292400	400	*	54	28	26	50	46	4	139	2	51.8519	92	4.72582e-06	40.1481
chr1	7301201	7301600	400	*	78	31	47	80	39	41	140	2	39.7436	48.75	0.0968736	9.00641
chr1	7306401	7306800	400	*	248	80	168	338	155	183	141	2	32.2581	45.858	0.000563836	13.5999
chr1	7307201	7307600	400	*	119	47	72	125	94	31	142	4	39.4958	75.2	1.42537e-08	35.7042
chr1	7351601	7352000	400	*	42	15	27	67	36	31	143	2	35.7143	53.7313	0.0309023	18.0171
chr1	7370401	7370800	400	*	51	22	29	53	43	10	144	1	43.1373	81.1321	5.18595e-05	37.9948
chr1	7370801	7371200	400	*	51	1	50	51	1	50	145	1	1.96078	1.96078	0.292605	0
chr1	7397201	7397600	400	*	60	0	60	56	1	55	146	3	0	1.78571	0.165557	1.78571
chr1	7397601	7398000	400	*	119	1	118	146	7	139	147	6	0.840336	4.79452	0.0306819	3.95418
chr1	7412001	7412400	400	*	27	11	16	24	19	5	148	1	40.7407	79.1667	0.00424021	38.4259
chr1	7412401	7412800	400	*	26	0	26	25	2	23	149	1	0	8	0.0865128	8
chr1	7482001	7482400	400	*	48	4	44	66	1	65	150	1	8.33333	1.51515	0.0605414	-6.81818
chr1	7482401	7482800	400	*	48	28	20	66	61	5	151	1	58.3333	92.4242	1.15947e-05	34.0909
chr1	7486801	7487200	400	*	145	51	94	178	91	87	152	2	35.1724	51.1236	0.00218417	15.9512
chr1	7502401	7502800	400	*	129	3	126	119	53	66	153	2	2.32558	44.5378	7.87786e-17	42.2122
chr1	7548401	7548800	400	*	290	57	233	316	141	175	154	4	19.6552	44.6203	5.33076e-11	24.9651
chr1	7563601	7564000	400	*	29	6	23	55	20	35	155	1	20.6897	36.3636	0.0793738	15.674
chr1	7756001	7756400	400	*	104	34	70	112	57	55	156	2	32.6923	50.8929	0.00383684	18.2005
chr1	7809601	7810000	400	*	29	9	20	30	26	4	157	1	31.0345	86.6667	9.42933e-06	55.6322
chr1	7810001	7810400	400	*	29	0	29	30	2	28	158	1	0	6.66667	0.167818	6.66667
chr1	7814801	7815200	400	*	59	18	41	86	37	49	159	3	30.5085	43.0233	0.0617883	12.5148
chr1	7819601	7820000	400	*	114	77	37	167	158	9	160	3	67.5439	94.6108	1.79657e-09	27.0669
chr1	8046801	8047200	400	*	21	8	13	35	22	13	161	1	38.0952	62.8571	0.0386529	24.7619
chr1	8047201	8047600	400	*	109	47	62	101	61	40	162	2	43.1193	60.396	0.00577699	17.2768
chr1	8068001	8068400	400	*	177	97	80	249	180	69	163	8	54.8023	72.2892	0.000151216	17.4869
chr1	8108401	8108800	400	*	15	2	13	31	7	24	164	1	13.3333	22.5806	0.226513	9.24731
chr1	8372801	8373200	400	*	19	12	7	30	30	0	165	1	63.1579	100	0.000292717	36.8421
chr1	8373201	8373600	400	*	19	0	19	31	3	28	166	1	0	9.67742	0.100825	9.67742
chr1	8615601	8616000	400	*	37	3	34	27	24	3	167	1	8.10811	88.8889	2.76125e-11	80.7808
chr1	8616001	8616400	400	*	37	1	36	27	1	26	168	1	2.7027	3.7037	0.292605	1.001
chr1	8786801	8787200	400	*	459	313	146	495	403	92	169	10	68.1917	81.4141	1.98011e-06	13.2224
chr1	8873601	8874000	400	*	36	0	36	32	4	28	170	1	0	12.5	0.0180288	12.5
chr1	8874001	8874400	400	*	41	25	16	38	29	9	171	1	60.9756	76.3158	0.0592589	15.3402
chr1	8880401	8880800	400	*	63	41	22	53	49	4	172	1	65.0794	92.4528	0.000300693	27.3735
chr1	8880801	8881200	400	*	62	3	59	54	1	53	173	1	4.83871	1.85185	0.205376	-2.98686
chr1	8983201	8983600	400	*	120	23	97	116	55	61	174	3	19.1667	47.4138	2.68581e-06	28.2471
chr1	9044801	9045200	400	*	23	9	14	38	34	4	175	1	39.1304	89.4737	4.09984e-05	50.3432
chr1	9045201	9045600	400	*	24	1	23	38	1	37	176	1	4.16667	2.63158	0.292605	-1.53509
chr1	9099201	9099600	400	*	28	10	18	26	12	14	177	1	35.7143	46.1538	0.193443	10.4396
chr1	9237201	9237600	400	*	195	2	193	117	41	76	178	3	1.02564	35.0427	1.46884e-17	34.0171
chr1	9298401	9298800	400	*	150	0	150	148	9	139	179	5	0	6.08108	0.000771753	6.08108
chr1	9299201	9299600	400	*	53	1	52	71	4	67	180	2	1.88679	5.6338	0.13762	3.74701
chr1	9299601	9300000	400	*	23	0	23	26	2	24	181	1	0	7.69231	0.167818	7.69231
chr1	9356801	9357200	400	*	72	20	52	67	39	28	182	3	27.7778	58.209	0.000167608	30.4312
chr1	9364801	9365200	400	*	38	25	13	23	21	2	183	1	65.7895	91.3043	0.013476	25.5149
chr1	9365201	9365600	400	*	39	2	37	28	2	26	184	1	5.12821	7.14286	0.292605	2.01465
chr1	9397601	9398000	400	*	218	43	175	206	88	118	185	2	19.7248	42.7184	2.54571e-07	22.9937
chr1	9436801	9437200	400	*	144	37	107	153	54	99	186	4	25.6944	35.2941	0.0312244	9.59967
chr1	9488401	9488800	400	*	182	50	132	167	104	63	187	8	27.4725	62.2754	6.19301e-11	34.8029
chr1	9515201	9515600	400	*	391	89	302	408	239	169	188	3	22.7621	58.5784	6.82835e-25	35.8163
chr1	9515601	9516000	400	*	17	0	17	18	4	14	189	1	0	22.2222	0.0404604	22.2222
chr1	9544401	9544800	400	*	126	8	118	145	37	108	190	2	6.34921	25.5172	9.42045e-06	19.168
chr1	9545201	9545600	400	*	227	9	218	214	13	201	191	5	3.96476	6.07477	0.134921	2.11001
chr1	9545601	9546000	400	*	22	0	22	20	1	19	192	1	0	5	0.163615	5
chr1	9546001	9546400	400	*	88	1	87	116	2	114	193	3	1.13636	1.72414	0.292605	0.587774
chr1	9546401	9546800	400	*	42	2	40	48	3	45	194	1	4.7619	6.25	0.292605	1.4881
chr1	9601601	9602000	400	*	14	1	13	20	6	14	195	1	7.14286	30	0.073778	22.8571
chr1	9629601	9630000	400	*	61	3	58	51	0	51	196	1	4.91803	0	0.0909932	-4.91803
chr1	9630001	9630400	400	*	122	4	118	100	10	90	197	2	3.27869	10	0.0211559	6.72131
chr1	9638801	9639200	400	*	154	9	145	132	45	87	198	4	5.84416	34.0909	6.79554e-10	28.2468
chr1	9639201	9639600	400	*	40	10	30	26	21	5	199	1	25	80.7692	7.01075e-06	55.7692
chr1	9640001	9640400	400	*	93	11	82	168	107	61	200	4	11.828	63.6905	1.33473e-16	51.8625
chr1	9700401	9700800	400	*	115	1	114	153	3	150	201	6	0.869565	1.96078	0.209707	1.09122
chr1	9709201	9709600	400	*	58	12	46	52	38	14	202	2	20.6897	73.0769	3.06864e-08	52.3873
chr1	9747601	9748000	400	*	888	21	867	1208	66	1142	203	37	2.36486	5.46358	0.000182479	3.09871
chr1	9748001	9748400	400	*	435	5	430	474	2	472	204	12	1.14943	0.421941	0.0975562	-0.727484
chr1	9748401	9748800	400	*	140	0	140	198	8	190	205	3	0	4.0404	0.00967834	4.0404
chr1	9762401	9762800	400	*	85	17	68	107	92	15	206	2	20	85.9813	1.34792e-20	65.9813
chr1	9762801	9763200	400	*	52	5	47	68	18	50	207	1	9.61538	26.4706	0.00899334	16.8552
chr1	9788801	9789200	400	*	56	13	43	54	42	12	208	2	23.2143	77.7778	1.13909e-08	54.5635
chr1	9789201	9789600	400	*	28	0	28	27	0	27	209	1	0	0	0.292605	0
chr1	9797601	9798000	400	*	24	0	24	24	3	21	210	1	0	12.5	0.0860954	12.5
chr1	9798001	9798400	400	*	85	1	84	125	5	120	211	5	1.17647	4	0.141741	2.82353
chr1	9798401	9798800	400	*	17	1	16	14	0	14	212	1	5.88235	0	0.292605	-5.88235
chr1	9817601	9818000	400	*	60	10	50	22	8	14	213	1	16.6667	36.3636	0.0290907	19.697
chr1	9848001	9848400	400	*	315	12	303	306	15	291	214	9	3.80952	4.90196	0.18683	1.09244
chr1	9848401	9848800	400	*	458	2	456	536	15	521	215	20	0.436681	2.79851	0.00237056	2.36183
chr1	9848801	9849200	400	*	46	0	46	43	1	42	216	2	0	2.32558	0.16568	2.32558
chr1	9865601	9866000	400	*	75	6	69	76	51	25	217	3	8	67.1053	1.53198e-14	59.1053
chr1	9900801	9901200	400	*	195	44	151	151	93	58	218	3	22.5641	61.5894	2.9212e-13	39.0253
chr1	9924001	9924400	400	*	12	2	10	16	16	0	219	1	16.6667	100	3.11344e-06	83.3333
chr1	9944001	9944400	400	*	118	3	115	196	8	188	220	5	2.54237	4.08163	0.182819	1.53926
chr1	9950801	9951200	400	*	78	12	66	97	42	55	221	2	15.3846	43.299	3.83278e-05	27.9144
chr1	9967201	9967600	400	*	53	1	52	62	4	58	222	2	1.88679	6.45161	0.131315	4.56482
chr1	9968001	9968400	400	*	153	5	148	221	10	211	223	5	3.26797	4.52489	0.200182	1.25691
chr1	9984801	9985200	400	*	23	7	16	17	9	8	224	1	30.4348	52.9412	0.0742347	22.5064
chr1	9998801	9999200	400	*	148	38	110	121	80	41	225	4	25.6757	66.1157	3.19088e-11	40.44
chr1	10008801	10009200	400	*	148	6	142	144	36	108	226	4	4.05405	25	1.42083e-07	20.9459
chr1	10013201	10013600	400	*	62	1	61	39	3	36	227	1	1.6129	7.69231	0.106369	6.0794
chr1	10013601	10014000	400	*	60	25	35	39	36	3	228	1	41.6667	92.3077	1.30017e-07	50.641
chr1	10018001	10018400	400	*	262	23	239	272	112	160	229	4	8.77863	41.1765	2.01896e-18	32.3978
chr1	10037601	10038000	400	*	50	1	49	59	4	55	230	2	2	6.77966	0.131407	4.77966
chr1	10038001	10038400	400	*	930	16	914	1029	21	1008	231	16	1.72043	2.04082	0.205537	0.320386
chr1	10038401	10038800	400	*	651	10	641	850	23	827	232	14	1.5361	2.70588	0.0589128	1.16978
chr1	10040001	10040400	400	*	53	6	47	53	3	50	233	2	11.3208	5.66038	0.167085	-5.66038
chr1	10055601	10056000	400	*	33	1	32	45	7	38	234	1	3.0303	15.5556	0.0493541	12.5253
chr1	10056001	10056400	400	*	64	9	55	76	59	17	235	2	14.0625	77.6316	1.82487e-14	63.5691
chr1	10156401	10156800	400	*	119	34	85	126	75	51	236	2	28.5714	59.5238	1.05104e-06	30.9524
chr1	10156801	10157200	400	*	237	22	215	252	126	126	237	4	9.2827	50	1.80883e-23	40.7173
chr1	10224001	10224400	400	*	107	18	89	117	67	50	238	3	16.8224	57.265	2.83893e-10	40.4425
chr1	10232001	10232400	400	*	88	0	88	114	5	109	239	4	0	4.38596	0.0277822	4.38596
chr1	10232401	10232800	400	*	576	10	566	616	13	603	240	15	1.73611	2.11039	0.22163	0.374278
chr1	10233601	10234000	400	*	378	13	365	419	124	295	241	8	3.43915	29.5943	8.9692e-25	26.1551
chr1	10262401	10262800	400	*	80	5	75	84	41	43	242	2	6.25	48.8095	3.30463e-10	42.5595
chr1	10284401	10284800	400	*	163	11	152	158	74	84	243	2	6.74847	46.8354	6.56852e-17	40.087
chr1	10294801	10295200	400	*	31	2	29	27	11	16	244	1	6.45161	40.7407	0.00155194	34.2891
chr1	10304401	10304800	400	*	72	23	49	71	38	33	245	2	31.9444	53.5211	0.00492185	21.5767
chr1	10451201	10451600	400	*	98	18	80	103	48	55	246	2	18.3673	46.6019	1.3119e-05	28.2346
chr1	10466001	10466400	400	*	72	57	15	117	115	2	247	3	79.1667	98.2906	7.38536e-06	19.1239
chr1	10466401	10466800	400	*	58	24	34	92	54	38	248	2	41.3793	58.6957	0.0183634	17.3163
chr1	10470401	10470800	400	*	86	28	58	101	53	48	249	4	32.5581	52.4752	0.00340163	19.9171
chr1	10534801	10535200	400	*	64	23	41	88	52	36	250	3	35.9375	59.0909	0.00246229	23.1534
chr1	10543201	10543600	400	*	104	78	26	185	136	49	251	4	75	73.5135	0.284099	-1.48649
chr1	10608801	10609200	400	*	68	18	50	59	46	13	252	1	26.4706	77.9661	5.29004e-09	51.4955
chr1	10609201	10609600	400	*	69	2	67	55	1	54	253	1	2.89855	1.81818	0.292605	-1.08037
chr1	10715601	10716000	400	*	54	16	38	72	39	33	254	2	29.6296	54.1667	0.00304509	24.537
chr1	10770801	10771200	400	*	167	29	138	210	136	74	255	3	17.3653	64.7619	1.15338e-20	47.3966
chr1	10821601	10822000	400	*	204	22	182	146	90	56	256	6	10.7843	61.6438	1.10279e-23	50.8595
chr1	10822001	10822400	400	*	285	54	231	165	154	11	257	5	18.9474	93.3333	1.8242e-57	74.386
chr1	10888401	10888800	400	*	88	46	42	109	78	31	258	4	52.2727	71.5596	0.00328899	19.2869
chr1	10993601	10994000	400	*	280	6	274	146	13	133	259	7	2.14286	8.90411	0.00107283	6.76125
chr1	10994001	10994400	400	*	86	2	84	46	12	34	260	2	2.32558	26.087	3.06697e-05	23.7614
chr1	11029201	11029600	400	*	31	12	19	41	27	14	261	1	38.7097	65.8537	0.0131454	27.144
chr1	11068001	11068400	400	*	85	13	72	111	53	58	262	2	15.2941	47.7477	1.09266e-06	32.4536
chr1	11295601	11296000	400	*	18	1	17	46	21	25	263	1	5.55556	45.6522	0.00126605	40.0966
chr1	11304801	11305200	400	*	234	62	172	261	171	90	264	4	26.4957	65.5172	3.47352e-18	39.0215
chr1	11325201	11325600	400	*	170	47	123	232	114	118	265	4	27.6471	49.1379	8.51619e-06	21.4909
chr1	11329201	11329600	400	*	21	1	20	22	6	16	266	1	4.7619	27.2727	0.0370374	22.5108
chr1	11329601	11330000	400	*	31	1	30	30	6	24	267	1	3.22581	20	0.0213915	16.7742
chr1	11378401	11378800	400	*	263	173	90	315	226	89	268	8	65.7795	71.746	0.0483196	5.96656
chr1	11413601	11414000	400	*	497	3	494	466	37	429	269	4	0.603622	7.93991	2.44842e-09	7.33629
chr1	11414801	11415200	400	*	320	9	311	336	186	150	270	6	2.8125	55.3571	1.76419e-55	52.5446
chr1	11487601	11488000	400	*	61	28	33	97	74	23	271	4	45.9016	76.2887	8.07621e-05	30.387
chr1	11730401	11730800	400	*	33	6	27	88	39	49	272	2	18.1818	44.3182	0.00466744	26.1364
chr1	11839601	11840000	400	*	22	5	17	33	31	2	273	1	22.7273	93.9394	3.80752e-08	71.2121
chr1	11840001	11840400	400	*	22	0	22	32	2	30	274	1	0	6.25	0.171805	6.25
chr1	11848801	11849200	400	*	44	0	44	44	4	40	275	1	0	9.09091	0.0449959	9.09091
chr1	11849201	11849600	400	*	44	28	16	44	39	5	276	1	63.6364	88.6364	0.00490439	25
chr1	11853601	11854000	400	*	215	124	91	206	143	63	277	5	57.6744	69.4175	0.00646769	11.7431
chr1	11860401	11860800	400	*	103	3	100	109	2	107	278	1	2.91262	1.83486	0.220856	-1.07776
chr1	11860801	11861200	400	*	102	72	30	108	99	9	279	1	70.5882	91.6667	4.54735e-05	21.0784
chr1	12138001	12138400	400	*	45	1	44	64	5	59	280	1	2.22222	7.8125	0.139447	5.59028
chr1	12138401	12138800	400	*	45	16	29	64	60	4	281	1	35.5556	93.75	4.80415e-11	58.1944
chr1	12264001	12264400	400	*	54	23	31	71	33	38	282	2	42.5926	46.4789	0.233012	3.88628
chr1	12344401	12344800	400	*	75	44	31	96	89	7	283	3	58.6667	92.7083	1.293e-07	34.0417
chr1	12344801	12345200	400	*	400	138	262	585	435	150	284	8	34.5	74.359	3.54345e-35	39.859
chr1	12457601	12458000	400	*	194	76	118	257	157	100	285	4	39.1753	61.0895	2.89752e-06	21.9142
chr1	12498401	12498800	400	*	222	92	130	308	242	66	286	10	41.4414	78.5714	5.01261e-18	37.13
chr1	12515601	12516000	400	*	56	10	46	76	33	43	287	2	17.8571	43.4211	0.00116495	25.5639
chr1	12551601	12552000	400	*	146	31	115	191	86	105	288	2	21.2329	45.0262	3.59585e-06	23.7933
chr1	12588401	12588800	400	*	109	86	23	173	140	33	289	6	78.8991	80.9249	0.244971	2.02577
chr1	12597601	12598000	400	*	47	19	28	58	30	28	290	2	40.4255	51.7241	0.116318	11.2986
chr1	12671601	12672000	400	*	55	19	36	65	61	4	291	1	34.5455	93.8462	2.46213e-12	59.3007
chr1	12672001	12672400	400	*	111	28	83	129	59	70	292	2	25.2252	45.7364	0.00057772	20.5112
chr1	12692801	12693200	400	*	181	2	179	184	8	176	293	5	1.10497	4.34783	0.0407412	3.24285
chr1	12693201	12693600	400	*	646	13	633	709	17	692	294	12	2.01238	2.39774	0.231472	0.385359
chr1	12693601	12694000	400	*	38	1	37	34	1	33	295	1	2.63158	2.94118	0.292605	0.309598
chr1	12704401	12704800	400	*	53	11	42	51	27	24	296	2	20.7547	52.9412	0.000491519	32.1865
chr1	12716801	12717200	400	*	21	12	9	41	38	3	297	1	57.1429	92.6829	0.00075838	35.5401
chr1	12717201	12717600	400	*	21	0	21	41	0	41	298	1	0	0	0.292605	0
chr1	12718001	12718400	400	*	27	0	27	23	2	21	299	1	0	8.69565	0.0767823	8.69565
chr1	12718401	12718800	400	*	25	1	24	27	19	8	300	1	4	70.3704	3.33716e-07	66.3704
chr1	12718801	12719200	400	*	16	0	16	22	3	19	301	1	0	13.6364	0.0908834	13.6364
chr1	12746001	12746400	400	*	280	14	266	307	220	87	302	6	5	71.6612	1.02954e-67	66.6612
chr1	12788001	12788400	400	*	13	0	13	24	4	20	303	1	0	16.6667	0.0997798	16.6667
chr1	12788401	12788800	400	*	26	9	17	48	46	2	304	2	34.6154	95.8333	1.32854e-08	61.2179
chr1	12795201	12795600	400	*	171	8	163	106	40	66	305	4	4.67836	37.7358	2.59991e-12	33.0575
chr1	12807201	12807600	400	*	29	0	29	48	1	47	306	1	0	2.08333	0.292605	2.08333
chr1	12807601	12808000	400	*	59	1	58	93	56	37	307	2	1.69492	60.2151	5.705e-15	58.5201
chr1	12808401	12808800	400	*	20	0	20	22	15	7	308	1	0	68.1818	1.21918e-06	68.1818
chr1	12814401	12814800	400	*	74	1	73	54	2	52	309	2	1.35135	3.7037	0.191159	2.35235
chr1	12835201	12835600	400	*	54	0	54	62	7	55	310	3	0	11.2903	0.00617741	11.2903
chr1	12838001	12838400	400	*	212	33	179	181	106	75	311	4	15.566	58.5635	5.01249e-19	42.9975
chr1	12850801	12851200	400	*	33	3	30	25	22	3	312	1	9.09091	88	6.53508e-10	78.9091
chr1	12851201	12851600	400	*	33	0	33	25	1	24	313	1	0	4	0.149942	4
chr1	12851601	12852000	400	*	204	18	186	209	100	109	314	4	8.82353	47.8469	3.81914e-19	39.0234
chr1	12858401	12858800	400	*	103	19	84	172	119	53	315	4	18.4466	69.186	1.61116e-16	50.7394
chr1	12858801	12859200	400	*	56	12	44	88	41	47	316	2	21.4286	46.5909	0.00119991	25.1623
chr1	12860001	12860400	400	*	301	103	198	286	210	76	317	5	34.2193	73.4266	1.51132e-21	39.2073
chr1	12871601	12872000	400	*	194	28	166	141	57	84	318	5	14.433	40.4255	8.40533e-08	25.9925
chr1	12872001	12872400	400	*	55	6	49	44	27	17	319	2	10.9091	61.3636	8.80119e-08	50.4545
chr1	12939601	12940000	400	*	84	10	74	74	30	44	320	2	11.9048	40.5405	2.43921e-05	28.6358
chr1	12976001	12976400	400	*	672	232	440	874	701	173	321	7	34.5238	80.2059	3.02929e-74	45.6821
chr1	12990001	12990400	400	*	32	2	30	22	2	20	322	1	6.25	9.09091	0.292605	2.84091
chr1	12990401	12990800	400	*	102	4	98	85	4	81	323	3	3.92157	4.70588	0.292605	0.784314
chr1	12992001	12992400	400	*	118	4	114	159	13	146	324	6	3.38983	8.1761	0.0499551	4.78627
chr1	12995601	12996000	400	*	96	38	58	199	138	61	325	4	39.5833	69.3467	8.80098e-07	29.7634
chr1	13010001	13010400	400	*	60	2	58	72	5	67	326	1	3.33333	6.94444	0.157145	3.61111
chr1	13029201	13029600	400	*	135	14	121	366	259	107	327	5	10.3704	70.765	3.62225e-35	60.3947
chr1	13064001	13064400	400	*	101	32	69	139	121	18	328	2	31.6832	87.0504	8.88883e-19	55.3672
chr1	13064401	13064800	400	*	63	9	54	71	10	61	329	1	14.2857	14.0845	0.292605	-0.201207
chr1	13088801	13089200	400	*	25	4	21	48	27	21	330	2	16	56.25	0.000539424	40.25
chr1	13089201	13089600	400	*	13	2	11	25	22	3	331	1	15.3846	88	1.10526e-05	72.6154
chr1	13104001	13104400	400	*	114	5	109	122	33	89	332	3	4.38596	27.0492	1.11394e-06	22.6632
chr1	13104401	13104800	400	*	164	4	160	169	80	89	333	3	2.43902	47.3373	1.22834e-23	44.8983
chr1	13104801	13105200	400	*	433	15	418	444	193	251	334	10	3.4642	43.4685	7.29044e-49	40.0043
chr1	13118401	13118800	400	*	43	3	40	63	38	25	335	3	6.97674	60.3175	1.01373e-08	53.3407
chr1	13124801	13125200	400	*	30	0	30	31	4	27	336	1	0	12.9032	0.0436954	12.9032
chr1	13125201	13125600	400	*	239	3	236	287	115	172	337	7	1.25523	40.0697	2.65373e-31	38.8145
chr1	13126001	13126400	400	*	571	10	561	591	65	526	338	5	1.75131	10.9983	3.42216e-11	9.24699
chr1	13126401	13126800	400	*	145	1	144	168	33	135	339	5	0.689655	19.6429	4.05139e-09	18.9532
chr1	13126801	13127200	400	*	95	1	94	71	21	50	340	3	1.05263	29.5775	2.82405e-08	28.5248
chr1	13127201	13127600	400	*	25	2	23	19	0	19	341	1	8	0	0.169126	-8
chr1	13128401	13128800	400	*	143	4	139	136	26	110	342	4	2.7972	19.1176	5.33913e-06	16.3204
chr1	13147601	13148000	400	*	142	45	97	134	71	63	343	4	31.6901	52.9851	0.00020291	21.2949
chr1	13158401	13158800	400	*	261	66	195	238	75	163	344	3	25.2874	31.5126	0.0519254	6.22525
chr1	13159601	13160000	400	*	184	38	146	231	126	105	345	5	20.6522	54.5455	1.88157e-12	33.8933
chr1	13166801	13167200	400	*	49	3	46	70	48	22	346	3	6.12245	68.5714	1.63984e-12	62.449
chr1	13174401	13174800	400	*	23	0	23	20	4	16	347	1	0	20	0.0161222	20
chr1	13174801	13175200	400	*	29	6	23	20	15	5	348	1	20.6897	75	0.000157728	54.3103
chr1	13176801	13177200	400	*	14	6	8	15	15	0	349	1	42.8571	100	0.000346342	57.1429
chr1	13196801	13197200	400	*	170	24	146	92	58	34	350	4	14.1176	63.0435	1.21144e-15	48.9258
chr1	13217201	13217600	400	*	154	23	131	138	107	31	351	6	14.9351	77.5362	8.20503e-28	62.6012
chr1	13219201	13219600	400	*	113	5	108	96	44	52	352	3	4.42478	45.8333	4.78503e-13	41.4086
chr1	13219601	13220000	400	*	19	1	18	18	12	6	353	1	5.26316	66.6667	5.8747e-05	61.4035
chr1	13227201	13227600	400	*	20	1	19	18	0	18	354	1	5	0	0.292605	-5
chr1	13372001	13372400	400	*	276	4	272	455	29	426	355	10	1.44928	6.37363	0.000695112	4.92435
chr1	13372801	13373200	400	*	70	1	69	92	4	88	356	3	1.42857	4.34783	0.137282	2.91925
chr1	13373201	13373600	400	*	110	3	107	132	7	125	357	5	2.72727	5.30303	0.125748	2.57576
chr1	13374001	13374400	400	*	54	0	54	66	0	66	358	3	0	0	0.292605	0
chr1	13374401	13374800	400	*	217	4	213	264	11	253	359	10	1.84332	4.16667	0.0710194	2.32335
chr1	13426401	13426800	400	*	131	3	128	117	12	105	360	4	2.29008	10.2564	0.00596875	7.96633
chr1	13426801	13427200	400	*	78	0	78	66	20	46	361	2	0	30.303	2.08197e-08	30.303
chr1	13434001	13434400	400	*	139	35	104	170	86	84	362	4	25.1799	50.5882	4.53294e-06	25.4084
chr1	13460401	13460800	400	*	77	26	51	89	50	39	363	2	33.7662	56.1798	0.00221647	22.4135
chr1	13472401	13472800	400	*	127	58	69	255	162	93	364	6	45.6693	63.5294	0.000482073	17.8601
chr1	13494001	13494400	400	*	60	6	54	76	35	41	365	2	10	46.0526	2.57335e-06	36.0526
chr1	13510001	13510400	400	*	95	52	43	66	39	27	366	3	54.7368	59.0909	0.207531	4.35407
chr1	13513601	13514000	400	*	20	5	15	32	25	7	367	1	25	78.125	0.000192637	53.125
chr1	13529201	13529600	400	*	226	23	203	265	182	83	368	5	10.177	68.6792	1.44556e-41	58.5023
chr1	13529601	13530000	400	*	123	11	112	178	116	62	369	3	8.94309	65.1685	5.82786e-24	56.2254
chr1	13534001	13534400	400	*	57	0	57	57	2	55	370	1	0	3.50877	0.168621	3.50877
chr1	13534401	13534800	400	*	56	12	44	55	47	8	371	1	21.4286	85.4545	6.08048e-12	64.026
chr1	13542801	13543200	400	*	40	14	26	50	25	25	372	2	35	50	0.0745291	15
chr1	13550801	13551200	400	*	334	212	122	296	252	44	373	8	63.4731	85.1351	4.55072e-10	21.6621
chr1	13559601	13560000	400	*	33	2	31	46	1	45	374	1	6.06061	2.17391	0.189781	-3.88669
chr1	13560001	13560400	400	*	33	19	14	45	38	7	375	1	57.5758	84.4444	0.00462818	26.8687
chr1	13576001	13576400	400	*	33	11	22	38	32	6	376	1	33.3333	84.2105	1.26784e-05	50.8772
chr1	13576401	13576800	400	*	97	35	62	105	65	40	377	3	36.0825	61.9048	0.000136823	25.8223
chr1	13589201	13589600	400	*	57	5	52	73	6	67	378	2	8.77193	8.21918	0.292605	-0.552752
chr1	13590401	13590800	400	*	133	9	124	189	57	132	379	2	6.76692	30.1587	8.32638e-08	23.3918
chr1	13616401	13616800	400	*	117	4	113	123	56	67	380	3	3.4188	45.5285	3.41763e-15	42.1097
chr1	13621601	13622000	400	*	58	4	54	29	15	14	381	1	6.89655	51.7241	3.10921e-06	44.8276
chr1	13622001	13622400	400	*	232	10	222	106	29	77	382	4	4.31034	27.3585	4.02956e-09	23.0481
chr1	13628801	13629200	400	*	38	3	35	46	26	20	383	2	7.89474	56.5217	1.40398e-06	48.627
chr1	13642801	13643200	400	*	61	5	56	88	84	4	384	2	8.19672	95.4545	1.90828e-29	87.2578
chr1	13643201	13643600	400	*	30	1	29	43	1	42	385	1	3.33333	2.32558	0.292605	-1.00775
chr1	13644801	13645200	400	*	56	26	30	72	70	2	386	2	46.4286	97.2222	1.23507e-11	50.7937
chr1	13645201	13645600	400	*	28	1	27	35	1	34	387	1	3.57143	2.85714	0.292605	-0.714286
chr1	13659201	13659600	400	*	24	2	22	21	10	11	388	1	8.33333	47.619	0.00252262	39.2857
chr1	13659601	13660000	400	*	357	9	348	355	125	230	389	9	2.52101	35.2113	4.23253e-32	32.6903
chr1	13660401	13660800	400	*	19	0	19	16	4	12	390	1	0	25	0.0143592	25
chr1	13691201	13691600	400	*	141	26	115	163	68	95	391	2	18.4397	41.7178	7.11186e-06	23.2781
chr1	13826801	13827200	400	*	196	13	183	168	86	82	392	2	6.63265	51.1905	2.68946e-22	44.5578
chr1	13843601	13844000	400	*	87	22	65	99	64	35	393	3	25.2874	64.6465	6.1166e-08	39.3591
chr1	13853601	13854000	400	*	40	14	26	38	9	29	394	1	35	23.6842	0.116392	-11.3158
chr1	13889201	13889600	400	*	50	12	38	50	27	23	395	5	24	54	0.00175287	30
chr1	13896801	13897200	400	*	100	3	97	152	55	97	396	4	3	36.1842	5.0721e-11	33.1842
chr1	13897201	13897600	400	*	50	8	42	76	61	15	397	2	16	80.2632	6.01586e-13	64.2632
chr1	13913601	13914000	400	*	48	16	32	94	78	16	398	2	33.3333	82.9787	5.05831e-09	49.6454
chr1	13960801	13961200	400	*	723	454	269	738	646	92	399	8	62.7939	87.5339	4.12453e-28	24.74
chr1	13961201	13961600	400	*	88	5	83	114	6	108	400	1	5.68182	5.26316	0.292605	-0.41866
chr1	14027201	14027600	400	*	75	8	67	60	24	36	401	2	10.6667	40	4.73897e-05	29.3333
chr1	14105201	14105600	400	*	107	40	67	141	66	75	402	4	37.3832	46.8085	0.0587116	9.42533
chr1	14222401	14222800	400	*	68	16	52	60	24	36	403	2	23.5294	40	0.0227628	16.4706
chr1	14309601	14310000	400	*	194	4	190	191	3	188	404	4	2.06186	1.57068	0.292605	-0.491175
chr1	14358001	14358400	400	*	303	95	208	172	108	64	405	4	31.3531	62.7907	3.55034e-11	31.4376
chr1	14441201	14441600	400	*	75	42	33	82	54	28	406	4	56	65.8537	0.0917802	9.85366
chr1	14447201	14447600	400	*	18	9	9	30	30	0	407	1	50	100	1.6578e-05	50
chr1	14447601	14448000	400	*	54	28	26	90	60	30	408	3	51.8519	66.6667	0.0432575	14.8148
chr1	14468001	14468400	400	*	56	11	45	82	41	41	409	2	19.6429	50	0.000168369	30.3571
chr1	14470001	14470400	400	*	20	0	20	15	2	13	410	1	0	13.3333	0.0663348	13.3333
chr1	14473601	14474000	400	*	11	0	11	22	0	22	411	1	0	0	0.292605	0
chr1	14474001	14474400	400	*	44	17	27	88	88	0	412	4	38.6364	100	1.15138e-16	61.3636
chr1	14475601	14476000	400	*	40	2	38	22	0	22	413	1	5	0	0.17972	-5
chr1	14476001	14476400	400	*	104	25	79	83	44	39	414	2	24.0385	53.012	3.56644e-05	28.9736
chr1	14476401	14476800	400	*	32	15	17	31	29	2	415	1	46.875	93.5484	3.73583e-05	46.6734
chr1	14482401	14482800	400	*	85	10	75	99	70	29	416	5	11.7647	70.7071	1.68124e-16	58.9424
chr1	14493601	14494000	400	*	32	20	12	38	36	2	417	1	62.5	94.7368	0.000460191	32.2368
chr1	14494001	14494400	400	*	64	20	44	75	39	36	418	2	31.25	52	0.00697332	20.75
chr1	14504001	14504400	400	*	244	20	224	307	248	59	419	4	8.19672	80.7818	2.74134e-70	72.585
chr1	14504401	14504800	400	*	61	2	59	75	0	75	420	1	3.27869	0	0.0743156	-3.27869
chr1	14507201	14507600	400	*	39	5	34	39	11	28	421	1	12.8205	28.2051	0.0604156	15.3846
chr1	14577201	14577600	400	*	72	18	54	82	39	43	422	2	25	47.561	0.00205247	22.561
chr1	14687201	14687600	400	*	49	40	9	58	51	7	423	1	81.6327	87.931	0.146956	6.29838
chr1	14687601	14688000	400	*	126	30	96	99	34	65	424	3	23.8095	34.3434	0.0395874	10.5339
chr1	14689201	14689600	400	*	274	123	151	323	174	149	425	7	44.8905	53.87	0.0135526	8.97946
chr1	14689601	14690000	400	*	62	45	17	83	81	2	426	1	72.5806	97.5904	5.76764e-06	25.0097
chr1	14700401	14700800	400	*	84	13	71	77	34	43	427	2	15.4762	44.1558	5.8465e-05	28.6797
chr1	14700801	14701200	400	*	42	12	30	38	34	4	428	1	28.5714	89.4737	1.76798e-08	60.9023
chr1	14739601	14740000	400	*	164	9	155	126	56	70	429	4	5.4878	44.4444	1.77046e-15	38.9566
chr1	14748401	14748800	400	*	58	3	55	62	9	53	430	1	5.17241	14.5161	0.0492116	9.34372
chr1	14748801	14749200	400	*	58	25	33	58	55	3	431	1	43.1034	94.8276	7.82949e-10	51.7241
chr1	14823601	14824000	400	*	43	5	38	57	36	21	432	3	11.6279	63.1579	1.0516e-07	51.53
chr1	14862801	14863200	400	*	37	17	20	57	53	4	433	1	45.9459	92.9825	3.14163e-07	47.0365
chr1	14863201	14863600	400	*	36	0	36	57	0	57	434	1	0	0	0.292605	0
chr1	14865601	14866000	400	*	46	28	18	63	62	1	435	1	60.8696	98.4127	1.61339e-07	37.5431
chr1	14866001	14866400	400	*	46	0	46	65	4	61	436	1	0	6.15385	0.0535432	6.15385
chr1	14918801	14919200	400	*	19	1	18	21	6	15	437	1	5.26316	28.5714	0.0371241	23.3083
chr1	14956401	14956800	400	*	115	4	111	96	4	92	438	1	3.47826	4.16667	0.292605	0.688406
chr1	14988801	14989200	400	*	50	13	37	90	45	45	439	2	26	50	0.00318197	24
chr1	14995201	14995600	400	*	47	37	10	49	48	1	440	1	78.7234	97.9592	0.00156681	19.2358
chr1	14995601	14996000	400	*	47	0	47	51	4	47	441	1	0	7.84314	0.045752	7.84314
chr1	15072801	15073200	400	*	68	20	48	56	51	5	442	1	29.4118	91.0714	9.9307e-13	61.6597
chr1	15073201	15073600	400	*	178	31	147	158	64	94	443	4	17.4157	40.5063	2.09335e-06	23.0906
chr1	15080401	15080800	400	*	75	35	40	97	88	9	444	1	46.6667	90.7216	1.7644e-10	44.055
chr1	15080801	15081200	400	*	75	2	73	97	3	94	445	1	2.66667	3.09278	0.292605	0.426117
chr1	15084001	15084400	400	*	48	3	45	81	37	44	446	3	6.25	45.679	7.68703e-07	39.429
chr1	15102001	15102400	400	*	32	6	26	31	19	12	447	1	18.75	61.2903	0.000381873	42.5403
chr1	15266801	15267200	400	*	43	5	38	46	26	20	448	2	11.6279	56.5217	4.67251e-06	44.8938
chr1	15286401	15286800	400	*	27	0	27	29	3	26	449	1	0	10.3448	0.0871733	10.3448
chr1	15286801	15287200	400	*	61	0	61	36	8	28	450	2	0	22.2222	0.000109539	22.2222
chr1	15287201	15287600	400	*	124	8	116	134	11	123	451	2	6.45161	8.20896	0.210448	1.75734
chr1	15312401	15312800	400	*	335	84	251	332	274	58	452	11	25.0746	82.5301	9.4756e-52	57.4555
chr1	15312801	15313200	400	*	90	31	59	83	53	30	453	3	34.4444	63.8554	7.25715e-05	29.411
chr1	15321601	15322000	400	*	69	7	62	87	39	48	454	2	10.1449	44.8276	9.29129e-07	34.6827
chr1	15322001	15322400	400	*	69	12	57	86	42	44	455	2	17.3913	48.8372	2.43353e-05	31.4459
chr1	15324001	15324400	400	*	64	26	38	120	86	34	456	4	40.625	71.6667	3.46503e-05	31.0417
chr1	15450401	15450800	400	*	126	37	89	90	58	32	457	3	29.3651	64.4444	2.94116e-07	35.0794
chr1	15530001	15530400	400	*	106	37	69	102	51	51	458	2	34.9057	50	0.0145088	15.0943
chr1	15670801	15671200	400	*	25	11	14	15	14	1	459	1	44	93.3333	0.00103252	49.3333
chr1	15671201	15671600	400	*	100	42	58	62	44	18	460	4	42	70.9677	0.000187522	28.9677
chr1	15694801	15695200	400	*	119	10	109	138	64	74	461	2	8.40336	46.3768	4.44241e-12	37.9735
chr1	15761201	15761600	400	*	130	13	117	135	72	63	462	4	10	53.3333	1.37885e-14	43.3333
chr1	15806001	15806400	400	*	304	12	292	384	12	372	463	13	3.94737	3.125	0.221025	-0.822368
chr1	15872801	15873200	400	*	57	33	24	43	40	3	464	1	57.8947	93.0233	4.15017e-05	35.1285
chr1	15873201	15873600	400	*	114	15	99	90	45	45	465	2	13.1579	50	9.50109e-09	36.8421
chr1	15878801	15879200	400	*	92	20	72	77	47	30	466	3	21.7391	61.039	2.04121e-07	39.2998
chr1	15892401	15892800	400	*	37	0	37	27	3	24	467	1	0	11.1111	0.0279528	11.1111
chr1	15892801	15893200	400	*	107	5	102	100	11	89	468	4	4.6729	11	0.04572	6.3271
chr1	15920401	15920800	400	*	232	57	175	250	206	44	469	6	24.569	82.4	3.96906e-38	57.831
chr1	16012001	16012400	400	*	124	5	119	132	33	99	470	2	4.03226	25	1.29983e-06	20.9677
chr1	16012401	16012800	400	*	263	85	178	275	217	58	471	4	32.3194	78.9091	6.62097e-28	46.5897
chr1	16059201	16059600	400	*	43	5	38	54	45	9	472	1	11.6279	83.3333	5.37987e-13	71.7054
chr1	16059601	16060000	400	*	43	0	43	55	6	49	473	1	0	10.9091	0.0137976	10.9091
chr1	16080801	16081200	400	*	77	13	64	87	44	43	474	2	16.8831	50.5747	4.29359e-06	33.6916
chr1	16081601	16082000	400	*	139	20	119	127	64	63	475	2	14.3885	50.3937	2.31337e-10	36.0052
chr1	16092801	16093200	400	*	55	4	51	77	17	60	476	3	7.27273	22.0779	0.0120306	14.8052
chr1	16093201	16093600	400	*	19	2	17	22	4	18	477	1	10.5263	18.1818	0.218548	7.6555
chr1	16104001	16104400	400	*	464	7	457	671	13	658	478	17	1.50862	1.93741	0.214108	0.428786
chr1	16104401	16104800	400	*	489	5	484	556	3	553	479	7	1.02249	0.539568	0.166142	-0.482927
chr1	16104801	16105200	400	*	303	3	300	406	7	399	480	9	0.990099	1.72414	0.177945	0.734039
chr1	16105601	16106000	400	*	130	5	125	119	4	115	481	6	3.84615	3.36134	0.292605	-0.484809
chr1	16106001	16106400	400	*	150	6	144	216	24	192	482	7	4	11.1111	0.00802173	7.11111
chr1	16172401	16172800	400	*	81	10	71	99	67	32	483	3	12.3457	67.6768	2.60916e-14	55.3311
chr1	16203201	16203600	400	*	49	15	34	84	39	45	484	2	30.6122	46.4286	0.0387607	15.8163
chr1	16214801	16215200	400	*	116	23	93	142	102	40	485	4	19.8276	71.831	4.55722e-17	52.0034
chr1	16215201	16215600	400	*	138	19	119	151	108	43	486	6	13.7681	71.5232	7.1675e-24	57.7551
chr1	16238401	16238800	400	*	114	11	103	105	32	73	487	3	9.64912	30.4762	7.47304e-05	20.8271
chr1	16238801	16239200	400	*	38	11	27	35	34	1	488	1	28.9474	97.1429	3.27666e-10	68.1955
chr1	16282801	16283200	400	*	367	153	214	521	392	129	489	10	41.6894	75.2399	1.18632e-23	33.5505
chr1	16361201	16361600	400	*	90	10	80	83	38	45	490	2	11.1111	45.7831	3.00849e-07	34.672
chr1	16431201	16431600	400	*	189	70	119	204	147	57	491	8	37.037	72.0588	3.40883e-12	35.0218
chr1	16495201	16495600	400	*	38	1	37	40	2	38	492	1	2.63158	5	0.292605	2.36842
chr1	16495601	16496000	400	*	75	24	51	78	68	10	493	2	32	87.1795	1.36117e-12	55.1795
chr1	16518401	16518800	400	*	99	5	94	140	2	138	494	5	5.05051	1.42857	0.0496697	-3.62193
chr1	16518801	16519200	400	*	29	2	27	23	0	23	495	1	6.89655	0	0.168925	-6.89655
chr1	16519601	16520000	400	*	114	0	114	207	8	199	496	6	0	3.86473	0.0219017	3.86473
chr1	16520001	16520400	400	*	19	0	19	34	3	31	497	1	0	8.82353	0.182814	8.82353
chr1	16616401	16616800	400	*	70	2	68	99	71	28	498	5	2.85714	71.7172	2.63113e-21	68.86
chr1	16619201	16619600	400	*	25	1	24	32	2	30	499	1	4	6.25	0.292605	2.25
chr1	16620001	16620400	400	*	449	84	365	507	340	167	500	8	18.7082	67.0611	4.71321e-52	48.3529
chr1	16656401	16656800	400	*	27	1	26	32	2	30	501	1	3.7037	6.25	0.292605	2.5463
chr1	16656801	16657200	400	*	309	7	302	424	8	416	502	11	2.26537	1.88679	0.255239	-0.37858
chr1	16665201	16665600	400	*	77	2	75	85	4	81	503	3	2.5974	4.70588	0.223097	2.10848
chr1	16665601	16666000	400	*	109	0	109	139	6	133	504	5	0	4.31655	0.0149224	4.31655
chr1	16687201	16687600	400	*	124	4	120	149	61	88	505	4	3.22581	40.9396	9.17619e-15	37.7138
chr1	16697601	16698000	400	*	47	0	47	66	2	64	506	1	0	3.0303	0.17231	3.0303
chr1	16705201	16705600	400	*	52	14	38	50	45	5	507	2	26.9231	90	3.70589e-11	63.0769
chr1	16736801	16737200	400	*	21	0	21	20	0	20	508	1	0	0	0.292605	0
chr1	16737201	16737600	400	*	19	4	15	20	20	0	509	1	21.0526	100	1.11161e-07	78.9474
chr1	16740801	16741200	400	*	42	16	26	66	35	31	510	2	38.0952	53.0303	0.0630097	14.9351
chr1	16758401	16758800	400	*	64	13	51	83	56	27	511	4	20.3125	67.4699	8.08152e-09	47.1574
chr1	16780801	16781200	400	*	35	12	23	30	13	17	512	2	34.2857	43.3333	0.202034	9.04762
chr1	16792801	16793200	400	*	108	4	104	130	78	52	513	3	3.7037	60	6.44402e-22	56.2963
chr1	16881201	16881600	400	*	56	20	36	54	36	18	514	1	35.7143	66.6667	0.000635292	30.9524
chr1	16881601	16882000	400	*	84	22	62	84	45	39	515	2	26.1905	53.5714	0.000243806	27.381
chr1	17015201	17015600	400	*	96	27	69	125	62	63	516	4	28.125	49.6	0.000695005	21.475
chr1	17017601	17018000	400	*	45	30	15	41	37	4	517	1	66.6667	90.2439	0.0043219	23.5772
chr1	17018001	17018400	400	*	136	72	64	130	80	50	518	3	52.9412	61.5385	0.0653846	8.59729
chr1	17061601	17062000	400	*	21	7	14	24	23	1	519	1	33.3333	95.8333	7.16876e-06	62.5
chr1	17062001	17062400	400	*	42	12	30	48	25	23	520	2	28.5714	52.0833	0.0132611	23.5119
chr1	17072801	17073200	400	*	154	62	92	219	102	117	521	4	40.2597	46.5753	0.0895386	6.3156
chr1	17096801	17097200	400	*	148	2	146	251	8	243	522	8	1.35135	3.18725	0.11923	1.8359
chr1	17097201	17097600	400	*	34	4	30	31	2	29	523	2	11.7647	6.45161	0.2204	-5.31309
chr1	17097601	17098000	400	*	426	6	420	698	16	682	524	19	1.40845	2.29226	0.133175	0.883813
chr1	17124401	17124800	400	*	43	6	37	55	43	12	525	1	13.9535	78.1818	2.06078e-10	64.2283
chr1	17124801	17125200	400	*	172	35	137	211	153	58	526	4	20.3488	72.5118	1.49219e-24	52.163
chr1	17179601	17180000	400	*	28	5	23	27	20	7	527	1	17.8571	74.0741	2.11737e-05	56.2169
chr1	17227201	17227600	400	*	332	111	221	311	228	83	528	4	33.4337	73.3119	3.72779e-24	39.8782
chr1	17227601	17228000	400	*	83	29	54	78	75	3	529	1	34.9398	96.1538	1.70237e-17	61.2141
chr1	17250801	17251200	400	*	187	5	182	140	52	88	530	3	2.6738	37.1429	9.29166e-17	34.4691
chr1	17294401	17294800	400	*	203	51	152	207	188	19	531	3	25.1232	90.8213	3.33927e-44	65.6981
chr1	17294801	17295200	400	*	136	21	115	139	60	79	532	2	15.4412	43.1655	2.796e-07	27.7243
chr1	17303201	17303600	400	*	55	0	55	58	1	57	533	1	0	1.72414	0.292605	1.72414
chr1	17303601	17304000	400	*	60	9	51	62	39	23	534	1	15	62.9032	3.63494e-08	47.9032
chr1	17374001	17374400	400	*	51	5	46	84	49	35	535	3	9.80392	58.3333	6.87661e-09	48.5294
chr1	17394801	17395200	400	*	91	6	85	117	87	30	536	5	6.59341	74.359	1.97011e-24	67.7656
chr1	17666401	17666800	400	*	40	1	39	48	1	47	537	1	2.5	2.08333	0.292605	-0.416667
chr1	17666801	17667200	400	*	47	4	43	53	39	14	538	1	8.51064	73.5849	1.54419e-11	65.0743
chr1	17674001	17674400	400	*	45	1	44	51	0	51	539	1	2.22222	0	0.161406	-2.22222
chr1	17674401	17674800	400	*	59	32	27	75	49	26	540	1	54.2373	65.3333	0.0799424	11.096
chr1	17715601	17716000	400	*	27	7	20	15	12	3	541	1	25.9259	80	0.000551217	54.0741
chr1	17722001	17722400	400	*	55	23	32	64	43	21	542	2	41.8182	67.1875	0.00408554	25.3693
chr1	17722401	17722800	400	*	21	0	21	24	3	21	543	1	0	12.5	0.0868587	12.5
chr1	17727201	17727600	400	*	73	4	69	57	2	55	544	2	5.47945	3.50877	0.226201	-1.97068
chr1	17728001	17728400	400	*	37	6	31	19	11	8	545	1	16.2162	57.8947	0.00103216	41.6785
chr1	17728401	17728800	400	*	555	119	436	590	358	232	546	10	21.4414	60.678	1.66427e-41	39.2365
chr1	17889601	17890000	400	*	22	5	17	33	14	19	547	1	22.7273	42.4242	0.0599459	19.697
chr1	17898001	17898400	400	*	31	17	14	24	21	3	548	1	54.8387	87.5	0.00734903	32.6613
chr1	17903601	17904000	400	*	308	28	280	251	116	135	549	9	9.09091	46.2151	1.39848e-23	37.1242
chr1	17904001	17904400	400	*	105	14	91	81	54	27	550	2	13.3333	66.6667	8.14496e-14	53.3333
chr1	17944401	17944800	400	*	407	316	91	468	405	63	551	8	77.6413	86.5385	0.00034249	8.89718
chr1	17947201	17947600	400	*	98	30	68	149	71	78	552	4	30.6122	47.651	0.00368635	17.0388
chr1	18016401	18016800	400	*	281	32	249	320	237	83	553	13	11.3879	74.0625	4.96362e-57	62.6746
chr1	18054001	18054400	400	*	19	2	17	15	9	6	554	1	10.5263	60	0.00159105	49.4737
chr1	18058001	18058400	400	*	121	4	117	142	15	127	555	6	3.30579	10.5634	0.0125648	7.2576
chr1	18058401	18058800	400	*	38	1	37	40	1	39	556	2	2.63158	2.5	0.292605	-0.131579
chr1	18097201	18097600	400	*	102	38	64	119	64	55	557	2	37.2549	53.7815	0.00657114	16.5266
chr1	18107601	18108000	400	*	104	52	52	168	126	42	558	4	50	75	2.33699e-05	25
chr1	18178001	18178400	400	*	66	10	56	52	25	27	559	2	15.1515	48.0769	0.000104744	32.9254
chr1	18178401	18178800	400	*	32	5	27	25	17	8	560	1	15.625	68	4.78516e-05	52.375
chr1	18213601	18214000	400	*	76	24	52	88	52	36	561	3	31.5789	59.0909	0.000268726	27.512
chr1	18216001	18216400	400	*	66	21	45	71	35	36	562	2	31.8182	49.2958	0.0223175	17.4776
chr1	18232801	18233200	400	*	20	0	20	19	0	19	563	1	0	0	0.292605	0
chr1	18233201	18233600	400	*	20	11	9	18	18	0	564	1	55	100	0.000638469	45
chr1	18323601	18324000	400	*	78	20	58	89	61	28	565	3	25.641	68.5393	2.77422e-08	42.8983
chr1	18392001	18392400	400	*	24	0	24	25	2	23	566	1	0	8	0.167442	8
chr1	18392401	18392800	400	*	66	18	48	58	43	15	567	2	27.2727	74.1379	2.02636e-07	46.8652
chr1	18472801	18473200	400	*	193	11	182	181	89	92	568	3	5.69948	49.1713	1.63681e-22	43.4718
chr1	18658401	18658800	400	*	81	7	74	120	45	75	569	4	8.64198	37.5	1.74202e-06	28.858
chr1	18658801	18659200	400	*	156	4	152	142	27	115	570	6	2.5641	19.0141	1.34866e-06	16.45
chr1	18681601	18682000	400	*	57	26	31	93	67	26	571	4	45.614	72.043	0.000822392	26.429
chr1	18782401	18782800	400	*	177	53	124	195	122	73	572	3	29.9435	62.5641	2.94666e-10	32.6206
chr1	18820401	18820800	400	*	30	12	18	18	17	1	573	1	40	94.4444	9.45619e-05	54.4444
chr1	18820801	18821200	400	*	30	3	27	18	0	18	574	1	10	0	0.10187	-10
chr1	19009201	19009600	400	*	32	3	29	25	9	16	575	1	9.375	36	0.00916873	26.625
chr1	19009601	19010000	400	*	24	10	14	18	15	3	576	1	41.6667	83.3333	0.0046296	41.6667
chr1	19037201	19037600	400	*	198	83	115	261	177	84	577	4	41.9192	67.8161	2.44758e-08	25.8969
chr1	19102801	19103200	400	*	190	20	170	257	113	144	578	4	10.5263	43.9689	3.599e-15	33.4426
chr1	19103201	19103600	400	*	192	15	177	252	79	173	579	4	7.8125	31.3492	4.52068e-10	23.5367
chr1	19104401	19104800	400	*	38	2	36	41	0	41	580	1	5.26316	0	0.0841286	-5.26316
chr1	19105201	19105600	400	*	19	3	16	19	15	4	581	1	15.7895	78.9474	0.000121659	63.1579
chr1	19109601	19110000	400	*	75	0	75	135	10	125	582	3	0	7.40741	0.00655217	7.40741
chr1	19110001	19110400	400	*	49	1	48	93	14	79	583	2	2.04082	15.0538	0.0082541	13.0129
chr1	19110801	19111200	400	*	132	9	123	218	91	127	584	3	6.81818	41.7431	1.46564e-13	34.9249
chr1	19111201	19111600	400	*	220	33	187	365	210	155	585	5	15	57.5342	4.49877e-25	42.5342
chr1	19122401	19122800	400	*	111	14	97	138	69	69	586	4	12.6126	50	2.11476e-10	37.3874
chr1	19209601	19210000	400	*	171	5	166	287	11	276	587	8	2.92398	3.83275	0.255097	0.908776
chr1	19210001	19210400	400	*	371	9	362	511	16	495	588	10	2.42588	3.13112	0.222523	0.705239
chr1	19210401	19210800	400	*	88	0	88	106	9	97	589	3	0	8.49057	0.00197491	8.49057
chr1	19210801	19211200	400	*	80	6	74	93	11	82	590	1	7.5	11.828	0.154166	4.32796
chr1	19211201	19211600	400	*	219	5	214	267	23	244	591	3	2.28311	8.61423	0.00133818	6.33113
chr1	19212801	19213200	400	*	26	0	26	23	2	21	592	1	0	8.69565	0.0797018	8.69565
chr1	19213201	19213600	400	*	30	0	30	31	11	20	593	1	0	35.4839	0.000170672	35.4839
chr1	19214001	19214400	400	*	46	1	45	41	9	32	594	2	2.17391	21.9512	0.00240235	19.7773
chr1	19214401	19214800	400	*	44	0	44	24	5	19	595	2	0	20.8333	0.00186098	20.8333
chr1	19227201	19227600	400	*	106	41	65	143	67	76	596	2	38.6792	46.8531	0.0894497	8.1739
chr1	19233601	19234000	400	*	130	8	122	163	25	138	597	2	6.15385	15.3374	0.0065649	9.18358
chr1	19234001	19234400	400	*	307	13	294	266	30	236	598	8	4.23453	11.2782	0.00102394	7.04367
[truncated: 183,966 more rows]

## Sheet: Methyl_Zeb2KO_D4vsD6
seqnames	start	end	width	strand	coverage1	numCs1	numTs1	coverage2	numCs2	numTs2	Var1	Freq	KO_D4	KO_D6	qvalue	meth.diff
[truncated: 184,564 more rows]
